# Supplementary material for: Parameter inference for stochastic single-cell dynamics from lineage tree data
Source: BMC Syst Biol. 2017 Apr 26;11:52. doi: 10.1186/s12918-017-0425-1 (PMC5406901; doi:10.1186/s12918-017-0425-1)
Supplement: Supplementary file 2 — A ZIP file containing the raw datasets obtained from the MCMC runs presented. (ZIP 449 kb) [file 12918_2017_425_MOESM2_ESM.zip]

Archive with 10 entries (9 files):
- Additional File 2/Description.pdf
- Additional File 2/Files/
- Additional File 2/Files/Example1_mcmc_likelihoods.txt
- Additional File 2/Files/Example1_mcmc_likelihoods_exact.txt
- Additional File 2/Files/Example1_mcmc_parameters.txt
- Additional File 2/Files/Example1_mcmc_parameters_exact.txt
- Additional File 2/Files/Example2_mcmc_likelihoods_traj.txt
- Additional File 2/Files/Example2_mcmc_likelihoods_tree.txt
- Additional File 2/Files/Example2_mcmc_parameters_traj.txt
- Additional File 2/Files/Example2_mcmc_parameters_tree.txt
