# Supplementary material for: Parameter inference for stochastic single-cell dynamics from lineage tree data
Source: BMC Syst Biol. 2017 Apr 26;11:52. doi: 10.1186/s12918-017-0425-1 (PMC5406901; doi:10.1186/s12918-017-0425-1)
Supplement: Supplementary file 2 — A ZIP file containing the raw datasets obtained from the MCMC runs presented. (ZIP 449 kb) [file 12918_2017_425_MOESM2_ESM.zip › Additional File 2/Files/Example1_mcmc_likelihoods.txt]

3 -5359.45
3 -5359.81
1 -5360.48
1 -5358.95
3 -5357.23
2 -5350.86
2 -5349.12
1 -5349.83
2 -5349.74
2 -5352.73
1 -5348.35
4 -5346.77
2 -5347.23
3 -5346.66
3 -5346.39
1 -5342.64
1 -5342.11
5 -5345.06
2 -5340.69
6 -5339.74
2 -5339.49
3 -5340.28
2 -5339.56
4 -5338.69
2 -5341.75
2 -5338.42
5 -5337.61
4 -5338.44
1 -5338.78
8 -5339.27
1 -5338.43
2 -5337.24
2 -5337.55
8 -5337.04
9 -5338.18
1 -5339.75
6 -5339.27
2 -5338.03
9 -5336.63
2 -5336.91
1 -5336.37
8 -5336.46
1 -5339.27
1 -5337.85
3 -5339.07
4 -5338.81
1 -5335.11
3 -5335.46
1 -5335.61
4 -5335.93
2 -5337.12
1 -5336.32
1 -5335.22
7 -5336.09
1 -5336.66
6 -5337.25
2 -5336.79
2 -5334.82
12 -5335.72
2 -5335.31
3 -5336.17
4 -5337.81
1 -5337.48
1 -5337.11
1 -5336.96
1 -5335.15
4 -5336.36
4 -5340.11
1 -5339.37
1 -5339.3
2 -5339.2
1 -5337.7
2 -5337.19
1 -5337.03
2 -5337.77
1 -5335.92
3 -5336.05
1 -5337.14
5 -5338.3
1 -5339.13
1 -5337.11
2 -5335.49
1 -5337.34
2 -5336.63
4 -5335.2
28 -5335.41
4 -5334.84
2 -5335.52
2 -5336.87
1 -5335.26
2 -5334.74
2 -5334.9
3 -5336.39
3 -5338.01
1 -5335.33
1 -5336.67
1 -5336.4
7 -5335.54
1 -5335.6
1 -5334.87
8 -5335.49
1 -5337.08
30 -5337.87
13 -5336.8
3 -5338.86
3 -5337.01
9 -5337.09
12 -5336.99
4 -5337.72
2 -5338.15
4 -5336.66
4 -5338.52
7 -5339.2
1 -5336.83
2 -5337.21
2 -5338.05
2 -5338.61
1 -5338.88
1 -5337.04
1 -5337.98
5 -5337.28
3 -5336.43
3 -5340.37
3 -5338.87
4 -5337.23
8 -5336.5
2 -5336.5
1 -5336.27
2 -5338.23
1 -5337.67
1 -5338.25
4 -5338.51
1 -5337.45
2 -5335.24
4 -5338.77
3 -5335.45
3 -5335.86
2 -5336.56
2 -5336.72
1 -5336.66
2 -5336.33
1 -5338.3
2 -5335.12
37 -5337.44
4 -5336.74
4 -5334.66
3 -5334.59
2 -5335.47
3 -5336.26
47 -5340.46
1 -5337.53
1 -5338.77
2 -5336.8
1 -5336.19
1 -5336.18
4 -5334.21
19 -5336.27
4 -5335.06
1 -5336.25
1 -5336.46
1 -5336.11
4 -5337.16
15 -5335.95
13 -5338.61
2 -5338.1
4 -5339.14
5 -5341.76
2 -5341.14
3 -5339.34
1 -5341.03
1 -5341.14
1 -5341.09
2 -5339.88
14 -5340.09
1 -5342.06
1 -5343.07
2 -5341.69
1 -5340.24
1 -5336.89
12 -5337.3
2 -5336.63
7 -5338
2 -5339.55
1 -5338.89
1 -5337.59
6 -5339.04
9 -5338.51
1 -5337.15
8 -5338.81
3 -5338.83
4 -5337.1
17 -5336.07
4 -5341.19
5 -5338.38
6 -5338.6
2 -5338.93
1 -5339.33
1 -5340.17
1 -5341.81
6 -5341.32
11 -5341.83
1 -5341.42
5 -5340.64
2 -5339.82
2 -5342.52
6 -5343.21
90 -5342.63
1 -5341.53
4 -5338.84
5 -5334.49
5 -5334.15
3 -5333.52
9 -5335.09
8 -5336.53
1 -5335.47
6 -5333.91
34 -5334.21
1 -5335.57
1 -5337.27
1 -5337.96
1 -5338.12
2 -5335.83
9 -5336.07
10 -5335.71
1 -5335.05
1 -5339.59
4 -5339.23
2 -5335.04
4 -5336.76
2 -5336.81
1 -5336.7
1 -5334.97
2 -5334.3
1 -5335.02
6 -5335.91
3 -5336.02
4 -5336.51
1 -5335.91
4 -5337.44
2 -5335.49
8 -5336.38
2 -5337.86
6 -5336.41
4 -5336.05
7 -5336.87
1 -5337.29
10 -5338.28
1 -5339.67
5 -5337.59
2 -5336.86
3 -5335.13
16 -5334.23
3 -5334.22
37 -5334.79
2 -5334.29
6 -5333.54
17 -5335.3
1 -5335.65
1 -5335.53
1 -5335.74
5 -5336.31
4 -5336.42
1 -5338.86
1 -5336.31
2 -5335.8
2 -5336.26
1 -5335.77
6 -5335.48
2 -5337.56
1 -5337.31
2 -5336.77
1 -5340.94
2 -5338.36
4 -5339.05
3 -5339.74
2 -5340.58
3 -5336.39
1 -5336.03
6 -5335.41
1 -5334.5
13 -5335.17
4 -5337.4
3 -5338.86
1 -5337.2
2 -5336.26
1 -5336.1
1 -5335.75
2 -5336.27
1 -5335.94
4 -5334.84
20 -5335.86
6 -5336.27
8 -5336.4
7 -5339.76
1 -5335.67
15 -5337.07
8 -5337.67
1 -5339.03
1 -5337.87
5 -5337.3
3 -5337.09
4 -5337.54
6 -5339.45
14 -5339.72
6 -5338.6
1 -5337.19
5 -5335.93
9 -5335.19
32 -5338.29
2 -5338.91
4 -5340.42
3 -5340.75
2 -5339.18
1 -5340.55
2 -5339.56
2 -5340.76
4 -5341.57
1 -5340.81
1 -5343.18
2 -5340.35
1 -5338.94
1 -5339.13
3 -5336.87
11 -5339.78
1 -5337.06
3 -5336.09
6 -5334.63
2 -5336.35
6 -5336.71
1 -5336.52
1 -5336.39
3 -5335.58
4 -5337.3
1 -5335.77
8 -5336.76
1 -5334.98
62 -5334.34
24 -5338.95
1 -5338.72
4 -5338.95
1 -5337.84
5 -5337.48
1 -5338.4
1 -5339.28
4 -5339.21
1 -5341.51
2 -5342.87
3 -5343.53
1 -5344.71
1 -5344.09
6 -5341.32
1 -5340.78
2 -5340.8
1 -5338.38
1 -5337.62
14 -5339.09
5 -5338.58
1 -5339.73
3 -5339.76
6 -5339.26
1 -5339.99
2 -5338.35
1 -5336.97
3 -5335.98
1 -5338.45
2 -5339.81
2 -5337.42
15 -5340.46
6 -5340.83
43 -5343.85
1 -5342.48
4 -5342.32
1 -5341.26
7 -5340
3 -5339.15
3 -5342.02
1 -5339.62
1 -5339.15
6 -5338.34
2 -5343.06
1 -5343.98
8 -5343.51
5 -5343.96
11 -5342.63
1 -5344.8
11 -5341.45
1 -5339.27
1 -5339.74
1 -5337.24
3 -5338.56
3 -5336.57
10 -5336.8
3 -5337.02
1 -5336.78
3 -5338.79
6 -5338
3 -5336.66
4 -5338.04
4 -5337.03
9 -5338.97
1 -5337.95
1 -5337.39
3 -5336.77
1 -5337.09
5 -5336.84
1 -5336.44
2 -5335.01
12 -5336.46
6 -5336.23
1 -5337.21
16 -5337.94
1 -5335.95
1 -5334.68
3 -5336.37
1 -5339.54
1 -5338.31
1 -5337.35
1 -5334.99
12 -5336.74
2 -5337.19
2 -5339.85
1 -5337.64
1 -5337.5
2 -5335.77
5 -5337.42
1 -5338.64
1 -5338.7
1 -5338.57
2 -5338.48
1 -5337.04
1 -5338.21
1 -5338.68
1 -5340.32
10 -5339.99
1 -5336.83
7 -5337.45
2 -5337.47
5 -5337.74
3 -5337.06
4 -5336.82
2 -5335.58
1 -5337.61
2 -5335.64
5 -5335.3
6 -5337.13
1 -5335.97
6 -5333.6
51 -5337.4
10 -5337.06
2 -5337.22
1 -5337.98
1 -5335.82
5 -5335.19
2 -5338.56
3 -5337.44
5 -5337.45
10 -5337.62
3 -5339.9
1 -5342.36
1 -5339.15
2 -5338.74
1 -5339.6
6 -5340.68
1 -5338.18
3 -5336.9
8 -5336.59
2 -5336.92
3 -5339.59
1 -5336.93
3 -5334.99
3 -5335.7
1 -5335.82
1 -5336.39
3 -5335.82
3 -5335.61
2 -5338.54
1 -5336.74
2 -5339.31
1 -5336.27
7 -5336.92
7 -5336.76
32 -5337.42
1 -5335.06
5 -5335.49
1 -5335.49
1 -5336.38
2 -5335.72
11 -5336.36
21 -5336.4
4 -5336.35
2 -5336.04
2 -5335.27
1 -5335.3
4 -5334.39
25 -5335.58
1 -5336.42
1 -5337.57
1 -5338.4
1 -5336.66
2 -5336.83
3 -5336.28
1 -5335.37
8 -5336.76
7 -5336.38
6 -5337.29
10 -5335.76
7 -5337.95
1 -5337.65
4 -5336.49
2 -5336.73
1 -5337.38
1 -5336.22
3 -5337.85
1 -5340.49
5 -5340.78
1 -5341.66
5 -5341.14
1 -5339.44
1 -5339.75
2 -5338.62
2 -5338.31
2 -5338.18
4 -5337.23
2 -5336.28
7 -5336.44
4 -5336.66
3 -5336.56
1 -5338.93
1 -5335.87
7 -5335.65
2 -5334.89
4 -5337.05
1 -5334.68
5 -5336.16
6 -5337.85
7 -5337.98
1 -5334.63
5 -5336.64
1 -5337.91
4 -5336.85
2 -5336.67
1 -5337.97
1 -5336.13
2 -5336.67
2 -5336.58
3 -5338.24
3 -5337.67
1 -5336.87
5 -5338.69
2 -5338.55
1 -5337.41
1 -5337.56
2 -5335.06
26 -5335.46
4 -5335.37
1 -5335.11
2 -5337.66
2 -5336.03
2 -5334.19
14 -5334.12
1 -5334.1
19 -5334.12
6 -5334.3
7 -5337.42
1 -5338.21
1 -5339.88
1 -5339.27
1 -5339.04
1 -5339.39
1 -5337.88
1 -5334.5
8 -5336.51
2 -5335.77
28 -5333.37
24 -5337.04
4 -5336.42
5 -5337.9
1 -5338.81
1 -5336.26
6 -5336.89
1 -5336.73
5 -5338.72
9 -5338.19
3 -5339.75
4 -5339.66
3 -5336.39
6 -5336.22
2 -5335.43
3 -5337.45
2 -5336.59
2 -5337.19
2 -5337.69
1 -5340.74
3 -5339.66
1 -5336.18
5 -5338.35
4 -5338.83
1 -5338.01
6 -5338.61
1 -5337.3
2 -5336.98
1 -5334.89
1 -5334.76
2 -5340.36
3 -5340.1
1 -5339.18
2 -5338.93
1 -5342.83
6 -5340.07
1 -5340.82
3 -5339.17
4 -5337.9
8 -5336.59
1 -5337.58
1 -5337.63
3 -5335.31
5 -5335.21
10 -5337.71
2 -5338.34
1 -5336.34
4 -5337.93
2 -5338.83
1 -5343.34
1 -5338.54
1 -5339.27
1 -5341.31
8 -5338.4
50 -5340.15
11 -5336.82
28 -5334.15
85 -5340.22
2 -5338.16
1 -5337.51
1 -5338.95
2 -5338.6
1 -5340.16
1 -5337.27
2 -5338.51
3 -5338.01
4 -5337.18
1 -5338.45
1 -5337.39
3 -5338.87
2 -5339.45
1 -5338.98
6 -5339.1
2 -5338.51
1 -5336.69
2 -5337.23
1 -5336.26
2 -5335.69
2 -5336.57
3 -5334.85
2 -5338.17
2 -5336
1 -5334.58
10 -5336.93
4 -5337.37
2 -5336.87
3 -5338.56
7 -5337.52
5 -5337.52
2 -5337.55
1 -5336.25
6 -5336.76
2 -5335.95
1 -5337.84
1 -5336.5
2 -5336.35
1 -5335.68
3 -5337.19
1 -5335.64
1 -5336.83
3 -5337.98
1 -5338.01
1 -5337.74
1 -5336.15
5 -5335.64
3 -5336
1 -5335.84
1 -5337.86
2 -5335.9
4 -5336.43
12 -5337.37
1 -5340.15
8 -5338.9
2 -5336.27
5 -5336.23
2 -5336.83
1 -5336.65
2 -5337.89
3 -5338.59
3 -5339.6
1 -5339.24
1 -5336.37
1 -5336.53
3 -5338.83
1 -5337.69
2 -5336.53
4 -5336.01
2 -5334.2
4 -5336.68
6 -5334.39
3 -5335.02
7 -5336.63
1 -5336.39
2 -5336.39
6 -5336.49
1 -5336.06
3 -5337.2
5 -5337.96
2 -5336.95
14 -5336.91
25 -5341.33
3 -5337.51
10 -5338
1 -5336.84
12 -5336.05
2 -5336.49
2 -5339.9
1 -5337.55
10 -5337.17
1 -5336.43
4 -5338.06
1 -5337.47
4 -5339.34
1 -5337.52
2 -5338.49
1 -5337.83
3 -5335.24
3 -5338.39
1 -5339.12
6 -5339.37
3 -5337.34
1 -5338.13
6 -5338.67
1 -5339.49
1 -5339.52
1 -5339.49
1 -5337.12
1 -5336.48
4 -5338.71
2 -5339.61
2 -5338.03
1 -5337.1
2 -5338.72
2 -5338.85
1 -5335.81
1 -5335.14
2 -5335.17
4 -5337.2
2 -5336.52
1 -5338.37
2 -5335.79
4 -5336.08
2 -5334.73
17 -5334.65
5 -5334.83
17 -5335.8
3 -5338.33
3 -5337
11 -5337.65
1 -5336.66
7 -5339.56
6 -5339.69
1 -5340.34
2 -5342.09
1 -5346.62
1 -5341.58
12 -5340.99
4 -5340.66
4 -5337.78
10 -5338.24
2 -5337.75
4 -5337.22
1 -5340.39
2 -5340.71
2 -5339.81
1 -5337.57
11 -5335.69
8 -5338.3
2 -5338.87
4 -5339.91
1 -5338.52
2 -5336.98
6 -5337.84
5 -5337.89
2 -5335.7
2 -5338.09
1 -5337.4
1 -5337.57
2 -5337.49
3 -5337.64
1 -5338.61
1 -5334.97
6 -5334.18
1 -5334.61
6 -5335.04
1 -5334.91
7 -5336.75
1 -5336.33
1 -5335.97
1 -5334.3
1 -5337.1
1 -5339.45
2 -5337.74
1 -5337.42
1 -5338.13
2 -5335.85
5 -5336.2
1 -5335.4
1 -5335.68
1 -5333.99
4 -5337.69
1 -5335.31
6 -5336.49
5 -5336.88
4 -5338.61
10 -5337.43
2 -5337.88
2 -5336.08
3 -5335.66
2 -5335.65
1 -5335.76
4 -5337.19
2 -5336.72
1 -5338.78
1 -5337.43
4 -5338.91
2 -5339.28
1 -5336.26
5 -5335.71
3 -5335.09
3 -5335.07
5 -5334.52
1 -5334.49
4 -5335.86
2 -5336.8
7 -5339.07
1 -5339.68
1 -5340.95
1 -5339
2 -5334.31
12 -5334.47
32 -5336.75
2 -5334.92
2 -5335.46
2 -5335.43
1 -5336.18
4 -5335.31
17 -5336.07
3 -5334.21
1 -5335.08
2 -5335.25
3 -5337.82
2 -5338.76
2 -5337.27
1 -5340.03
2 -5338.83
1 -5335.32
1 -5336.48
1 -5336.33
4 -5333.39
7 -5335.22
1 -5337.02
5 -5338.12
2 -5336.64
6 -5336.9
3 -5337.41
1 -5336.27
1 -5337.81
1 -5334.86
8 -5337.68
2 -5337.15
3 -5336.7
10 -5339.19
2 -5337.55
5 -5338.11
1 -5339.11
1 -5338.34
2 -5336.38
2 -5337.85
13 -5336.35
5 -5336.85
1 -5337.7
1 -5336.73
3 -5340.51
1 -5338.2
1 -5339.09
1 -5339.49
3 -5337.41
3 -5337.86
5 -5338.62
4 -5337.59
1 -5337.5
2 -5342.46
5 -5338.1
13 -5337.15
2 -5336.12
3 -5336.44
5 -5336.48
1 -5338.58
1 -5336.58
2 -5336.9
2 -5336.34
2 -5336.2
1 -5335.86
1 -5335.23
2 -5338.47
3 -5338.61
3 -5338.84
11 -5338.05
5 -5338.56
1 -5340.33
4 -5335.47
86 -5339.14
2 -5344.49
1 -5340.32
7 -5339.46
1 -5339.88
3 -5337.6
8 -5337.67
2 -5337.37
1 -5335.52
1 -5334.98
8 -5336.22
17 -5341.64
1 -5340.59
1 -5337.7
1 -5337.06
23 -5336.5
4 -5337.17
18 -5337.83
1 -5337.59
3 -5335.9
4 -5336.22
9 -5339.33
1 -5338.01
1 -5338.12
1 -5334.91
3 -5336.37
1 -5334.8
1 -5335.35
4 -5335.04
3 -5335.27
3 -5338.19
2 -5336.25
10 -5336.59
2 -5338.74
2 -5339.13
1 -5337.18
1 -5335.72
1 -5333.05
35 -5336.66
1 -5337.7
1 -5334.68
8 -5337.12
3 -5337.42
2 -5337.16
1 -5337.62
2 -5338.41
1 -5337.62
3 -5337.5
2 -5337.33
1 -5337.34
2 -5338.91
4 -5336.02
9 -5338.09
1 -5339
4 -5338.98
5 -5334.71
4 -5338.02
1 -5335.65
4 -5335.62
1 -5337.09
2 -5337.3
5 -5337.68
2 -5338.93
11 -5343.73
1 -5343.08
2 -5343.02
3 -5338.91
10 -5342.9
1 -5342.12
1 -5337.86
9 -5337.88
1 -5340.19
2 -5337.75
6 -5341.12
1 -5338.59
1 -5338.67
4 -5339.23
2 -5338.7
1 -5337.42
5 -5339.27
3 -5339.91
1 -5339.81
2 -5340.29
2 -5339.7
1 -5337.35
5 -5337.94
1 -5336.37
2 -5335.74
4 -5335.69
2 -5334.6
9 -5336.37
4 -5337.81
3 -5336.79
1 -5335.37
1 -5334.72
2 -5335.25
5 -5335.61
12 -5335.6
18 -5338.05
2 -5334.28
10 -5333.22
28 -5335.12
8 -5339.66
1 -5338.82
1 -5337.37
5 -5334.51
3 -5334.3
11 -5334.17
5 -5336.42
1 -5335.33
1 -5336.26
3 -5337.4
1 -5337.42
2 -5337.6
1 -5338.01
1 -5336.04
19 -5336.99
7 -5339.13
7 -5339.34
2 -5339.29
1 -5340.03
1 -5339.19
2 -5336.96
4 -5336.66
2 -5337.26
9 -5337.23
4 -5336.51
3 -5335.98
2 -5335.8
5 -5335.45
1 -5335.16
5 -5333.33
6 -5337.49
1 -5338.09
3 -5337.77
1 -5338.1
4 -5339.28
4 -5338.43
1 -5337.93
1 -5338.87
4 -5338.66
1 -5338.46
1 -5340.31
3 -5339.41
1 -5339.02
4 -5338.83
1 -5339.49
1 -5338.2
4 -5337.77
2 -5335.99
1 -5337.74
1 -5337.98
1 -5336.59
4 -5334.82
4 -5335.09
1 -5336.08
7 -5335.32
16 -5336.83
9 -5338.44
3 -5337.87
1 -5336.07
3 -5336.62
3 -5335.74
2 -5335.7
3 -5334.67
4 -5337.03
2 -5336.41
1 -5336.68
2 -5335.82
1 -5336.41
3 -5336.78
2 -5336.95
3 -5337.41
1 -5337.39
4 -5338.21
8 -5339.91
2 -5342.13
2 -5341.39
3 -5339.96
1 -5339.83
1 -5341.17
3 -5340.21
17 -5340
10 -5339.49
7 -5337.1
1 -5337.56
1 -5338.59
1 -5339.06
3 -5338.94
1 -5337.28
3 -5337.6
1 -5336.92
3 -5338.84
1 -5338.94
2 -5342.99
1 -5344.61
8 -5341.4
1 -5337.67
7 -5337.45
8 -5339.06
11 -5341.52
4 -5342.81
1 -5339.84
1 -5340.67
1 -5341.23
3 -5341.65
4 -5341.46
3 -5343.73
8 -5343.76
2 -5343.96
1 -5340.28
1 -5339.86
10 -5340.49
4 -5343.28
2 -5341.85
1 -5341.5
1 -5338.58
2 -5338.78
2 -5334.63
6 -5337.29
2 -5337.91
1 -5337.77
6 -5340.43
1 -5338.56
1 -5336.71
2 -5336.3
1 -5336.07
1 -5336.17
2 -5337.84
6 -5339.34
1 -5337.93
3 -5338.95
1 -5341.69
1 -5338.41
3 -5338.81
1 -5336.5
3 -5336.85
6 -5337.55
2 -5337.71
1 -5336.41
12 -5336.44
2 -5335.4
13 -5335.48
8 -5337.87
1 -5336.49
1 -5336.87
1 -5335.3
7 -5335.28
5 -5336.25
3 -5339.12
1 -5342.81
4 -5340.97
2 -5338.85
4 -5340.67
1 -5339.54
2 -5340.29
1 -5338.66
6 -5339.01
2 -5336.34
10 -5338.01
19 -5337.98
1 -5336.24
3 -5337.24
7 -5337.81
1 -5336.5
2 -5339.32
1 -5343.35
2 -5339.57
3 -5338.48
6 -5337.94
5 -5337.98
8 -5338.99
6 -5339.38
15 -5339.69
1 -5338.98
3 -5338.92
7 -5337.02
15 -5338.62
1 -5337.95
2 -5337.57
1 -5337.41
1 -5337.46
1 -5338.38
5 -5337.69
12 -5338.28
1 -5338.96
2 -5337.34
6 -5337.4
3 -5337.37
1 -5340.93
4 -5341.9
12 -5342.33
5 -5342.39
5 -5342.1
1 -5348.77
10 -5351.19
1 -5348.07
7 -5347.61
2 -5341.7
2 -5342.19
3 -5344.68
1 -5341.65
1 -5340.64
3 -5339.16
1 -5339.11
1 -5341.69
5 -5342.72
2 -5341.18
1 -5338.69
20 -5337.79
1 -5337.95
2 -5337.41
1 -5337.82
3 -5338.4
1 -5336.59
28 -5333.25
27 -5334.32
2 -5334.56
62 -5338.49
3 -5339.38
2 -5337.23
1 -5334.63
2 -5332.47
4 -5335.53
15 -5337.89
1 -5337.16
1 -5338.35
1 -5333.75
76 -5336.63
10 -5339.6
1 -5337.01
1 -5340.91
2 -5340.3
1 -5338.46
5 -5337.71
3 -5339.28
5 -5338.22
3 -5337.15
2 -5337.14
41 -5338.65
7 -5340.4
1 -5340.2
3 -5339.41
1 -5338.65
1 -5338.15
3 -5337.23
1 -5336.98
1 -5339.37
8 -5339.98
2 -5338.53
1 -5339.03
4 -5341.78
3 -5343.45
5 -5345.06
8 -5347.15
1 -5343.98
1 -5344.25
3 -5342.76
1 -5340.46
1 -5341.15
2 -5340.05
8 -5339.25
1 -5337.95
6 -5338.17
4 -5340.04
5 -5339.27
1 -5343.16
1 -5341.28
1 -5341.5
4 -5340.01
1 -5340.68
2 -5340.62
1 -5340.16
2 -5341.96
1 -5339.29
4 -5341.89
13 -5339.98
2 -5338.55
8 -5335.64
9 -5335.23
6 -5336.27
4 -5336.94
3 -5335.94
1 -5337.83
1 -5336.82
2 -5337.6
5 -5339.48
1 -5338.88
1 -5336.07
8 -5335.49
2 -5337.55
1 -5337.66
2 -5333.37
76 -5334.59
2 -5333.3
2 -5335.9
2 -5334.45
12 -5335.55
1 -5336.33
4 -5334.58
12 -5334.58
6 -5336.78
2 -5334.21
3 -5332.86
102 -5335.68
3 -5334.97
3 -5337.9
1 -5337.88
4 -5335.85
5 -5335.76
2 -5334.68
5 -5336.1
1 -5334.2
4 -5335.77
2 -5335.38
3 -5336.7
1 -5338.78
1 -5336.16
2 -5335.86
8 -5336.58
1 -5335.53
3 -5335.86
2 -5336.82
2 -5336.87
1 -5337.57
2 -5338.68
1 -5338.01
2 -5337.23
1 -5336.3
1 -5336.79
1 -5336.29
1 -5335.92
1 -5336.91
1 -5337.72
1 -5337.42
1 -5335.41
2 -5336.35
1 -5336.9
2 -5339.18
1 -5337.9
4 -5339.48
1 -5339.24
2 -5339.12
15 -5337.22
11 -5338.1
45 -5340.14
1 -5338.53
1 -5336.48
1 -5336.88
3 -5336.76
2 -5337.5
15 -5338.1
1 -5337.91
1 -5336.66
2 -5336.29
1 -5338.25
2 -5337.03
10 -5340.21
1 -5342.93
2 -5340.11
1 -5339.56
1 -5336.69
2 -5335.66
1 -5335.78
4 -5338.42
7 -5337.17
1 -5336.44
1 -5336.41
1 -5338.08
1 -5334.3
5 -5338.14
4 -5339.32
3 -5339.91
1 -5339.05
4 -5335.99
3 -5337.31
1 -5337.5
1 -5337.03
2 -5339.01
3 -5336.26
14 -5335.97
2 -5340.54
1 -5338.78
6 -5338.05
1 -5340.59
7 -5338.13
3 -5339.42
1 -5336.24
6 -5335.58
1 -5336.21
2 -5336.82
3 -5338.31
11 -5339.44
6 -5340.02
4 -5339.67
2 -5337.17
2 -5336.79
3 -5335.87
3 -5337.04
1 -5335.17
15 -5338.87
2 -5336.03
6 -5336.75
1 -5336.24
6 -5335.31
2 -5334.57
1 -5334.14
1 -5334.14
2 -5335.26
12 -5334.65
1 -5335.15
4 -5337.59
2 -5338.15
1 -5336.49
4 -5337.24
4 -5337.19
1 -5337.68
3 -5339.27
1 -5338.09
3 -5339.82
25 -5338.41
3 -5338.13
20 -5338.83
2 -5337.35
19 -5336.91
3 -5342.17
1 -5340.19
1 -5338.73
2 -5337.16
2 -5337.96
7 -5337.77
2 -5339.79
1 -5339.46
1 -5339.13
10 -5338.27
5 -5337.44
1 -5339.15
1 -5338.3
1 -5338.47
1 -5338.03
6 -5336.93
4 -5336.59
1 -5336.84
21 -5337.34
6 -5335.48
4 -5337.23
15 -5337.69
3 -5337.27
9 -5334.46
10 -5334.93
7 -5335.9
6 -5336.59
1 -5334.51
38 -5335.41
8 -5335.53
1 -5337.52
2 -5338.23
2 -5339.03
1 -5340.46
1 -5339.8
4 -5338.09
6 -5335.16
8 -5336.7
7 -5337.47
5 -5338.56
2 -5338.64
1 -5338.69
1 -5336.9
2 -5335.53
2 -5336.58
1 -5336.3
2 -5336.75
1 -5337.02
3 -5335.63
9 -5336.07
5 -5337.57
2 -5336.24
3 -5336.67
19 -5339.32
1 -5340.49
1 -5339.8
2 -5336.96
5 -5336.66
18 -5337.55
2 -5336.59
2 -5337.6
2 -5337.63
19 -5339.07
11 -5339.89
1 -5340.76
4 -5339.93
3 -5337.81
13 -5339.11
22 -5338.89
1 -5336.84
7 -5337.62
2 -5339.59
1 -5339.55
1 -5337.84
2 -5338.76
1 -5340.85
1 -5341.64
9 -5342.78
1 -5342.14
6 -5340.39
3 -5340.76
4 -5338.44
2 -5338.13
1 -5340.83
1 -5340.21
11 -5338.16
2 -5340.76
14 -5341.4
3 -5340.99
2 -5341.01
1 -5341.3
1 -5339.33
1 -5335.8
5 -5338.67
4 -5336.56
5 -5335.84
10 -5336.9
1 -5337.45
2 -5337.56
1 -5337.61
3 -5338.55
1 -5334.71
1 -5334.27
1 -5333.9
11 -5334.25
2 -5335.21
39 -5335.36
7 -5336.42
1 -5335.35
3 -5335.19
2 -5335.18
1 -5336.85
1 -5335.82
2 -5336.68
14 -5337.91
1 -5337.79
2 -5340.21
2 -5336.94
3 -5337.16
2 -5336.89
7 -5337.95
1 -5338.36
1 -5335.89
1 -5335.48
2 -5338
2 -5337.19
2 -5338.08
2 -5337.02
7 -5335.81
1 -5334.36
5 -5336.46
6 -5336.64
6 -5335.16
4 -5335.46
1 -5333.06
73 -5336.84
1 -5336.92
1 -5335.62
1 -5338.26
1 -5333.99
21 -5334.38
17 -5336.44
2 -5335.75
2 -5337.17
7 -5335.22
11 -5338.28
2 -5334.85
3 -5335.67
12 -5334.97
3 -5334.16
6 -5333.73
19 -5335.2
16 -5337.81
4 -5338.1
4 -5338.35
1 -5334.49
2 -5334.68
3 -5335.29
1 -5338.22
1 -5336.55
4 -5335.72
10 -5335.95
1 -5336.1
3 -5337.51
4 -5334.4
18 -5336.26
4 -5337.8
4 -5339.02
1 -5337.85
4 -5340.82
5 -5338.77
1 -5338.64
2 -5338.5
4 -5338.75
1 -5339.6
2 -5341.12
6 -5337.98
6 -5337.54
1 -5336.97
1 -5336.7
1 -5336.41
3 -5339.12
2 -5338.66
7 -5336.82
2 -5336.92
1 -5337.93
7 -5337.06
1 -5339.21
1 -5336.15
2 -5336.01
2 -5335.35
2 -5333.24
2 -5334.41
20 -5336.08
42 -5336.69
9 -5337.68
1 -5336.59
7 -5337.49
2 -5337.07
1 -5336.54
2 -5336.89
6 -5338.03
2 -5337.25
4 -5337.75
3 -5336.7
1 -5336.74
1 -5335.26
3 -5337.41
11 -5337.88
2 -5339.27
3 -5341.09
3 -5341.18
5 -5344.7
2 -5343.56
6 -5343.26
24 -5341.18
43 -5340.03
20 -5338.77
2 -5338.68
2 -5335.17
22 -5335.91
3 -5335.6
1 -5335.78
5 -5337.01
3 -5337.48
1 -5338.08
1 -5337.12
2 -5337.15
1 -5337.02
2 -5334.94
8 -5334.78
3 -5335.36
23 -5338.36
4 -5338.24
4 -5339.61
1 -5338.94
1 -5335.68
4 -5336.21
2 -5337.1
3 -5337.62
1 -5338.42
1 -5338.3
2 -5340.56
1 -5340.52
1 -5338.61
3 -5338.37
1 -5334.98
3 -5335.14
5 -5335.13
1 -5335.16
10 -5338.46
3 -5338.71
5 -5338.55
5 -5338.63
2 -5339.55
2 -5334.72
7 -5336.54
1 -5335.17
3 -5334.41
1 -5334.02
6 -5334.5
1 -5334.66
44 -5337.51
2 -5337.4
8 -5340.86
2 -5340.85
2 -5334.99
20 -5336.69
11 -5336.78
1 -5337.75
1 -5338.26
1 -5336.33
3 -5337.17
2 -5338.65
1 -5337.31
1 -5338.16
2 -5338.86
4 -5339.79
5 -5339.05
4 -5341.35
1 -5341.28
6 -5341.45
1 -5340.91
2 -5340.84
1 -5342.27
1 -5344.03
1 -5344.83
3 -5343.59
3 -5341.38
1 -5343.17
2 -5344.02
1 -5344.47
2 -5338.99
1 -5341.8
1 -5341.36
2 -5341.31
8 -5340.37
1 -5339.75
1 -5337.52
2 -5336.08
12 -5336.17
4 -5339.5
1 -5337.18
9 -5335.54
7 -5334.83
2 -5334.37
6 -5336.62
2 -5336.56
14 -5337.8
1 -5337.58
1 -5336.77
3 -5335.56
2 -5336.34
4 -5335.96
1 -5337.1
1 -5337.09
2 -5336.17
4 -5336.66
38 -5338.82
3 -5336.07
2 -5336.09
1 -5337.98
2 -5337.91
3 -5341.4
3 -5338.05
31 -5338.9
1 -5337.9
2 -5339.02
2 -5338.48
3 -5340.38
7 -5341.94
3 -5341.21
1 -5338.64
61 -5337.27
2 -5340.59
12 -5342.91
2 -5340.95
1 -5341.29
1 -5338.58
1 -5335.64
28 -5336.07
1 -5334.07
28 -5335.55
4 -5336.72
1 -5337.93
2 -5340.32
1 -5337.62
1 -5338.74
2 -5334.96
7 -5336.9
1 -5335.03
17 -5336.68
3 -5337
2 -5336.42
1 -5335.48
17 -5337.19
1 -5337.14
1 -5340.25
3 -5339.43
1 -5340.28
2 -5339.25
1 -5338.77
1 -5336.02
5 -5336.55
3 -5336.57
1 -5335.52
7 -5335.88
3 -5336.92
1 -5336.21
2 -5340.48
2 -5338.86
2 -5342.47
1 -5337.62
2 -5338.19
1 -5339.78
1 -5338.43
2 -5336.46
3 -5337.47
2 -5337.67
1 -5336.5
3 -5336.11
1 -5338.08
1 -5339.36
1 -5338.21
3 -5338.61
3 -5338.46
2 -5337.88
1 -5336.73
3 -5337.77
1 -5337.23
1 -5338.45
1 -5337.85
1 -5337.34
1 -5338.23
1 -5335.57
4 -5336.38
4 -5336.95
1 -5336.73
2 -5337.18
3 -5335.72
1 -5335.83
1 -5335.88
7 -5336.98
7 -5337.21
2 -5337.36
1 -5338.49
2 -5336.98
14 -5336.57
12 -5336.54
9 -5336.79
2 -5335.32
3 -5334.96
4 -5336.58
2 -5336.75
1 -5338.06
1 -5338.38
1 -5336.03
3 -5335.18
2 -5335.35
1 -5336.69
1 -5337.96
2 -5337.94
2 -5337.24
2 -5337.08
3 -5336.36
1 -5334.29
13 -5335.72
43 -5338.21
1 -5338.55
1 -5337.79
6 -5337.89
2 -5337.12
2 -5336.86
1 -5336.1
1 -5335.35
3 -5336.11
1 -5335.63
7 -5335.49
5 -5336.29
1 -5333.9
13 -5334.24
8 -5334.5
13 -5336.45
9 -5337.14
4 -5335.96
2 -5336.82
1 -5338.88
1 -5338.09
4 -5337.76
1 -5337.82
1 -5335.87
4 -5335.18
7 -5335.48
7 -5337.71
1 -5339.1
1 -5336.44
1 -5338.61
1 -5335.49
3 -5335.41
3 -5336.47
1 -5336.51
1 -5337.53
1 -5334.67
15 -5337.72
1 -5337.47
1 -5337.88
4 -5341.6
2 -5338.81
2 -5341.16
2 -5339.5
2 -5338.58
9 -5339.44
2 -5339.47
1 -5337.58
1 -5338.46
2 -5336.04
1 -5336.8
1 -5338.81
1 -5336.69
6 -5336.62
1 -5339.72
1 -5340.5
1 -5338.72
1 -5338.25
1 -5337.3
1 -5340.54
2 -5339.94
6 -5338.31
3 -5334.12
186 -5336.55
2 -5336.79
3 -5334.44
3 -5337.66
1 -5335.59
3 -5337.22
2 -5337.18
1 -5337.07
7 -5335.98
2 -5336.91
4 -5340.35
1 -5339.09
3 -5336.95
3 -5338.68
2 -5336.88
1 -5339.44
2 -5340.39
1 -5340.9
1 -5338.37
12 -5337.3
11 -5339.37
3 -5342.04
2 -5339.49
1 -5339.54
2 -5337.26
16 -5338.88
10 -5338.91
5 -5340.15
1 -5340.86
6 -5341
2 -5340.9
2 -5341.62
5 -5344.28
1 -5342.15
2 -5341.73
1 -5343.62
1 -5338.87
8 -5338.42
7 -5338.87
1 -5341.64
1 -5341.05
1 -5340.6
3 -5342.24
1 -5338.86
2 -5337.01
2 -5337.12
5 -5336.89
1 -5339.81
4 -5337.91
1 -5336.82
2 -5337.94
10 -5338.79
4 -5339.53
1 -5337.13
1 -5337.38
2 -5337.15
3 -5338.7
3 -5337.94
2 -5337.82
4 -5338.05
1 -5337.65
32 -5335.32
7 -5336.9
5 -5336.39
8 -5334.56
1 -5335.82
9 -5336.16
11 -5338.56
1 -5338.34
1 -5338.53
3 -5338.01
1 -5338.27
1 -5341.04
1 -5341.04
1 -5339.85
1 -5338.14
2 -5336.91
2 -5336.33
4 -5336.65
1 -5337.39
4 -5337.97
2 -5340.86
2 -5338.97
1 -5339.13
1 -5340.06
2 -5341.48
2 -5345.75
5 -5345.4
3 -5341.47
1 -5341.08
41 -5339.57
4 -5338.94
1 -5338.25
5 -5339.08
1 -5338.95
1 -5335.45
6 -5335.53
29 -5336.93
1 -5335.77
1 -5336.31
1 -5336.28
21 -5336.37
3 -5335.45
3 -5336.3
1 -5337.87
1 -5336.47
1 -5336.05
2 -5337.7
3 -5340.21
2 -5337.15
4 -5336.19
1 -5336.53
1 -5335.33
4 -5337.46
1 -5337.28
1 -5336.69
1 -5336.78
2 -5336.09
4 -5334.39
2 -5337.66
1 -5337.52
7 -5338.25
1 -5337.82
2 -5339.84
7 -5337.67
7 -5339.44
3 -5337.54
2 -5337.82
1 -5337.24
3 -5337.02
2 -5336.24
1 -5338.3
1 -5340.35
1 -5338.69
3 -5338.8
4 -5338.58
3 -5339.39
2 -5338.85
2 -5334.92
4 -5334.06
38 -5335.44
10 -5335.8
10 -5336.62
2 -5336.4
5 -5336.53
13 -5337.55
3 -5337.27
4 -5335.68
1 -5335.12
1 -5334.77
4 -5334.42
33 -5340.23
1 -5341.61
3 -5340.71
2 -5338.44
2 -5338.74
1 -5338.74
1 -5336.02
4 -5336.46
1 -5335.86
1 -5334.87
10 -5333.24
14 -5334.66
2 -5334.81
3 -5336.63
1 -5340.15
1 -5339.75
1 -5338.45
4 -5339.22
3 -5340.1
2 -5339.93
3 -5337.84
20 -5336.52
5 -5336.88
2 -5335.55
4 -5339.28
1 -5337.41
2 -5336.84
1 -5336.13
1 -5337.3
1 -5337.66
2 -5337.99
1 -5336.54
1 -5336.93
2 -5336.46
1 -5335.52
3 -5335.66
1 -5335.55
1 -5336.06
1 -5337.15
2 -5337.27
1 -5339.07
1 -5337.64
1 -5336.64
2 -5334.81
2 -5334.18
4 -5333.39
8 -5333.26
1 -5335.36
2 -5336.05
1 -5335.17
16 -5335.87
1 -5332.65
8 -5333.48
39 -5336.11
4 -5335.26
4 -5335.93
10 -5337.5
5 -5335.44
1 -5335.92
2 -5337.18
8 -5337.18
1 -5340.27
5 -5339.62
5 -5342.95
1 -5343.19
1 -5340.49
1 -5338.32
1 -5338.69
2 -5335.38
2 -5336.94
1 -5335.06
1 -5335.54
1 -5335.64
9 -5336.21
1 -5337.51
4 -5337.32
1 -5337.32
1 -5337.74
12 -5340.82
1 -5340.8
7 -5341.69
1 -5342.34
4 -5339.07
2 -5338.72
1 -5337.06
4 -5336.36
14 -5336.63
6 -5338.32
2 -5338.15
1 -5336.81
2 -5336.68
2 -5337.47
24 -5338.23
57 -5338.82
10 -5338.48
13 -5338.1
48 -5338.01
3 -5335.72
1 -5335.72
2 -5336.39
4 -5336.57
4 -5334.42
23 -5335.14
4 -5335.07
9 -5337.52
8 -5341.57
1 -5341.46
2 -5342.11
3 -5339.24
2 -5338.04
6 -5341.43
1 -5340.25
2 -5341.12
6 -5341.49
6 -5342.27
4 -5337.88
2 -5337.23
5 -5336.37
6 -5336.61
4 -5337.1
1 -5336.98
1 -5340.35
1 -5341.48
1 -5340.96
1 -5338.51
1 -5338.56
1 -5338.87
1 -5338.91
1 -5338.94
1 -5338.08
1 -5337.48
2 -5336.31
5 -5335.93
6 -5336.25
4 -5336.43
2 -5336.54
1 -5336.23
1 -5337.79
2 -5337.6
2 -5335.79
2 -5334.89
8 -5335.5
2 -5334.12
10 -5334.51
7 -5334.6
10 -5333.91
6 -5336.02
1 -5334.98
4 -5337.14
1 -5337.3
1 -5337.77
3 -5337.26
2 -5334.66
8 -5335.03
10 -5336.2
2 -5334.57
2 -5333.52
2 -5335.92
1 -5337.3
1 -5338.76
1 -5336.84
2 -5336.7
1 -5335.83
25 -5335.98
2 -5335.77
2 -5336.56
1 -5336.48
1 -5336
2 -5335.92
1 -5335.6
3 -5338.18
1 -5334.56
6 -5335.26
2 -5336.38
1 -5339.09
1 -5337.73
1 -5338.22
1 -5336.94
1 -5337.13
1 -5336.76
2 -5337.2
2 -5337.59
2 -5335.55
4 -5336.46
1 -5336.24
1 -5334.83
3 -5335.46
1 -5335.6
6 -5334.65
3 -5336.68
3 -5338.25
3 -5334.19
5 -5335.93
2 -5336.91
1 -5336.35
1 -5335.24
2 -5335.47
10 -5334.02
33 -5335.91
2 -5336.37
1 -5336.78
2 -5337.69
7 -5337.7
3 -5336.71
1 -5335.8
4 -5336.72
5 -5335.17
8 -5337.91
1 -5335.54
5 -5338.05
1 -5336.93
29 -5338.49
2 -5338.26
1 -5338.66
1 -5337.19
2 -5336.46
9 -5338.28
5 -5337.46
1 -5336.23
3 -5335.89
2 -5335.89
9 -5335.91
9 -5335.44
1 -5336.51
3 -5337.48
1 -5337.01
1 -5336.34
4 -5336.93
3 -5335.68
1 -5335.55
6 -5335.22
4 -5336.51
1 -5336.69
2 -5336.14
2 -5334.31
14 -5337.91
1 -5335.81
22 -5337.6
2 -5338.76
2 -5337.52
10 -5336.72
9 -5340.05
1 -5340.19
3 -5339.25
1 -5338.75
7 -5338.67
1 -5338.38
7 -5337.81
1 -5336.27
5 -5339.64
3 -5343.51
1 -5341.46
3 -5340.87
5 -5335.83
15 -5337.45
10 -5338.38
2 -5338.27
9 -5336.93
9 -5336.44
23 -5336.94
6 -5339.5
13 -5336.53
24 -5337.6
1 -5337.16
2 -5338.93
2 -5341.69
2 -5339.97
2 -5340.69
4 -5341.38
2 -5339.98
3 -5339.87
9 -5338.41
7 -5335.7
7 -5338.38
3 -5338.59
1 -5336.96
8 -5336.1
2 -5336.49
2 -5335.52
8 -5334.6
5 -5336.49
1 -5336.15
1 -5336.51
2 -5337.17
1 -5335.17
3 -5335.81
6 -5336.74
1 -5335.96
1 -5336.32
2 -5336.27
2 -5335.05
1 -5336.61
3 -5336.44
5 -5335.92
3 -5337.61
1 -5339.35
5 -5339.24
3 -5341.09
2 -5340.17
1 -5338.07
1 -5340
4 -5339.92
2 -5339.85
5 -5340.26
2 -5337.68
1 -5339.09
7 -5337.69
2 -5336.66
5 -5334.46
5 -5335.7
1 -5337.38
1 -5336.9
2 -5334.79
4 -5334.92
27 -5335.27
2 -5338.02
1 -5336.82
5 -5335.11
20 -5334.95
29 -5335.1
4 -5338.86
6 -5339.77
4 -5339.72
2 -5340.41
1 -5341.25
2 -5342.28
13 -5342.12
6 -5341.03
1 -5339.92
1 -5335.92
2 -5338.04
5 -5336.56
5 -5336.06
1 -5337.2
5 -5339.09
1 -5340.43
2 -5340.36
10 -5341.47
3 -5339.4
3 -5340.16
1 -5340.62
5 -5338.02
2 -5338.3
1 -5339.68
1 -5338.96
1 -5338.31
1 -5338
4 -5339.11
3 -5338.41
7 -5336.88
6 -5339.48
1 -5339.56
4 -5339.8
1 -5339.89
1 -5336.93
33 -5336.98
4 -5336.84
2 -5337.97
2 -5341.25
1 -5338.05
1 -5337.48
1 -5337.54
1 -5335.49
2 -5337.11
4 -5338.91
3 -5336.46
4 -5337.03
3 -5338.15
5 -5337.18
9 -5336.93
3 -5339.26
1 -5338.63
2 -5338.73
1 -5337.37
6 -5339.1
5 -5341.66
12 -5340.92
4 -5340.68
1 -5340.26
8 -5341.46
7 -5340.61
2 -5336.77
1 -5334.62
23 -5336.91
5 -5336.85
46 -5337.07
3 -5340.35
3 -5340.22
7 -5338.76
11 -5342.12
3 -5342
3 -5338.07
4 -5337.41
5 -5336.6
1 -5338.52
1 -5335.28
3 -5333.23
8 -5337.67
1 -5336.27
10 -5338.37
5 -5338.8
3 -5339.39
7 -5339.56
19 -5339.74
1 -5338.65
11 -5337.19
15 -5338.63
1 -5337.06
13 -5336.82
16 -5339.3
6 -5338.29
5 -5338.01
2 -5336.77
3 -5337.31
1 -5336.55
2 -5335.56
7 -5336.98
11 -5337.73
4 -5335.31
21 -5338.27
2 -5337.54
1 -5336.44
5 -5336.35
10 -5337.59
2 -5336.69
4 -5334.89
4 -5333.72
8 -5333.08
1 -5334.7
9 -5334.91
2 -5334.53
7 -5338.45
1 -5338.09
1 -5337.08
1 -5339.12
3 -5342.24
2 -5338.19
13 -5338.07
1 -5339.94
2 -5339.75
2 -5338
2 -5338.02
4 -5335.91
1 -5335.85
1 -5340.81
1 -5340.01
1 -5337.74
3 -5338.49
1 -5337.78
1 -5339.43
3 -5337.66
9 -5338.45
5 -5336.12
15 -5336.59
2 -5337.31
1 -5334.32
68 -5335.68
2 -5337.09
2 -5337.4
3 -5337.64
4 -5336.58
1 -5339.59
1 -5338.91
1 -5337.94
1 -5338.05
1 -5334.84
5 -5335.45
5 -5336.53
1 -5335.99
1 -5338.7
1 -5337.52
1 -5339.34
1 -5336.7
3 -5335.51
1 -5334.1
8 -5333.63
7 -5335.05
3 -5335.23
5 -5334.9
4 -5335.64
3 -5334.96
9 -5334.47
12 -5335.64
13 -5336.11
3 -5337.63
14 -5335.34
2 -5337
1 -5337.42
2 -5343.48
2 -5342.13
1 -5339.65
4 -5343.54
1 -5343.67
4 -5341.72
3 -5341.99
3 -5338.1
14 -5337.12
1 -5338.62
2 -5338.13
3 -5338.35
4 -5338.85
2 -5338.58
6 -5338
31 -5339.18
1 -5339.5
6 -5339.19
2 -5338.81
2 -5339.75
6 -5340.63
4 -5342.9
1 -5340.92
2 -5341
1 -5338.74
5 -5338
1 -5337.84
100 -5337.85
1 -5336.37
2 -5335.18
1 -5339.08
1 -5340.14
1 -5336.42
1 -5337.03
5 -5338.87
2 -5335.96
6 -5338.77
1 -5340.84
1 -5340.36
4 -5342
1 -5341.72
2 -5340.87
1 -5338.93
5 -5335.3
29 -5337.55
5 -5336.77
5 -5336.83
2 -5335.19
1 -5335.12
6 -5336.42
3 -5335.75
2 -5337.83
4 -5338.27
2 -5337.22
1 -5338.2
1 -5340.66
1 -5340.59
1 -5340.21
1 -5338.85
6 -5339.18
2 -5335.17
33 -5333.85
3 -5334.28
2 -5334.1
1 -5334.9
3 -5335.53
3 -5336.77
1 -5335.55
7 -5335.44
6 -5335.45
5 -5335.14
15 -5334.91
2 -5337.9
4 -5337
1 -5338.71
1 -5337.44
1 -5337.3
5 -5334.44
1 -5338.29
1 -5338.53
2 -5337.25
3 -5339.51
2 -5338.99
1 -5339.45
3 -5339.96
3 -5337.75
3 -5337.77
2 -5338.53
4 -5335.04
3 -5335.88
4 -5335.63
5 -5335.88
1 -5337.16
3 -5335.57
1 -5336.8
3 -5335.93
2 -5334.46
8 -5339.05
1 -5341.12
2 -5341.05
2 -5340.11
3 -5338.12
1 -5334.01
32 -5336.91
2 -5337.35
2 -5334.22
4 -5335.91
2 -5333.39
7 -5336.48
1 -5336.79
1 -5335.52
1 -5335.11
3 -5334.74
3 -5336.8
1 -5335.41
9 -5334.44
19 -5335.54
3 -5336.39
1 -5336.03
6 -5336.63
1 -5338.16
5 -5335.34
31 -5338.77
4 -5340.72
2 -5339.5
1 -5335.36
3 -5336.94
14 -5336.78
8 -5337.72
11 -5338.6
1 -5338.38
1 -5338.02
1 -5336.54
1 -5337.99
6 -5339.14
4 -5339.44
4 -5338.83
5 -5339.37
3 -5339.85
2 -5339.27
5 -5338.99
1 -5338.31
3 -5336.83
7 -5335.96
8 -5338.01
10 -5336.79
10 -5334.93
9 -5339.88
3 -5340.31
1 -5337.25
2 -5336.96
3 -5338.12
2 -5338.04
2 -5338.76
3 -5339.12
1 -5338.7
10 -5336.8
1 -5334.82
2 -5335.2
8 -5333.88
1 -5334.77
2 -5333.77
11 -5334.06
3 -5335.87
1 -5335.83
2 -5335.64
12 -5335.13
2 -5336.31
2 -5336.1
6 -5337.95
3 -5339.02
4 -5339.56
1 -5338.9
1 -5335.26
4 -5334.29
49 -5338.09
3 -5338
6 -5337.4
5 -5337.22
1 -5338.29
6 -5337.77
1 -5338.74
3 -5341.41
3 -5339.1
4 -5341.58
1 -5341.36
1 -5339.99
3 -5340.98
7 -5337.78
2 -5338.22
1 -5337.08
2 -5339.35
2 -5338.24
1 -5335.66
3 -5336.33
1 -5336.71
1 -5336.73
2 -5339.64
1 -5339.7
1 -5339.47
1 -5339.76
1 -5339.59
2 -5340.36
3 -5340.37
1 -5337.54
4 -5334.91
2 -5336.99
1 -5335.71
3 -5335.83
1 -5335.75
1 -5336.97
8 -5336.26
3 -5335.11
2 -5335.65
1 -5334.77
4 -5334.51
5 -5334.68
7 -5335.79
2 -5334.77
22 -5337.64
4 -5338.91
1 -5338.84
3 -5338.75
1 -5339.15
1 -5337.94
4 -5338.53
2 -5338.87
2 -5335.3
1 -5335.43
1 -5333.58
14 -5333.48
18 -5335.85
1 -5333.15
11 -5336.58
1 -5333.07
11 -5336.51
1 -5336.62
2 -5335.03
3 -5339.06
1 -5339.16
1 -5339.88
3 -5339.4
1 -5337.76
3 -5336.18
3 -5337.66
3 -5337.7
2 -5334.5
4 -5333.31
17 -5335.43
30 -5335.4
3 -5336.73
14 -5338.38
1 -5339.32
3 -5339.77
1 -5341.54
12 -5341.63
4 -5340.75
4 -5338.59
4 -5338.84
4 -5337.98
3 -5337.17
6 -5336.79
1 -5336.05
2 -5336.94
2 -5336.7
1 -5337.08
5 -5336.34
1 -5336.67
3 -5335.21
2 -5335.74
3 -5337.24
2 -5336.88
1 -5336.58
2 -5337.51
2 -5336.54
4 -5336.55
2 -5336.92
7 -5335.96
1 -5333.53
5 -5337.3
1 -5338.93
3 -5337.73
1 -5339.74
1 -5338.59
3 -5338.14
3 -5338.34
1 -5338.27
2 -5338.18
2 -5340.03
1 -5340.07
2 -5337.98
1 -5337.74
8 -5338.04
6 -5337.76
2 -5338.06
4 -5336.04
2 -5336.1
4 -5337.5
1 -5338.39
2 -5338.11
17 -5343.76
1 -5343.36
7 -5344.99
9 -5342.72
1 -5343.87
10 -5340.65
5 -5340.13
5 -5339.55
2 -5339.53
15 -5339.8
1 -5338.82
1 -5336.17
1 -5336.2
6 -5335.55
18 -5334.68
8 -5335.24
4 -5336.84
6 -5337.11
1 -5337.45
1 -5336.5
6 -5337.35
3 -5337.12
4 -5335.55
2 -5335.43
2 -5336.03
2 -5336.28
6 -5334.53
6 -5335.73
3 -5336.02
17 -5336.1
5 -5337.01
18 -5337.49
3 -5340.6
1 -5338.98
3 -5339.35
6 -5338.71
2 -5337.16
1 -5336.39
2 -5336.82
5 -5335.3
11 -5338.08
1 -5338.14
1 -5337.32
7 -5338.36
1 -5338.7
1 -5339.45
6 -5340.03
3 -5341.03
1 -5342.16
3 -5341.04
3 -5338.76
2 -5339.37
1 -5340.24
2 -5341.4
3 -5343.05
1 -5340.91
3 -5338.01
2 -5335.32
6 -5335.33
18 -5337.89
2 -5338.54
1 -5338.56
2 -5338.77
4 -5339.85
3 -5336.61
2 -5336.9
10 -5337.22
7 -5336.92
2 -5339.2
1 -5337.59
2 -5335.79
2 -5338.25
1 -5337.28
8 -5333.34
140 -5336.01
8 -5338.46
2 -5334.05
3 -5339.11
2 -5340.56
4 -5338.59
5 -5342.59
3 -5341.48
5 -5341.76
3 -5342.51
2 -5342.99
1 -5341.32
1 -5338.5
1 -5338.08
2 -5338.15
5 -5338.37
2 -5336.59
2 -5336.96
1 -5336.54
1 -5335.63
1 -5335.89
3 -5336.95
4 -5336.44
2 -5338.88
4 -5340.85
1 -5337.92
23 -5339.15
6 -5339.55
14 -5338.26
2 -5338.89
4 -5337.39
1 -5338.38
5 -5339.72
2 -5341.31
3 -5336.86
4 -5337.07
1 -5336.58
3 -5335.7
5 -5335.14
2 -5335.85
4 -5334.58
10 -5335.54
2 -5334.94
7 -5336.45
2 -5335.85
12 -5337.68
1 -5337.73
4 -5337.91
3 -5336.72
4 -5338.72
23 -5337.84
12 -5338.13
1 -5338.92
6 -5337.99
1 -5337.12
3 -5336.79
1 -5337.78
7 -5341.16
2 -5337.87
1 -5338.92
3 -5338.59
1 -5337.35
1 -5337.02
1 -5336.32
1 -5335.83
1 -5337.89
1 -5335.78
1 -5336.99
2 -5336.75
4 -5337.9
1 -5335.67
8 -5337.73
1 -5336.86
13 -5335.1
1 -5334.93
6 -5335.63
1 -5335.7
2 -5335.53
18 -5335.17
2 -5335.18
2 -5334.81
3 -5334.29
4 -5333.53
6 -5333.46
3 -5335.79
3 -5334.64
12 -5336.04
1 -5337.24
3 -5336.86
2 -5336.7
9 -5333.58
33 -5337.34
2 -5337.65
1 -5335.28
1 -5334.22
44 -5335.81
2 -5337.89
1 -5338.2
5 -5340.94
1 -5338.3
1 -5338.36
1 -5335.61
2 -5336.79
1 -5336.87
2 -5336.18
2 -5336.36
3 -5336.31
2 -5337.9
1 -5334.32
11 -5334.23
5 -5337.19
1 -5337.39
1 -5335.04
3 -5334.79
2 -5337.36
1 -5336.3
2 -5338.33
6 -5337.17
4 -5336.39
1 -5336.85
2 -5336.08
1 -5336.52
1 -5338.1
1 -5337.79
3 -5339.54
1 -5338.36
2 -5336.59
3 -5338.05
1 -5336.45
2 -5338.02
2 -5336.85
1 -5336.92
2 -5335.95
2 -5337.24
1 -5337.71
1 -5338.35
2 -5337.5
3 -5336.88
7 -5336.27
3 -5334.35
24 -5335.77
5 -5336.03
1 -5336.34
1 -5336.71
1 -5337.17
2 -5337.66
1 -5337.68
1 -5335.73
1 -5335.75
2 -5336.93
2 -5338.03
2 -5336.45
1 -5338.58
4 -5340.29
4 -5339.88
5 -5340.1
1 -5339.42
1 -5339.36
1 -5340.53
20 -5339.03
15 -5340.57
9 -5342.65
4 -5342.21
10 -5338.51
3 -5338.53
1 -5335.57
8 -5335.31
10 -5336.76
3 -5339.19
3 -5339.72
2 -5339.23
2 -5339.54
1 -5337.58
8 -5337.66
1 -5337.99
3 -5337
6 -5338.43
2 -5332.8
26 -5333.78
3 -5335.95
2 -5335.03
14 -5336.55
1 -5336.35
7 -5337.66
10 -5337.52
1 -5338.09
1 -5336.52
2 -5336.26
2 -5337.49
6 -5337.04
1 -5337.75
2 -5337.22
4 -5336.87
2 -5337.13
1 -5336.99
2 -5335.57
2 -5336.46
4 -5335.71
1 -5336.17
7 -5336.53
2 -5337.04
5 -5336.88
4 -5335.66
7 -5335.22
3 -5334.98
2 -5334.96
5 -5338.66
1 -5337.57
1 -5338.02
1 -5334.67
8 -5337.16
1 -5336.02
1 -5337.29
1 -5337.98
3 -5336.4
1 -5338.18
2 -5337.99
1 -5338.13
1 -5336.47
4 -5335.37
3 -5335.47
4 -5336.49
1 -5334.98
2 -5335.95
2 -5335.19
7 -5335.54
6 -5336.07
7 -5334.77
3 -5336.63
6 -5339.86
1 -5338.63
2 -5336.28
1 -5336.36
2 -5336.43
1 -5335.33
7 -5341.8
3 -5338.6
3 -5338.92
1 -5337.7
3 -5336.67
3 -5336.93
2 -5339.02
1 -5336.91
19 -5334.58
10 -5338.39
2 -5338.02
2 -5335.56
30 -5336.5
4 -5337.1
4 -5337.58
4 -5337.97
2 -5337.46
1 -5336.23
2 -5335.39
1 -5335.63
4 -5335.88
4 -5337.05
1 -5338.3
3 -5336.9
3 -5336.05
1 -5335.64
2 -5336.72
24 -5336.3
22 -5337.14
6 -5337.02
3 -5335.69
1 -5334.61
4 -5335.18
2 -5335.24
7 -5334.09
6 -5335.25
3 -5336.77
1 -5336.5
2 -5336.81
2 -5337.19
3 -5337.27
3 -5338.34
5 -5338.49
3 -5338.34
2 -5338.61
3 -5338.84
1 -5340.38
6 -5341.08
6 -5340.68
5 -5339.56
1 -5339.14
3 -5337.61
1 -5337.73
1 -5336.48
4 -5336.5
1 -5336.91
2 -5336.89
3 -5336.46
1 -5336.04
2 -5335.94
1 -5340.46
2 -5341.75
2 -5341.58
1 -5338.71
2 -5338.95
1 -5338.79
1 -5334.49
1 -5335.72
7 -5335.63
3 -5334.17
14 -5335.43
7 -5334.66
4 -5335.41
2 -5336.01
6 -5333.81
6 -5337.62
1 -5336.52
2 -5336.33
1 -5337.54
1 -5337.17
10 -5336.74
5 -5338.63
1 -5336.55
1 -5337.42
1 -5337.44
11 -5340.65
1 -5339.38
5 -5338.47
6 -5338.75
2 -5338.6
1 -5335.14
1 -5337.23
1 -5338.44
3 -5340.14
1 -5337.22
3 -5337.59
1 -5338.41
2 -5339.3
1 -5337.34
2 -5339.42
1 -5339.89
1 -5339.23
1 -5339.22
1 -5339.31
1 -5335.7
5 -5336.51
1 -5338.86
3 -5338.6
8 -5344
1 -5340.38
3 -5338.5
54 -5337.06
9 -5337.48
17 -5342.96
6 -5342.13
5 -5342.95
8 -5340.37
7 -5340.05
2 -5338.2
2 -5339.15
1 -5337.76
11 -5336.97
1 -5338.91
1 -5339.75
8 -5340.43
7 -5341.21
2 -5341.73
3 -5340.25
1 -5337.43
3 -5337.93
3 -5338.13
1 -5337.79
2 -5336.71
1 -5335.54
1 -5335.81
3 -5337.61
2 -5338.35
3 -5337.16
3 -5338.38
1 -5338
1 -5337.96
1 -5341.19
7 -5338.51
3 -5336.11
6 -5335.04
5 -5336.92
1 -5334.88
13 -5335.27
4 -5334.93
3 -5335.18
7 -5337.5
1 -5337.88
2 -5338.36
2 -5338.43
1 -5337.75
1 -5337.36
2 -5338.25
8 -5336.48
4 -5338.63
1 -5338.57
1 -5339.45
2 -5338.05
1 -5337.7
11 -5337.14
3 -5335.85
25 -5338.04
1 -5337.09
1 -5337.68
3 -5339.21
1 -5339
1 -5339.08
1 -5337.61
12 -5335.93
61 -5336.78
3 -5336.12
2 -5335.23
6 -5336.43
1 -5340.4
1 -5336.64
2 -5337.9
1 -5337.88
6 -5337.28
13 -5337.73
2 -5333.79
22 -5335.75
20 -5337.06
4 -5337.18
2 -5336.17
1 -5336.08
3 -5336.36
1 -5335.14
5 -5335.1
2 -5335.49
12 -5335.34
5 -5336.47
6 -5336.57
11 -5335.3
11 -5338.04
4 -5338.04
4 -5337.53
1 -5337.19
1 -5333.88
9 -5336.44
1 -5336.41
2 -5337.46
2 -5335.95
2 -5338.32
2 -5336.79
9 -5338.52
3 -5339.64
3 -5339.31
2 -5340
13 -5340.13
2 -5337.97
2 -5335.81
5 -5336.55
1 -5338.29
1 -5338.19
1 -5338.21
1 -5339.86
9 -5342.01
1 -5341.65
1 -5342.22
1 -5341.1
1 -5338.72
2 -5338.81
1 -5338.87
1 -5338.54
1 -5335.96
1 -5335.79
5 -5334.37
11 -5338.2
1 -5335.16
82 -5337.85
2 -5337.61
1 -5337.23
2 -5336.82
1 -5338.12
1 -5338.26
2 -5336.94
3 -5335.71
1 -5336.47
4 -5336.28
4 -5335.57
1 -5334.75
1 -5335.3
4 -5335.73
2 -5337.37
1 -5336.24
1 -5336.8
3 -5338.94
1 -5339.48
1 -5337.66
1 -5338.57
2 -5335.21
5 -5336.09
2 -5340.44
1 -5339.2
2 -5339.52
3 -5338.4
1 -5340.26
1 -5339.06
12 -5340.08
1 -5341.59
7 -5338.54
17 -5336.92
8 -5337.46
1 -5338.08
3 -5336.22
1 -5339.08
1 -5337.57
12 -5339.28
13 -5337.83
6 -5339.22
1 -5338.99
6 -5340.17
1 -5342.81
1 -5345.03
1 -5343.94
3 -5343.18
3 -5343.85
1 -5346.13
3 -5345.76
4 -5343.12
4 -5344.77
1 -5341
2 -5341.95
2 -5343.99
1 -5338.39
7 -5336.79
2 -5336.53
1 -5336.83
3 -5337.7
1 -5337.84
3 -5336.14
4 -5337.57
1 -5337.83
5 -5340.11
5 -5340.92
2 -5342.14
2 -5340.55
7 -5343.69
7 -5344.18
16 -5342.41
1 -5340.54
1 -5338.68
1 -5337.52
3 -5339.32
1 -5338.78
1 -5337.84
4 -5338.61
1 -5335.73
1 -5337.36
5 -5334.32
9 -5335.96
1 -5338.21
1 -5336.9
1 -5337.52
1 -5336.77
1 -5336.04
3 -5336.25
1 -5337.18
1 -5340.61
2 -5341.67
1 -5342.96
12 -5340.01
1 -5340.33
5 -5338.33
4 -5336.07
19 -5335.07
11 -5336.27
3 -5336.76
1 -5336.38
5 -5338.09
3 -5336.86
3 -5336.09
1 -5338.17
12 -5342.6
3 -5343.17
2 -5341.01
1 -5336.43
1 -5336.99
16 -5335.57
5 -5334.36
1 -5334.98
7 -5337.37
2 -5336.23
4 -5334.73
5 -5334.12
9 -5334.77
11 -5336.92
7 -5340.69
2 -5340.79
6 -5341.03
4 -5341.52
5 -5339.33
2 -5339.31
3 -5338.69
1 -5339.83
2 -5337.95
3 -5334.78
5 -5334.29
14 -5334.97
4 -5335.81
20 -5336.14
6 -5340.59
2 -5336.5
7 -5333.98
2 -5336.72
1 -5334
22 -5336.24
21 -5334.86
10 -5335.39
3 -5336.04
1 -5334.65
44 -5335.63
1 -5337.51
2 -5337.48
4 -5337.16
1 -5337.24
1 -5337.75
2 -5337.14
2 -5337.34
1 -5334.11
8 -5336.19
7 -5339.39
3 -5340.95
1 -5340.96
2 -5340.73
1 -5337.11
12 -5339.19
1 -5341.95
1 -5338.96
1 -5338.98
1 -5336.63
2 -5338.47
1 -5337.91
1 -5338.77
1 -5335.08
11 -5335.82
4 -5334.47
6 -5337.61
2 -5336.69
2 -5336.71
4 -5336.63
2 -5337.39
1 -5338.52
1 -5335.62
2 -5335.63
12 -5334.63
6 -5335.05
1 -5336.12
2 -5336.32
6 -5340.32
1 -5337.46
1 -5338.6
1 -5337.69
1 -5337.73
1 -5338.46
1 -5337.56
1 -5335.46
9 -5336.75
4 -5337.77
6 -5335.97
6 -5340.64
1 -5337.79
2 -5336.92
2 -5334.43
7 -5336.79
2 -5335.04
1 -5334.93
2 -5335.09
1 -5336.77
2 -5335.6
12 -5337.83
1 -5337.64
1 -5338.56
1 -5336.7
1 -5335.4
5 -5336.44
2 -5337.27
2 -5337.81
1 -5337.63
2 -5338.19
2 -5336.24
4 -5336.67
15 -5336.83
3 -5338.78
2 -5338.46
1 -5338.47
4 -5341.37
2 -5341.16
2 -5342.4
3 -5337.13
10 -5336.94
10 -5338.31
1 -5337.65
3 -5335.79
13 -5337.79
1 -5337.05
6 -5335.87
5 -5336.1
2 -5336.47
2 -5334.64
11 -5335
1 -5337.2
1 -5337.12
1 -5335.69
5 -5337.43
5 -5338.06
1 -5338.18
3 -5337.27
1 -5337.36
1 -5337.58
2 -5335.5
10 -5338.52
1 -5337.49
4 -5337.68
1 -5336.6
4 -5337.3
4 -5337.83
1 -5336.12
17 -5338.16
1 -5339.47
1 -5335.71
9 -5335.71
12 -5338.76
1 -5337.53
3 -5337.32
4 -5336.89
1 -5337.03
1 -5339.36
1 -5338.42
1 -5340.23
1 -5337.74
1 -5336.23
6 -5334.4
5 -5336.25
4 -5335.25
6 -5337.11
1 -5336.55
6 -5334.23
7 -5338.75
1 -5338.6
3 -5338.39
1 -5334.84
2 -5336.39
1 -5334.85
35 -5336.79
7 -5336.53
1 -5337.87
1 -5338.39
4 -5337.56
5 -5335.31
2 -5336.57
2 -5336.12
1 -5337.3
1 -5335.65
4 -5335.83
1 -5335.65
1 -5334.12
6 -5337.72
2 -5338.98
2 -5337.31
2 -5336.38
2 -5335.43
4 -5336.4
1 -5338.12
1 -5339.72
1 -5339.55
1 -5339.08
1 -5340.32
3 -5338.23
1 -5338.1
1 -5340.52
2 -5339.57
9 -5337.04
1 -5341.29
1 -5339.78
5 -5338.29
3 -5339.65
1 -5339.31
4 -5338.61
4 -5339.07
2 -5338.77
1 -5337.29
3 -5338.07
1 -5337.17
3 -5335.2
5 -5336.45
4 -5336.3
5 -5335.39
2 -5335.8
9 -5339.09
4 -5336.32
2 -5336.12
9 -5339.21
1 -5338.27
1 -5336.96
8 -5336.3
3 -5333.79
28 -5337.1
6 -5337.29
2 -5335.87
1 -5338.94
7 -5336.97
1 -5337.91
52 -5338.76
38 -5338.09
5 -5336.21
3 -5334.93
17 -5337.23
23 -5337.61
7 -5334.22
70 -5336.26
7 -5336.18
3 -5338.56
1 -5340.68
2 -5336.94
5 -5335.99
1 -5335.39
1 -5336.05
2 -5336.82
1 -5336.47
2 -5335.28
1 -5335.45
4 -5335.78
5 -5334.7
13 -5334.85
5 -5336.49
3 -5335.57
10 -5334.41
2 -5335.72
1 -5336.32
1 -5336.01
7 -5337.8
8 -5340.44
1 -5341.86
1 -5343.87
2 -5343.64
3 -5341.88
1 -5336.79
1 -5337.4
1 -5337.17
6 -5340.63
6 -5339.5
1 -5338.85
2 -5335.46
3 -5337.82
1 -5338.84
4 -5335.33
6 -5335.97
1 -5335.5
2 -5335.46
1 -5337.35
1 -5337.96
1 -5338.76
2 -5333.94
13 -5335.39
1 -5334.62
6 -5337.62
2 -5337.68
1 -5337.43
1 -5338.23
7 -5339.89
7 -5340.69
2 -5339.43
5 -5339.21
3 -5336.94
40 -5336.04
12 -5336.45
5 -5336.56
2 -5336.41
4 -5334.14
13 -5337.55
3 -5338.42
4 -5337.61
1 -5336.88
1 -5336.94
1 -5336.44
1 -5335.81
2 -5334.16
8 -5334.67
1 -5335.65
1 -5336.06
1 -5334.33
5 -5336.05
14 -5336.14
2 -5336.19
1 -5336.92
1 -5337.75
1 -5336.89
4 -5338.09
1 -5336.01
1 -5335.65
1 -5336.43
1 -5336.69
1 -5340.33
2 -5340.6
2 -5341.45
5 -5339.68
19 -5337.35
1 -5337.43
1 -5334.57
127 -5339.48
1 -5342.51
1 -5340.46
4 -5342.94
3 -5338.22
2 -5334.86
8 -5335.96
16 -5337.43
3 -5339.73
1 -5340.91
1 -5340.44
1 -5339.35
2 -5339.36
1 -5337.95
1 -5336.89
7 -5336.05
2 -5337.13
2 -5336.19
3 -5335.67
2 -5336.11
2 -5335.36
1 -5336.36
1 -5339.17
1 -5336.18
4 -5335.31
1 -5335.53
3 -5335.36
3 -5336.61
3 -5336.51
2 -5336.57
1 -5335.28
4 -5336.82
6 -5334.78
17 -5337.15
2 -5338.79
3 -5340.39
1 -5336.13
4 -5335.32
12 -5338.04
2 -5337.11
1 -5336.32
2 -5336.48
2 -5335.83
2 -5336.41
10 -5334.99
10 -5337.78
4 -5337.26
1 -5337.91
15 -5339.97
1 -5341.68
2 -5340.74
1 -5338.99
1 -5339.18
1 -5337.43
3 -5334.76
6 -5333.55
18 -5332.56
4 -5334.35
17 -5335.55
3 -5335.9
1 -5336.23
5 -5336.71
7 -5335.6
2 -5337.07
1 -5337.24
1 -5338.77
6 -5340.15
1 -5342.37
1 -5342.86
3 -5344.04
3 -5340.07
4 -5341.53
4 -5340.96
1 -5342.34
1 -5338.97
1 -5338.86
1 -5336.76
14 -5340.72
2 -5336.94
2 -5336.66
2 -5338.17
1 -5336.05
1 -5335.74
8 -5337
22 -5337.12
3 -5334.77
89 -5335.21
43 -5336.79
3 -5336.27
5 -5337.03
2 -5338.97
1 -5340.49
8 -5340.95
4 -5341.04
17 -5337.88
2 -5336.02
7 -5335.85
3 -5337.47
6 -5337.72
1 -5336.91
1 -5336.84
4 -5336.66
1 -5336.61
2 -5339.66
1 -5338.17
6 -5340.18
3 -5340.4
2 -5337.24
7 -5338.17
4 -5338.52
4 -5333.88
6 -5334.03
10 -5336.7
2 -5338.68
2 -5337.29
2 -5335.96
2 -5337.4
1 -5338.54
1 -5338.72
1 -5339.07
2 -5339.03
2 -5339.15
5 -5339.64
1 -5340.51
1 -5338.97
3 -5341.42
5 -5341.44
9 -5340.76
10 -5340.21
12 -5342.12
75 -5339.88
5 -5341.58
4 -5342.18
1 -5338.36
9 -5337.89
8 -5338.89
1 -5341.55
2 -5339.07
6 -5336.7
28 -5335.9
3 -5335.44
6 -5333.35
3 -5337.11
5 -5337.16
2 -5338.05
1 -5335.96
4 -5335.24
2 -5334.07
7 -5337.64
1 -5338.13
2 -5335.73
2 -5337.34
1 -5338.96
3 -5338.38
1 -5340.17
2 -5341
2 -5336.59
8 -5336.19
4 -5337.83
4 -5339.95
8 -5342.72
1 -5339.62
2 -5341.16
2 -5338.95
2 -5342.35
2 -5336.73
12 -5338.41
1 -5337.52
1 -5339.25
1 -5338.02
3 -5338.8
3 -5338.64
1 -5337.92
5 -5338.48
3 -5338.4
1 -5337.97
1 -5339.09
3 -5337.58
4 -5336.21
10 -5336.76
2 -5336.75
8 -5338.26
1 -5338.13
3 -5337.78
3 -5336.25
2 -5336.85
1 -5335.7
1 -5339.73
1 -5337.61
4 -5336.06
1 -5336.79
10 -5337.15
1 -5337.57
1 -5335.35
3 -5335.63
4 -5335.79
5 -5337.74
3 -5338.63
2 -5337.83
2 -5336.8
5 -5336.89
2 -5340.88
1 -5338.38
5 -5338.3
1 -5336.68
22 -5334.5
3 -5335.46
2 -5334.31
9 -5334.63
1 -5334.52
24 -5335.73
2 -5335.11
4 -5336.38
1 -5336.54
4 -5336.7
1 -5338.45
1 -5337.95
3 -5337.44
6 -5336.97
2 -5336.22
5 -5335.87
1 -5335.49
16 -5338.33
2 -5337.07
2 -5337.44
1 -5337.95
3 -5340.03
1 -5337.37
6 -5339.54
3 -5338.42
2 -5337.73
4 -5339.5
