# Supplementary material for: Parameter inference for stochastic single-cell dynamics from lineage tree data
Source: BMC Syst Biol. 2017 Apr 26;11:52. doi: 10.1186/s12918-017-0425-1 (PMC5406901; doi:10.1186/s12918-017-0425-1)
Supplement: Supplementary file 2 — A ZIP file containing the raw datasets obtained from the MCMC runs presented. (ZIP 449 kb) [file 12918_2017_425_MOESM2_ESM.zip › Additional File 2/Files/Example1_mcmc_likelihoods_exact.txt]

1 -5356.04
2 -5351.06
1 -5349.49
1 -5347.94
2 -5347.77
1 -5344.53
1 -5342.59
1 -5341.69
1 -5338.13
2 -5337.4
5 -5337.96
1 -5336.84
3 -5339.75
1 -5338.91
4 -5333.24
36 -5337.08
2 -5335.21
2 -5336.52
1 -5336.54
1 -5337.35
1 -5336.1
2 -5335.78
5 -5336.9
4 -5337.93
4 -5336.52
5 -5335.29
4 -5336.88
9 -5332.9
23 -5333.92
5 -5334.77
3 -5335.16
10 -5337.41
3 -5336.38
3 -5336.44
9 -5339.1
1 -5337.35
1 -5337.49
1 -5339.36
1 -5338.46
5 -5339.57
3 -5339.29
5 -5341.72
2 -5343.09
1 -5342.17
3 -5340.16
5 -5339.63
1 -5340.27
2 -5341.86
7 -5342.42
3 -5337.92
1 -5339.59
1 -5336.27
49 -5335.55
8 -5337.52
12 -5338.12
1 -5337.64
1 -5337.54
12 -5338.05
1 -5336.68
3 -5337.11
1 -5336.83
4 -5335.32
15 -5335.96
1 -5335.5
8 -5337.74
2 -5337.73
10 -5339.09
1 -5338.92
3 -5337.42
6 -5336.62
6 -5334.65
1 -5335.45
17 -5333.07
85 -5333.45
8 -5334.5
7 -5335.58
2 -5334.55
27 -5336.55
5 -5337.36
4 -5335.45
4 -5335.67
3 -5334.97
7 -5337.09
1 -5335.43
3 -5336.16
1 -5336.32
1 -5335.81
2 -5335.54
5 -5336.15
2 -5336.82
1 -5336.06
9 -5336.97
2 -5336.16
1 -5336.19
2 -5338.11
1 -5336.99
1 -5337.28
3 -5340.96
1 -5337.5
1 -5337.25
3 -5336.78
1 -5335.13
5 -5335.47
1 -5334.56
15 -5338.04
3 -5337.23
1 -5337.07
5 -5339.14
1 -5340.54
2 -5341.44
6 -5343.05
1 -5339.81
2 -5337.98
6 -5342.02
1 -5339.06
5 -5340.58
2 -5339.97
1 -5341.27
2 -5340.64
4 -5340.04
3 -5340.18
6 -5340.38
2 -5338.35
1 -5339.62
2 -5338.33
1 -5337.8
4 -5338.36
1 -5337.81
3 -5335.57
1 -5336.83
1 -5335.82
5 -5336.58
1 -5335.31
7 -5335.28
2 -5336.56
4 -5338.69
1 -5335.92
6 -5337.28
1 -5337.85
1 -5338.13
16 -5337.29
4 -5336.3
52 -5334.37
5 -5334.47
1 -5334.39
1 -5334.63
34 -5335.2
11 -5336.16
2 -5335.26
2 -5336.85
8 -5337.88
1 -5336.39
3 -5334.27
7 -5335.72
1 -5334.65
1 -5336.01
9 -5334.82
9 -5334.71
1 -5334.55
14 -5336.18
2 -5335.45
3 -5337.52
1 -5336.84
3 -5334.83
4 -5333.78
8 -5336.43
1 -5337.15
1 -5335.42
7 -5336.22
7 -5335.44
4 -5337.13
2 -5338.11
1 -5337.4
1 -5337.96
6 -5337.7
2 -5335.42
1 -5336.07
4 -5332.81
8 -5333.66
84 -5335.25
6 -5335.3
2 -5336.14
1 -5333.72
58 -5333.03
2 -5334.09
11 -5335.1
2 -5333.68
3 -5333.96
3 -5334.2
13 -5334.77
36 -5337.09
1 -5337.35
6 -5336.53
4 -5336.44
1 -5338.53
5 -5334.98
8 -5336.67
1 -5333.45
1 -5338.25
18 -5338.59
1 -5339.71
1 -5337.76
13 -5339.18
1 -5340.45
6 -5341.05
39 -5340.47
9 -5338.26
1 -5338.52
3 -5337.77
1 -5339.48
3 -5337.69
20 -5337.91
1 -5335.31
2 -5332.62
67 -5336.65
18 -5336.23
9 -5335.09
23 -5335.19
27 -5334.17
41 -5339.59
4 -5338.17
1 -5336.9
5 -5334.89
3 -5334.26
5 -5336.54
4 -5337.86
5 -5337.32
1 -5335.75
1 -5338.44
1 -5338.82
1 -5336.8
18 -5337.51
1 -5338.11
1 -5338.84
8 -5339.5
4 -5340.46
10 -5339.8
12 -5342.97
8 -5341.29
4 -5337.69
1 -5338.33
1 -5337.16
10 -5334.79
76 -5337.18
3 -5336.29
9 -5343.01
5 -5337.32
1 -5338.58
1 -5337.33
2 -5334.98
61 -5335.06
12 -5337.56
5 -5339.11
1 -5337.1
1 -5335.93
2 -5335.81
4 -5335.02
1 -5335.17
30 -5336.59
34 -5337.9
1 -5339.05
2 -5337.44
2 -5336
2 -5336.07
1 -5336
2 -5337.23
5 -5337.85
5 -5337.58
4 -5337
1 -5335.49
10 -5336.71
5 -5336.89
1 -5337.19
3 -5336.86
1 -5335.48
12 -5336.68
1 -5340.54
1 -5338.61
2 -5335.88
3 -5338.29
3 -5336.77
7 -5337.11
2 -5337.79
4 -5338.5
2 -5338.07
5 -5338.57
2 -5338.8
41 -5335.43
18 -5335.64
1 -5337.59
2 -5336.92
3 -5335.92
3 -5337.71
1 -5338.97
7 -5339.93
15 -5340.11
7 -5340.5
4 -5339.17
4 -5337.72
19 -5335.62
3 -5336.73
1 -5336.53
20 -5338.54
9 -5338.63
8 -5342.22
5 -5343.81
5 -5342.89
4 -5341.98
1 -5339.96
1 -5335.93
2 -5335.76
4 -5334.87
4 -5335.47
1 -5335.29
9 -5335.96
2 -5338.41
1 -5338.15
6 -5338.97
5 -5338.86
1 -5337.19
2 -5338.91
1 -5337.9
1 -5338.96
5 -5336.97
14 -5337.72
1 -5336.29
3 -5337.55
3 -5336.72
4 -5337.95
2 -5336.7
5 -5337.16
1 -5336.77
16 -5337.52
3 -5337.9
2 -5338.38
1 -5339.71
6 -5340.12
3 -5340.63
2 -5339.44
2 -5343.22
1 -5339.72
13 -5338.53
3 -5335.96
9 -5338.32
1 -5336.92
1 -5336.99
1 -5338.51
1 -5339.92
1 -5336.03
4 -5336.08
3 -5336.63
6 -5336.55
2 -5336.29
3 -5334.61
9 -5334.31
3 -5334.98
3 -5336.83
1 -5333
4 -5333.58
7 -5334.9
9 -5334.67
6 -5334.33
25 -5334.91
2 -5337.23
5 -5336.82
4 -5336.5
1 -5335.42
7 -5337.46
1 -5338.21
3 -5341.33
1 -5335.86
1 -5336.49
14 -5334.78
9 -5334.74
10 -5337.03
6 -5337.4
5 -5337.08
2 -5337.74
14 -5336.43
41 -5335.76
94 -5340.61
3 -5338.58
1 -5337.28
1 -5336.17
9 -5336.58
3 -5337.57
2 -5336.5
1 -5336.35
1 -5335.72
1 -5334.74
1 -5334.71
17 -5335.98
1 -5337.78
9 -5339.63
2 -5338.58
14 -5342.04
5 -5344.5
8 -5340.24
18 -5339.19
6 -5339.66
3 -5342.88
1 -5342.1
5 -5340.75
4 -5338.18
3 -5341.87
3 -5338.85
2 -5338.03
8 -5337.87
4 -5335.72
7 -5336.6
1 -5333.94
33 -5335.04
8 -5335.68
3 -5336.57
5 -5336.87
4 -5334.25
29 -5332.7
99 -5336.55
4 -5335.3
10 -5336.04
11 -5335.49
8 -5334.93
2 -5335.38
1 -5333.84
8 -5335
10 -5335.38
38 -5335.26
1 -5335.28
3 -5336.36
2 -5335.7
1 -5332.88
11 -5332.37
48 -5333.78
7 -5336.66
5 -5337.16
1 -5339.81
2 -5338.86
1 -5341.13
1 -5337.81
4 -5337.81
3 -5341.84
3 -5341.54
4 -5340.81
5 -5339.07
2 -5339.4
1 -5339.23
1 -5337.3
2 -5336.75
2 -5336.97
1 -5337.48
3 -5337.41
2 -5337.3
3 -5334.98
2 -5335.15
18 -5337.75
3 -5334.7
69 -5333.72
140 -5336.41
51 -5339.24
19 -5333.95
26 -5340.74
1 -5336.34
14 -5338.88
3 -5339
3 -5336.96
2 -5336.41
37 -5335.69
18 -5338.63
14 -5340.69
1 -5340.05
9 -5342.97
1 -5340.34
2 -5340.7
6 -5340.3
4 -5340.42
10 -5341.52
1 -5339.1
6 -5342.88
2 -5341.68
1 -5339.58
4 -5338.5
6 -5338.59
2 -5336.19
2 -5335.83
1 -5336.53
6 -5336.62
9 -5339.36
2 -5340.74
4 -5340.35
1 -5338.52
13 -5338.44
9 -5336.65
2 -5337.89
3 -5337.8
6 -5336
6 -5339.4
1 -5337.09
35 -5334.41
3 -5336.05
1 -5336.37
2 -5336.49
2 -5336.38
7 -5337.77
1 -5336.07
6 -5335.42
7 -5335.36
5 -5335.02
8 -5334.04
22 -5334.98
2 -5336.56
2 -5338.24
1 -5335.42
2 -5336.77
1 -5337.42
5 -5338.39
6 -5335.12
3 -5337.13
1 -5337.4
4 -5338.45
1 -5340.66
6 -5338.24
3 -5334.63
3 -5336.76
1 -5337.58
3 -5334.6
3 -5337.13
2 -5336.82
3 -5335.87
6 -5335.44
3 -5336.22
1 -5335.27
1 -5335.84
2 -5341.06
1 -5340.1
3 -5337.77
6 -5335.46
3 -5337.48
1 -5337.51
1 -5336.93
4 -5337.6
7 -5340.11
1 -5335.41
9 -5335.48
7 -5335.58
9 -5337.77
2 -5337.13
1 -5336.74
5 -5335.94
1 -5336.39
1 -5334.5
2 -5337.46
1 -5340.8
1 -5337.49
1 -5334.87
5 -5336.35
2 -5335.97
3 -5335.41
1 -5336.24
1 -5336.9
2 -5337.11
2 -5336.78
3 -5335.15
6 -5335.36
2 -5335.07
6 -5335.51
6 -5336.13
5 -5338.16
1 -5340.58
1 -5337.7
6 -5342.82
3 -5340.77
4 -5339.73
4 -5339.94
2 -5337.32
3 -5341.2
1 -5340.56
2 -5339.12
2 -5336.39
19 -5338.32
2 -5337.13
1 -5336.51
2 -5336.32
2 -5334.05
35 -5335.39
1 -5336.21
10 -5337.95
1 -5337.47
5 -5338.62
3 -5337.67
1 -5337.41
1 -5336.14
4 -5335.48
19 -5335.34
3 -5337.15
11 -5337.5
19 -5337.49
10 -5337.48
3 -5335.37
5 -5336.05
2 -5338.68
7 -5339.5
10 -5339.14
2 -5337.77
3 -5338.72
1 -5340.16
2 -5341.16
2 -5339.35
4 -5337.93
1 -5338.39
3 -5336.85
6 -5337.55
9 -5337.75
5 -5338.31
1 -5336.21
6 -5337.42
69 -5334.55
40 -5335.57
46 -5335.85
3 -5338.51
9 -5339.32
5 -5339.26
1 -5337.34
9 -5335.74
1 -5334.92
2 -5333.14
22 -5334.25
3 -5334.81
15 -5335.13
3 -5336.59
7 -5336.81
2 -5336.16
17 -5337.7
2 -5337.6
4 -5337.66
2 -5335.35
16 -5337.15
1 -5337.51
1 -5335.21
11 -5337.18
9 -5338.21
3 -5341.5
1 -5343.33
2 -5341.55
1 -5338.05
5 -5337.23
2 -5338.07
3 -5337.04
1 -5336.76
2 -5334.64
7 -5334.75
10 -5334.05
14 -5337.4
1 -5335.46
1 -5335.88
3 -5335.63
6 -5337.12
4 -5334.77
15 -5332.52
123 -5336.41
7 -5338.2
5 -5333.65
3 -5338.08
4 -5339.57
4 -5339.62
1 -5340.45
8 -5340.26
3 -5337.52
3 -5338.31
1 -5338.19
1 -5337.44
1 -5338.01
3 -5337.49
6 -5338.95
4 -5337.57
3 -5338.63
1 -5339.85
1 -5339.3
1 -5338.34
1 -5337.36
3 -5333.13
28 -5335.85
4 -5336.39
11 -5336.85
9 -5336.84
2 -5337.1
4 -5337.5
1 -5336.36
2 -5335.01
9 -5335.98
1 -5334.99
8 -5336.24
4 -5335.67
2 -5337.22
1 -5335.21
9 -5338.29
3 -5338.1
1 -5338.51
2 -5338.79
6 -5334.47
12 -5335.19
8 -5336.82
1 -5337.16
11 -5336.81
1 -5338.01
2 -5336.98
3 -5336.92
24 -5338.02
3 -5337.17
4 -5336.27
2 -5338.53
1 -5338.51
5 -5344.35
2 -5344.56
3 -5341.91
2 -5336.29
8 -5336.88
13 -5337.3
2 -5337.02
14 -5336.73
21 -5335.94
7 -5336.08
7 -5338.99
2 -5339.98
2 -5335.45
2 -5334.05
53 -5336.34
3 -5335
4 -5334.7
14 -5335.4
3 -5335.17
4 -5337.34
4 -5335.33
3 -5336.65
6 -5337.41
1 -5336.71
2 -5337.54
10 -5336.51
1 -5336.83
9 -5338.21
2 -5336.2
1 -5340.34
1 -5340.65
3 -5340.37
1 -5337.71
4 -5335.74
4 -5336.09
22 -5337.37
2 -5336.96
9 -5336.02
2 -5338
2 -5336.47
2 -5336.28
6 -5337.07
76 -5335.49
31 -5334.99
19 -5334
35 -5336.52
17 -5336.78
5 -5336.43
11 -5335.76
1 -5335.37
1 -5334.36
127 -5336.06
8 -5336.75
7 -5334.68
13 -5333.32
10 -5335.36
10 -5335.28
2 -5335.25
2 -5337.44
2 -5334.89
34 -5335.59
10 -5336.11
14 -5336
6 -5333.79
11 -5336.98
5 -5337.51
13 -5336.08
1 -5336.24
15 -5337.01
8 -5337.68
3 -5336.66
1 -5338.53
1 -5338.69
1 -5340.5
2 -5339.42
3 -5337.8
1 -5335.89
2 -5336.16
1 -5338
4 -5337.83
1 -5336.48
3 -5336.5
6 -5335.42
5 -5336.46
2 -5335.9
1 -5336.86
2 -5336.5
1 -5335.22
3 -5337.22
2 -5337.79
2 -5339.63
1 -5337.98
1 -5337.12
6 -5337.42
2 -5340.33
1 -5336.51
2 -5335.83
2 -5336.94
4 -5336.81
1 -5338.51
6 -5338
1 -5339.73
2 -5337.62
4 -5339.08
2 -5339.93
6 -5339.4
2 -5339.82
9 -5339.95
1 -5339.33
1 -5338.64
1 -5339.36
1 -5336.66
5 -5337.89
3 -5336.78
7 -5338.37
1 -5337.6
2 -5337.37
1 -5340.35
1 -5341.74
4 -5343.04
1 -5341.03
1 -5337.03
3 -5334.9
22 -5336.27
4 -5337.77
3 -5338.88
2 -5337.82
2 -5335.91
2 -5334.85
11 -5335.81
5 -5335.95
1 -5335.85
4 -5337.02
15 -5337.02
62 -5340.08
14 -5335.4
16 -5336.62
1 -5337.03
4 -5335.95
3 -5337.05
2 -5335.93
5 -5337.25
6 -5333.98
1 -5336.09
1 -5335
8 -5335.03
2 -5333.57
1 -5338.02
4 -5335.1
7 -5337.65
6 -5336.42
5 -5335.53
9 -5335.73
3 -5335.73
71 -5335.15
1 -5336.15
18 -5334.64
46 -5336.24
41 -5335.72
20 -5336
1 -5336.41
1 -5336.22
7 -5335.78
2 -5337.88
5 -5334.59
9 -5334.48
31 -5336.27
1 -5336.68
4 -5335.91
1 -5334.05
8 -5335.02
1 -5335.63
11 -5335.45
1 -5336.12
2 -5335.02
13 -5335.63
1 -5335.86
2 -5335.4
1 -5336.12
4 -5337.08
10 -5336.94
7 -5339.08
2 -5337.12
8 -5335.38
19 -5336.29
7 -5339.05
3 -5336.8
94 -5335.61
34 -5335.02
52 -5334.64
6 -5335.61
32 -5338.96
3 -5339.14
9 -5336.86
20 -5335.87
16 -5338.28
1 -5339.94
3 -5338.78
1 -5336.5
19 -5338.23
1 -5338.96
3 -5338.66
10 -5338.45
4 -5337.78
30 -5336.05
5 -5334.86
4 -5337.27
38 -5338.3
2 -5338.87
4 -5339.8
2 -5340.34
1 -5339.62
6 -5336.37
3 -5338.25
1 -5337.75
3 -5337.95
4 -5335.45
11 -5335.46
6 -5335.7
1 -5335.81
4 -5336.99
1 -5333.8
1 -5335.51
1 -5335.66
5 -5336.83
2 -5335.21
4 -5334.04
7 -5335.66
1 -5336.45
5 -5334.73
6 -5336.42
3 -5337.25
1 -5336.65
3 -5337.35
1 -5336.78
3 -5336.41
4 -5336.74
13 -5338.77
3 -5339.25
1 -5337.22
5 -5338.22
3 -5335.81
1 -5337.23
1 -5337.24
2 -5335.17
9 -5335.23
4 -5335.86
4 -5333.71
14 -5334.91
3 -5334.51
4 -5334.32
11 -5333.73
10 -5335.88
3 -5339.41
1 -5340.22
1 -5334.51
1 -5335.62
3 -5333.97
11 -5334.61
8 -5335.41
1 -5336.17
4 -5334.4
2 -5335.1
4 -5334.61
10 -5337.4
4 -5338.73
1 -5338.88
4 -5339.68
3 -5337.97
2 -5336.99
7 -5336.89
3 -5336.65
2 -5333.85
5 -5337.83
1 -5336.44
1 -5334.86
5 -5334.32
16 -5336.39
2 -5337.28
3 -5337.69
1 -5335.54
4 -5333.57
25 -5334.44
9 -5338.81
1 -5337.92
6 -5338.07
1 -5338.04
14 -5337.8
5 -5336.53
1 -5336.63
2 -5336.87
1 -5335.11
14 -5335.95
2 -5334.37
12 -5334.29
6 -5335.06
8 -5337.17
2 -5337.04
6 -5337.47
1 -5335.79
10 -5335.09
2 -5337.37
3 -5335.8
16 -5335.07
6 -5335.32
6 -5334.4
14 -5335.02
2 -5335.05
3 -5337.42
5 -5336.78
2 -5337.73
1 -5334.82
15 -5334.82
18 -5334.59
4 -5335.2
11 -5334.64
5 -5334.73
5 -5337.61
11 -5338.24
11 -5337.11
17 -5341.92
1 -5342.34
1 -5339.85
4 -5340.53
14 -5336.5
76 -5337.65
1 -5337.73
22 -5340.11
2 -5336.67
1 -5338.59
7 -5338.23
7 -5338.56
3 -5338.73
8 -5341.02
1 -5341.1
1 -5339
3 -5339.12
2 -5338.01
3 -5336.93
94 -5336.41
1 -5336.48
7 -5337.42
6 -5337.09
2 -5338.22
6 -5338.85
1 -5337.24
8 -5337.65
1 -5335.25
8 -5336.09
3 -5335.22
4 -5338.05
1 -5337.81
2 -5338.55
2 -5337.11
4 -5338.2
3 -5338.8
2 -5338.1
1 -5336.53
9 -5337.55
1 -5338.26
1 -5340.9
4 -5338.41
9 -5337.48
26 -5337.45
5 -5337.95
10 -5335.06
7 -5338.74
2 -5340.3
1 -5336.59
5 -5337.44
2 -5336
1 -5336.78
15 -5335.41
1 -5333.48
111 -5338.21
1 -5335.67
14 -5336.24
5 -5336.43
2 -5337.94
2 -5336.3
4 -5337.13
1 -5336.91
1 -5336.41
2 -5337.34
1 -5337.19
1 -5336.41
9 -5336.2
3 -5336.85
3 -5336.49
5 -5336.74
24 -5335.82
5 -5336.49
1 -5336.49
2 -5335.46
1 -5336.15
53 -5335.05
11 -5337.42
2 -5337.37
2 -5336.97
1 -5335.32
3 -5335.17
4 -5337.01
6 -5337.15
2 -5335.03
4 -5336.21
4 -5337.78
1 -5335.74
1 -5335.41
1 -5335.68
21 -5336.23
6 -5336.44
1 -5337.59
4 -5337.17
2 -5336.8
2 -5335.34
1 -5336.65
3 -5337.13
2 -5337.52
3 -5336.15
74 -5336.17
230 -5336.82
83 -5335.72
117 -5332.78
176 -5334.41
50 -5334.9
1 -5334.89
6 -5336.9
1 -5334.76
6 -5335.18
16 -5336.75
6 -5338.07
2 -5339.48
1 -5337.45
2 -5337.44
12 -5337.75
4 -5333.5
7 -5335.9
1 -5336.94
2 -5336.85
2 -5338.32
4 -5335.68
4 -5337.35
9 -5337.43
5 -5337.18
6 -5338.5
2 -5334.63
17 -5334.62
10 -5334.67
4 -5336.12
5 -5334.51
1 -5334.06
7 -5332.87
15 -5334.56
9 -5335.34
4 -5336.31
6 -5338.1
6 -5339.62
1 -5341.01
3 -5342.16
1 -5341.91
4 -5340.62
1 -5338.52
3 -5336.48
7 -5338.24
4 -5336.05
6 -5335.05
31 -5334.02
280 -5337.04
4 -5335.95
4 -5336.23
6 -5339.77
2 -5337.43
88 -5341.18
6 -5343.23
9 -5335.85
6 -5337.44
1 -5336.66
8 -5336.02
5 -5337.06
1 -5337.84
1 -5337.23
1 -5337.11
1 -5334.02
47 -5337.49
2 -5336.43
17 -5337.17
4 -5337.95
4 -5336.42
1 -5336.71
5 -5336.11
5 -5335.97
12 -5335.03
4 -5334.5
4 -5336.69
12 -5339.65
1 -5338.26
12 -5337.94
1 -5337.18
1 -5334.6
8 -5337.23
1 -5337.29
12 -5336.44
6 -5336.35
2 -5337.48
2 -5335.59
2 -5334.86
3 -5336.62
4 -5336.06
1 -5337.82
1 -5337.12
6 -5337.04
1 -5338.58
1 -5335.78
1 -5335.19
5 -5337.17
4 -5337.05
2 -5336.74
3 -5335.85
7 -5335.53
2 -5335.26
3 -5333.8
19 -5335.78
1 -5339.27
1 -5335.81
16 -5335.69
79 -5335.49
13 -5336.32
1 -5337.47
1 -5337.06
1 -5338.14
1 -5338.49
1 -5341.1
1 -5338.02
1 -5336.04
2 -5338.01
1 -5338.4
1 -5336.25
1 -5336.87
3 -5337.24
10 -5338.33
2 -5337.21
4 -5336.18
3 -5337.09
3 -5339.38
1 -5339.8
1 -5338.48
7 -5338.57
4 -5338.43
8 -5337.89
6 -5335.61
23 -5337.01
19 -5338.15
2 -5339.19
4 -5341.09
18 -5341.37
1 -5342.49
2 -5340.36
1 -5339.82
2 -5337.87
13 -5338.38
4 -5336.81
2 -5336.83
7 -5336.27
3 -5333.62
16 -5333.01
23 -5333.16
7 -5335.82
12 -5338.6
1 -5338.59
3 -5338.47
3 -5338.02
2 -5338.7
2 -5340.75
1 -5337.62
1 -5338.11
8 -5338.88
2 -5337.97
6 -5339.57
8 -5339.53
1 -5339.02
3 -5339.33
3 -5338.12
1 -5337.99
1 -5339.47
1 -5339.24
1 -5338.65
1 -5333.1
12 -5334.01
62 -5334.31
12 -5335.32
1 -5338.76
4 -5338.6
9 -5339.09
1 -5340.9
46 -5346.08
1 -5343.19
1 -5340.52
3 -5339.03
6 -5339.85
1 -5338.34
1 -5338.7
1 -5336.36
8 -5336.17
2 -5335.68
6 -5337.49
2 -5335.63
5 -5337.06
25 -5337.7
4 -5337.83
5 -5339.59
3 -5338.23
27 -5339.57
13 -5340.57
1 -5340.38
4 -5339.42
1 -5339.47
3 -5339.46
1 -5339.04
1 -5337.13
7 -5334.92
2 -5338.14
5 -5337.5
5 -5336.21
1 -5336.15
3 -5336.52
1 -5336.51
3 -5336.47
2 -5333.31
11 -5336.93
1 -5335.43
7 -5335.82
1 -5336.68
1 -5335.22
25 -5337.27
3 -5335.64
2 -5335.3
1 -5339.24
1 -5337.11
1 -5337.92
4 -5338.76
3 -5338.5
1 -5339.47
2 -5338.76
2 -5337.62
16 -5336.36
5 -5335.97
3 -5336.28
1 -5339.52
2 -5337.9
1 -5335.47
3 -5335.76
5 -5336.48
2 -5335.3
5 -5334.42
10 -5334.35
3 -5335.63
6 -5336.54
5 -5336.41
1 -5336.47
1 -5338.58
1 -5340.84
1 -5336.61
24 -5337.03
6 -5336.3
9 -5338.12
3 -5337.97
14 -5336.94
3 -5338.69
2 -5336.21
1 -5336.56
7 -5337.04
7 -5338.04
3 -5336.71
7 -5335.95
4 -5336.28
1 -5336.38
6 -5336.08
2 -5336.19
1 -5335.7
6 -5334.03
31 -5335.74
6 -5335.05
6 -5334.83
3 -5337.43
1 -5334.74
34 -5335.07
11 -5334.78
4 -5335.53
5 -5337.55
3 -5336.58
53 -5340.3
3 -5344.37
1 -5342.18
2 -5334.65
81 -5336.76
1 -5338.92
2 -5338.92
4 -5338.27
1 -5338.43
3 -5337.62
2 -5338.03
3 -5337.88
2 -5336.75
3 -5337.04
1 -5338.16
2 -5337.83
2 -5338.16
3 -5338.64
1 -5336.93
5 -5333.53
142 -5339.6
6 -5341.08
6 -5339.04
1 -5339.7
1 -5339.57
3 -5336.85
26 -5336.55
7 -5337.42
4 -5339.78
4 -5337.5
1 -5338.29
9 -5337.13
2 -5338.64
1 -5335.48
25 -5336.83
2 -5337.99
1 -5338.73
6 -5336.3
3 -5336.14
2 -5335.2
14 -5336.61
5 -5337.99
1 -5338.42
6 -5338.62
1 -5333.96
34 -5333.36
101 -5336.85
7 -5334.19
7 -5335.05
2 -5336.9
2 -5338.27
2 -5337.96
2 -5337.65
3 -5335.78
2 -5336.44
8 -5338.1
1 -5338.27
3 -5339.09
2 -5337.17
5 -5336.78
1 -5337.06
2 -5334.01
2 -5334.9
4 -5336.81
1 -5336.42
3 -5336.41
1 -5336.7
1 -5335.61
4 -5336.66
5 -5336.88
1 -5339.19
2 -5340.32
1 -5338.43
4 -5338.82
7 -5339.32
8 -5340.68
1 -5339.98
61 -5338.29
1 -5339.61
18 -5336.56
7 -5337.23
2 -5337.44
8 -5337.42
110 -5335.11
92 -5334.95
27 -5335.61
1 -5334.77
3 -5336.33
3 -5336.4
7 -5335.65
13 -5337.45
1 -5337.44
2 -5334.73
6 -5336.22
2 -5336.19
3 -5337.44
7 -5340.03
2 -5340.83
6 -5338.12
1 -5335.76
1 -5334.08
17 -5337.54
2 -5337.03
2 -5336.44
4 -5336.76
3 -5335.87
1 -5335.99
4 -5338.6
1 -5338.13
23 -5338.96
4 -5334.93
104 -5334.23
4 -5335.52
3 -5335.85
12 -5337.13
5 -5336.55
23 -5339.76
2 -5338.54
5 -5341.19
1 -5339.68
2 -5336.57
5 -5337.88
35 -5336.83
16 -5337.05
1 -5336.8
1 -5335.08
1 -5339.77
2 -5338.87
1 -5339.62
11 -5340.28
21 -5339.21
3 -5337.32
7 -5335.18
7 -5335.9
4 -5336.14
2 -5334.84
2 -5335.4
8 -5335.13
17 -5337.77
1 -5336.89
7 -5336.83
13 -5337.27
48 -5335.77
5 -5337.16
7 -5339.72
1 -5341.98
2 -5341.47
1 -5340.42
2 -5338.77
2 -5337.92
5 -5338.73
3 -5339.06
1 -5340.06
7 -5340.9
10 -5339.64
3 -5338.56
6 -5339.92
13 -5341.85
1 -5337.64
1 -5336.44
1 -5334.86
7 -5335.03
23 -5338.42
3 -5338.35
3 -5338.02
3 -5337.74
9 -5337.8
2 -5335.59
15 -5335.94
2 -5339.61
1 -5337.88
6 -5336.39
2 -5336.92
5 -5337.25
8 -5337.54
1 -5336.52
9 -5336.28
51 -5334.07
31 -5334.57
10 -5336.13
4 -5335.36
26 -5341.13
2 -5341.22
2 -5344.09
7 -5342.88
2 -5340.39
1 -5339.84
2 -5338.1
1 -5333.92
53 -5336.49
2 -5336.08
19 -5334.18
22 -5334.23
13 -5333.96
3 -5336.18
1 -5335.74
16 -5335.56
12 -5336.13
1 -5333.66
6 -5334.64
11 -5337.81
2 -5336.47
3 -5336.71
4 -5335.57
3 -5338.05
12 -5337.64
6 -5340.17
10 -5338.37
22 -5338.22
15 -5336.17
1 -5336.31
9 -5336.36
10 -5334.57
25 -5334.97
55 -5334.63
36 -5336.3
6 -5335.32
1 -5339.36
1 -5337.43
3 -5336.98
1 -5335.72
1 -5335.03
1 -5336.77
2 -5336.42
1 -5337.09
8 -5338.28
1 -5337.57
8 -5337.02
43 -5337.39
13 -5335.69
40 -5337.54
2 -5337.39
4 -5334.56
1 -5337.67
3 -5337.03
2 -5336.14
11 -5336.15
1 -5335.5
5 -5335.64
2 -5337.18
2 -5335.26
5 -5336.03
1 -5337.85
2 -5337.84
1 -5334.68
4 -5336.64
4 -5336.72
14 -5336.98
1 -5337.16
1 -5337.74
1 -5337.16
6 -5336.33
21 -5336.63
3 -5337.05
1 -5339.9
3 -5341.17
12 -5339.57
16 -5341.01
1 -5343.46
5 -5342.57
2 -5340.63
1 -5342.8
2 -5343.04
2 -5340.84
1 -5341.23
3 -5338.47
9 -5338
2 -5340.73
1 -5337.58
9 -5337.84
1 -5340.58
3 -5340.18
1 -5338.72
2 -5338.25
1 -5338.79
7 -5337
14 -5339.86
4 -5341.11
5 -5341.65
1 -5338.18
2 -5339.3
8 -5339.87
4 -5337.88
17 -5339.07
1 -5337.28
4 -5337.27
39 -5336.44
1 -5339.14
9 -5336.54
11 -5335.67
2 -5334.2
25 -5334.32
17 -5335.33
2 -5337.28
3 -5337.84
4 -5338.8
40 -5337.56
4 -5336.84
3 -5334.98
8 -5335.07
3 -5335.46
41 -5335.92
1 -5338.59
9 -5338.29
2 -5338.71
2 -5340.24
9 -5342.27
2 -5338.78
9 -5337.63
4 -5336.3
17 -5336.15
20 -5338.74
8 -5337.95
9 -5338.76
14 -5337.75
2 -5338.29
2 -5336.02
7 -5335.92
1 -5335.97
3 -5335.99
15 -5336.08
1 -5339.01
1 -5336.6
1 -5332.3
111 -5333.75
21 -5336.33
3 -5335.88
4 -5335.66
4 -5336.79
2 -5336.52
3 -5335.85
1 -5334.52
1 -5334.22
12 -5335.41
1 -5334.75
4 -5336.34
2 -5337.52
20 -5336.4
22 -5339.18
4 -5337.74
1 -5337.81
1 -5338.04
7 -5338.71
2 -5337.68
1 -5336.94
4 -5335.72
6 -5335.86
3 -5335.33
1 -5335.02
11 -5336.68
4 -5335.77
2 -5337.67
1 -5337.01
2 -5337.3
2 -5338.76
2 -5337.38
2 -5341.21
4 -5338.34
5 -5340.65
8 -5342.63
8 -5340.51
4 -5340.13
12 -5338.98
4 -5338.97
4 -5340.6
1 -5336.79
1 -5337.42
36 -5337.69
5 -5339.77
2 -5338.42
1 -5332.97
102 -5333.67
9 -5334.98
1 -5336.02
4 -5336.41
3 -5336.97
4 -5336.63
2 -5336.14
10 -5332.99
1 -5334.66
22 -5335.87
9 -5338.57
2 -5337.83
4 -5336.18
3 -5337.96
1 -5337.24
10 -5337.97
6 -5336.39
9 -5337.79
5 -5335.72
2 -5335.71
6 -5337.86
18 -5339.23
6 -5338.64
11 -5338.37
3 -5341.44
2 -5338.79
7 -5338.46
1 -5338.73
5 -5337.35
1 -5335.96
11 -5335
1 -5335.15
6 -5333.83
31 -5336.02
15 -5336.79
5 -5335.76
5 -5334.02
22 -5337.84
1 -5336.51
1 -5338.91
3 -5337.52
3 -5335.69
1 -5335.54
2 -5336.6
6 -5335.41
16 -5335.86
5 -5335.87
5 -5335.89
2 -5336.32
2 -5335.95
2 -5338.97
2 -5338.02
6 -5334.39
2 -5336.42
1 -5336.84
2 -5341.55
2 -5341.43
2 -5339.59
1 -5340.65
20 -5339.68
21 -5337.44
7 -5340.01
9 -5339.9
2 -5340.37
27 -5340.46
11 -5339.98
3 -5339.86
1 -5337.97
5 -5338.83
1 -5339.68
5 -5338.89
10 -5339.98
3 -5339.94
11 -5339.21
81 -5338.6
81 -5338.68
13 -5337.99
1 -5339.9
2 -5339.74
1 -5340.29
7 -5340.67
3 -5336.11
6 -5336.65
5 -5335.4
1 -5334.57
2 -5337.21
8 -5336.81
1 -5333.14
17 -5336.33
3 -5334.79
1 -5335.21
12 -5335.1
4 -5334.14
1 -5333.46
21 -5334.97
1 -5334.06
10 -5340.14
2 -5338.67
1 -5338.36
1 -5338.42
1 -5333.1
15 -5339.05
6 -5337.45
1 -5337.49
9 -5336.58
7 -5335.79
6 -5337.07
3 -5337.67
11 -5339.51
3 -5341.37
1 -5336.35
8 -5338.62
5 -5336.89
5 -5337.29
8 -5337.74
4 -5338.08
5 -5337.37
7 -5339.78
1 -5340.02
2 -5337.31
3 -5337.79
5 -5337.37
1 -5336.66
2 -5337.75
3 -5336.99
12 -5337.12
1 -5339.8
1 -5340.72
2 -5342.52
3 -5340.85
8 -5343.81
1 -5343.2
3 -5343.8
1 -5342.96
4 -5341.97
1 -5341.63
3 -5338.3
4 -5338.65
4 -5336.41
1 -5337.22
2 -5336.99
7 -5336.61
2 -5337.52
9 -5334.97
4 -5336.31
2 -5336.09
2 -5336.54
3 -5336.64
1 -5337.05
1 -5336.23
2 -5336.79
3 -5336.38
2 -5334.44
9 -5336.47
11 -5337.69
8 -5337.25
2 -5333.03
35 -5333.64
46 -5333.52
21 -5337.71
1 -5342.11
3 -5342.1
2 -5343.48
7 -5342.77
1 -5339.95
3 -5340.14
2 -5338.15
1 -5337.92
10 -5338.68
3 -5339.38
1 -5335.65
15 -5338.2
24 -5337.07
16 -5336.57
17 -5335.38
2 -5336.89
1 -5337.39
2 -5336.48
3 -5336.11
2 -5336.99
13 -5334.82
9 -5335.53
10 -5336.15
2 -5336.32
4 -5335.76
10 -5338.43
3 -5338.2
1 -5337.31
1 -5337.18
7 -5340.38
2 -5338.59
1 -5335.34
6 -5335.96
1 -5335.68
7 -5336.19
4 -5334.09
3 -5336.24
5 -5336.46
2 -5339.17
1 -5337.67
5 -5338.03
2 -5337.46
8 -5340.1
2 -5337.15
1 -5336.75
4 -5336.27
2 -5336.65
4 -5336.3
4 -5337.04
3 -5338.82
2 -5338.17
4 -5335.67
4 -5334.86
2 -5334.55
21 -5337.26
4 -5337.77
2 -5337.81
1 -5337.93
3 -5336.97
2 -5335.58
4 -5336.84
2 -5336.2
1 -5337.07
1 -5336.54
2 -5340.01
1 -5337.64
1 -5338.05
2 -5336.82
10 -5336.52
2 -5335.88
6 -5336
2 -5336.62
2 -5339.98
5 -5339.4
2 -5338.45
21 -5338.22
16 -5337.75
1 -5335.8
6 -5335.45
2 -5337.21
2 -5339.31
3 -5337.88
1 -5336.69
4 -5339.86
2 -5337.71
19 -5335.95
12 -5334.71
2 -5334.66
10 -5334.07
4 -5333.94
3 -5333.99
20 -5332.96
13 -5334.48
6 -5338.45
6 -5334.04
15 -5334.7
2 -5336.82
3 -5336.11
4 -5337.97
4 -5336.92
1 -5337.64
4 -5334.28
4 -5334.41
10 -5335.79
3 -5335.74
9 -5336.7
2 -5335.54
5 -5335.46
1 -5335.78
39 -5338.81
3 -5336.48
1 -5336.02
2 -5336.8
13 -5336.29
1 -5333.9
5 -5336.45
1 -5335.76
6 -5336.8
1 -5336.71
1 -5337
2 -5338.94
1 -5337.99
10 -5337.73
4 -5335.71
3 -5336.56
1 -5335.09
2 -5335.49
4 -5333.55
50 -5333.38
7 -5336.13
3 -5337.05
3 -5336.11
1 -5336.64
11 -5337.66
4 -5336.21
9 -5336.35
7 -5337.19
2 -5336.53
2 -5338.87
2 -5337.56
1 -5339.9
5 -5339.28
1 -5337.38
1 -5336.69
16 -5335.57
25 -5338.53
3 -5338.74
2 -5338.94
6 -5337.77
10 -5339.51
3 -5338.68
2 -5336.23
3 -5337.07
3 -5338.05
3 -5336.05
8 -5338.71
3 -5338.31
13 -5338.35
7 -5337.87
1 -5335.09
6 -5336.23
2 -5334.88
6 -5335.82
12 -5334.11
13 -5333.99
17 -5335.76
1 -5335.97
1 -5334.84
4 -5334.62
3 -5333.01
96 -5334.07
8 -5333.88
15 -5335.26
1 -5337.28
1 -5338.16
4 -5339.6
2 -5336.8
14 -5336.45
48 -5341.56
2 -5338.94
3 -5337.07
8 -5337.74
7 -5336.4
22 -5336.2
17 -5336.14
7 -5337.27
7 -5336.47
3 -5338.08
9 -5338.33
1 -5339.32
5 -5338.7
1 -5335.22
20 -5336.04
5 -5335.87
2 -5338.39
6 -5335.94
12 -5336.58
1 -5336.52
5 -5336.5
2 -5337.14
11 -5337.16
5 -5334.37
13 -5336.6
3 -5336.25
1 -5335.9
1 -5336.41
5 -5337.17
4 -5336.61
5 -5335.25
12 -5336.64
7 -5336.06
2 -5337.26
13 -5335.43
39 -5335.73
108 -5335.42
19 -5339.44
1 -5337.98
2 -5338.03
1 -5335.65
2 -5334.26
12 -5334.71
7 -5334.82
7 -5334.04
2 -5334.72
3 -5334.92
8 -5339.21
1 -5336.55
3 -5337.55
8 -5336.32
23 -5337.68
1 -5336.57
3 -5337.36
1 -5338.85
1 -5335.29
1 -5336.43
2 -5335.68
9 -5338.35
3 -5337.44
1 -5334.04
9 -5334.55
22 -5332.3
5 -5333.78
39 -5334.68
7 -5335.82
1 -5336.96
2 -5335.21
5 -5335.28
9 -5334.6
16 -5335.64
9 -5335.88
14 -5333.74
16 -5334.13
1 -5334.9
5 -5334.92
2 -5336.45
5 -5335.61
2 -5336.95
1 -5338.75
3 -5338.16
2 -5338.27
1 -5342.02
1 -5338.98
3 -5337.39
7 -5334.11
1 -5334.62
5 -5336.6
4 -5336.34
3 -5336.77
3 -5336.37
11 -5335.75
10 -5334.31
51 -5336.74
6 -5337.09
7 -5336.48
4 -5336.28
1 -5339.11
2 -5337.64
1 -5337.5
10 -5337.06
3 -5334.05
38 -5338.79
6 -5338.44
2 -5337.93
3 -5339.4
2 -5337.4
2 -5335.96
11 -5335.26
3 -5335.43
11 -5331.95
45 -5336.56
1 -5337.18
7 -5336.92
3 -5339.43
1 -5339.16
1 -5334.79
15 -5334.73
26 -5335.6
24 -5336.87
6 -5337.47
5 -5336.53
4 -5338.11
22 -5337.71
1 -5337.68
5 -5338.65
6 -5336.92
3 -5336.2
5 -5338.41
4 -5337.9
1 -5338.05
4 -5337.94
3 -5333.28
33 -5334.52
17 -5333.08
12 -5332.43
36 -5336.8
3 -5337.32
7 -5337.49
1 -5336.17
7 -5335.75
1 -5335.88
3 -5336.51
1 -5335.25
1 -5337.78
2 -5337.8
1 -5338.71
4 -5338.5
2 -5338
2 -5334.94
29 -5336.96
4 -5336.98
3 -5336.65
6 -5336.58
1 -5335.98
2 -5334.76
4 -5335.3
30 -5336.61
7 -5338.59
3 -5338.37
1 -5338.37
7 -5339.98
2 -5337.45
1 -5337.93
1 -5338.73
1 -5338.89
1 -5338.08
6 -5338.06
10 -5338
3 -5335.88
31 -5336.04
9 -5336.1
57 -5339.03
1 -5340.12
2 -5335.9
16 -5335.61
1 -5336.34
5 -5335.72
3 -5337.69
1 -5337.44
13 -5339.03
14 -5339.38
1 -5335.67
7 -5334.38
3 -5340.6
1 -5335.93
7 -5333.67
5 -5337.09
3 -5335.96
2 -5335.25
5 -5336.5
5 -5335.86
1 -5336.25
4 -5335.86
19 -5336.58
1 -5341.74
3 -5341.25
10 -5339.89
2 -5339.1
2 -5336.79
3 -5337.04
3 -5334.36
1 -5336.78
1 -5335.9
3 -5337.59
1 -5336.75
1 -5334.08
13 -5333.69
10 -5333.61
109 -5335.12
1 -5335.81
4 -5338.1
4 -5336.54
6 -5336.38
57 -5338.66
11 -5337.78
7 -5337.12
5 -5336.76
12 -5336.22
2 -5335.93
6 -5336.56
10 -5335.28
3 -5335.44
5 -5337.7
2 -5336.61
8 -5337.02
1 -5335.49
3 -5333.91
51 -5332.92
6 -5334.81
4 -5333.74
17 -5335.15
6 -5335.49
1 -5335.9
4 -5337.5
3 -5338.34
1 -5334.22
6 -5334.45
3 -5335.95
3 -5335.44
1 -5337.05
2 -5336.52
1 -5336.13
3 -5334.33
1 -5334.33
1 -5335.3
1 -5336.38
6 -5334.24
13 -5334.2
11 -5336.84
3 -5338.11
1 -5338.84
5 -5338.37
6 -5339.28
6 -5337.89
7 -5340.29
1 -5338.38
1 -5337.91
1 -5337.23
3 -5334.83
4 -5335.46
2 -5335.27
7 -5338.37
3 -5336.74
4 -5339.85
2 -5338.78
6 -5336.9
3 -5336.27
33 -5336.55
5 -5337.71
21 -5337.4
4 -5337.01
2 -5340.84
5 -5339.16
11 -5337.3
5 -5336.65
17 -5335.26
18 -5335.37
8 -5339.01
3 -5338.97
2 -5338.83
1 -5338.84
3 -5336.44
2 -5334.89
3 -5335.75
21 -5335.89
16 -5335.62
4 -5335.65
2 -5337.61
2 -5336.59
2 -5335.43
2 -5335.9
6 -5337.74
14 -5334.07
105 -5335.45
6 -5337.91
4 -5336.8
16 -5333.95
10 -5336.96
1 -5337.26
2 -5335.03
13 -5334.62
3 -5334.79
7 -5335.57
46 -5336.35
1 -5335.69
2 -5338.65
1 -5339.39
3 -5338.04
1 -5335.41
3 -5334.83
10 -5335.57
5 -5335.46
25 -5339.01
5 -5339.43
1 -5337.78
13 -5337.89
7 -5340.04
4 -5340.72
1 -5339.77
2 -5336.8
2 -5338.03
1 -5337.99
4 -5337.17
3 -5337.61
11 -5337.99
3 -5338.89
1 -5336.67
8 -5338.51
1 -5334.4
28 -5338.31
1 -5338.81
1 -5339.92
1 -5337.45
3 -5336.96
9 -5338.29
8 -5337.96
23 -5336.41
3 -5337.3
3 -5338.87
6 -5337.7
4 -5335.91
7 -5336.76
1 -5338.83
22 -5338.55
20 -5338.83
2 -5338.77
32 -5339.63
7 -5340.77
3 -5337.02
7 -5337.93
1 -5336.53
2 -5337.1
1 -5333.75
32 -5335.29
5 -5335.73
1 -5336.12
1 -5335.59
1 -5333.51
61 -5336.16
3 -5335.78
1 -5335.1
13 -5333.64
28 -5334.6
14 -5334.79
2 -5336.03
1 -5335.51
2 -5335.19
2 -5339.32
1 -5339.45
5 -5337.85
1 -5337.7
5 -5337.36
1 -5336.83
76 -5339.01
1 -5337.37
5 -5338.06
1 -5337.96
1 -5337.38
3 -5336.69
1 -5337.03
1 -5336.6
2 -5333.67
4 -5335.51
2 -5334.57
3 -5335.94
1 -5334.65
6 -5337.48
5 -5337.72
1 -5335.95
1 -5337.08
9 -5341.98
1 -5342.59
5 -5341.82
18 -5337.54
6 -5336.33
35 -5335.84
2 -5335.54
4 -5335.54
2 -5336.1
2 -5335.54
24 -5338.1
7 -5334.57
17 -5335.14
5 -5335.79
1 -5335.35
4 -5336.71
4 -5335.67
1 -5336.59
1 -5336.62
11 -5336.53
2 -5340.07
1 -5334.61
25 -5334.97
11 -5334.12
38 -5336.42
2 -5336.69
2 -5334.79
7 -5337.04
1 -5337.63
2 -5340.33
1 -5340.3
3 -5339.17
2 -5336.45
3 -5335.54
6 -5336.63
1 -5337.41
1 -5337.39
6 -5339.66
1 -5335.67
2 -5336.2
5 -5336.87
1 -5336.52
1 -5337.78
3 -5337.8
1 -5337.86
2 -5335.61
3 -5336.61
2 -5337.25
10 -5336.96
7 -5336.73
2 -5339.14
4 -5339.43
1 -5336.74
1 -5336.84
1 -5336.65
1 -5335.96
5 -5335.65
12 -5336.2
15 -5336.7
2 -5336.43
3 -5336.72
2 -5337.78
2 -5338.46
1 -5338.32
1 -5335.39
3 -5337.91
12 -5335.14
27 -5337.78
2 -5335.79
19 -5336.35
1 -5337.96
4 -5337.21
4 -5339.93
4 -5337.75
10 -5337.08
22 -5336.7
17 -5336.28
3 -5340.41
2 -5343.06
3 -5339.22
1 -5338.25
2 -5336.16
9 -5336.5
3 -5337.77
1 -5339.8
1 -5336.34
6 -5337.53
2 -5337.12
1 -5336.85
1 -5335.43
4 -5334.13
18 -5335.49
2 -5337.54
1 -5339.29
6 -5340.74
1 -5338.94
2 -5336.97
4 -5337.9
11 -5338.14
7 -5334.98
5 -5335.38
9 -5336.74
2 -5336.55
1 -5334.72
5 -5335.07
11 -5337.92
1 -5337.94
4 -5339.34
7 -5337.81
1 -5336.07
27 -5336.6
22 -5336.21
18 -5334.07
14 -5337.52
14 -5337.92
1 -5336.77
2 -5339.63
1 -5340.35
3 -5337.7
35 -5336.66
3 -5336.42
2 -5335.77
7 -5337.57
2 -5336.99
3 -5337
1 -5338.4
3 -5337.09
1 -5335.53
12 -5337.11
46 -5337.6
9 -5338.21
15 -5337.74
6 -5338.88
2 -5341.27
4 -5338.19
6 -5340.4
1 -5341.99
3 -5341.67
1 -5344.93
1 -5343.39
6 -5344.3
4 -5345.14
4 -5344.06
3 -5344.07
1 -5344.37
4 -5343.66
10 -5342.36
1 -5343.77
1 -5342.4
2 -5341.92
5 -5341.49
1 -5341.43
5 -5342.17
3 -5341.25
6 -5343.41
10 -5341.81
5 -5341.46
1 -5335.54
13 -5334.75
3 -5335.89
45 -5335.97
25 -5334.61
23 -5338.12
3 -5340.43
2 -5340.79
2 -5340.37
2 -5340.67
10 -5338.79
3 -5338.46
2 -5336.72
8 -5335.32
2 -5335.76
2 -5336.22
3 -5339.71
2 -5336.64
1 -5335.7
1 -5336.92
1 -5333.85
6 -5338.15
3 -5333.14
8 -5333.33
12 -5336.66
1 -5336.36
9 -5336.43
1 -5334.53
8 -5334.71
6 -5335.14
9 -5334.28
20 -5334.34
3 -5334.94
7 -5334.87
6 -5333.6
2 -5335.66
1 -5336.12
10 -5337.81
1 -5339.15
1 -5339.46
3 -5340.13
2 -5337.6
1 -5336.84
4 -5335.82
5 -5335.93
3 -5335.21
3 -5338.97
1 -5338.9
1 -5338.38
9 -5336.16
3 -5334.7
27 -5338.23
3 -5335.86
10 -5336.64
10 -5336.92
18 -5337.24
9 -5339.9
21 -5340.67
8 -5335.81
599 -5338.76
23 -5337.15
15 -5337.62
51 -5337.07
8 -5336.97
3 -5337.42
1 -5337.17
1 -5334.34
2 -5335.6
4 -5335.96
21 -5335.92
11 -5335.26
1 -5333.31
22 -5334.59
6 -5332.83
220 -5335.28
4 -5334.34
92 -5337.07
25 -5337.52
25 -5338.3
41 -5338.42
21 -5336.89
13 -5335.55
4 -5334.57
7 -5339.34
1 -5334.05
3 -5335.07
49 -5334.67
42 -5336.24
5 -5335.85
17 -5334.79
6 -5337.73
4 -5334.67
7 -5335.77
11 -5337.47
6 -5341.24
1 -5339.02
1 -5339.06
11 -5338.89
5 -5338.64
1 -5336.38
22 -5335.2
22 -5337.49
9 -5335.85
10 -5335.75
51 -5336.2
19 -5336.11
13 -5336.63
8 -5337.01
17 -5338.68
9 -5337
27 -5338.67
7 -5336.8
50 -5333.57
30 -5336.84
15 -5336.12
5 -5336.62
8 -5337.06
2 -5337.74
1 -5337.19
2 -5336.84
1 -5338.8
1 -5337.27
15 -5335.78
4 -5335.37
4 -5334.06
3 -5333.79
11 -5335.34
5 -5335.04
6 -5336.24
6 -5336.55
2 -5335.04
14 -5335.49
5 -5334.76
13 -5336.81
2 -5336.89
5 -5337.85
2 -5340.03
2 -5340.07
13 -5342.52
11 -5340.59
4 -5340.56
1 -5339.54
8 -5336.63
10 -5335.11
1 -5335.76
4 -5335.7
1 -5336.13
2 -5336.65
1 -5336.69
16 -5336.55
5 -5338.72
1 -5339.1
3 -5338.14
1 -5337.17
6 -5335.17
2 -5334.26
49 -5335.93
16 -5336.27
9 -5337.94
3 -5336.45
11 -5336.12
9 -5336.51
2 -5336.42
1 -5336.37
9 -5336.46
12 -5336.56
5 -5336.99
4 -5341.12
1 -5337.39
4 -5339.22
27 -5341.73
2 -5337.8
2 -5336.08
4 -5334.4
43 -5336.62
7 -5336.4
3 -5333.71
49 -5334.08
5 -5334.55
21 -5337.66
2 -5336.75
7 -5339.26
2 -5339.77
18 -5338.56
1 -5337.73
3 -5337.03
2 -5337.76
3 -5337.92
1 -5336.59
7 -5338.36
3 -5337.91
1 -5340.19
4 -5338.8
7 -5339.6
2 -5341.73
3 -5342.23
1 -5343.74
1 -5342.03
7 -5343.28
8 -5342.77
2 -5337.4
1 -5337.54
1 -5338.53
8 -5338.52
5 -5337.5
3 -5338.02
2 -5340.43
1 -5335.87
3 -5337.72
1 -5338.13
1 -5338.21
5 -5337.91
1 -5337.57
2 -5336.5
7 -5335.61
1 -5335.39
3 -5336.45
3 -5336.58
1 -5336.49
2 -5335.16
7 -5334.3
3 -5334.19
4 -5333.95
26 -5332.82
123 -5334.61
4 -5335.55
3 -5337.36
1 -5336.09
1 -5338.59
1 -5338.63
2 -5337.3
1 -5337.39
1 -5338.63
1 -5337.38
2 -5337.33
1 -5333.83
4 -5335.49
3 -5334.33
16 -5334.81
2 -5335.71
7 -5336.12
3 -5336.01
1 -5334.85
2 -5334.88
10 -5337.33
3 -5335.68
6 -5335.17
3 -5335.09
26 -5334.61
1 -5335.01
43 -5338.28
3 -5337.58
1 -5337.03
7 -5342.17
1 -5338.97
1 -5336.89
2 -5336.97
1 -5338.72
1 -5337.73
2 -5335.73
1 -5335.59
4 -5337.51
2 -5337.83
1 -5336.86
9 -5337.04
2 -5336.6
19 -5337.35
2 -5335.24
64 -5340.18
1 -5339.67
1 -5336.61
1 -5336.73
9 -5335.93
63 -5338.93
15 -5340.86
1 -5341.07
2 -5338.69
3 -5338.21
1 -5336.92
5 -5337.54
3 -5338.03
3 -5336.72
7 -5336.2
1 -5336.3
4 -5334.57
3 -5335.47
1 -5334.92
3 -5335.42
8 -5337.35
8 -5337.67
8 -5339.95
3 -5336.52
5 -5336.01
5 -5337.88
2 -5337.46
2 -5335.82
32 -5338.65
2 -5338.05
23 -5337.77
3 -5337.34
1 -5337.26
3 -5335.63
92 -5339.58
2 -5336.37
3 -5334.88
19 -5332.56
94 -5335.15
1 -5335.22
6 -5334.93
2 -5334.89
2 -5338.43
1 -5337.22
1 -5336.95
1 -5338.74
25 -5339.54
31 -5336.17
5 -5337.89
1 -5337.49
1 -5337.89
6 -5340.86
2 -5340.24
1 -5341.18
2 -5336.1
17 -5336.31
1 -5336.87
4 -5337.49
1 -5336.41
3 -5337.36
1 -5334.94
1 -5335.27
2 -5335.2
3 -5336.31
4 -5336.29
1 -5337.71
4 -5338.24
1 -5338.89
7 -5338.77
7 -5337.71
3 -5336.19
3 -5336.73
9 -5335.67
