# Supplementary material for: Parameter inference for stochastic single-cell dynamics from lineage tree data
Source: BMC Syst Biol. 2017 Apr 26;11:52. doi: 10.1186/s12918-017-0425-1 (PMC5406901; doi:10.1186/s12918-017-0425-1)
Supplement: Supplementary file 2 — A ZIP file containing the raw datasets obtained from the MCMC runs presented. (ZIP 449 kb) [file 12918_2017_425_MOESM2_ESM.zip › Additional File 2/Files/Example1_mcmc_parameters.txt]

0.303661 0.25516 0.213507 0.249462 
0.264722 0.269042 0.163813 0.25808 
0.29216 0.287416 0.151251 0.267456 
0.313757 0.284002 0.113219 0.267043 
0.254751 0.304193 0.122416 0.238057 
0.252072 0.30396 0.118935 0.228031 
0.273687 0.315599 0.0811553 0.20478 
0.285722 0.291741 0.0583511 0.194997 
0.276447 0.288065 0.102621 0.211477 
0.276998 0.276849 0.0689017 0.23381 
0.366767 0.230804 0.0475163 0.229568 
0.275915 0.277955 0.0409045 0.18326 
0.334748 0.234523 0.0214178 0.205657 
0.410204 0.195293 0.0273295 0.201029 
0.443038 0.163416 0.0310896 0.179013 
0.406011 0.18323 0.0315379 0.15966 
0.427746 0.18572 0.0314 0.132281 
0.502391 0.149558 0.0159431 0.110148 
0.557757 0.128973 0.0347202 0.126129 
0.534461 0.165352 0.0394604 0.120902 
0.547836 0.158941 0.0485547 0.11167 
0.498348 0.174462 0.0687439 0.0943116 
0.591471 0.156356 0.0952884 0.0999268 
0.590532 0.169071 0.10328 0.0884943 
0.648225 0.155072 0.130156 0.0679679 
0.541114 0.186137 0.107089 0.0459614 
0.546383 0.173471 0.129511 0.0581341 
0.572184 0.156365 0.190613 0.0778465 
0.571994 0.160371 0.224559 0.0601748 
0.462096 0.199611 0.152664 0.0651741 
0.410716 0.225449 0.144772 0.0699348 
0.47464 0.176175 0.162596 0.0607671 
0.500942 0.175074 0.21954 0.0752146 
0.60502 0.126227 0.242672 0.0557296 
0.530028 0.151062 0.217962 0.0625753 
0.53642 0.174408 0.276503 0.0563749 
0.573573 0.1471 0.278015 0.0784791 
0.638668 0.132414 0.186631 0.111289 
0.618882 0.139824 0.16583 0.0834852 
0.612731 0.12027 0.204119 0.0716057 
0.604785 0.118069 0.199875 0.0637631 
0.674988 0.0931601 0.216425 0.0393565 
0.650427 0.0877215 0.196358 0.0753981 
0.664754 0.114489 0.15391 0.0968588 
0.632447 0.135785 0.184819 0.0981545 
0.616585 0.121351 0.211542 0.0936736 
0.593896 0.113723 0.183755 0.0721528 
0.60583 0.105727 0.124986 0.0643395 
0.543129 0.104966 0.113715 0.0468046 
0.532242 0.104722 0.120779 0.0518885 
0.509414 0.0995912 0.0999263 0.0510291 
0.429853 0.109803 0.0888167 0.0646725 
0.388416 0.102698 0.0869338 0.0764412 
0.420844 0.0944678 0.0945893 0.0819167 
0.384266 0.0832354 0.152704 0.0448091 
0.42104 0.0968202 0.184495 0.0337812 
0.429541 0.127549 0.200012 0.0588861 
0.430939 0.149305 0.165387 0.0452153 
0.441061 0.116709 0.0982169 0.0667873 
0.41112 0.11484 0.144853 0.045827 
0.451219 0.107139 0.214435 0.05569 
0.467448 0.116954 0.254854 0.0671441 
0.514702 0.128779 0.220234 0.0761209 
0.481961 0.154255 0.170487 0.0789698 
0.513865 0.14726 0.177137 0.090906 
0.592591 0.12668 0.158705 0.0872472 
0.563842 0.12969 0.156781 0.0647232 
0.467145 0.14184 0.185469 0.0506478 
0.417331 0.178853 0.204107 0.0438542 
0.39809 0.183905 0.212104 0.0581116 
0.493107 0.167594 0.156571 0.0689625 
0.559186 0.133708 0.189078 0.0620121 
0.508913 0.120229 0.186282 0.0672383 
0.477321 0.13393 0.142261 0.120526 
0.429369 0.131104 0.0860206 0.128588 
0.516112 0.128355 0.118157 0.121114 
0.514683 0.118249 0.096492 0.0895741 
0.535557 0.0931529 0.178732 0.0731916 
0.518167 0.0840584 0.240124 0.053561 
0.556439 0.0991207 0.238292 0.0725541 
0.467623 0.134685 0.213667 0.081224 
0.530498 0.14356 0.161218 0.0810925 
0.615265 0.122323 0.153299 0.0987566 
0.587651 0.121515 0.216059 0.0814329 
0.531878 0.14856 0.195695 0.067473 
0.57291 0.111697 0.161501 0.0815079 
0.541878 0.108753 0.134118 0.0911108 
0.59513 0.0728736 0.139965 0.0794783 
0.581383 0.0836764 0.103783 0.0605567 
0.536408 0.0979671 0.111836 0.0856375 
0.52858 0.0823417 0.114319 0.100266 
0.507038 0.0772531 0.124023 0.0818833 
0.454951 0.0627488 0.126464 0.0879124 
0.485812 0.0627938 0.122 0.0687135 
0.479652 0.0637481 0.127229 0.062202 
0.4774 0.0493977 0.114166 0.0543333 
0.453605 0.0385658 0.126177 0.0653194 
0.551191 0.0339809 0.125694 0.0599577 
0.546462 0.0370381 0.107574 0.0624881 
0.556089 0.0388052 0.10429 0.0685033 
0.469122 0.0582565 0.141555 0.0372312 
0.517118 0.0399197 0.150889 0.0250672 
0.46389 0.0326162 0.102884 0.0308836 
0.445552 0.0295485 0.114842 0.0518104 
0.440696 0.02947 0.196185 0.0459103 
0.51104 0.0432421 0.171774 0.0344028 
0.572012 0.0507547 0.1515 0.0280869 
0.595282 0.0488582 0.139743 0.0350966 
0.601148 0.0498354 0.156717 0.0362514 
0.583639 0.0582016 0.216527 0.0409699 
0.588045 0.071836 0.258431 0.0469994 
0.672717 0.0484953 0.236731 0.0388821 
0.670509 0.0307563 0.214943 0.0384575 
0.703742 0.0296925 0.16591 0.0695245 
0.698337 0.0314142 0.208038 0.0804094 
0.802162 0.0216531 0.156682 0.06925 
0.791422 0.0362434 0.132805 0.0488781 
0.774824 0.04328 0.0997275 0.036006 
0.725756 0.0465343 0.0939361 0.0536447 
0.80302 0.0439064 0.0918842 0.05799 
0.709548 0.0500603 0.0800499 0.0565262 
0.64449 0.0458597 0.0911634 0.0761681 
0.657417 0.0229846 0.0840305 0.0397457 
0.634101 0.0270547 0.0902838 0.0311213 
0.724389 0.0327095 0.0976155 0.0369245 
0.701789 0.0493596 0.14079 0.0723698 
0.660898 0.0802407 0.110319 0.0895344 
0.682054 0.0776845 0.0968383 0.0673172 
0.659953 0.118709 0.0786472 0.10218 
0.668648 0.107687 0.0536215 0.0940886 
0.624118 0.103816 0.0446691 0.114683 
0.623661 0.0953044 0.0343349 0.110256 
0.605077 0.102046 0.0488462 0.123447 
0.615719 0.120695 0.0670654 0.128099 
0.510101 0.159254 0.048647 0.137874 
0.508397 0.120292 0.0753535 0.107402 
0.451462 0.096328 0.064564 0.129889 
0.45811 0.11515 0.0409684 0.129293 
0.373675 0.106752 0.0629973 0.0926213 
0.423921 0.0773274 0.0608425 0.0769938 
0.427632 0.0724704 0.0745035 0.076196 
0.516009 0.0713176 0.0596913 0.0982922 
0.578347 0.0745138 0.0471654 0.0737548 
0.57776 0.0769466 0.0567604 0.0564979 
0.531123 0.0954995 0.0778794 0.0635737 
0.578775 0.0759652 0.110243 0.0790096 
0.532055 0.0790411 0.112482 0.093313 
0.52019 0.0650335 0.101076 0.100686 
0.481901 0.0373978 0.0637641 0.10397 
0.467692 0.0243409 0.0690962 0.0972937 
0.42793 0.0604014 0.040733 0.0919684 
0.413618 0.0506499 0.0614227 0.101883 
0.512972 0.062374 0.0739895 0.0760303 
0.51491 0.0983217 0.0560164 0.0895022 
0.533083 0.10273 0.0656405 0.13514 
0.585402 0.0864119 0.0739278 0.121262 
0.532367 0.119237 0.0971014 0.0931099 
0.511699 0.0946455 0.142712 0.0890589 
0.546063 0.101277 0.168685 0.0799879 
0.528549 0.124288 0.146527 0.066723 
0.5519 0.108632 0.0936648 0.055022 
0.556867 0.0928957 0.0512022 0.0334162 
0.588335 0.0941862 0.0639725 0.0311081 
0.547586 0.0914559 0.0703813 0.0318084 
0.479726 0.117266 0.0454451 0.037648 
0.518466 0.105785 0.0357383 0.0356575 
0.545915 0.0943339 0.021527 0.0350359 
0.592103 0.0832616 0.0405709 0.0258577 
0.604735 0.0574205 0.0709341 0.0332396 
0.661008 0.0567859 0.0745436 0.0283053 
0.711009 0.0557984 0.0384463 0.0276854 
0.739221 0.0499107 0.0443973 0.0293727 
0.774877 0.0434148 0.0283179 0.0593659 
0.746191 0.0613028 0.0717277 0.045203 
0.760991 0.0518638 0.0944935 0.0233724 
0.76329 0.035864 0.0896342 0.0256383 
0.750517 0.0269276 0.127995 0.0252347 
0.75045 0.0365153 0.120985 0.0324601 
0.709092 0.0413066 0.0822802 0.0492446 
0.654919 0.0344195 0.0682993 0.0425289 
0.699913 0.0344709 0.0873364 0.0407176 
0.69599 0.02418 0.093619 0.0423423 
0.758327 0.0179266 0.0974292 0.044059 
0.753193 0.0160472 0.0583615 0.0654524 
0.797395 0.0354842 0.0597692 0.0629583 
0.773242 0.0164659 0.055906 0.0679038 
0.729115 0.0233591 0.0615842 0.0657367 
0.664739 0.028125 0.0588828 0.0644941 
0.604317 0.0293715 0.0434555 0.0346306 
0.683046 0.0351676 0.0332021 0.0425321 
0.699511 0.0337925 0.0505613 0.0374079 
0.631805 0.0269839 0.0533677 0.0679637 
0.576716 0.0222885 0.0517222 0.0461481 
0.487634 0.0605673 0.0580541 0.0377479 
0.543068 0.0499134 0.0769674 0.0311846 
0.466462 0.114 0.0640904 0.0568026 
0.472577 0.0831829 0.0954158 0.0477763 
0.609138 0.0829341 0.0876149 0.0346601 
0.617977 0.0815087 0.0563802 0.0208045 
0.620238 0.0916392 0.0584855 0.0163494 
0.556208 0.122673 0.0242936 0.0474354 
0.522923 0.161634 0.0515889 0.0317967 
0.488001 0.188597 0.0809637 0.0353665 
0.520052 0.161284 0.0488005 0.0340831 
0.550224 0.146895 0.0325901 0.0320727 
0.526452 0.163986 0.01001 0.0324528 
0.543073 0.145058 0.014057 0.0558808 
0.578596 0.134482 0.0202291 0.0662551 
0.606399 0.137479 0.0349058 0.0867784 
0.626525 0.0870712 0.0601825 0.0824699 
0.526289 0.145804 0.076018 0.0793727 
0.603711 0.0985012 0.117948 0.0638509 
0.602913 0.116032 0.142654 0.0882361 
0.607113 0.124435 0.0930641 0.0872544 
0.541143 0.12886 0.126904 0.0743007 
0.558315 0.131403 0.114889 0.070195 
0.579087 0.106214 0.146418 0.0995988 
0.505434 0.0944943 0.167572 0.0836188 
0.555267 0.0774838 0.156093 0.0654731 
0.533399 0.0972816 0.251479 0.0518838 
0.494148 0.0996466 0.266991 0.0471763 
0.550507 0.088436 0.189908 0.0530617 
0.520618 0.0747729 0.155509 0.0358586 
0.63388 0.0364032 0.147758 0.0647689 
0.602632 0.036675 0.170338 0.0887683 
0.622802 0.0210445 0.214459 0.071305 
0.658428 0.0390716 0.195057 0.08235 
0.597307 0.0368219 0.117583 0.102194 
0.544406 0.0616278 0.113269 0.104035 
0.575947 0.0684894 0.1123 0.0961213 
0.48593 0.0901279 0.121471 0.0715042 
0.526382 0.0828549 0.143504 0.0896634 
0.526555 0.091156 0.125302 0.0849047 
0.505084 0.0999735 0.1126 0.0809797 
0.444367 0.106144 0.0922629 0.086364 
0.469898 0.128917 0.0930191 0.105617 
0.475982 0.158561 0.0796608 0.109218 
0.468943 0.164503 0.0970484 0.110697 
0.506615 0.148526 0.111464 0.103369 
0.497916 0.150957 0.122789 0.0766896 
0.437818 0.152966 0.0901247 0.0633547 
0.421905 0.175028 0.0646824 0.0645617 
0.487221 0.166543 0.124375 0.0472838 
0.53628 0.144313 0.132271 0.0526948 
0.556198 0.133945 0.0862908 0.0472901 
0.609272 0.124484 0.0651846 0.0513787 
0.538117 0.147203 0.0396873 0.083081 
0.479291 0.144459 0.0273782 0.0660087 
0.540926 0.107837 0.0426291 0.0605563 
0.507416 0.123415 0.0553025 0.0453522 
0.503624 0.109621 0.0757402 0.0611527 
0.437601 0.140411 0.0973397 0.0737174 
0.424852 0.130019 0.159238 0.0645159 
0.521219 0.110625 0.175988 0.0775732 
0.511632 0.106154 0.126817 0.0878585 
0.537186 0.0905267 0.115118 0.0752517 
0.506806 0.115108 0.116236 0.0733009 
0.570404 0.0795021 0.111979 0.0732135 
0.49819 0.0888641 0.0683613 0.127307 
0.505866 0.0691579 0.0724843 0.121141 
0.51574 0.0550667 0.0900481 0.107108 
0.547848 0.0581315 0.0761009 0.0935661 
0.614391 0.0476861 0.0405616 0.101943 
0.594213 0.0493303 0.0643997 0.107818 
0.585721 0.0582481 0.0633926 0.0834337 
0.572307 0.0644236 0.0823471 0.106223 
0.565546 0.0699216 0.0832565 0.110829 
0.640304 0.0447522 0.0952832 0.107206 
0.659654 0.045574 0.0948149 0.0897574 
0.678034 0.0420392 0.0745896 0.112596 
0.667806 0.02701 0.0971903 0.0933717 
0.616714 0.0118669 0.127918 0.104594 
0.695121 0.011769 0.104143 0.112536 
0.586353 0.0283687 0.0329289 0.114365 
0.576046 0.0278598 0.0412733 0.112017 
0.620268 0.0330664 0.0251048 0.104812 
0.649778 0.0288503 0.0701073 0.0891691 
0.661353 0.0384184 0.0988733 0.0772886 
0.691259 0.0447363 0.112745 0.075622 
0.685713 0.0508977 0.111702 0.0868437 
0.650134 0.0862896 0.0987667 0.0549408 
0.561953 0.134038 0.0502863 0.0597567 
0.609814 0.117361 0.104233 0.0521767 
0.596586 0.108078 0.0727253 0.0697089 
0.652947 0.0763721 0.0771114 0.0887126 
0.647445 0.0708226 0.124787 0.0743531 
0.636553 0.0616801 0.118963 0.0558811 
0.620528 0.0539978 0.147642 0.0732488 
0.654647 0.0373867 0.170942 0.0827199 
0.638749 0.0351767 0.178864 0.0931171 
0.636272 0.0269674 0.149081 0.0809477 
0.701302 0.0373123 0.0717485 0.116641 
0.762599 0.0228761 0.100873 0.109267 
0.747536 0.0348468 0.0900732 0.0932151 
0.782815 0.0335199 0.125585 0.0944161 
0.752645 0.0236019 0.111285 0.0889491 
0.758716 0.0190787 0.117849 0.0835624 
0.806279 0.0197002 0.112615 0.0730753 
0.803205 0.0153195 0.101168 0.0628348 
0.79882 0.0310802 0.157132 0.0649187 
0.779416 0.0249898 0.119995 0.058825 
0.767132 0.0283133 0.0731037 0.0496509 
0.774892 0.0181176 0.0533347 0.0373949 
0.809089 0.0169028 0.0670604 0.067537 
0.831242 0.013358 0.102642 0.0649092 
0.806824 0.026344 0.127226 0.0692963 
0.765905 0.031627 0.167346 0.0688059 
0.75738 0.0375822 0.164585 0.101204 
0.725594 0.0464445 0.264227 0.0727647 
0.755501 0.0805791 0.258661 0.0740241 
0.746381 0.0945629 0.237362 0.0780369 
0.78019 0.0688016 0.200294 0.102872 
0.750527 0.0732262 0.185621 0.118157 
0.791204 0.0737739 0.134102 0.141005 
0.785513 0.0699479 0.134257 0.128484 
0.82561 0.0634498 0.10287 0.108461 
0.83571 0.0492872 0.0743791 0.123518 
0.831702 0.0281994 0.0568265 0.0955653 
0.790018 0.0220353 0.0259772 0.10363 
0.826088 0.0215098 0.0625804 0.134056 
0.774935 0.0274662 0.069675 0.114163 
0.807028 0.02146 0.0600718 0.105247 
0.741183 0.0287087 0.0806735 0.111687 
0.695393 0.0317058 0.105287 0.11967 
0.710023 0.054908 0.0403717 0.11703 
0.6819 0.0555417 0.107659 0.108155 
0.664246 0.0727588 0.0962446 0.102704 
0.700428 0.0794652 0.0658207 0.0999986 
0.738153 0.0750737 0.0984935 0.101899 
0.630538 0.0997186 0.10344 0.0929904 
0.588203 0.095613 0.17955 0.0695571 
0.556418 0.0910056 0.095467 0.0806137 
0.582676 0.0833342 0.0911337 0.0600709 
0.525963 0.115552 0.0732558 0.0532981 
0.596461 0.0948855 0.0601429 0.0536492 
0.633036 0.0944825 0.113508 0.0357181 
0.577026 0.128406 0.11882 0.0360439 
0.56889 0.11284 0.128065 0.0354266 
0.635868 0.104381 0.118661 0.0318618 
0.628862 0.0968701 0.133348 0.0151012 
0.59989 0.095468 0.127326 0.0252106 
0.635864 0.0865264 0.108167 0.0391795 
0.623316 0.109243 0.0981103 0.05979 
0.683117 0.113919 0.0588905 0.0556746 
0.71819 0.0778236 0.0628125 0.0456775 
0.779054 0.0682318 0.0403732 0.0442954 
0.772199 0.0778434 0.0370853 0.0220277 
0.751431 0.0993509 0.0428513 0.0403347 
0.826206 0.0664832 0.0348573 0.0457575 
0.805859 0.0792794 0.0516254 0.0489476 
0.771903 0.0846354 0.0532437 0.0511963 
0.688229 0.123621 0.0779602 0.0530578 
0.708043 0.101892 0.0681633 0.0955634 
0.807544 0.0605451 0.0847142 0.101886 
0.778801 0.0709102 0.080079 0.110568 
0.764391 0.0788907 0.0869983 0.127819 
0.74205 0.0762419 0.068128 0.148315 
0.743901 0.0764542 0.0570014 0.122856 
0.809204 0.0623109 0.070388 0.108378 
0.742245 0.0856232 0.0804485 0.100376 
0.740786 0.0672029 0.0564946 0.132218 
0.659686 0.0983011 0.0616193 0.0954419 
0.639998 0.108542 0.0789209 0.105927 
0.649079 0.0997715 0.0744007 0.0957596 
0.682109 0.0740431 0.0415479 0.0983734 
0.757499 0.0384923 0.0395196 0.0839404 
0.792997 0.0333453 0.0532734 0.079268 
0.85089 0.0296355 0.0338253 0.0920049 
0.881896 0.0283935 0.0556527 0.0683499 
0.887315 0.0347275 0.0586981 0.0718782 
0.873634 0.0297172 0.0499864 0.0736039 
0.87917 0.0266451 0.0583037 0.0764052 
0.875602 0.0200331 0.054597 0.0640324 
0.840645 0.0295706 0.0784009 0.0616192 
0.813349 0.0278755 0.120874 0.0809425 
0.864466 0.016573 0.121397 0.0602268 
0.8101 0.022595 0.125899 0.0703056 
0.824931 0.015175 0.142848 0.0878567 
0.826188 0.0226879 0.144336 0.092448 
0.838674 0.00919 0.147031 0.0722476 
0.873266 0.00475417 0.17509 0.062711 
0.842815 0.00545363 0.187742 0.0529168 
0.844047 0.00510318 0.228516 0.0367959 
0.832244 0.0156411 0.203458 0.0385609 
0.893799 0.0184218 0.213223 0.02017 
0.849042 0.0318834 0.168246 0.0433238 
0.81958 0.0353507 0.118266 0.0584506 
0.792031 0.0510622 0.067422 0.0535612 
0.669756 0.073418 0.0470069 0.0562949 
0.646059 0.0750081 0.0334039 0.0534592 
0.612462 0.0871915 0.0373522 0.0449751 
0.585886 0.0753521 0.0515249 0.0509648 
0.528231 0.0971779 0.0544761 0.048344 
0.573479 0.11112 0.0561995 0.0521359 
0.513232 0.124439 0.0416919 0.0556437 
0.474765 0.150368 0.0437748 0.0712544 
0.514122 0.117758 0.0556373 0.100587 
0.510452 0.0886291 0.0323747 0.109146 
0.51381 0.0815979 0.0435088 0.144949 
0.571106 0.0869034 0.03334 0.15231 
0.513274 0.0841365 0.0850393 0.152653 
0.515328 0.0615655 0.0925084 0.132146 
0.542767 0.078385 0.108426 0.127112 
0.545674 0.0499966 0.098114 0.132158 
0.495871 0.0659717 0.0403539 0.103747 
0.443693 0.0687253 0.0591931 0.106301 
0.4688 0.0640501 0.0787973 0.068114 
0.541874 0.0568834 0.0669636 0.0642987 
0.559588 0.0785503 0.0527407 0.0656625 
0.627595 0.06833 0.0148131 0.0700442 
0.632577 0.06892 0.0324139 0.0774861 
0.631556 0.0783244 0.109118 0.0608534 
0.536684 0.0754838 0.11591 0.0781895 
0.566038 0.0605871 0.093876 0.116545 
0.594193 0.0431299 0.0569139 0.160478 
0.5602 0.073038 0.057184 0.127071 
0.568534 0.0930865 0.0498746 0.103558 
0.569786 0.0810579 0.0885031 0.106439 
0.633161 0.0695029 0.0748856 0.107337 
0.627488 0.0649651 0.0440111 0.0833026 
0.644067 0.0610617 0.0307869 0.0840062 
0.595742 0.0893062 0.0488661 0.0810828 
0.628955 0.0820296 0.0554358 0.0977508 
0.64644 0.0853479 0.0822005 0.105725 
0.635239 0.0851621 0.0932135 0.0806431 
0.639881 0.0657114 0.0850252 0.061354 
0.692147 0.0503843 0.0911957 0.051725 
0.680225 0.0453032 0.0710275 0.0684094 
0.67263 0.0665354 0.0907448 0.0809707 
0.633452 0.107222 0.055016 0.102831 
0.692867 0.0984132 0.0670063 0.075237 
0.741422 0.0620592 0.082383 0.0561829 
0.668029 0.0762703 0.0524104 0.0341505 
0.651828 0.0630167 0.0759526 0.0478586 
0.693656 0.0472306 0.0795117 0.0470588 
0.712435 0.0582133 0.0938746 0.0458463 
0.749086 0.0303259 0.0714668 0.0631002 
0.742866 0.0350976 0.0737487 0.0353374 
0.708231 0.0431442 0.083701 0.0621125 
0.724376 0.0599595 0.0818636 0.109784 
0.663565 0.0580143 0.108571 0.0685585 
0.657965 0.0744046 0.0780741 0.0552622 
0.662342 0.0760537 0.177984 0.0461897 
0.618467 0.0781086 0.104813 0.0595285 
0.65098 0.0554518 0.0461813 0.070301 
0.680275 0.0573247 0.0480995 0.0660536 
0.653821 0.0663376 0.0653258 0.0668561 
0.701126 0.0480299 0.0421615 0.0568371 
0.647734 0.0547785 0.0438552 0.0705244 
0.641339 0.0561025 0.0445668 0.0676008 
0.569834 0.0537562 0.0606396 0.0724708 
0.465196 0.0792853 0.066132 0.0697951 
0.580378 0.0513571 0.0964954 0.0525587 
0.585677 0.0483812 0.0606938 0.0564999 
0.627837 0.032073 0.0673206 0.0466642 
0.65433 0.0319361 0.113493 0.0402699 
0.633349 0.050765 0.0894252 0.03191 
0.664629 0.0489864 0.0806252 0.0331505 
0.733212 0.0444105 0.0719362 0.0325101 
0.778062 0.0332602 0.0824163 0.0559358 
0.824622 0.0200558 0.102917 0.0481334 
0.831796 0.0224693 0.128212 0.0429839 
0.83283 0.033594 0.124431 0.0503302 
0.81241 0.037258 0.149099 0.0462809 
0.767304 0.0410331 0.164008 0.0502217 
0.761671 0.0349771 0.184487 0.0570332 
0.75346 0.0401528 0.133609 0.0515274 
0.799028 0.0298529 0.149996 0.0388921 
0.746069 0.0489083 0.129777 0.0392824 
0.751788 0.0449944 0.114372 0.0609928 
0.675689 0.092747 0.0781929 0.0856676 
0.604408 0.0836339 0.102666 0.0947973 
0.643175 0.0674515 0.115916 0.0567348 
0.586547 0.0727625 0.0805649 0.0647553 
0.637333 0.083398 0.0718058 0.0800271 
0.703868 0.0696772 0.070998 0.0590527 
0.65265 0.0769449 0.0850004 0.0592975 
0.683702 0.0660626 0.0512935 0.0629939 
0.612652 0.0816959 0.080448 0.0448693 
0.577014 0.0746784 0.104024 0.0321866 
0.541584 0.0532593 0.0837288 0.0285393 
0.597284 0.036819 0.123417 0.0497694 
0.589771 0.0455504 0.169305 0.0674203 
0.622594 0.0496991 0.138347 0.0643412 
0.65897 0.0375102 0.147278 0.0566099 
0.722362 0.0386526 0.12023 0.0695149 
0.704537 0.0524651 0.184516 0.0691711 
0.765824 0.0306737 0.133407 0.0542578 
0.71153 0.0336815 0.114814 0.0840849 
0.718904 0.0280519 0.108382 0.0964345 
0.720174 0.0494175 0.158333 0.0749021 
0.712952 0.0501957 0.145516 0.0647027 
0.649398 0.060915 0.106276 0.104914 
0.680863 0.0665507 0.148084 0.0991816 
0.632106 0.0828064 0.17193 0.078074 
0.637009 0.0479179 0.112942 0.0698719 
0.657937 0.0337306 0.0787023 0.0590794 
0.683666 0.0341781 0.071728 0.0904088 
0.693985 0.0499873 0.0720744 0.118968 
0.693353 0.0568811 0.067378 0.103021 
0.718487 0.0667184 0.0563005 0.100458 
0.664652 0.0666401 0.0660053 0.0987046 
0.566397 0.0772875 0.0230447 0.135957 
0.554977 0.0959625 0.053339 0.135863 
0.594208 0.106575 0.0311883 0.139575 
0.575146 0.128736 0.0755425 0.0856398 
0.550241 0.141342 0.0691658 0.102113 
0.558645 0.137537 0.0466802 0.0870442 
0.626445 0.101473 0.0610941 0.0927838 
0.605362 0.10013 0.0899427 0.0859533 
0.616481 0.103614 0.0780726 0.112524 
0.629409 0.0991397 0.0586723 0.119061 
0.595519 0.0985499 0.030524 0.121268 
0.581616 0.0903264 0.0108818 0.0921847 
0.533868 0.137707 0.0504357 0.10385 
0.46127 0.165841 0.0184 0.133451 
0.461243 0.131885 0.0332063 0.123618 
0.408905 0.15688 0.0350221 0.0998685 
0.365296 0.138129 0.0349903 0.0837571 
0.330797 0.119577 0.0488357 0.0898667 
0.333584 0.108541 0.0650024 0.0992845 
0.365965 0.108287 0.0505072 0.0869367 
0.378302 0.113821 0.077668 0.0907734 
0.39931 0.102906 0.0756965 0.0774908 
0.414495 0.0905671 0.102802 0.0851217 
0.46151 0.0957684 0.119796 0.0708664 
0.472299 0.0886691 0.0882584 0.0609953 
0.48032 0.0955879 0.0673481 0.0505115 
0.459583 0.132756 0.0606974 0.0912087 
0.479201 0.0981763 0.0755003 0.0751703 
0.493962 0.111122 0.066013 0.0788809 
0.608654 0.0923121 0.103031 0.0568702 
0.620185 0.0963277 0.089342 0.0573433 
0.622638 0.122793 0.0987127 0.0723117 
0.636607 0.139489 0.103435 0.0858124 
0.673044 0.0933044 0.0733738 0.10072 
0.669148 0.0935396 0.0861665 0.132088 
0.626979 0.100837 0.0840614 0.108595 
0.637204 0.0932782 0.0961231 0.132835 
0.682243 0.067319 0.141156 0.108339 
0.709323 0.0603803 0.149615 0.0904094 
0.745371 0.0465358 0.145969 0.0818485 
0.687369 0.0657082 0.136366 0.0866651 
0.57174 0.106475 0.190866 0.103856 
0.577177 0.130795 0.164988 0.0807003 
0.612423 0.133113 0.17763 0.0752553 
0.567834 0.154946 0.137125 0.0808329 
0.54733 0.172664 0.103871 0.0778119 
0.56287 0.182301 0.115569 0.0760619 
0.54779 0.18397 0.0739876 0.0874432 
0.602535 0.143231 0.105995 0.0764211 
0.64371 0.133928 0.0917388 0.0886192 
0.663959 0.116836 0.084737 0.107294 
0.59983 0.131674 0.0921048 0.0811429 
0.520564 0.166324 0.0838707 0.0850657 
0.508571 0.139632 0.0728672 0.0769738 
0.492079 0.131704 0.117179 0.0757345 
0.488927 0.139121 0.0943145 0.105761 
0.540616 0.110018 0.0924096 0.080893 
0.532051 0.0974176 0.0849221 0.0712817 
0.564547 0.100742 0.081295 0.0714737 
0.589796 0.0951433 0.117858 0.0750501 
0.531855 0.0967543 0.14189 0.0692984 
0.570198 0.0749808 0.100884 0.057149 
0.56852 0.0893296 0.108523 0.0284947 
0.598815 0.088162 0.0862815 0.0224802 
0.562361 0.106588 0.114079 0.0460429 
0.595466 0.0741218 0.112609 0.0418535 
0.652183 0.052765 0.087121 0.0374054 
0.608007 0.0360722 0.0744553 0.0544913 
0.617704 0.0372087 0.0906283 0.0856149 
0.655144 0.045719 0.0405687 0.0538516 
0.602154 0.0348986 0.080904 0.0448946 
0.649983 0.036682 0.129071 0.0665477 
0.6156 0.0290334 0.0901838 0.0642569 
0.680828 0.0227522 0.0964326 0.0807515 
0.577572 0.030119 0.115458 0.0758487 
0.561011 0.0282114 0.0904709 0.05948 
0.601331 0.0268446 0.10596 0.0761706 
0.655964 0.0225269 0.128896 0.0871353 
0.68601 0.0133656 0.12082 0.102661 
0.712852 0.0151109 0.123734 0.128311 
0.70899 0.0129394 0.138248 0.108151 
0.672301 0.00914153 0.137343 0.079054 
0.687061 0.00969233 0.130998 0.111513 
0.711014 0.02377 0.123826 0.102004 
0.647049 0.0305769 0.130746 0.0826811 
0.659568 0.0352242 0.0873601 0.105838 
0.656562 0.019723 0.123974 0.094576 
0.663513 0.0167125 0.107987 0.09549 
0.701352 0.0234448 0.15283 0.0975556 
0.626493 0.0530534 0.196631 0.0663509 
0.646681 0.0474442 0.203977 0.0460693 
0.595869 0.0330365 0.136198 0.051164 
0.544233 0.0343699 0.164643 0.0597721 
0.512578 0.0323441 0.114661 0.0433093 
0.499069 0.029504 0.0962103 0.0408661 
0.530225 0.0360623 0.134493 0.0306553 
0.634577 0.0272141 0.112363 0.0638046 
0.624455 0.0186975 0.103402 0.0699007 
0.702024 0.0319595 0.0877549 0.0848852 
0.651895 0.0325897 0.108456 0.0886362 
0.629764 0.0433679 0.108234 0.0874492 
0.769117 0.0256514 0.135657 0.105168 
0.743535 0.0248955 0.0814588 0.124457 
0.781215 0.0236658 0.0605003 0.107478 
0.716832 0.0376161 0.0239023 0.130791 
0.795143 0.0377644 0.0108474 0.139053 
0.724661 0.0373142 0.020577 0.111172 
0.72809 0.0454785 0.02043 0.0896255 
0.704363 0.0831376 0.0325093 0.0755809 
0.717245 0.0732123 0.0619778 0.0529282 
0.718642 0.0781164 0.0531258 0.069215 
0.721354 0.0687653 0.0712801 0.0660565 
0.634144 0.0860787 0.0910734 0.0732423 
0.672435 0.067088 0.0822957 0.0748417 
0.711328 0.070538 0.119188 0.0656032 
0.672271 0.101641 0.160052 0.103068 
0.67334 0.109578 0.120561 0.0938934 
0.694658 0.0895395 0.115069 0.0725204 
0.739986 0.0706154 0.0936922 0.0859212 
0.737359 0.0537288 0.0503727 0.0757232 
0.825459 0.0198201 0.0383208 0.0650173 
0.847502 0.0215552 0.0535853 0.0764537 
0.811898 0.0194705 0.107229 0.0694491 
0.820476 0.00615247 0.152071 0.0552666 
0.811287 0.00534735 0.15996 0.0666337 
0.713474 0.00468455 0.166035 0.0809439 
0.728714 0.0116193 0.114903 0.0691324 
0.727279 0.0270594 0.0818003 0.0920555 
0.726458 0.0444121 0.131298 0.0766549 
0.704043 0.0570838 0.138331 0.10083 
0.704817 0.0515185 0.159198 0.108607 
0.709431 0.0465659 0.183944 0.0935364 
0.717113 0.0391403 0.162686 0.0997737 
0.726949 0.0341855 0.143737 0.0780656 
0.616092 0.035029 0.155282 0.0540475 
0.528711 0.0195195 0.141091 0.0592587 
0.603194 0.018961 0.191486 0.0798828 
0.689201 0.0353658 0.17208 0.0660664 
0.682731 0.047795 0.157175 0.0432103 
0.648074 0.0622681 0.216671 0.0441937 
0.658671 0.052521 0.203037 0.0513626 
0.626331 0.0377525 0.206851 0.0307009 
0.580787 0.0180642 0.165678 0.0460545 
0.541792 0.039223 0.160743 0.0384048 
0.556156 0.0502979 0.148712 0.0414877 
0.581908 0.0649821 0.153593 0.0466236 
0.569034 0.0736556 0.177383 0.0677086 
0.60813 0.0808566 0.183554 0.0729271 
0.578907 0.0774041 0.179995 0.0998072 
0.606469 0.063881 0.196452 0.106179 
0.59066 0.0879518 0.171666 0.107256 
0.583199 0.0963138 0.0862204 0.137154 
0.637651 0.0915222 0.0996197 0.105593 
0.605045 0.11151 0.111023 0.0794373 
0.682378 0.102711 0.176515 0.0522745 
0.7294 0.0798643 0.237175 0.0274084 
0.721561 0.069751 0.199534 0.0440465 
0.667026 0.0987985 0.27694 0.0407431 
0.696013 0.10025 0.188221 0.0423856 
0.700684 0.0948438 0.191007 0.0643766 
0.694191 0.082316 0.172192 0.0713214 
0.686032 0.0770072 0.112778 0.0697073 
0.619313 0.094738 0.0618131 0.0721688 
0.472557 0.122938 0.0817858 0.0803038 
0.469611 0.117524 0.0513266 0.0979802 
0.496617 0.125616 0.0572729 0.111872 
0.554779 0.105135 0.0715659 0.0991991 
0.58733 0.0923208 0.0744172 0.078326 
0.575922 0.0764944 0.0733235 0.0637679 
0.525603 0.0697313 0.086557 0.0546437 
0.516818 0.0794323 0.0683227 0.0599442 
0.511615 0.105944 0.0492072 0.06227 
0.55626 0.0836758 0.0375953 0.0533214 
0.625851 0.0668686 0.0742136 0.0539076 
0.624137 0.0822368 0.0831635 0.0458972 
0.655458 0.0984872 0.103768 0.0411666 
0.648762 0.090866 0.10275 0.0615836 
0.585558 0.0935806 0.125218 0.0950814 
0.541952 0.130885 0.11195 0.0739871 
0.532947 0.146637 0.10434 0.0857713 
0.586608 0.136336 0.112738 0.11359 
0.615349 0.131798 0.0590007 0.0870828 
0.615121 0.139264 0.0311153 0.0907998 
0.623297 0.134661 0.0523147 0.0962481 
0.631133 0.111594 0.101196 0.066486 
0.553095 0.128665 0.164223 0.060845 
0.585201 0.119515 0.182757 0.0512675 
0.650336 0.100953 0.129458 0.0807746 
0.620279 0.107311 0.0770348 0.0521504 
0.695207 0.0955063 0.0392842 0.0583019 
0.689298 0.0953261 0.036543 0.0694832 
0.691839 0.0924554 0.0523803 0.0837782 
0.685265 0.0892343 0.068079 0.0797971 
0.679583 0.0814195 0.0903806 0.0807031 
0.706147 0.0858019 0.109845 0.0648862 
0.661575 0.094268 0.204415 0.0835325 
0.680479 0.0849993 0.207886 0.0851204 
0.681157 0.0841981 0.133628 0.0879319 
0.641951 0.086122 0.168364 0.0727608 
0.730301 0.0668121 0.15892 0.0628393 
0.638825 0.072816 0.154791 0.0645107 
0.693045 0.0535191 0.104542 0.0764187 
0.691421 0.0871268 0.0813061 0.0689801 
0.72916 0.0733273 0.145644 0.0818124 
0.784039 0.0540399 0.0850471 0.0738249 
0.719744 0.0728363 0.0722756 0.104303 
0.70233 0.0493642 0.10858 0.0843733 
0.766319 0.0329264 0.104999 0.0575908 
0.768885 0.0225155 0.0944435 0.0691638 
0.791257 0.0133263 0.111284 0.0815885 
0.81823 0.0119098 0.0667161 0.0736756 
0.829904 0.00747297 0.0686189 0.0774807 
0.824797 0.0208962 0.0651608 0.0882595 
0.76264 0.0362271 0.09296 0.0796206 
0.786643 0.0390036 0.0747201 0.0944702 
0.798806 0.025933 0.110224 0.077877 
0.8189 0.0217332 0.116464 0.0576572 
0.79753 0.034246 0.101898 0.0624784 
0.801705 0.040758 0.117204 0.0845976 
0.806235 0.0484212 0.159287 0.0585399 
0.734513 0.0678545 0.238904 0.064411 
0.761471 0.0624237 0.156363 0.0501803 
0.757957 0.0710871 0.167436 0.0545822 
0.782702 0.0566335 0.171754 0.0492447 
0.783841 0.0582162 0.192669 0.0568772 
0.741711 0.0653188 0.168232 0.0444668 
0.700902 0.0788007 0.152633 0.0442362 
0.740981 0.0756528 0.17909 0.0404813 
0.70453 0.0764735 0.134939 0.0240747 
0.749342 0.0567696 0.170628 0.0239192 
0.71862 0.0664386 0.16477 0.0371284 
0.729829 0.0696611 0.184794 0.0556636 
0.751156 0.0569914 0.219416 0.032186 
0.71546 0.0575171 0.189379 0.0625432 
0.707819 0.082346 0.214117 0.0464124 
0.726816 0.0801157 0.224813 0.0448107 
0.702134 0.0647702 0.227757 0.0544288 
0.612366 0.0926319 0.151653 0.0595008 
0.632963 0.0724318 0.154186 0.0545245 
0.66223 0.0421955 0.162594 0.0401039 
0.711877 0.0345352 0.145911 0.0346597 
0.72332 0.0327236 0.165187 0.0760262 
0.710522 0.0415839 0.123562 0.0819023 
0.733216 0.0298481 0.124688 0.0687976 
0.724695 0.0265436 0.0847709 0.0570988 
0.64797 0.0369346 0.113957 0.056814 
0.594196 0.0751415 0.108772 0.0462404 
0.565414 0.0857428 0.0871306 0.0641067 
0.608133 0.0696346 0.0870781 0.0581546 
0.576592 0.0942495 0.0932206 0.0602402 
0.615827 0.0800264 0.0431901 0.0562652 
0.475302 0.123455 0.0847045 0.066275 
0.478061 0.128298 0.0730545 0.0632279 
0.49455 0.127579 0.117285 0.0855856 
0.570191 0.0939326 0.10391 0.0690303 
0.591236 0.0711985 0.069879 0.0688457 
0.648463 0.0399552 0.0585877 0.0485861 
0.727207 0.0229797 0.0528622 0.0453009 
0.702431 0.0260306 0.0685492 0.0442178 
0.751863 0.0252913 0.0840373 0.055941 
0.762891 0.0432058 0.0676356 0.0683485 
0.823146 0.0444675 0.0456218 0.0774016 
0.811195 0.0585543 0.0772662 0.0732894 
0.763457 0.0821109 0.0589674 0.0633826 
0.747269 0.100519 0.0707999 0.0628923 
0.715459 0.125223 0.0454122 0.056659 
0.721277 0.114266 0.0387014 0.0541951 
0.695404 0.103875 0.0502366 0.035748 
0.700153 0.0839353 0.0603601 0.0345561 
0.706453 0.0875408 0.0621405 0.0634055 
0.756295 0.0692405 0.083541 0.0455727 
0.714713 0.0725975 0.0658774 0.0632363 
0.650779 0.0867531 0.0648802 0.0956661 
0.688528 0.0857985 0.0367636 0.0911456 
0.607016 0.116059 0.0473706 0.0545422 
0.563645 0.118257 0.04476 0.0729045 
0.541492 0.138532 0.0709771 0.040179 
0.514242 0.142603 0.110008 0.0422906 
0.550944 0.145739 0.197194 0.0396057 
0.506169 0.17281 0.181282 0.034864 
0.482696 0.196674 0.131067 0.0406448 
0.451413 0.201158 0.102856 0.0569256 
0.434083 0.172728 0.102553 0.0575755 
0.40117 0.180334 0.0612068 0.0878192 
0.550279 0.12358 0.0489994 0.0889753 
0.597747 0.111429 0.0736686 0.0749947 
0.601109 0.108312 0.0887683 0.0504098 
0.576511 0.114217 0.119282 0.0488993 
0.52523 0.145294 0.102408 0.0411544 
0.468117 0.174983 0.069433 0.0669028 
0.553682 0.138902 0.0729566 0.0543127 
0.512357 0.117161 0.077069 0.0522832 
0.591015 0.091659 0.11498 0.0507255 
0.601509 0.0835302 0.100961 0.0885975 
0.598254 0.0780639 0.0777962 0.0816938 
0.602197 0.101337 0.0746732 0.0752362 
0.645212 0.0859001 0.0917902 0.0698865 
0.713805 0.0685213 0.080498 0.0704331 
0.711804 0.05211 0.0998011 0.0725152 
0.662977 0.0492762 0.119252 0.0564958 
0.578336 0.0662955 0.173143 0.0716049 
0.546408 0.0772467 0.196821 0.0603554 
0.567852 0.0799538 0.208776 0.0673613 
0.526588 0.0802451 0.172342 0.099307 
0.537112 0.0712562 0.199216 0.0908605 
0.592081 0.0657059 0.222671 0.124068 
0.580859 0.0629317 0.179414 0.0972783 
0.550085 0.0659061 0.139684 0.0740501 
0.534685 0.0884368 0.138949 0.0655826 
0.56663 0.0841054 0.163378 0.0771996 
0.542761 0.068301 0.160579 0.0730616 
0.622743 0.0447676 0.159781 0.0786531 
0.59632 0.0556296 0.188818 0.0499427 
0.652547 0.037416 0.138628 0.0450937 
0.669105 0.0375352 0.164815 0.030717 
0.713825 0.0133791 0.148422 0.0298338 
0.689212 0.0389553 0.167024 0.0392011 
0.638645 0.0713723 0.18209 0.0470451 
0.635019 0.0587935 0.20595 0.0605214 
0.68721 0.0495517 0.149357 0.0822312 
0.701198 0.0683833 0.0805153 0.0760903 
0.700787 0.0686826 0.0746023 0.0935754 
0.712282 0.0526449 0.0967159 0.0673376 
0.673347 0.0634289 0.136185 0.0631003 
0.772986 0.034971 0.10147 0.0470679 
0.797876 0.0388253 0.0972994 0.0557572 
0.808229 0.0467915 0.0711524 0.0652864 
0.75433 0.0569337 0.0764662 0.0728636 
0.735626 0.0688671 0.0991562 0.0682726 
0.681635 0.0835322 0.11346 0.062036 
0.632484 0.0869554 0.10301 0.0966766 
0.593744 0.0917264 0.102263 0.103978 
0.556324 0.0851979 0.129429 0.0790361 
0.553495 0.0746072 0.097473 0.104072 
0.47569 0.0533991 0.0980473 0.104847 
0.431914 0.084452 0.110923 0.119687 
0.394686 0.0753928 0.0837912 0.0967529 
0.364784 0.0775628 0.0699895 0.0929889 
0.442817 0.0528833 0.0510056 0.122834 
0.430653 0.0612204 0.0887574 0.0865137 
0.484377 0.046429 0.0791409 0.0920374 
0.511703 0.0381479 0.0861809 0.0851571 
0.581303 0.0334724 0.0948608 0.0860808 
0.61102 0.0457811 0.0980749 0.0689497 
0.631936 0.0359408 0.104877 0.0844881 
0.633971 0.0507839 0.128497 0.0640275 
0.63328 0.0494677 0.161719 0.0569878 
0.605887 0.0596515 0.11659 0.0562466 
0.642398 0.0778911 0.129017 0.0496422 
0.591201 0.0930374 0.107315 0.0787374 
0.511576 0.142407 0.152982 0.0831271 
0.592715 0.104444 0.0880731 0.103489 
0.49244 0.13257 0.112259 0.107085 
0.573498 0.125959 0.0625096 0.141307 
0.57048 0.128812 0.073383 0.152782 
0.584735 0.12229 0.0324207 0.149179 
0.572163 0.127473 0.0535367 0.114507 
0.597398 0.10047 0.135655 0.102473 
0.552865 0.120031 0.13014 0.0833778 
0.581589 0.113586 0.116802 0.0632827 
0.598819 0.0973681 0.0943397 0.0622223 
0.604363 0.0840232 0.0696104 0.0440673 
0.574928 0.0730333 0.0912713 0.052567 
0.527223 0.0980401 0.0767556 0.0480323 
0.527703 0.118916 0.0961026 0.0663141 
0.492705 0.111631 0.107605 0.115256 
0.426249 0.148878 0.0981538 0.103771 
0.467357 0.135864 0.0523746 0.0967057 
0.503807 0.1066 0.0468189 0.084675 
0.561672 0.10353 0.0794516 0.0842663 
0.531625 0.127538 0.0683298 0.0811243 
0.474867 0.178244 0.078012 0.076287 
0.466978 0.183885 0.0780814 0.0481142 
0.452424 0.168095 0.0779431 0.0361592 
0.480111 0.133842 0.0907124 0.042705 
0.550679 0.13162 0.0974269 0.0353293 
0.454398 0.172641 0.0976015 0.0329518 
0.415091 0.206291 0.111265 0.0547146 
0.451121 0.19283 0.128234 0.0506186 
0.539271 0.179749 0.153153 0.0554484 
0.558274 0.170025 0.105397 0.0773512 
0.621086 0.143014 0.139593 0.0807998 
0.686986 0.109031 0.112103 0.102232 
0.744503 0.0819795 0.0911436 0.113124 
0.767874 0.0834469 0.0513724 0.112062 
0.688385 0.10324 0.0713897 0.123341 
0.744761 0.0882321 0.100474 0.0979476 
0.708963 0.108071 0.0753755 0.0791775 
0.666247 0.119809 0.0908399 0.0699823 
0.703016 0.119644 0.131145 0.0652633 
0.674115 0.107474 0.0863883 0.0630978 
0.675792 0.0929503 0.0788815 0.0746666 
0.677377 0.104568 0.0617791 0.0835654 
0.670095 0.107035 0.0203412 0.102778 
0.624813 0.102535 0.0295151 0.0896268 
0.63073 0.10202 0.114156 0.0887187 
0.597357 0.112761 0.103305 0.101173 
0.702434 0.0707859 0.110643 0.100457 
0.739422 0.0611487 0.132062 0.0874972 
0.782265 0.0579011 0.122177 0.100656 
0.764104 0.0328168 0.121683 0.0825389 
0.68574 0.0243814 0.150819 0.111785 
0.725193 0.0385722 0.113219 0.11209 
0.715557 0.0257723 0.0684201 0.103289 
0.747669 0.0433756 0.0829216 0.0802194 
0.700741 0.035547 0.0856535 0.0855542 
0.733225 0.0218115 0.0733889 0.0959161 
0.737751 0.0204373 0.0647676 0.0619209 
0.752943 0.00957348 0.109377 0.045169 
0.76366 0.0189943 0.0607171 0.0370308 
0.695123 0.0532393 0.0407452 0.0456486 
0.671344 0.0677746 0.0197061 0.0425803 
0.657059 0.0425548 0.0240736 0.07065 
0.62779 0.0466119 0.0377582 0.0476923 
0.612106 0.0505742 0.0128249 0.0769889 
0.629525 0.0405692 0.0139139 0.0837465 
0.672508 0.0238328 0.0575595 0.0641806 
0.670408 0.0276851 0.0374505 0.0736778 
0.714441 0.0189729 0.0862495 0.0894587 
0.714337 0.0258685 0.0747575 0.063236 
0.705782 0.038176 0.111433 0.0908898 
0.732648 0.0173382 0.10058 0.112455 
0.700377 0.0229794 0.0950681 0.0934201 
0.660049 0.0181069 0.0624458 0.0735355 
0.58704 0.011191 0.0498222 0.0981278 
0.62966 0.0183353 0.0620253 0.1215 
0.676808 0.0126163 0.127373 0.103541 
0.706085 0.0125748 0.112481 0.0922167 
0.683643 0.0162626 0.0974338 0.111356 
0.699992 0.0209854 0.101244 0.121913 
0.721615 0.032989 0.0782494 0.13936 
0.770999 0.0354518 0.0911275 0.137822 
0.633093 0.0497685 0.118843 0.10786 
0.597708 0.0663899 0.113064 0.138859 
0.635059 0.043373 0.0961491 0.132462 
0.606842 0.0466029 0.137278 0.0974941 
0.607174 0.051547 0.184141 0.0945004 
0.572037 0.0661947 0.172698 0.0745426 
0.61858 0.0619426 0.133047 0.0849298 
0.593304 0.0690335 0.106918 0.0920041 
0.589258 0.0648207 0.0798826 0.102167 
0.561129 0.0421631 0.125086 0.0649181 
0.589942 0.0403339 0.140205 0.0759574 
0.624329 0.0191534 0.139669 0.0945549 
0.597389 0.0272673 0.135734 0.0941865 
0.636467 0.0263112 0.179582 0.0726225 
0.682198 0.0227245 0.229946 0.0964713 
0.634463 0.0718795 0.194525 0.121421 
0.58062 0.0962956 0.191873 0.112167 
0.580505 0.0780321 0.175385 0.0792533 
0.529276 0.0809244 0.13453 0.090533 
0.616173 0.0598696 0.110202 0.0640205 
0.641584 0.0673502 0.0684497 0.0519241 
0.640563 0.0737753 0.0912941 0.0841361 
0.702954 0.0634461 0.0548804 0.103271 
0.666102 0.0858019 0.0964317 0.0907229 
0.560923 0.13966 0.100975 0.0708907 
0.580469 0.150838 0.125897 0.0604058 
0.646463 0.135272 0.109753 0.0828749 
0.610041 0.141874 0.0939689 0.0694163 
0.652912 0.110496 0.096278 0.0651317 
0.660746 0.105718 0.117292 0.0574185 
0.646578 0.121239 0.119525 0.054268 
0.710494 0.112916 0.153821 0.0388033 
0.616793 0.137724 0.134995 0.0727559 
0.691117 0.0956626 0.0998271 0.0795848 
0.6274 0.134632 0.0636832 0.0647973 
0.64325 0.125663 0.058593 0.072695 
0.598494 0.126484 0.0921711 0.0751985 
0.648385 0.119753 0.0982018 0.0822674 
0.680317 0.100643 0.0957289 0.070792 
0.633687 0.128477 0.0988366 0.0730647 
0.689406 0.0962164 0.0821981 0.0723395 
0.722358 0.0878829 0.039282 0.0834101 
0.810414 0.0579348 0.0760153 0.0844764 
0.806762 0.0734638 0.0630256 0.0998433 
0.819967 0.0750745 0.0591295 0.118967 
0.846325 0.0520536 0.0559287 0.15553 
0.831387 0.0455928 0.0447504 0.136041 
0.833292 0.0464187 0.0479604 0.132118 
0.868854 0.0435898 0.0974149 0.129815 
0.792784 0.0713097 0.0970646 0.115372 
0.755544 0.0888237 0.107352 0.0979984 
0.745569 0.0613998 0.095727 0.0995644 
0.764625 0.0478112 0.215281 0.0768707 
0.802217 0.0390703 0.155554 0.0821913 
0.86069 0.039448 0.133665 0.0726296 
0.803597 0.0392417 0.155992 0.0869133 
0.813645 0.0251913 0.140815 0.0559713 
0.821317 0.0292689 0.121308 0.0857315 
0.79115 0.0368251 0.147742 0.0851342 
0.804828 0.0342888 0.114105 0.104192 
0.815111 0.0460957 0.0721292 0.0874949 
0.79821 0.0389629 0.0466936 0.113561 
0.772152 0.0530233 0.0443087 0.105593 
0.794284 0.0491653 0.0502608 0.115857 
0.793575 0.0527545 0.103061 0.124008 
0.768749 0.0575957 0.163247 0.102118 
0.739532 0.0660586 0.148358 0.0778376 
0.740042 0.0568835 0.170458 0.0644852 
0.717879 0.0517682 0.210693 0.0775546 
0.702694 0.0465231 0.140365 0.076198 
0.581874 0.0389112 0.135931 0.0731053 
0.510358 0.065532 0.162735 0.0485225 
0.504074 0.0635325 0.0899808 0.0573231 
0.494435 0.0855915 0.101768 0.0473833 
0.53958 0.0977998 0.0968979 0.0594852 
0.547235 0.0972041 0.107427 0.0518483 
0.529805 0.103659 0.0781046 0.0460591 
0.600959 0.067953 0.0867722 0.0399897 
0.640012 0.0603847 0.0766114 0.0474269 
0.675452 0.0497433 0.128646 0.0331112 
0.728315 0.0377708 0.147012 0.0495346 
0.673252 0.0402454 0.143334 0.0546551 
0.634189 0.0472538 0.153771 0.0659539 
0.671867 0.0370852 0.143696 0.0828899 
0.672953 0.0220427 0.119879 0.0777205 
0.663157 0.0421826 0.14969 0.100679 
0.606531 0.0630833 0.145053 0.112292 
0.553431 0.070346 0.104785 0.0898036 
0.560457 0.0566771 0.0953205 0.108901 
0.568807 0.0604293 0.102912 0.128635 
0.584794 0.0719717 0.0799206 0.0918595 
0.61313 0.0803028 0.0915527 0.0995362 
0.651628 0.0694439 0.117414 0.154648 
0.664696 0.0739922 0.0831502 0.13806 
0.62867 0.0752944 0.113915 0.140617 
0.708235 0.0655901 0.0970425 0.141413 
0.704308 0.0580388 0.0677961 0.112632 
0.712571 0.0480703 0.0493971 0.106353 
0.714861 0.0330391 0.0377298 0.12462 
0.629146 0.0357294 0.037763 0.125427 
0.705631 0.0423854 0.0478518 0.117263 
0.745831 0.0452349 0.0542889 0.136222 
0.770345 0.0395327 0.0730365 0.140285 
0.753359 0.0462057 0.0710162 0.147889 
0.682722 0.0654408 0.10245 0.149695 
0.662854 0.079483 0.049781 0.157828 
0.615777 0.0647735 0.0446299 0.155047 
0.585074 0.0818091 0.0992566 0.130627 
0.579475 0.088924 0.128533 0.111775 
0.579094 0.0725574 0.123313 0.0921498 
0.516778 0.0720217 0.141178 0.0857407 
0.58091 0.0721268 0.168268 0.0637947 
0.528087 0.0608173 0.112717 0.0511259 
0.506715 0.0602897 0.0974085 0.043924 
0.543364 0.0490665 0.0796341 0.0401592 
0.585346 0.0564631 0.0700351 0.0547906 
0.469267 0.0470702 0.0699229 0.070369 
0.482164 0.0367259 0.0592786 0.0588633 
0.509756 0.0405587 0.0564333 0.0783413 
0.499442 0.0661654 0.0480923 0.0804046 
0.602989 0.0547659 0.0243798 0.0887781 
0.61774 0.0518081 0.0649494 0.0638742 
0.63706 0.0329345 0.0447036 0.0512489 
0.615941 0.023848 0.024054 0.0647341 
0.620686 0.0461711 0.031892 0.108453 
0.622279 0.0527407 0.0337055 0.134843 
0.643438 0.0440128 0.0441969 0.121855 
0.56934 0.0458093 0.0339642 0.0947737 
0.573756 0.0655255 0.0429776 0.127906 
0.595025 0.0778407 0.0558312 0.112623 
0.607205 0.0689063 0.0672418 0.105199 
0.645604 0.0640061 0.049201 0.0874206 
0.652115 0.0443416 0.0409168 0.0666215 
0.656273 0.0307254 0.0498873 0.0984514 
0.613103 0.0507696 0.0971823 0.0855436 
0.592652 0.0728287 0.0771082 0.0754195 
0.5729 0.0534346 0.0540605 0.0804512 
0.555387 0.0711249 0.0669066 0.0580586 
0.495507 0.0777045 0.0369952 0.0648386 
0.561912 0.0691611 0.0320487 0.0776693 
0.549325 0.0691909 0.0483002 0.0821798 
0.499762 0.095903 0.0644007 0.0685635 
0.502317 0.076325 0.0753867 0.0699844 
0.516856 0.094418 0.0697557 0.0888577 
0.445526 0.100627 0.120354 0.116475 
0.469667 0.116199 0.138743 0.108598 
0.553162 0.118682 0.0963166 0.107568 
0.528991 0.116815 0.0643111 0.126174 
0.599181 0.100064 0.0801927 0.118139 
0.541511 0.106716 0.0891213 0.12787 
0.55107 0.118987 0.147897 0.0942498 
0.530826 0.144978 0.147317 0.0728707 
0.536345 0.156528 0.120264 0.0916507 
0.536946 0.160627 0.110886 0.0767941 
0.544012 0.159308 0.0782413 0.0598486 
0.537901 0.159289 0.0536591 0.0772771 
0.520335 0.155911 0.0560228 0.064811 
0.552416 0.121251 0.023448 0.055752 
0.537161 0.100763 0.0303955 0.041397 
0.549448 0.08693 0.0409141 0.0449494 
0.56031 0.0739651 0.0416233 0.0430805 
0.512901 0.0795654 0.0207872 0.0369542 
0.53882 0.0900341 0.0185004 0.0371248 
0.46162 0.108733 0.0493033 0.0205423 
0.480288 0.110149 0.0481547 0.0229291 
0.428168 0.127687 0.0745059 0.0397279 
0.377155 0.124641 0.0660551 0.0411644 
0.382438 0.126495 0.115483 0.0356201 
0.408714 0.122272 0.127295 0.0450019 
0.382957 0.114286 0.107364 0.0650486 
0.317085 0.161164 0.08327 0.0831117 
0.311328 0.168 0.0820992 0.0698989 
0.382783 0.143908 0.0996664 0.0685785 
0.374347 0.169939 0.11016 0.0813201 
0.35054 0.218059 0.074972 0.0861689 
0.267458 0.240952 0.0449617 0.0822505 
0.291462 0.251557 0.0236141 0.117114 
0.274865 0.234367 0.0368624 0.105038 
0.348943 0.206212 0.0708647 0.0838953 
0.337247 0.213191 0.103919 0.045487 
0.312948 0.198933 0.0905889 0.0358301 
0.317101 0.188118 0.0421531 0.0616425 
0.350614 0.198634 0.0325609 0.049598 
0.396964 0.196505 0.0967746 0.0565338 
0.379412 0.18619 0.0674469 0.0408666 
0.356407 0.16877 0.0748127 0.0350513 
0.324975 0.184422 0.0765639 0.0319388 
0.365774 0.202373 0.0544499 0.0369334 
0.368412 0.20563 0.0406498 0.0315318 
0.42949 0.193213 0.0259135 0.0566731 
0.424158 0.20773 0.0372897 0.0506544 
0.3672 0.217398 0.0833606 0.0635017 
0.442285 0.199403 0.0848575 0.0323954 
0.437084 0.213782 0.0708652 0.0359389 
0.344922 0.252573 0.0357928 0.0361509 
0.353552 0.249073 0.0572785 0.0588516 
0.410351 0.232015 0.110425 0.0669897 
0.462172 0.199385 0.115819 0.0715033 
0.479898 0.200887 0.122819 0.102852 
0.551621 0.14412 0.118723 0.0960352 
0.528295 0.165456 0.156109 0.0790249 
0.426644 0.229532 0.165115 0.0694854 
0.421535 0.225442 0.131711 0.0783926 
0.525682 0.169674 0.173543 0.0868926 
0.485778 0.169397 0.134282 0.0785269 
0.490334 0.152654 0.0865511 0.0579699 
0.495586 0.122056 0.0467419 0.090382 
0.502905 0.112974 0.0635821 0.0757976 
0.527804 0.122688 0.060448 0.062397 
0.526592 0.119894 0.120816 0.0349577 
0.613486 0.0816369 0.148014 0.0240609 
0.642231 0.0628628 0.139907 0.0239396 
0.585328 0.0713717 0.166898 0.0274669 
0.673156 0.0488622 0.174471 0.0251351 
0.626098 0.0599841 0.207247 0.0297939 
0.620974 0.0699588 0.213575 0.0496749 
0.54525 0.07096 0.171417 0.0647607 
0.415062 0.113836 0.13428 0.0668029 
0.44525 0.0754543 0.0980122 0.0564585 
0.403031 0.0678828 0.0719143 0.076954 
0.373082 0.0894045 0.0706947 0.0806186 
0.383899 0.105507 0.086092 0.0843378 
0.399641 0.0943966 0.117012 0.0945509 
0.459302 0.121494 0.160772 0.0800842 
0.469899 0.107018 0.183332 0.0639631 
0.394774 0.14495 0.131783 0.0816156 
0.469795 0.150822 0.124147 0.0518191 
0.468508 0.150747 0.123205 0.0553496 
0.497881 0.144416 0.105088 0.0599733 
0.489205 0.150214 0.0707604 0.0433997 
0.471947 0.175727 0.0382569 0.050159 
0.448393 0.173145 0.0282023 0.036346 
0.441778 0.171439 0.0567191 0.0348528 
0.456424 0.171088 0.0524346 0.0528347 
0.477598 0.179407 0.0451768 0.0443424 
0.467585 0.195172 0.0566083 0.0553902 
0.584146 0.149781 0.0443521 0.0670268 
0.563734 0.162996 0.0617348 0.0767963 
0.522342 0.175188 0.0640643 0.0677169 
0.55867 0.15746 0.0863506 0.0777921 
0.560508 0.173163 0.0516653 0.0614632 
0.482892 0.204567 0.0541434 0.0985466 
0.51379 0.171594 0.0598097 0.10126 
0.574954 0.13832 0.0470212 0.0806594 
0.608096 0.0998454 0.0504911 0.0777526 
0.707449 0.0826955 0.0587217 0.0772344 
0.746346 0.0803168 0.0537284 0.0680229 
0.784514 0.0700688 0.0409026 0.058889 
0.795947 0.0743593 0.0324718 0.0626989 
0.720763 0.102391 0.0423873 0.0717803 
0.665393 0.116127 0.0625615 0.084714 
0.617593 0.138286 0.0328618 0.104824 
0.611835 0.111519 0.025099 0.0833987 
0.634941 0.114132 0.0334903 0.0622034 
0.642926 0.0904624 0.0371255 0.0552792 
0.613835 0.0921669 0.0318737 0.0501711 
0.57972 0.0882012 0.0193613 0.0648822 
0.631427 0.0846706 0.0227897 0.0691006 
0.574498 0.0856529 0.0379201 0.0697822 
0.530499 0.103377 0.0416593 0.0823927 
0.559446 0.0743445 0.053564 0.0914961 
0.515352 0.0639706 0.0469555 0.0958215 
0.550876 0.0725423 0.0367757 0.125236 
0.490855 0.0526522 0.0503634 0.140039 
0.515971 0.0436651 0.0647253 0.164791 
0.580262 0.0465836 0.0718158 0.148349 
0.577463 0.0370699 0.0953481 0.1428 
0.547438 0.0216552 0.0496141 0.0993163 
0.648575 0.0148356 0.0399242 0.108728 
0.665211 0.0248903 0.0532102 0.0956724 
0.617733 0.0100395 0.0368782 0.0891734 
0.64143 0.00447486 0.0452032 0.0891889 
0.625555 0.00496809 0.0372635 0.121719 
0.603498 0.0164013 0.04258 0.130047 
0.547017 0.0134723 0.0482385 0.139743 
0.475148 0.00464129 0.0200469 0.135567 
0.494649 0.00512406 0.0115254 0.0974246 
0.485104 0.00520864 0.0117187 0.084529 
0.504738 0.0230798 0.0132329 0.0680629 
0.547256 0.0479097 0.0184779 0.0595115 
0.537774 0.055637 0.0242688 0.0583171 
0.599971 0.029423 0.026625 0.0455351 
0.590712 0.0415599 0.024291 0.0576295 
0.624895 0.0335836 0.0191441 0.0727515 
0.618038 0.0526627 0.0385501 0.0607058 
0.612716 0.0499581 0.047267 0.0564438 
0.552963 0.051751 0.0302119 0.0425132 
0.521416 0.0733399 0.0449967 0.0263476 
0.465212 0.0883642 0.0341218 0.039034 
0.445511 0.0716363 0.0243585 0.0568507 
0.43021 0.0754651 0.0595012 0.0439488 
0.47347 0.071461 0.0722229 0.0424519 
0.559119 0.0580796 0.0862899 0.0358816 
0.558331 0.0723799 0.0558139 0.0426451 
0.607871 0.072456 0.0518927 0.0475494 
0.649696 0.0631487 0.0963233 0.0342796 
0.63852 0.0520954 0.0886337 0.0619317 
0.644084 0.0429343 0.071503 0.0601751 
0.700094 0.0401959 0.0527397 0.0570014 
0.687108 0.0385911 0.0572115 0.0578018 
0.704769 0.0532099 0.0745594 0.0655854 
0.705183 0.0340352 0.0663087 0.0706429 
0.71903 0.0324465 0.069301 0.0524346 
0.631738 0.0429852 0.143074 0.0626378 
0.69123 0.0215052 0.108452 0.0441554 
0.647006 0.0362531 0.111937 0.0741132 
0.543902 0.0465133 0.0874587 0.0873547 
0.486152 0.0496306 0.0762737 0.0835834 
0.583181 0.0398332 0.0671026 0.0718113 
0.632525 0.0408621 0.0376471 0.0702022 
0.587686 0.0369294 0.0209504 0.0672782 
0.533118 0.0502905 0.0763373 0.0616536 
0.621094 0.0204236 0.0446849 0.0685148 
0.564681 0.0329365 0.0447882 0.0546967 
0.566701 0.0268955 0.0769977 0.0413846 
0.553293 0.0503817 0.0574776 0.0399599 
0.533163 0.0443414 0.0298511 0.0384874 
0.607476 0.0336695 0.0552382 0.0460652 
0.638472 0.0348061 0.0500375 0.0456674 
0.687598 0.0358818 0.0534369 0.0295605 
0.73296 0.0303236 0.0384306 0.0367086 
0.743889 0.0474899 0.0651587 0.0347413 
0.748427 0.0539868 0.065669 0.0279072 
0.744588 0.0635934 0.0657139 0.0536474 
0.625632 0.0601111 0.0489555 0.0549432 
0.621108 0.05982 0.045931 0.0792133 
0.661568 0.0495747 0.0418925 0.111883 
0.683045 0.0506981 0.0522961 0.0954867 
0.609058 0.0406697 0.0318133 0.0944917 
0.524295 0.0645407 0.0247799 0.0984641 
0.586769 0.0572914 0.0356852 0.0858491 
0.62153 0.0424731 0.0350625 0.100382 
0.513881 0.0397778 0.031291 0.116447 
0.434693 0.0243439 0.0175545 0.106703 
0.45957 0.0293748 0.0118028 0.129255 
0.440027 0.0252833 0.0103028 0.115202 
0.434903 0.035366 0.017225 0.0861921 
0.4814 0.0307351 0.0234411 0.0929705 
0.462034 0.0239912 0.0395956 0.0561629 
0.406293 0.0289953 0.0329134 0.0830022 
0.487487 0.0111905 0.023415 0.0659484 
0.417037 0.0426543 0.0261128 0.0646316 
0.45375 0.0380559 0.0572594 0.059273 
0.493377 0.0340829 0.0897678 0.0368794 
0.451027 0.0322773 0.0609554 0.0510575 
0.47889 0.0281448 0.083087 0.0462657 
0.411883 0.0323079 0.107197 0.0416067 
0.433338 0.0273547 0.140073 0.0300134 
0.469638 0.0267782 0.226641 0.0538376 
0.559582 0.0280636 0.237883 0.0409574 
0.565778 0.0346913 0.243253 0.0460144 
0.630445 0.0272151 0.225427 0.0637787 
0.626295 0.0268322 0.237334 0.0855449 
0.539697 0.0534145 0.281605 0.111834 
0.531795 0.0489544 0.28443 0.0846673 
0.556072 0.0366957 0.31495 0.0620448 
0.519557 0.0316366 0.348653 0.070853 
0.533868 0.0418153 0.29507 0.083394 
0.542141 0.0316228 0.261809 0.0762218 
0.593555 0.0525318 0.240422 0.069852 
0.568187 0.0809729 0.148166 0.0679645 
0.54175 0.0899955 0.111005 0.0456542 
0.48165 0.0898045 0.105008 0.0246684 
0.485339 0.112855 0.113747 0.0408601 
0.581378 0.0871629 0.107679 0.0313875 
0.634663 0.0967195 0.0779251 0.054103 
0.661983 0.0968688 0.0766837 0.0450169 
0.658534 0.0832715 0.0553704 0.0382132 
0.671907 0.0574794 0.0561695 0.0293847 
0.620795 0.0524444 0.0725947 0.0476156 
0.606458 0.0516597 0.119426 0.0810758 
0.616958 0.0508807 0.119637 0.0545775 
0.617188 0.0488848 0.0799802 0.028282 
0.648012 0.0381119 0.0926316 0.0618029 
0.671513 0.0431555 0.103858 0.0513088 
0.655501 0.0444018 0.105122 0.0698819 
0.636037 0.0580785 0.104131 0.0637592 
0.634628 0.0770218 0.156499 0.047199 
0.594503 0.0743733 0.146545 0.0686415 
0.612296 0.0601644 0.157524 0.0688606 
0.60071 0.0951517 0.160861 0.058431 
0.637947 0.0500659 0.1295 0.0605978 
0.582652 0.0490145 0.093896 0.0583235 
0.573009 0.0649546 0.0783077 0.0693571 
0.604249 0.0595468 0.0682775 0.0727689 
0.566903 0.0768598 0.0539656 0.061548 
0.559114 0.121105 0.0773101 0.051827 
0.535801 0.106877 0.14169 0.0617334 
0.572827 0.0988667 0.136449 0.047909 
0.562971 0.0810524 0.188482 0.0451928 
0.541968 0.0910146 0.189833 0.0670419 
0.600872 0.0948329 0.132119 0.0881508 
0.57479 0.0876999 0.132869 0.0982133 
0.527132 0.111404 0.125349 0.0883728 
0.564602 0.111346 0.151371 0.09465 
0.543711 0.0885487 0.161148 0.0889701 
0.591333 0.0978852 0.133249 0.0847738 
0.646633 0.10113 0.17627 0.0758677 
0.576551 0.110531 0.200435 0.0895527 
0.53414 0.129332 0.164524 0.0860914 
0.545639 0.117243 0.15323 0.064873 
0.585271 0.0794719 0.122777 0.0646763 
0.609186 0.0972029 0.153734 0.058539 
0.568694 0.0889545 0.178599 0.0754936 
0.639494 0.0993311 0.164316 0.0804857 
0.679086 0.0964139 0.23038 0.07135 
0.59166 0.134753 0.216025 0.0674102 
0.54703 0.158413 0.175232 0.0595729 
0.507053 0.157153 0.152024 0.0974049 
0.579081 0.133605 0.149643 0.126899 
0.549249 0.136484 0.100722 0.124053 
0.574615 0.134083 0.0921433 0.0928732 
0.553688 0.10147 0.0744857 0.0889021 
0.534883 0.129835 0.08897 0.0733311 
0.523128 0.11363 0.0631377 0.0917191 
0.568121 0.100489 0.0794198 0.0971543 
0.542164 0.103176 0.0779943 0.0665054 
0.60854 0.0941577 0.067166 0.0806736 
0.614921 0.0841338 0.0349336 0.0599831 
0.588827 0.0702278 0.0493537 0.0487116 
0.536295 0.0639883 0.0397091 0.071164 
0.468246 0.0857379 0.0323566 0.0605325 
0.494779 0.0406167 0.0469889 0.0723586 
0.494669 0.0274541 0.0326603 0.080984 
0.565635 0.0299431 0.0309445 0.0997674 
0.68499 0.0193385 0.0211498 0.0500953 
0.599117 0.0196153 0.0756621 0.0375282 
0.553626 0.0355347 0.0987258 0.0359511 
0.620964 0.0391684 0.099654 0.033814 
0.659573 0.0265189 0.145419 0.0363392 
0.653634 0.0277414 0.160634 0.050742 
0.615408 0.0126418 0.157465 0.0481036 
0.641406 0.0316503 0.12917 0.0720808 
0.640166 0.0398242 0.132014 0.057865 
0.602984 0.0526722 0.124464 0.0627366 
0.564131 0.0465574 0.110912 0.0685229 
0.628671 0.0408459 0.0898601 0.0709168 
0.692692 0.0276515 0.0581859 0.0669888 
0.654785 0.0419175 0.0349564 0.057727 
0.596488 0.044128 0.011409 0.0456912 
0.559044 0.0591713 0.0333229 0.072171 
0.510092 0.0663861 0.0389217 0.0828474 
0.499993 0.0564163 0.0477844 0.0727486 
0.495209 0.0800618 0.0681083 0.0829154 
0.523255 0.0639582 0.0529377 0.109402 
0.602673 0.0448935 0.0400448 0.136519 
0.591248 0.0759255 0.0521396 0.118194 
0.563445 0.0841032 0.0961802 0.100818 
0.560897 0.0660372 0.105018 0.111977 
0.531258 0.110415 0.0965019 0.117678 
0.554808 0.107181 0.0760164 0.0998046 
0.636812 0.100872 0.0408656 0.0869111 
0.605356 0.133278 0.0349825 0.115034 
0.668431 0.105605 0.0299791 0.0952745 
0.756898 0.059504 0.0398884 0.0653254 
0.649732 0.0636953 0.0581567 0.0843434 
0.732638 0.0424413 0.0459636 0.0873289 
0.739955 0.0417594 0.093478 0.0634641 
0.761054 0.0396428 0.0847221 0.0535257 
0.712461 0.026188 0.0858813 0.0732968 
0.723219 0.0235598 0.0845075 0.0519872 
0.719371 0.0451087 0.149029 0.0593571 
0.699543 0.044785 0.151785 0.0356025 
0.627515 0.0436753 0.133771 0.0353184 
0.642268 0.0671366 0.0927754 0.0331176 
0.732269 0.0494174 0.16978 0.020802 
0.74549 0.0522638 0.152763 0.0358053 
0.720082 0.0577034 0.155285 0.0488167 
0.756792 0.0438192 0.108683 0.0857762 
0.679276 0.0591201 0.0899122 0.0821585 
0.711419 0.0317283 0.0751996 0.0519689 
0.697223 0.0309362 0.045348 0.0489023 
0.725637 0.033546 0.0391666 0.0963065 
0.691651 0.0226249 0.0311425 0.0989956 
0.744767 0.0149778 0.0504425 0.120592 
0.707956 0.0147692 0.0675729 0.113611 
0.757622 0.0186619 0.0611605 0.116879 
0.661147 0.0244775 0.0989764 0.129996 
0.61924 0.0240247 0.0981762 0.0992799 
0.637182 0.0209748 0.0949975 0.0698811 
0.596615 0.023687 0.0619719 0.0917706 
0.545478 0.0277258 0.0291238 0.0978798 
0.516414 0.0332102 0.0546516 0.108914 
0.529994 0.0493977 0.049188 0.0853227 
0.630213 0.0385054 0.100012 0.0881127 
0.645054 0.0690667 0.0810687 0.0788441 
0.6821 0.0696333 0.0974709 0.0726623 
0.513164 0.107869 0.121367 0.0690023 
0.598877 0.0827941 0.156272 0.0832888 
0.53551 0.0998282 0.147259 0.0732798 
0.569333 0.115695 0.143301 0.0719465 
0.510259 0.111272 0.150807 0.0482824 
0.454087 0.112834 0.145341 0.0500926 
0.504155 0.0677824 0.145849 0.0557115 
0.431338 0.067017 0.162939 0.0613733 
0.428966 0.0503693 0.118728 0.0729467 
0.461996 0.0609733 0.115181 0.0883048 
0.411352 0.0824705 0.127616 0.0634213 
0.384413 0.10128 0.114084 0.0479395 
0.370291 0.0781394 0.0909825 0.0296417 
0.377827 0.0825684 0.080226 0.0229237 
0.36328 0.0785289 0.0903123 0.0368449 
0.314773 0.0705693 0.10988 0.0405013 
0.378492 0.0556077 0.109646 0.0490014 
0.425746 0.0327155 0.121021 0.0447642 
0.403255 0.0417337 0.0967698 0.0667117 
0.423761 0.0497725 0.145216 0.0600301 
0.350455 0.0582478 0.137716 0.0497803 
0.274684 0.0693701 0.146074 0.0777647 
0.350671 0.0763661 0.154207 0.0790652 
0.309969 0.0426781 0.152131 0.0710177 
0.355604 0.035652 0.100726 0.0724475 
0.366789 0.0342372 0.0922146 0.0947384 
0.379335 0.0430445 0.107222 0.0559865 
0.469277 0.0429652 0.145588 0.0453399 
0.480396 0.0431378 0.176883 0.0457517 
0.543524 0.0316118 0.15307 0.0569831 
0.538654 0.017461 0.134939 0.0488145 
0.582422 0.0320825 0.136077 0.0628859 
0.585054 0.0327313 0.112851 0.0849418 
0.661888 0.0157342 0.0863645 0.0613359 
0.598213 0.0196921 0.0741785 0.0745816 
0.540865 0.0363184 0.081633 0.0686495 
0.604421 0.0289909 0.0723827 0.0576301 
0.683662 0.0252255 0.0851689 0.060693 
0.691955 0.0230037 0.0730317 0.056731 
0.673457 0.0292812 0.04853 0.0487892 
0.596602 0.0335947 0.0604805 0.065249 
0.63184 0.03154 0.0690364 0.0749508 
0.60808 0.0363001 0.0924015 0.0832991 
0.620992 0.0468433 0.116458 0.0762401 
0.600092 0.0405032 0.141058 0.0669771 
0.606556 0.0451014 0.146811 0.0676744 
0.515718 0.0451195 0.112792 0.0995285 
0.555141 0.03218 0.142848 0.088123 
0.584434 0.0325363 0.105792 0.067196 
0.582192 0.0316601 0.0517491 0.0571667 
0.589006 0.0402094 0.0339201 0.0472724 
0.67879 0.0355211 0.0319396 0.0427043 
0.650642 0.0176922 0.0476961 0.059901 
0.698252 0.0179781 0.0591744 0.0712583 
0.670737 0.0141585 0.105964 0.06073 
0.595483 0.0276644 0.0940582 0.0779213 
0.616166 0.0222495 0.0914515 0.0613512 
0.614534 0.0302735 0.134496 0.0778077 
0.683443 0.0159301 0.139516 0.0798802 
0.618651 0.0336447 0.162329 0.0736761 
0.55809 0.028064 0.148356 0.0730478 
0.546952 0.0349633 0.141535 0.0766281 
0.582626 0.0468098 0.129506 0.0657986 
0.597321 0.0635768 0.146477 0.0682594 
0.543163 0.069651 0.176783 0.0951658 
0.567076 0.0620853 0.215316 0.0800804 
0.563333 0.0412317 0.202451 0.109916 
0.611025 0.0422279 0.163328 0.0935232 
0.507868 0.0710611 0.16357 0.0957687 
0.511972 0.0644381 0.16817 0.0849306 
0.505365 0.0540293 0.166897 0.0471086 
0.54547 0.0368671 0.210204 0.0352975 
0.592477 0.0325826 0.190562 0.0283687 
0.622523 0.0223112 0.225164 0.0336262 
0.642608 0.0178765 0.193543 0.0380129 
0.696101 0.0131649 0.0938348 0.03828 
0.686485 0.0115824 0.0755825 0.0436144 
0.623521 0.0411957 0.0563423 0.0489846 
0.690986 0.0348556 0.0607064 0.054519 
0.673865 0.0334366 0.0626623 0.0376984 
0.633223 0.0295108 0.0465279 0.042756 
0.625836 0.0153444 0.0397893 0.0451664 
0.65099 0.020382 0.0743484 0.0342874 
0.689136 0.0270146 0.122961 0.0316526 
0.688865 0.0159921 0.0916919 0.0323345 
0.761764 0.0185119 0.0757825 0.0474392 
0.757038 0.0124051 0.0783037 0.0549743 
0.719968 0.0303404 0.0826341 0.0467392 
0.702773 0.0450211 0.0603086 0.0451914 
0.691013 0.0350953 0.0679879 0.0520863 
0.649244 0.0341527 0.071013 0.0388292 
0.687825 0.0331117 0.099743 0.0428198 
0.672979 0.025436 0.0530297 0.0837063 
0.745851 0.0177308 0.0508463 0.0930753 
0.727422 0.0120777 0.0276119 0.0973818 
0.706799 0.00837018 0.0321433 0.106819 
0.725904 0.0151742 0.0363465 0.10504 
0.67752 0.011629 0.0238093 0.103307 
0.748257 0.0172209 0.0250971 0.0804718 
0.728592 0.0167639 0.0434714 0.0628153 
0.708138 0.0183636 0.055555 0.0681567 
0.731519 0.0143754 0.0450658 0.060915 
0.752274 0.0103422 0.064411 0.0594895 
0.749387 0.0110868 0.0410266 0.0592118 
0.744004 0.0202525 0.0668682 0.0790171 
0.801739 0.0108004 0.0446136 0.0680778 
0.767218 0.0136599 0.115877 0.0532915 
0.794118 0.010871 0.0814551 0.0698953 
0.840217 0.00842723 0.130629 0.0690673 
0.837323 0.0111811 0.107897 0.0782544 
0.757815 0.0474171 0.0821529 0.0626848 
0.77057 0.0408476 0.109794 0.0938103 
0.800275 0.0420347 0.06838 0.103019 
0.781669 0.0417871 0.112691 0.100164 
0.697948 0.0670465 0.0734137 0.114459 
0.720106 0.0456382 0.053278 0.0810583 
0.630327 0.0928427 0.0475055 0.0896829 
0.622407 0.0936681 0.0460784 0.0548627 
0.620121 0.0895378 0.0283119 0.0902883 
0.564185 0.0915576 0.0401165 0.0618025 
0.568755 0.0807428 0.0818611 0.050898 
0.538882 0.0843384 0.089399 0.0500534 
0.544632 0.0834195 0.0757946 0.076623 
0.578541 0.0687905 0.0768866 0.0542871 
0.620288 0.0635103 0.0776134 0.0402327 
0.614209 0.0596367 0.12068 0.0383862 
0.66717 0.0647649 0.09506 0.0697729 
0.689315 0.0613411 0.118209 0.0958911 
0.716276 0.0675949 0.107088 0.0827646 
0.701269 0.0476562 0.104968 0.0905163 
0.702922 0.0692361 0.0970603 0.100076 
0.662625 0.0862554 0.0786258 0.0855518 
0.587399 0.135933 0.0706586 0.0964656 
0.592465 0.118035 0.0939233 0.0916777 
0.542668 0.136739 0.0671778 0.121942 
0.552573 0.145424 0.0472563 0.121564 
0.566525 0.140263 0.05845 0.0969471 
0.6051 0.13148 0.0650953 0.0737211 
0.64427 0.113472 0.0708218 0.0607899 
0.635659 0.114701 0.0629744 0.0776463 
0.706105 0.0893164 0.086739 0.0667636 
0.700117 0.0786092 0.120415 0.0618175 
0.705498 0.0899082 0.0800149 0.0680922 
0.767861 0.0767112 0.0855357 0.0769316 
0.769723 0.0653914 0.0579099 0.0809904 
0.804142 0.05628 0.0849385 0.0740897 
0.801702 0.0524704 0.0665831 0.0650447 
0.738525 0.04169 0.0734535 0.069284 
0.708664 0.0499159 0.107251 0.0831325 
0.725214 0.0596628 0.0895679 0.105824 
0.774563 0.0223343 0.0980623 0.0852569 
0.717759 0.0325395 0.112015 0.0790748 
0.678036 0.0445537 0.0911513 0.0938804 
0.717024 0.0482397 0.0743407 0.0901771 
0.673611 0.0498148 0.0901494 0.0981429 
0.604819 0.0519548 0.09293 0.0945566 
0.624013 0.0794751 0.0512983 0.0949187 
0.558174 0.0985249 0.0523411 0.0854719 
0.540688 0.0969297 0.0533335 0.0828498 
0.603367 0.0625909 0.0869209 0.0893119 
0.71976 0.0451043 0.0923379 0.0799035 
0.606376 0.0682139 0.06684 0.0814956 
0.584928 0.0778782 0.0339062 0.070955 
0.608729 0.065085 0.0566868 0.0653976 
0.5352 0.0842083 0.069857 0.0763026 
0.624523 0.0587596 0.0806524 0.0610016 
0.719153 0.0520893 0.0816408 0.0746192 
0.743066 0.0436018 0.0863728 0.0957232 
0.655787 0.0697247 0.0922436 0.081033 
0.610633 0.0752581 0.076778 0.072972 
0.654168 0.0645253 0.0895934 0.0559376 
0.73655 0.0609648 0.0515173 0.043893 
0.730104 0.0729025 0.0790599 0.0420525 
0.753027 0.057975 0.0713633 0.0583014 
0.732566 0.0537704 0.0652921 0.078208 
0.728356 0.0332871 0.100811 0.0775019 
0.692476 0.0456399 0.126576 0.0699068 
0.698624 0.0809799 0.136794 0.0900422 
0.695423 0.0774131 0.122728 0.0825506 
0.659992 0.0954306 0.161832 0.0983751 
0.65094 0.0937486 0.175156 0.0873257 
0.628503 0.121177 0.178329 0.0852234 
0.694254 0.0872361 0.153653 0.0604529 
0.699194 0.0768599 0.0900972 0.0834273 
0.702582 0.0660535 0.0782532 0.0622484 
0.650263 0.0496451 0.0438173 0.0496419 
0.589745 0.0746085 0.0448587 0.0467393 
0.61257 0.0714216 0.0623652 0.0455817 
0.635833 0.0647486 0.050875 0.0269129 
0.66594 0.0757308 0.065588 0.0313947 
0.703757 0.058158 0.0679191 0.0266943 
0.680095 0.0831861 0.122087 0.023413 
0.654595 0.0729001 0.131019 0.0255335 
0.570176 0.0714801 0.100477 0.0270865 
0.576924 0.0724573 0.148076 0.0178738 
0.561117 0.0785057 0.184133 0.0321431 
0.55713 0.0724864 0.168101 0.0393085 
0.574417 0.0634798 0.159702 0.0555122 
0.58934 0.0495675 0.130828 0.0674319 
0.555223 0.054696 0.103863 0.0455312 
0.586777 0.0488045 0.0630889 0.0276375 
0.694893 0.0359991 0.079718 0.0386119 
0.691705 0.0538232 0.112417 0.0602412 
0.69746 0.0446821 0.0980063 0.0562834 
0.705487 0.0351173 0.0824079 0.0288117 
0.662748 0.0734722 0.0748695 0.0543214 
0.608572 0.0640965 0.0508713 0.0595515 
0.661226 0.0501538 0.0652232 0.0809897 
0.651251 0.0582634 0.0452848 0.0826508 
0.686377 0.0486585 0.0821213 0.0728439 
0.738235 0.0359939 0.0758267 0.0767539 
0.689142 0.0256692 0.0562711 0.084037 
0.670984 0.020187 0.0846663 0.0617898 
0.688343 0.022225 0.0839724 0.048143 
0.686796 0.0176967 0.0730367 0.0464484 
0.676081 0.0424842 0.0720079 0.0819786 
0.70061 0.0453119 0.123572 0.0616303 
0.703953 0.0417221 0.111871 0.0534687 
0.742656 0.044481 0.186419 0.0369073 
0.76248 0.0489066 0.129599 0.0465437 
0.76537 0.0461041 0.148465 0.0446417 
0.718545 0.0431771 0.127149 0.0469355 
0.726152 0.0429672 0.153631 0.052319 
0.709492 0.027227 0.195807 0.0585508 
0.700417 0.02769 0.150193 0.0573878 
0.70732 0.0164066 0.0940714 0.0989015 
0.742973 0.0154749 0.0579274 0.0964743 
0.750327 0.0335461 0.0708615 0.0957888 
0.811111 0.0189599 0.0820288 0.0779827 
0.789377 0.011901 0.0621712 0.0916109 
0.847683 0.0145 0.0461095 0.107044 
0.890087 0.00694334 0.044162 0.104506 
0.877301 0.0047665 0.0360158 0.135234 
0.912219 0.005469 0.0760804 0.111021 
0.92089 0.00481056 0.0817128 0.103761 
0.872167 0.00518492 0.0959333 0.0780263 
0.802174 0.02609 0.102039 0.0620818 
0.751979 0.0477355 0.0430268 0.0526919 
0.752966 0.0419004 0.0767467 0.0632623 
0.713796 0.0354389 0.168019 0.0519911 
0.758899 0.0354063 0.153512 0.0579554 
0.671498 0.0437199 0.168572 0.0776649 
0.634115 0.0501153 0.144724 0.0895109 
0.665384 0.0356914 0.108581 0.0923354 
0.677045 0.0307259 0.128068 0.0844535 
0.652856 0.0349306 0.117033 0.0806746 
0.67459 0.0307988 0.146292 0.0656593 
0.595674 0.0419123 0.171697 0.0590056 
0.595212 0.049257 0.138348 0.0583838 
0.523948 0.056942 0.135097 0.0687222 
0.455615 0.0400033 0.137869 0.0487711 
0.361411 0.0450581 0.0946469 0.0566473 
0.429404 0.0567232 0.0726964 0.0552126 
0.440474 0.07562 0.129785 0.0610181 
0.443483 0.0562378 0.135597 0.0716258 
0.499235 0.0712208 0.15588 0.0794231 
0.471892 0.0735896 0.166903 0.0737605 
0.495595 0.0482853 0.15959 0.104062 
0.461365 0.058029 0.139686 0.111591 
0.484692 0.0522217 0.0941157 0.0740185 
0.422147 0.0414547 0.120645 0.0708693 
0.410721 0.0519811 0.101664 0.0518151 
0.404372 0.0381047 0.119473 0.0689667 
0.471029 0.0218294 0.0894757 0.0673481 
0.45598 0.0431806 0.0714625 0.0692752 
0.508524 0.0713832 0.082274 0.0964252 
0.555332 0.065896 0.112836 0.110082 
0.493394 0.0688069 0.163288 0.0736721 
0.511626 0.0576019 0.163627 0.0962729 
0.565875 0.0353321 0.231203 0.0766324 
0.596197 0.0310755 0.279043 0.0627618 
0.614098 0.0368373 0.264763 0.0539216 
0.6216 0.0583701 0.247282 0.0658277 
0.698336 0.0523783 0.184842 0.0609815 
0.669013 0.0652067 0.126896 0.0421271 
0.637468 0.0788482 0.136955 0.0397755 
0.631286 0.0525951 0.1631 0.0737986 
0.615288 0.0485338 0.17116 0.0868316 
0.560573 0.0680837 0.11736 0.0940598 
0.629541 0.0726998 0.0894123 0.0809796 
0.651559 0.0815884 0.0530977 0.0943642 
0.670479 0.0899796 0.0610486 0.0841742 
0.755198 0.0589608 0.0531445 0.0928632 
0.787878 0.0626698 0.0486433 0.0800984 
0.792309 0.056269 0.0706867 0.0668943 
0.742213 0.0780415 0.100483 0.0684746 
0.727149 0.0857537 0.052196 0.0684507 
0.667443 0.103199 0.08169 0.0705535 
0.724075 0.0707041 0.0754454 0.078308 
0.720777 0.0711612 0.0602408 0.0873039 
0.729084 0.0785996 0.0886376 0.107105 
0.777585 0.0573176 0.0899312 0.10145 
0.753556 0.0801085 0.075231 0.0771843 
0.712624 0.0818705 0.0804299 0.0597849 
0.735483 0.0777838 0.120635 0.0505749 
0.834863 0.0450177 0.111815 0.0616686 
0.831171 0.057697 0.158304 0.0534789 
0.749765 0.0895671 0.0988682 0.0529706 
0.827196 0.0612199 0.0892566 0.0599525 
0.819505 0.0703402 0.0868524 0.0671038 
0.793343 0.0642358 0.064718 0.0740115 
0.797677 0.0748572 0.067452 0.0681264 
0.77928 0.0756639 0.0587713 0.0747842 
0.830637 0.0652548 0.041251 0.0789414 
0.79241 0.0669431 0.0219566 0.0717179 
0.812618 0.0558897 0.0236894 0.0544115 
0.838641 0.0450374 0.0297458 0.0628287 
0.746547 0.0822406 0.0333159 0.0846594 
0.738506 0.0558639 0.0110067 0.0829132 
0.675738 0.076606 0.00944815 0.0747174 
0.661826 0.0548312 0.0102307 0.100261 
0.607463 0.0792226 0.0305884 0.113445 
0.639611 0.0478269 0.0140575 0.128916 
0.633787 0.0556093 0.0260769 0.112628 
0.643484 0.0730346 0.0137203 0.12105 
0.689553 0.0583271 0.055317 0.140151 
0.711613 0.0438195 0.0800118 0.127588 
0.654304 0.0338904 0.0954003 0.110945 
0.657857 0.0323 0.14466 0.101441 
0.640411 0.0362378 0.165181 0.0963647 
0.645437 0.0268332 0.12087 0.113409 
0.735774 0.0294978 0.157177 0.106327 
0.623954 0.071265 0.170213 0.0881305 
0.5948 0.0775777 0.11821 0.104934 
0.544545 0.0940344 0.0978943 0.116195 
0.521365 0.106298 0.113328 0.113721 
0.394067 0.152496 0.209287 0.0934173 
0.457998 0.1321 0.213476 0.0830806 
0.364996 0.167972 0.157855 0.0546052 
0.374013 0.147591 0.146431 0.0649794 
0.393442 0.154254 0.09779 0.0654944 
0.398406 0.117839 0.0828128 0.056214 
0.482128 0.0886119 0.114626 0.0590953 
0.424753 0.0993944 0.102665 0.0540317 
0.406402 0.0987206 0.0903274 0.0465488 
0.34425 0.0958217 0.0960357 0.057531 
0.417645 0.0862251 0.111317 0.0362675 
0.369581 0.0588712 0.0700717 0.0460748 
0.387783 0.056049 0.0877884 0.0540984 
0.457986 0.0438559 0.1121 0.0699394 
0.467597 0.0340665 0.1083 0.0454578 
0.450669 0.0210636 0.1102 0.0559719 
0.352785 0.0105508 0.107332 0.0465811 
0.377209 0.0223764 0.0960661 0.0462277 
0.47409 0.0299986 0.0771848 0.0549286 
0.488524 0.0262323 0.122396 0.0702571 
0.459971 0.013278 0.122753 0.0665098 
0.514831 0.0213772 0.132312 0.0438135 
0.511828 0.0140455 0.149592 0.0261866 
0.453393 0.0229084 0.134517 0.0295355 
0.437061 0.0267236 0.133883 0.0431593 
0.372641 0.0412304 0.0837345 0.0267592 
0.433939 0.0533011 0.0430682 0.0493756 
0.546049 0.0315886 0.0327922 0.0337264 
0.63249 0.026421 0.0302045 0.0446048 
0.593952 0.0436579 0.0256229 0.062438 
0.568011 0.0792256 0.0322358 0.057626 
0.575229 0.114627 0.0754966 0.0574431 
0.626739 0.087834 0.0497679 0.07882 
0.63152 0.0749334 0.092172 0.107374 
0.602017 0.101698 0.120276 0.0835049 
0.616271 0.0832676 0.10271 0.0668415 
0.621215 0.0639873 0.0901399 0.0597079 
0.696736 0.049569 0.0519584 0.0715225 
0.648425 0.0715255 0.0574132 0.0582988 
0.669878 0.0551166 0.0393966 0.0696095 
0.695772 0.0530269 0.0323868 0.0676519 
0.596195 0.0734228 0.0516062 0.0826929 
0.596954 0.0629475 0.0402096 0.0649643 
0.538894 0.0774231 0.0586942 0.0650389 
0.59162 0.0612809 0.0335646 0.104564 
0.621263 0.0432499 0.0467112 0.0952333 
0.651455 0.0609972 0.0814619 0.0813599 
0.745132 0.0447816 0.0677467 0.0790301 
0.721577 0.0693437 0.0842073 0.0598395 
0.713358 0.0837135 0.0683536 0.0836038 
0.720055 0.0814233 0.0418468 0.123391 
0.722711 0.0639179 0.0185604 0.103085 
0.697328 0.0575201 0.0182804 0.0968099 
0.666327 0.0745646 0.0504647 0.0742462 
0.592213 0.0818803 0.0522231 0.0946368 
0.546991 0.114992 0.0833087 0.0768334 
0.519777 0.108401 0.106802 0.0654576 
0.553743 0.0802593 0.0882451 0.0499521 
0.584087 0.0806483 0.0728772 0.0804943 
0.614328 0.0730677 0.146674 0.0760322 
0.617718 0.0514644 0.131439 0.0486988 
0.643077 0.0318764 0.106291 0.0481898 
0.672076 0.0209801 0.114168 0.0869467 
0.667515 0.020298 0.201305 0.0710619 
0.713255 0.0171386 0.232242 0.063061 
0.707875 0.0363396 0.175047 0.054081 
0.73886 0.0349945 0.186884 0.0714305 
0.719132 0.0205634 0.147311 0.100807 
0.787796 0.0179692 0.164083 0.0680791 
0.663685 0.0439648 0.124359 0.0657284 
0.684234 0.0518702 0.108797 0.0759606 
0.685882 0.0636866 0.131916 0.0882513 
0.675532 0.087919 0.125907 0.114491 
0.642859 0.0856874 0.109385 0.116033 
0.680731 0.0862951 0.115421 0.140313 
0.619278 0.0782179 0.0742475 0.163902 
0.613824 0.0985035 0.064761 0.12783 
0.619904 0.0934136 0.0695519 0.129547 
0.569517 0.13503 0.11099 0.144529 
0.593002 0.111957 0.170291 0.135449 
0.505408 0.119686 0.154872 0.130769 
0.471863 0.127849 0.130975 0.105759 
0.481151 0.113278 0.168755 0.122667 
0.403707 0.0860504 0.104302 0.122071 
0.395412 0.119377 0.147673 0.125022 
0.399696 0.0932743 0.126585 0.0909705 
0.470244 0.0657661 0.109957 0.0881966 
0.443507 0.0670703 0.080034 0.0829476 
0.413533 0.0607743 0.0848215 0.090161 
0.455384 0.0535544 0.0804416 0.095581 
0.408986 0.0498307 0.0519124 0.108224 
0.450091 0.0499794 0.0640398 0.105919 
0.37341 0.0731107 0.0786143 0.0922222 
0.407563 0.0882344 0.103399 0.0807837 
0.450796 0.0940964 0.0686793 0.0885657 
0.379533 0.131198 0.0740122 0.0855491 
0.372161 0.130292 0.0833789 0.104305 
0.409855 0.0854625 0.0794172 0.133239 
0.462073 0.0875003 0.0700837 0.138752 
0.489255 0.061467 0.0613264 0.0954226 
0.48564 0.0726162 0.0457975 0.0957606 
0.45805 0.0700894 0.0447497 0.0917596 
0.457681 0.0655466 0.0872063 0.0929358 
0.43893 0.0832337 0.101568 0.0945432 
0.486606 0.0640988 0.0897378 0.104601 
0.47259 0.0565554 0.067487 0.0801289 
0.42753 0.0688786 0.0779096 0.0697635 
0.421519 0.0687704 0.0681036 0.0580455 
0.436664 0.0733581 0.0682773 0.0399026 
0.431339 0.087061 0.0698837 0.0532313 
0.46171 0.0906537 0.108368 0.0797412 
0.504089 0.0906226 0.182024 0.0558121 
0.573282 0.104465 0.163057 0.0700696 
0.580547 0.0910515 0.145271 0.0398514 
0.54747 0.0978838 0.102323 0.0397049 
0.446823 0.0803203 0.0925685 0.0552121 
0.401396 0.117072 0.100829 0.0515997 
0.447925 0.0944447 0.110541 0.0553077 
0.375827 0.146733 0.148515 0.0515589 
0.347472 0.141136 0.105026 0.0377313 
0.336469 0.122168 0.106253 0.0377355 
0.330279 0.131661 0.158155 0.0468229 
0.377973 0.112178 0.142329 0.0495304 
0.411248 0.122031 0.148059 0.0752613 
0.437444 0.105991 0.17232 0.0437331 
0.416733 0.12177 0.124611 0.065538 
0.508977 0.0964487 0.146259 0.0534093 
0.529896 0.0769506 0.157649 0.0458464 
0.532184 0.102705 0.162839 0.0421605 
0.622528 0.068288 0.127188 0.0503015 
0.582643 0.0642387 0.0706708 0.0502049 
0.561926 0.054758 0.0442142 0.07445 
0.606896 0.0571535 0.0682314 0.0788328 
0.561555 0.0749679 0.0617602 0.0519108 
0.595054 0.0785734 0.053053 0.0588573 
0.589355 0.110443 0.099319 0.0535695 
0.614373 0.130239 0.185175 0.0281709 
0.591314 0.119981 0.166175 0.0559693 
0.588904 0.13258 0.164881 0.043216 
0.592329 0.138724 0.129962 0.0406814 
0.628354 0.131325 0.202057 0.036585 
0.652716 0.113514 0.142351 0.0482688 
0.577877 0.14944 0.138634 0.0454173 
0.555545 0.160716 0.114532 0.070986 
0.575131 0.138345 0.103573 0.0524329 
0.609674 0.108213 0.10679 0.0538648 
0.582182 0.114437 0.173492 0.051301 
0.518617 0.106524 0.121182 0.0454296 
0.554805 0.0982465 0.0820842 0.0524788 
0.549131 0.10045 0.0598829 0.0488061 
0.548075 0.0863233 0.0530414 0.0585199 
0.473211 0.0827243 0.0782748 0.0596242 
0.454882 0.094805 0.0698969 0.0999408 
0.457889 0.113752 0.0672359 0.121409 
0.432212 0.116186 0.06491 0.124377 
0.433225 0.112276 0.105921 0.117179 
0.459318 0.118088 0.0730156 0.123808 
0.470717 0.107662 0.0449937 0.126692 
0.465803 0.0698612 0.052558 0.125019 
0.458499 0.10518 0.0169645 0.108377 
0.440088 0.0655763 0.0241565 0.122982 
0.424904 0.0464458 0.021057 0.126624 
0.398165 0.0804861 0.0489695 0.152957 
0.394519 0.0610179 0.0688688 0.140937 
0.436236 0.0478927 0.0478957 0.125025 
0.4383 0.0731518 0.149816 0.116491 
0.479004 0.0840182 0.17588 0.105662 
0.449493 0.0645156 0.166296 0.100067 
0.429675 0.0655391 0.165016 0.117831 
0.415544 0.0659842 0.117063 0.107588 
0.515144 0.067318 0.0860388 0.134884 
0.495261 0.0588149 0.0480895 0.126232 
0.516352 0.0407395 0.0520392 0.103156 
0.487297 0.0626512 0.0293293 0.109229 
0.52339 0.0588397 0.0233904 0.118285 
0.460002 0.0604502 0.0564597 0.0796626 
0.462965 0.0554769 0.0518302 0.0726656 
0.462319 0.0827417 0.0437458 0.0788578 
0.470664 0.0589759 0.024119 0.0567375 
0.502917 0.0880328 0.0211739 0.0463257 
0.540576 0.0806968 0.0210154 0.0683719 
0.581247 0.0805708 0.0352083 0.0857506 
0.635078 0.0626763 0.0582684 0.0969271 
0.514667 0.0884188 0.049747 0.101201 
0.533812 0.0996303 0.0607229 0.0877438 
0.499293 0.10006 0.0575306 0.0769714 
0.414406 0.114524 0.0766182 0.059927 
0.413764 0.0979934 0.0687873 0.0571686 
0.347797 0.166577 0.0794878 0.0540797 
0.358725 0.170967 0.0863819 0.0460858 
0.414337 0.164636 0.0911001 0.0596313 
0.427488 0.143684 0.105477 0.053854 
0.447356 0.14996 0.0718457 0.036519 
0.46715 0.166263 0.0982977 0.0294551 
0.466807 0.173559 0.115006 0.0485629 
0.466205 0.166682 0.0780928 0.0541755 
0.415055 0.181754 0.100568 0.0642446 
0.385915 0.192082 0.0787483 0.0865301 
0.400868 0.211613 0.0784655 0.0764074 
0.409387 0.228384 0.0647905 0.105861 
0.513208 0.167297 0.0453099 0.128919 
0.547575 0.153735 0.0358229 0.130587 
0.508287 0.173048 0.0494676 0.144969 
0.459491 0.212089 0.0780636 0.131152 
0.456596 0.195054 0.156738 0.121254 
0.539788 0.151767 0.0954731 0.151666 
0.527385 0.147393 0.0926678 0.166718 
0.552643 0.163911 0.0848759 0.158124 
0.46708 0.198948 0.0923634 0.141908 
0.462172 0.216042 0.108306 0.129539 
0.455938 0.229762 0.101331 0.126563 
0.569899 0.181977 0.0985582 0.130251 
0.635222 0.164172 0.128972 0.0943608 
0.711924 0.123977 0.071964 0.0934947 
0.720739 0.124846 0.0534892 0.0870255 
0.719131 0.124127 0.0916632 0.0686738 
0.644675 0.158352 0.113632 0.0775655 
0.612029 0.169657 0.165647 0.0499388 
0.593828 0.169641 0.144305 0.0465449 
0.620303 0.150881 0.160945 0.0509932 
0.636988 0.141613 0.139848 0.0499135 
0.682312 0.138458 0.160323 0.0776693 
0.760355 0.0923162 0.146366 0.0644942 
0.827396 0.0629112 0.167831 0.0721107 
0.845459 0.0505447 0.13916 0.0803693 
0.7955 0.0416908 0.100423 0.083791 
0.754524 0.0474203 0.100171 0.0611018 
0.796677 0.0486957 0.11642 0.0827946 
0.781693 0.0510702 0.0920187 0.111561 
0.797656 0.04189 0.117201 0.142353 
0.768962 0.0471949 0.121952 0.136512 
0.690422 0.0795518 0.12523 0.131766 
0.716789 0.0739454 0.0715062 0.120161 
0.788477 0.0511836 0.0799113 0.113941 
0.777728 0.0530435 0.0470627 0.0762685 
0.701454 0.0600482 0.0600079 0.0776304 
0.77112 0.035995 0.0701074 0.0652375 
0.707867 0.0288616 0.0960212 0.0600688 
0.683134 0.018085 0.0848612 0.0524448 
0.717968 0.0302244 0.15941 0.039459 
0.668232 0.0257733 0.143362 0.0634321 
0.694144 0.0154698 0.115231 0.0355797 
0.707438 0.00515862 0.113481 0.067791 
0.679309 0.0257291 0.0970253 0.0610148 
0.654797 0.0181481 0.0883361 0.0673203 
0.686428 0.0382177 0.105625 0.0643097 
0.679247 0.0465691 0.104112 0.0832898 
0.715569 0.0432981 0.130601 0.0927891 
0.699417 0.0291564 0.10671 0.0793499 
0.72414 0.0303302 0.0704432 0.0624067 
0.724091 0.0415987 0.055301 0.0904183 
0.714136 0.0351312 0.0502997 0.0858297 
0.75203 0.0489607 0.0838747 0.0812655 
0.758683 0.03001 0.0788324 0.0869018 
0.816421 0.0264054 0.0679089 0.0808765 
0.816434 0.0262046 0.0671508 0.0584543 
0.797961 0.0458215 0.0982213 0.0626333 
0.767485 0.0469645 0.0661887 0.0984479 
0.823608 0.030405 0.0927387 0.105533 
0.72468 0.0571357 0.0786227 0.0945965 
0.661874 0.0869414 0.109799 0.0809801 
0.712214 0.0972051 0.068102 0.109547 
0.670368 0.106009 0.0456908 0.0974116 
0.571468 0.151932 0.0341776 0.12613 
0.604791 0.140386 0.0638831 0.100336 
0.668616 0.111379 0.0857118 0.0772406 
0.666329 0.118403 0.0551025 0.0668696 
0.669958 0.105099 0.0306718 0.0443798 
0.593823 0.141876 0.00880953 0.0254481 
0.533803 0.175118 0.0110453 0.063821 
0.558454 0.175042 0.0178503 0.0597005 
0.568637 0.154687 0.0171977 0.0394637 
0.547587 0.166857 0.0623116 0.0490995 
0.623298 0.150124 0.0903685 0.0506282 
0.696527 0.11745 0.116064 0.0367836 
0.649576 0.127777 0.0874169 0.0299932 
0.624304 0.114944 0.0576578 0.0483062 
0.520848 0.141864 0.0715307 0.0596039 
0.486839 0.148387 0.0759284 0.0519319 
0.555674 0.105396 0.0766562 0.073334 
0.581969 0.108407 0.119025 0.0716606 
0.509444 0.108837 0.0672682 0.0815356 
0.470922 0.140609 0.0601839 0.0556168 
0.414689 0.160873 0.129593 0.0524261 
0.468229 0.134387 0.121859 0.0672711 
0.469456 0.121614 0.125284 0.0599811 
0.457653 0.115187 0.148232 0.0274782 
0.553843 0.100184 0.11179 0.0708104 
0.554921 0.116146 0.100218 0.058961 
0.549508 0.120021 0.104929 0.0549638 
0.512405 0.114522 0.0656365 0.04967 
0.520023 0.110378 0.0920709 0.0369083 
0.565029 0.0846365 0.0702199 0.0747605 
0.615218 0.0675596 0.0638067 0.073736 
0.615605 0.0727595 0.065777 0.0578914 
0.510056 0.0897693 0.0656198 0.0922897 
0.458281 0.106171 0.0660836 0.0756812 
0.419921 0.133831 0.0840191 0.073039 
0.452139 0.132694 0.0901746 0.0697576 
0.408433 0.101645 0.0801369 0.0766564 
0.406179 0.10545 0.119914 0.0727156 
0.34241 0.118512 0.137781 0.0525164 
0.321316 0.105901 0.146299 0.0421659 
0.437676 0.0795689 0.161164 0.0526464 
0.420779 0.103349 0.192483 0.0535528 
0.418847 0.100277 0.172626 0.0330995 
0.386735 0.115117 0.202639 0.0391413 
0.387003 0.0892797 0.218953 0.0487671 
0.446141 0.0722555 0.220828 0.0501502 
0.402696 0.0759061 0.224769 0.0487057 
0.3963 0.072675 0.230848 0.0719198 
0.354434 0.078025 0.149473 0.0810205 
0.45525 0.0578938 0.134274 0.0769626 
0.453809 0.0371497 0.0759868 0.0630438 
0.539596 0.0366878 0.0516246 0.0336759 
0.532265 0.0328886 0.0733428 0.0360924 
0.531279 0.0328517 0.0361124 0.0733199 
0.597908 0.0290926 0.0642785 0.0568336 
0.617335 0.0383508 0.0472724 0.0609036 
0.562847 0.0412752 0.0477026 0.0733768 
0.583126 0.0394191 0.0579241 0.0945457 
0.63362 0.0188983 0.0819849 0.0975314 
0.605481 0.0263608 0.105307 0.110385 
0.595249 0.028587 0.0986014 0.105791 
0.627128 0.0307166 0.105033 0.100703 
0.681933 0.0320879 0.0590589 0.0828746 
0.645913 0.0295848 0.0592271 0.0925771 
0.734455 0.0249685 0.0694624 0.0776444 
0.709445 0.0272443 0.0913141 0.0869983 
0.650079 0.0369741 0.0600911 0.0938282 
0.586251 0.0632635 0.0700141 0.0799734 
0.552778 0.082358 0.063117 0.0680804 
0.54595 0.0500895 0.0445563 0.0640446 
0.540956 0.0528822 0.0242745 0.0849763 
0.52935 0.072656 0.0100112 0.0814751 
0.473313 0.0777934 0.0218507 0.0879472 
0.500592 0.0916611 0.0490089 0.0861495 
0.527738 0.0836096 0.0419542 0.112337 
0.509811 0.0823477 0.0500821 0.105508 
0.552583 0.0719052 0.0617052 0.0778239 
0.593264 0.0799053 0.119789 0.0605619 
0.616 0.0789799 0.112668 0.063364 
0.618473 0.0749261 0.134004 0.0651473 
0.55867 0.0707506 0.152043 0.075276 
0.569487 0.0630702 0.129449 0.100204 
0.527939 0.0912617 0.138967 0.095748 
0.471983 0.131595 0.0849801 0.090446 
0.441406 0.161106 0.0804491 0.0944094 
0.322906 0.196792 0.0964654 0.0840701 
0.340757 0.212862 0.162298 0.0589587 
0.287467 0.208826 0.0988191 0.0513277 
0.291288 0.196351 0.0968722 0.0514234 
0.274181 0.210873 0.0823781 0.0608628 
0.316106 0.229652 0.0745318 0.0583208 
0.375857 0.195991 0.085146 0.0733977 
0.462724 0.13893 0.145396 0.0653339 
0.507847 0.0982405 0.205723 0.0931848 
0.608225 0.0732917 0.201034 0.0776723 
0.689522 0.061788 0.178391 0.0547409 
0.682115 0.0699313 0.154899 0.0533694 
0.638926 0.0537666 0.107403 0.0691808 
0.738077 0.0428958 0.0750911 0.0578746 
0.701853 0.0488058 0.137336 0.0404046 
0.665442 0.0513462 0.101572 0.063789 
0.700923 0.0357105 0.161275 0.063793 
0.691225 0.0335889 0.15492 0.0466217 
0.628138 0.0519182 0.149817 0.0669939 
0.655632 0.0659549 0.147496 0.063169 
0.610696 0.0735606 0.152335 0.0591412 
0.539917 0.114432 0.132871 0.0631353 
0.551717 0.124169 0.0813399 0.0528066 
0.528486 0.131374 0.117521 0.0407888 
0.601819 0.0962525 0.0799924 0.0554834 
0.684874 0.0916159 0.0983443 0.0454503 
0.703955 0.073261 0.110944 0.0649192 
0.633482 0.0755555 0.0692426 0.0764683 
0.640747 0.0710548 0.0756788 0.0671389 
0.581854 0.0767182 0.0772035 0.0755538 
0.566856 0.090549 0.133242 0.0710744 
0.614221 0.0653414 0.148746 0.0792469 
0.574428 0.0657457 0.125738 0.0614287 
0.550923 0.0769066 0.150613 0.0638281 
0.44895 0.0930858 0.0984712 0.0559811 
0.486923 0.102978 0.0872037 0.0489204 
0.601291 0.0718374 0.109084 0.0583252 
0.644289 0.06241 0.107882 0.0345048 
0.665033 0.0634203 0.162148 0.0547332 
0.667856 0.0637918 0.139328 0.0510914 
0.699129 0.0755097 0.215243 0.0485801 
0.643429 0.0635552 0.224115 0.0476803 
0.677425 0.053059 0.172668 0.0673391 
0.707467 0.0502851 0.182158 0.0609595 
0.77333 0.0306803 0.216729 0.0679521 
0.797446 0.0170904 0.169037 0.0689262 
0.798206 0.0181017 0.250965 0.0568058 
0.751841 0.0136863 0.270444 0.077559 
0.743202 0.0376165 0.315796 0.056812 
0.829911 0.0313233 0.277592 0.0777091 
0.73333 0.0722957 0.194855 0.0991622 
0.697083 0.0814787 0.20837 0.121744 
0.638802 0.062508 0.21817 0.120769 
0.535041 0.103976 0.197145 0.0949609 
0.538433 0.0928353 0.162309 0.0664128 
0.536275 0.0915711 0.120445 0.0785745 
0.547786 0.0653507 0.156074 0.107818 
0.542426 0.0498298 0.146258 0.0998834 
0.530173 0.0804601 0.174783 0.0832707 
0.550757 0.06196 0.159831 0.0495021 
0.560861 0.0408507 0.171825 0.0732682 
0.558202 0.0312892 0.166137 0.0797248 
0.609707 0.0171794 0.177739 0.040335 
0.619483 0.0211595 0.169263 0.0352554 
0.668379 0.0349235 0.158757 0.0225978 
0.709963 0.0233696 0.123753 0.0249471 
0.729296 0.0218627 0.162391 0.0219014 
0.723565 0.0301234 0.16873 0.025216 
0.714759 0.0345006 0.136921 0.0492517 
0.761827 0.0320003 0.103613 0.0620841 
0.763308 0.0356245 0.079093 0.0604388 
0.74162 0.0541803 0.0733897 0.0665614 
0.733174 0.0448275 0.0700014 0.074364 
0.744651 0.0484847 0.080338 0.0667829 
0.735987 0.0398528 0.0990148 0.0684705 
0.752936 0.0323981 0.0922865 0.0577144 
0.793122 0.0153599 0.0999316 0.0579757 
0.807973 0.00827048 0.121964 0.0810959 
0.85227 0.00700683 0.09667 0.0811583 
0.785711 0.00996774 0.0959744 0.062373 
0.75217 0.00521807 0.0965454 0.0646091 
0.671364 0.0302027 0.101738 0.0723672 
0.677529 0.0188484 0.0931254 0.0656534 
0.688522 0.0404596 0.0758559 0.0622537 
0.691014 0.0344662 0.0716541 0.0725542 
0.611252 0.0587092 0.0948104 0.0487707 
0.682789 0.0395871 0.0986465 0.0543106 
0.660299 0.0467465 0.0876969 0.0726893 
0.696943 0.0367403 0.0616132 0.0553184 
0.711426 0.0502481 0.0447803 0.0690473 
0.635158 0.0381166 0.0427063 0.039515 
0.672446 0.0392953 0.0171962 0.0461378 
0.708875 0.0175829 0.0294541 0.0447294 
0.691769 0.0308589 0.0421736 0.0598647 
0.721702 0.0288045 0.0239002 0.0910398 
0.753326 0.0227292 0.0402117 0.0651667 
0.740185 0.0206094 0.0747163 0.0436661 
0.751951 0.0156292 0.0606441 0.0291649 
0.777165 0.0130746 0.0424375 0.0633929 
0.738538 0.0159544 0.0430319 0.051474 
0.743918 0.0173067 0.086049 0.0479782 
0.746254 0.0234645 0.0675683 0.0461731 
0.762837 0.0309137 0.095398 0.0563495 
0.779912 0.0300879 0.119508 0.0831108 
0.766198 0.0298577 0.110787 0.0837146 
0.798903 0.0330214 0.100606 0.0797553 
0.810755 0.03105 0.0949358 0.0687365 
0.75666 0.0312644 0.0719426 0.0752089 
0.756264 0.0358695 0.0574053 0.0787481 
0.770263 0.0481824 0.0596078 0.0797532 
0.734604 0.0638179 0.0592106 0.103394 
0.788271 0.0567559 0.0719722 0.0631661 
0.778751 0.0691637 0.0496599 0.0594573 
0.726594 0.0944483 0.0720811 0.0664146 
0.691279 0.115289 0.107335 0.0771995 
0.717073 0.103309 0.0837449 0.0676033 
0.630702 0.121006 0.090253 0.0537565 
0.675662 0.099789 0.138644 0.0451354 
0.685895 0.082032 0.165839 0.0357779 
0.670997 0.0529181 0.139284 0.078499 
0.620061 0.0598781 0.104439 0.111139 
0.594129 0.0799368 0.0967772 0.141877 
0.506938 0.149168 0.0688692 0.156829 
0.496618 0.161569 0.101046 0.130604 
0.485041 0.125842 0.146215 0.0773008 
0.45271 0.144695 0.179327 0.0694638 
0.507114 0.124585 0.151072 0.0729039 
0.509365 0.114926 0.131259 0.0544045 
0.544901 0.0996175 0.106925 0.060779 
0.623236 0.058077 0.126371 0.0630627 
0.603322 0.0714041 0.127541 0.0774448 
0.615672 0.0755468 0.0777054 0.0567902 
0.557589 0.0724258 0.114656 0.0364078 
0.501767 0.113546 0.0769654 0.0366827 
0.456206 0.137058 0.108925 0.042213 
0.560698 0.0887431 0.143907 0.0258092 
0.503328 0.116024 0.131909 0.0330034 
0.499173 0.127463 0.160216 0.0506239 
0.478553 0.103114 0.107692 0.0535856 
0.486471 0.0911595 0.0769892 0.0738385 
0.503458 0.100293 0.113354 0.0790547 
0.545888 0.095907 0.126033 0.0767303 
0.595126 0.0854002 0.0814808 0.0863176 
0.595622 0.0803519 0.0769441 0.0664555 
0.673607 0.0743519 0.0525152 0.0491405 
0.727456 0.0620555 0.0927945 0.0676471 
0.737707 0.0539248 0.145899 0.0454309 
0.77742 0.0255623 0.102786 0.0576621 
0.723954 0.0528362 0.116731 0.0654282 
0.635229 0.0639714 0.134557 0.101149 
0.609262 0.0831096 0.124628 0.108639 
0.557405 0.0945964 0.139306 0.122964 
0.541742 0.0814379 0.12899 0.112406 
0.484092 0.0843379 0.0923238 0.116369 
0.53824 0.0655723 0.0497626 0.0970405 
0.599644 0.0757619 0.0622539 0.0827264 
0.605517 0.0703449 0.0622089 0.084753 
0.623545 0.0595591 0.0878539 0.0643001 
0.680479 0.0560198 0.133814 0.0514118 
0.66207 0.0813114 0.0952951 0.0530661 
0.75728 0.0561916 0.100267 0.0565467 
0.759554 0.0543582 0.119837 0.0543407 
0.728129 0.0658827 0.116254 0.0690306 
0.685524 0.0883997 0.142784 0.0582349 
0.669026 0.0699358 0.128924 0.0628072 
0.615383 0.07769 0.0688248 0.0913349 
0.620356 0.0780922 0.0528846 0.121134 
0.594617 0.101289 0.0612713 0.113663 
0.614197 0.094496 0.0887053 0.0785222 
0.607758 0.0968795 0.103171 0.0979504 
0.660447 0.0768621 0.106231 0.0858479 
0.708364 0.0482506 0.0891773 0.092401 
0.66607 0.0522267 0.0445614 0.0885505 
0.646764 0.0690848 0.0928906 0.0964711 
0.623287 0.0951579 0.0878962 0.109991 
0.647508 0.0914901 0.066035 0.104588 
0.55856 0.0822763 0.126107 0.0899521 
0.488476 0.0897677 0.103365 0.0830259 
0.46446 0.137643 0.0978094 0.0878168 
0.498374 0.113798 0.101237 0.0830903 
0.564058 0.100391 0.0996571 0.0714054 
0.530393 0.0823303 0.106594 0.0573224 
0.490171 0.101759 0.127123 0.0671475 
0.49516 0.129671 0.095315 0.0763023 
0.440167 0.150503 0.0972048 0.0784244 
0.386269 0.16997 0.076106 0.0865179 
0.379986 0.154309 0.0997003 0.0531174 
0.353578 0.177419 0.0774554 0.0499407 
0.430927 0.177502 0.0703149 0.0711385 
0.406256 0.159271 0.0897631 0.0569253 
0.428884 0.147514 0.0875294 0.0456221 
0.48945 0.145344 0.0676608 0.0569398 
0.475969 0.171892 0.0681472 0.0676745 
0.412045 0.17706 0.0917461 0.073172 
0.368325 0.204973 0.0853531 0.062579 
0.320499 0.230578 0.144367 0.0728989 
0.403758 0.218673 0.0868276 0.0683783 
0.382621 0.207107 0.106174 0.0672964 
0.365488 0.217945 0.100762 0.0712028 
0.426403 0.19133 0.108887 0.0610898 
0.412399 0.197609 0.126144 0.100573 
0.44035 0.199926 0.134459 0.10507 
0.459447 0.190769 0.19643 0.0863139 
0.465051 0.186153 0.149977 0.0740072 
0.446855 0.181772 0.144007 0.0541791 
0.456541 0.186742 0.149454 0.051058 
0.494114 0.152854 0.145851 0.0593843 
0.52364 0.1119 0.167407 0.0450819 
0.587857 0.0994123 0.130308 0.0396159 
0.56326 0.110055 0.149092 0.0439751 
0.595052 0.123413 0.168717 0.0503254 
0.635994 0.0855107 0.146717 0.0959726 
0.640466 0.0872461 0.191488 0.0587813 
0.658146 0.0790813 0.162508 0.0720812 
0.691872 0.0656375 0.186945 0.08392 
0.710944 0.0523652 0.174195 0.0770446 
0.699622 0.047358 0.169742 0.0724024 
0.667942 0.0700596 0.165918 0.0870961 
0.660371 0.0729253 0.130206 0.0864394 
0.706381 0.0722452 0.0733537 0.0636056 
0.79107 0.0250708 0.099889 0.0732978 
0.754621 0.0350281 0.149422 0.0745632 
0.700504 0.0252586 0.140928 0.0930331 
0.734924 0.0120142 0.113697 0.101813 
0.632241 0.0131217 0.151564 0.0945247 
0.631434 0.0298282 0.173698 0.11341 
0.638873 0.0255894 0.164869 0.113338 
0.672192 0.0133775 0.184704 0.114454 
0.677071 0.0192751 0.128606 0.138477 
0.700733 0.020977 0.113595 0.142789 
0.609337 0.0237625 0.105025 0.140668 
0.611022 0.0194019 0.111605 0.144392 
0.652734 0.0389376 0.0791711 0.121053 
0.642114 0.0365755 0.0659374 0.098222 
0.65545 0.0207994 0.0516848 0.0727667 
0.601199 0.0171015 0.0783396 0.039402 
0.61094 0.0190498 0.0712879 0.0392846 
0.624106 0.0109003 0.113145 0.0387762 
0.602848 0.0103439 0.121673 0.0541735 
0.626166 0.0143467 0.105328 0.0650714 
0.644421 0.0129302 0.162189 0.0696981 
0.650662 0.0138561 0.133171 0.0533742 
0.654456 0.0135451 0.100299 0.0858728 
0.658799 0.014015 0.0765048 0.0973966 
0.617843 0.019632 0.0808022 0.0898481 
0.677173 0.00769635 0.05105 0.100348 
0.67428 0.0085001 0.103485 0.117641 
0.750295 0.0173891 0.120754 0.09638 
0.76204 0.0298013 0.0860547 0.100191 
0.73889 0.0191634 0.0578572 0.0898686 
0.768062 0.0252533 0.0328401 0.0938337 
0.793972 0.0286936 0.0329368 0.116139 
0.786259 0.0174145 0.0622747 0.105001 
0.799451 0.00655329 0.0779215 0.0883323 
0.729617 0.00493334 0.0574443 0.0745827 
0.773867 0.00469581 0.0735398 0.0861955 
0.742149 0.0104804 0.0831902 0.0630093 
0.70011 0.0267076 0.0874771 0.077706 
0.735315 0.0363884 0.152852 0.0628686 
0.748134 0.031162 0.150161 0.0602208 
0.675688 0.0342283 0.111991 0.0889399 
0.626892 0.0437059 0.0837407 0.0901407 
0.60166 0.0392095 0.0864093 0.0945433 
0.622097 0.0433327 0.0838751 0.0927871 
0.583458 0.0381575 0.109575 0.0775149 
0.550445 0.0605048 0.121174 0.0991625 
0.553491 0.0747768 0.0965508 0.0809068 
0.581015 0.0600837 0.072907 0.0696981 
0.683317 0.0450606 0.115436 0.0743605 
0.681121 0.0553788 0.0976353 0.0764519 
0.624946 0.0648738 0.147417 0.0545814 
0.604055 0.0606032 0.127161 0.105732 
0.548369 0.0708016 0.177043 0.0741215 
0.628131 0.0521355 0.169414 0.0674727 
0.577446 0.0452982 0.152896 0.0750611 
0.597797 0.0402298 0.175531 0.0870107 
0.60081 0.0339113 0.162834 0.10588 
0.634092 0.0548642 0.177131 0.0767081 
0.692681 0.0369453 0.175018 0.0675449 
0.712023 0.0300519 0.16753 0.0684805 
0.786127 0.0437335 0.252125 0.0945595 
0.744528 0.0338756 0.230085 0.104473 
0.687025 0.0459921 0.228492 0.131287 
0.771454 0.0273253 0.226461 0.10738 
0.75493 0.0265226 0.203977 0.107357 
0.762478 0.0173729 0.213036 0.111196 
0.770332 0.0167516 0.202292 0.0864695 
0.759326 0.0128086 0.144715 0.0821137 
0.752285 0.0100883 0.189265 0.082887 
0.729594 0.0271044 0.165301 0.0621881 
0.682126 0.0330607 0.235414 0.0412174 
0.643732 0.0693669 0.241483 0.0416121 
0.609076 0.092603 0.212283 0.0449724 
0.589714 0.0850118 0.208345 0.0550475 
0.608324 0.0761136 0.171362 0.0612286 
0.598238 0.0835017 0.160866 0.0526039 
0.605607 0.055655 0.139898 0.0387593 
0.600516 0.0731417 0.0999333 0.0550857 
0.641117 0.0652097 0.178754 0.0501321 
0.682497 0.0690422 0.143177 0.0867042 
0.598167 0.0590027 0.0843419 0.0745158 
0.610573 0.0497823 0.0755309 0.0505956 
0.512898 0.0599541 0.0756852 0.0497954 
0.521647 0.0492149 0.0893763 0.0514616 
0.559504 0.049394 0.079212 0.0539479 
0.561335 0.065159 0.0567455 0.030506 
0.507671 0.0448154 0.0960753 0.014754 
0.515719 0.0519685 0.0952331 0.0300585 
0.597579 0.0331711 0.0696037 0.0550664 
0.574098 0.0172816 0.0640569 0.0398972 
0.542923 0.0105965 0.0560298 0.0331544 
0.532569 0.00639898 0.0552563 0.0319183 
0.524347 0.0270672 0.0503668 0.0559262 
0.527269 0.0359477 0.102708 0.0679342 
0.568452 0.0518719 0.104583 0.0477809 
0.571345 0.036172 0.109232 0.0486563 
0.624876 0.0436785 0.128671 0.0508788 
0.678697 0.0608207 0.0711536 0.0544589 
0.63634 0.0546019 0.043304 0.0734566 
0.658103 0.0333769 0.0483375 0.055717 
0.642739 0.0485561 0.0328727 0.0374808 
0.629814 0.0649728 0.0459019 0.0309718 
0.71503 0.0433975 0.0444368 0.0388366 
0.736789 0.0478984 0.0329169 0.0503291 
0.749693 0.0335062 0.0660423 0.0444121 
0.81862 0.0175422 0.076013 0.0481496 
0.79465 0.0532478 0.124273 0.0533346 
0.761834 0.0620756 0.106162 0.0498364 
0.669539 0.0977678 0.0848441 0.0497902 
0.691408 0.0796416 0.0577688 0.0658372 
0.598348 0.0954244 0.0556303 0.0628921 
0.612139 0.117561 0.0276997 0.0651135 
0.647555 0.0977211 0.0293898 0.0544253 
0.601899 0.120143 0.0465802 0.0393338 
0.556446 0.146628 0.0722303 0.033061 
0.577509 0.153452 0.0679376 0.0480577 
0.557263 0.14719 0.0602811 0.0482134 
0.524772 0.16358 0.0727357 0.0440381 
0.561702 0.125353 0.0927717 0.0340023 
0.515561 0.155569 0.0999422 0.0362249 
0.551319 0.144241 0.0888853 0.0448737 
0.625916 0.134957 0.112291 0.0566319 
0.668446 0.117953 0.125458 0.0620012 
0.646202 0.136626 0.085304 0.0567242 
0.627689 0.130151 0.109976 0.0585014 
0.604664 0.130421 0.109211 0.0616953 
0.63876 0.0961368 0.122818 0.0461496 
0.5991 0.101425 0.195819 0.0430288 
0.562256 0.140877 0.141724 0.0423831 
0.573941 0.148265 0.13139 0.0422905 
0.488597 0.176642 0.131554 0.0462141 
0.500865 0.171985 0.106463 0.0669208 
0.559478 0.178661 0.095889 0.0716648 
0.591861 0.15066 0.0885691 0.0604329 
0.574308 0.130747 0.0646909 0.0819856 
0.529926 0.177764 0.0540263 0.0768401 
0.589752 0.148355 0.0850615 0.042012 
0.60447 0.139995 0.0866613 0.0469083 
0.640207 0.139104 0.0821425 0.0478175 
0.643742 0.14309 0.0386069 0.0564086 
0.634689 0.150204 0.0348071 0.0416693 
0.694339 0.115388 0.0486199 0.0279919 
0.6828 0.107954 0.0567813 0.0371135 
0.659239 0.108625 0.0519576 0.0334586 
0.676248 0.103026 0.0449766 0.0246934 
0.709948 0.0978223 0.0604606 0.0459292 
0.685847 0.0864964 0.0850788 0.071369 
0.692251 0.0861798 0.0757385 0.0518984 
0.688236 0.0676139 0.0594414 0.0413551 
0.667944 0.0720859 0.0632253 0.0292556 
0.712385 0.0536749 0.0612018 0.0376464 
0.813733 0.0318391 0.0595629 0.0575602 
0.792511 0.0494788 0.0405041 0.0426161 
0.798072 0.0422369 0.0443315 0.0583235 
0.820989 0.0474477 0.0517245 0.0439976 
0.858354 0.0378998 0.0670853 0.0319478 
0.736053 0.052655 0.0699885 0.0441392 
0.703162 0.0599967 0.0488681 0.0610399 
0.652085 0.0875248 0.0578671 0.0779264 
0.712335 0.0728393 0.0903456 0.0637969 
0.721225 0.0676278 0.0751602 0.0749938 
0.63681 0.0671607 0.0818396 0.0779306 
0.651047 0.0512478 0.110551 0.0695032 
0.686617 0.0260041 0.14942 0.0810812 
0.605416 0.0250873 0.134808 0.0622991 
0.614672 0.0165123 0.1428 0.0638452 
0.645456 0.0133708 0.156986 0.0464394 
0.696843 0.00963624 0.150233 0.0348559 
0.710588 0.0145234 0.111408 0.0441846 
0.674396 0.0141598 0.0929416 0.0586788 
0.636587 0.0153275 0.112224 0.0507731 
0.664755 0.0143997 0.0854199 0.061199 
0.677388 0.0273393 0.0863244 0.0437014 
0.696162 0.0206085 0.0932861 0.042119 
0.67925 0.0114089 0.103224 0.0572468 
0.700492 0.0131707 0.0987056 0.0545684 
0.678853 0.0191816 0.127452 0.0627052 
0.704331 0.0261673 0.114827 0.0624979 
0.715282 0.0376444 0.142203 0.0712078 
0.696494 0.0288876 0.102017 0.0779868 
0.694747 0.0255759 0.11381 0.0773145 
0.653123 0.013143 0.0822107 0.0539174 
0.719092 0.0149501 0.0835947 0.0832478 
0.614598 0.0295584 0.121423 0.0843409 
0.668062 0.0410399 0.136799 0.113983 
0.679698 0.042251 0.159827 0.111045 
0.729142 0.0463253 0.127466 0.121597 
0.599724 0.0428685 0.140668 0.134261 
0.609299 0.0574076 0.135817 0.132901 
0.595786 0.0809327 0.160875 0.0984044 
0.660307 0.0494304 0.131076 0.0920068 
0.650642 0.053262 0.120892 0.0863471 
0.612819 0.0472569 0.102683 0.0979761 
0.592508 0.0328347 0.114844 0.0738319 
0.58913 0.0521106 0.0952764 0.0686423 
0.629205 0.0306827 0.100308 0.083817 
0.6265 0.0333847 0.101066 0.0760016 
0.596291 0.0407667 0.139516 0.109356 
0.58276 0.0193696 0.125 0.108565 
0.649441 0.0110403 0.09649 0.0929852 
0.73554 0.00555686 0.0828247 0.0944544 
0.697978 0.00835504 0.0570131 0.0700023 
0.722508 0.0152352 0.0528097 0.0794714 
0.676979 0.011803 0.0506705 0.0881655 
0.703535 0.0200826 0.059548 0.068805 
0.70042 0.021256 0.0671004 0.0766585 
0.753481 0.0232093 0.0903719 0.0489663 
0.735712 0.032884 0.0809433 0.0967477 
0.715089 0.0340839 0.16865 0.0673358 
0.698908 0.0224497 0.15505 0.0852156 
0.682321 0.0101023 0.12511 0.0814739 
0.659086 0.00835198 0.141195 0.0676241 
0.680692 0.0259926 0.174229 0.0529824 
0.657308 0.0402214 0.144391 0.0827842 
0.74339 0.0147225 0.120845 0.0917138 
0.707835 0.0132882 0.0914632 0.103449 
0.684458 0.0249409 0.0780905 0.068155 
0.671605 0.0239456 0.081989 0.060851 
0.62799 0.0466491 0.101484 0.0494705 
0.667322 0.0425514 0.0816221 0.0414955 
0.646983 0.0442632 0.0654392 0.0566885 
0.70688 0.0421945 0.0750853 0.0843823 
0.701097 0.0291416 0.0649491 0.0661974 
0.712763 0.0312246 0.0510878 0.0861287 
0.648855 0.0389304 0.0430984 0.0996089 
0.645697 0.048881 0.114591 0.121152 
0.640789 0.056572 0.0767102 0.105998 
0.692192 0.0313968 0.110528 0.110029 
0.579898 0.0586286 0.136177 0.115083 
0.61597 0.0551015 0.14017 0.140321 
0.544339 0.0824035 0.157285 0.0881435 
0.587775 0.0933808 0.165557 0.0862826 
0.633956 0.0809282 0.122328 0.127697 
0.5694 0.0994831 0.117119 0.140449 
0.599625 0.0765277 0.105753 0.140357 
0.583492 0.0893372 0.101063 0.129721 
0.656486 0.064162 0.0710649 0.13308 
0.609109 0.0647779 0.0955238 0.0894278 
0.629411 0.0616566 0.121281 0.0801827 
0.659447 0.0534139 0.102359 0.0705606 
0.640922 0.0536118 0.125401 0.0621877 
0.633957 0.0576769 0.130169 0.0867966 
0.581507 0.0480414 0.126793 0.0930894 
0.545257 0.0661878 0.165335 0.0921734 
0.527082 0.0473398 0.128159 0.0687459 
0.594927 0.0416185 0.0940023 0.0751838 
0.552052 0.0324334 0.126936 0.0671668 
0.611695 0.0303571 0.0728073 0.0683388 
0.643775 0.0332036 0.0723565 0.0509401 
0.6719 0.0205396 0.0797835 0.0418546 
0.676445 0.0310031 0.104578 0.0446441 
0.638108 0.0553656 0.0348166 0.039082 
0.654475 0.0720453 0.0682496 0.0451132 
0.692718 0.0875351 0.0470839 0.0272708 
0.652788 0.103432 0.0794583 0.0301901 
0.709678 0.0944583 0.0624011 0.0574081 
0.74569 0.0945383 0.0775246 0.0319715 
0.736005 0.0828036 0.0930896 0.0125357 
0.710887 0.0847419 0.0780386 0.0187487 
0.763147 0.0471579 0.106444 0.0358296 
0.691333 0.0905947 0.142454 0.0276616 
0.694453 0.0888172 0.133471 0.0383778 
0.650865 0.101339 0.120785 0.0442539 
0.667898 0.0856042 0.079223 0.0475818 
0.738539 0.0724983 0.0932147 0.0427226 
0.742836 0.054397 0.112021 0.0435137 
0.781533 0.0479711 0.0930803 0.0433425 
0.850772 0.0323525 0.105726 0.0533747 
0.817365 0.0342951 0.102676 0.0467676 
0.784109 0.0205973 0.0875672 0.0533058 
0.79583 0.0242722 0.0678146 0.0644173 
0.777713 0.0235879 0.0962779 0.0425253 
0.830131 0.016971 0.0803819 0.0417484 
0.828163 0.0110917 0.084 0.0666102 
0.826751 0.00490925 0.113422 0.0553068 
0.771039 0.010678 0.187379 0.0482563 
0.700098 0.0148524 0.152251 0.0381773 
0.68194 0.0124057 0.157383 0.0720781 
0.678769 0.0149471 0.224714 0.0542911 
0.712503 0.00770934 0.170851 0.0533832 
0.663507 0.0189509 0.141358 0.0584407 
0.657004 0.0362449 0.126244 0.0581924 
0.643272 0.0429886 0.123685 0.0540824 
0.702321 0.0426299 0.0856437 0.0453377 
0.690173 0.0329917 0.188491 0.062022 
0.744518 0.035264 0.198712 0.0637102 
0.745475 0.0315026 0.184324 0.0659264 
0.724202 0.0491181 0.183516 0.0586314 
0.736134 0.0450335 0.21667 0.0471904 
0.744926 0.0325842 0.225438 0.0439787 
0.773772 0.0188667 0.17009 0.0621741 
0.726219 0.0142593 0.210244 0.0820764 
0.793217 0.015636 0.177876 0.0861735 
0.838667 0.0058847 0.125146 0.0991629 
0.810871 0.00415034 0.116542 0.101123 
0.750299 0.0175938 0.110059 0.131913 
0.750595 0.0294157 0.0973799 0.127697 
0.73462 0.0215146 0.0927184 0.11918 
0.674076 0.0462071 0.0880461 0.138569 
0.599765 0.0560926 0.0972525 0.120001 
0.532948 0.0731799 0.079994 0.0976214 
0.668504 0.0663447 0.0606546 0.0979513 
0.730407 0.0618847 0.108824 0.120995 
0.767194 0.0514831 0.112666 0.0825778 
0.778842 0.0476446 0.122601 0.08141 
0.754509 0.031581 0.0829457 0.0711394 
0.701171 0.0458426 0.105238 0.0693674 
0.716541 0.0348887 0.0693454 0.0695766 
0.7453 0.0326983 0.039441 0.0713053 
0.757679 0.0294231 0.0291933 0.07126 
0.689656 0.0223276 0.0343753 0.081157 
0.652696 0.0346096 0.022793 0.0721395 
0.708561 0.0340927 0.0581917 0.0703495 
0.707871 0.0240048 0.0765579 0.0661573 
0.674687 0.0468629 0.122418 0.0717143 
0.660482 0.0559542 0.119995 0.0597078 
0.705622 0.040635 0.151831 0.074716 
0.70258 0.028688 0.14093 0.0835961 
0.744838 0.0345543 0.103731 0.0588158 
0.678354 0.0343661 0.0868016 0.0784669 
0.665231 0.0418082 0.0684547 0.0822489 
0.665452 0.0441062 0.065021 0.0782463 
0.674294 0.0319206 0.0921811 0.0793425 
0.673034 0.0414915 0.0817062 0.0666979 
0.631436 0.0478997 0.0792476 0.0584239 
0.681872 0.0498939 0.0591376 0.0486245 
0.614459 0.0389337 0.0653982 0.0536303 
0.644193 0.0643034 0.0435037 0.0754375 
0.729848 0.0275156 0.0531848 0.0781102 
0.70417 0.0492116 0.0461068 0.0795402 
0.61683 0.0592625 0.080293 0.0667476 
0.655853 0.0769619 0.098856 0.0482007 
0.62281 0.0706804 0.0560029 0.0383233 
0.557178 0.076855 0.0472864 0.0379032 
0.620497 0.082668 0.0387635 0.0433346 
0.625555 0.0927765 0.0354562 0.0455991 
0.534177 0.0804786 0.0296788 0.0519154 
0.567839 0.0888547 0.0266239 0.0579831 
0.563129 0.110869 0.0313434 0.0493451 
0.510678 0.131862 0.0492075 0.0457866 
0.462405 0.136435 0.058571 0.0451975 
0.525933 0.103237 0.0950469 0.0616862 
0.497682 0.0930372 0.162217 0.0655976 
0.497078 0.1102 0.170724 0.051062 
0.525391 0.125764 0.0911172 0.057186 
0.520205 0.120855 0.0520686 0.0498275 
0.579052 0.0789931 0.0641357 0.0604498 
0.6479 0.0867431 0.0622836 0.0646558 
0.622137 0.0710437 0.0643229 0.0834955 
0.644459 0.0668109 0.0507388 0.111334 
0.638068 0.069314 0.0354885 0.116336 
0.677173 0.0798734 0.0206865 0.105565 
0.619009 0.0767638 0.0146434 0.111768 
0.596995 0.0805564 0.0236533 0.0948555 
0.618142 0.0820305 0.0586563 0.0979207 
0.62347 0.0604228 0.07843 0.0799206 
0.665248 0.030699 0.103069 0.0655606 
0.711411 0.0369316 0.0930649 0.0769173 
0.696954 0.0615996 0.105546 0.0815344 
0.699737 0.0506797 0.0796321 0.0710466 
0.583502 0.073758 0.122646 0.0698853 
0.57158 0.0679299 0.113263 0.0522069 
0.578396 0.0659399 0.122746 0.0435211 
0.571626 0.0830024 0.0832568 0.0776756 
0.586087 0.0949944 0.0964471 0.0717568 
0.623552 0.0857316 0.0875599 0.0602033 
0.740855 0.0526004 0.132924 0.0711895 
0.710789 0.0801357 0.138986 0.0657406 
0.640817 0.0911865 0.175237 0.0856518 
0.641953 0.0906232 0.155078 0.105116 
0.659345 0.084291 0.17657 0.0705084 
0.636845 0.0842042 0.169768 0.0632593 
0.625582 0.117437 0.160713 0.0501261 
0.659209 0.106498 0.193443 0.0528013 
0.687516 0.0941036 0.188281 0.069393 
0.605268 0.104151 0.193449 0.0503129 
0.656318 0.0903128 0.212339 0.0352048 
0.62363 0.0904492 0.157967 0.047596 
0.617042 0.0879192 0.0935084 0.0603067 
0.683464 0.0677052 0.102025 0.0471575 
0.615484 0.0579763 0.126569 0.028062 
0.647077 0.0524128 0.148228 0.0339478 
0.662621 0.0511141 0.0862368 0.0490389 
0.715254 0.054837 0.0648331 0.073817 
0.717971 0.0816192 0.0895356 0.0887494 
0.769007 0.0803698 0.085537 0.102807 
0.791118 0.0623225 0.0768418 0.0970324 
0.795654 0.0658223 0.0652867 0.0868322 
0.785126 0.0416646 0.137663 0.0533947 
0.820254 0.0404753 0.10175 0.0546486 
0.839404 0.0209517 0.0969343 0.053378 
0.841801 0.0291852 0.154049 0.0518585 
0.793111 0.0551083 0.180216 0.0751874 
0.779163 0.051521 0.173473 0.106642 
0.802198 0.0352837 0.237366 0.0710512 
0.771996 0.0534779 0.158012 0.0927673 
0.764317 0.0609643 0.0957322 0.0916976 
0.815076 0.055368 0.0691713 0.0850738 
0.833096 0.0501815 0.0846197 0.0712076 
0.72301 0.0619067 0.0812116 0.0557499 
0.713824 0.0855147 0.0512487 0.0412809 
0.751549 0.0910026 0.0686314 0.0554487 
0.664177 0.0982815 0.074402 0.0483258 
0.665494 0.0872632 0.0838496 0.0437361 
0.627633 0.124104 0.0590245 0.0453922 
0.575046 0.15815 0.0716796 0.0700557 
0.519841 0.174429 0.0613705 0.0548178 
0.475068 0.206057 0.0915885 0.0502989 
0.517178 0.181964 0.101923 0.04369 
0.52353 0.170877 0.119395 0.0723435 
0.533734 0.137684 0.157888 0.0561873 
0.569306 0.0867112 0.11898 0.0594669 
0.564185 0.077964 0.127075 0.0745556 
0.58633 0.0713344 0.113858 0.0750653 
0.561062 0.0726073 0.1283 0.0892559 
0.647617 0.0578463 0.125885 0.0764741 
0.65795 0.0518962 0.0890075 0.066138 
0.641624 0.0486244 0.0665886 0.0990004 
0.650742 0.0425612 0.0700352 0.0828659 
0.622557 0.0384958 0.108771 0.0976153 
0.664397 0.0341601 0.106064 0.0747764 
0.663182 0.0215099 0.122343 0.0709987 
0.686478 0.0180815 0.184019 0.0626663 
0.721098 0.0237155 0.182501 0.0743954 
0.713505 0.0279198 0.175546 0.0602168 
0.680164 0.0340664 0.135486 0.0539576 
0.649618 0.0647409 0.0988556 0.0528022 
0.707088 0.0566196 0.130964 0.0482537 
0.736968 0.0525135 0.0902826 0.0382059 
0.693546 0.073547 0.133518 0.0412624 
0.705456 0.067907 0.11768 0.06634 
0.788249 0.0423791 0.126394 0.0860839 
0.815819 0.0279179 0.10878 0.0674453 
0.721579 0.052484 0.0842479 0.0571811 
0.751598 0.0425905 0.094566 0.0321549 
0.758295 0.0398435 0.0760613 0.0254725 
0.80927 0.0440184 0.0595312 0.0671104 
0.866359 0.0251623 0.0704952 0.071421 
0.866327 0.0175111 0.0870245 0.0881612 
0.813943 0.0161491 0.0617603 0.114645 
0.804469 0.0182402 0.0420018 0.107229 
0.775079 0.0228661 0.0604325 0.104205 
0.683617 0.0352913 0.0937024 0.0695616 
0.662252 0.0604578 0.169137 0.0530049 
0.679 0.0882197 0.163711 0.0405748 
0.712213 0.077597 0.183067 0.070372 
0.698187 0.0718242 0.13521 0.0773749 
0.671772 0.0799089 0.165987 0.0666698 
0.608594 0.0972403 0.147752 0.0647289 
0.522002 0.135591 0.144971 0.0588916 
0.477048 0.177546 0.126754 0.0829016 
0.43834 0.200168 0.109093 0.0695714 
0.509286 0.161068 0.0633925 0.0638041 
0.551255 0.157397 0.0889763 0.0534154 
0.662976 0.121699 0.0953125 0.0545284 
0.756004 0.0894862 0.138884 0.0479301 
0.695182 0.0840243 0.126286 0.0674365 
0.646677 0.0920292 0.0696961 0.0739652 
0.658271 0.0908182 0.0964054 0.0985198 
0.700373 0.0895751 0.0624771 0.0784069 
0.656134 0.0954524 0.0702044 0.0627068 
0.655523 0.0702396 0.100386 0.0418477 
0.623613 0.0903086 0.0972792 0.0509125 
0.677563 0.0894225 0.0851996 0.0505515 
0.661532 0.0787239 0.0758431 0.055973 
0.694187 0.0582587 0.0567701 0.0609461 
0.69158 0.0526918 0.0739413 0.0636895 
0.664102 0.0536556 0.0873316 0.082726 
0.65229 0.0505068 0.105313 0.0911709 
0.635367 0.0448334 0.105321 0.0749034 
0.691189 0.062446 0.0637191 0.0714679 
0.645766 0.0852005 0.0420107 0.0703765 
0.535313 0.100355 0.0405644 0.0993639 
0.596918 0.0964651 0.109396 0.135007 
0.585685 0.103473 0.170217 0.123826 
0.570772 0.106509 0.197685 0.0948965 
0.552761 0.0771029 0.193495 0.0904338 
0.450883 0.10874 0.192546 0.0929264 
0.442595 0.125877 0.20349 0.0961707 
0.523308 0.0993876 0.197898 0.0622831 
0.509687 0.102416 0.142573 0.0824784 
0.554952 0.0989324 0.104115 0.089643 
0.59007 0.0807108 0.106391 0.0652687 
0.589938 0.0761828 0.0728424 0.076932 
0.558723 0.0727682 0.0854862 0.079123 
0.594706 0.05743 0.0796533 0.0776479 
0.574947 0.0472908 0.057135 0.0700311 
0.604549 0.0434126 0.108664 0.100999 
0.608846 0.0381261 0.079305 0.086044 
0.591663 0.0579126 0.0975258 0.0983381 
0.570925 0.0704211 0.11436 0.119227 
0.56783 0.0722169 0.146393 0.115106 
0.567616 0.0507886 0.191013 0.0932208 
0.483769 0.0436209 0.198773 0.128612 
0.490914 0.0356944 0.188183 0.13765 
0.530259 0.0394939 0.164122 0.116913 
0.527778 0.0565035 0.13781 0.124873 
0.517503 0.0325427 0.135751 0.126998 
0.501707 0.0311381 0.0835422 0.100679 
0.595971 0.0290508 0.108071 0.090718 
0.698406 0.0289773 0.110922 0.0961004 
0.685169 0.0331675 0.101807 0.0850234 
0.759071 0.0339228 0.113812 0.0821729 
0.740396 0.0297856 0.155189 0.0690834 
0.764496 0.0186806 0.202138 0.079696 
0.729503 0.0118945 0.217344 0.0830543 
0.772856 0.0128891 0.174782 0.0927561 
0.871384 0.00503631 0.114185 0.0756156 
0.866756 0.00712645 0.178772 0.0829583 
0.831422 0.0226606 0.209986 0.0932909 
0.804381 0.0200039 0.150509 0.096586 
0.798991 0.0129985 0.140106 0.0891571 
0.682741 0.0208861 0.103593 0.0665314 
0.689412 0.0279116 0.102384 0.0605343 
0.634753 0.041429 0.0891148 0.0606499 
0.557277 0.0447285 0.086681 0.0852888 
0.603588 0.0296184 0.14099 0.0880943 
0.595115 0.0456228 0.0975599 0.0790578 
0.650106 0.0526172 0.0803432 0.111159 
0.604955 0.0600845 0.0700588 0.115061 
0.617832 0.0488797 0.0801535 0.123282 
0.45157 0.0707789 0.120424 0.0832955 
0.45948 0.0811441 0.103068 0.0765066 
0.560969 0.0675685 0.129999 0.0511475 
0.501675 0.089266 0.111635 0.0806524 
0.530607 0.079026 0.107863 0.0734137 
0.534038 0.0909277 0.106386 0.0392225 
0.533172 0.0984881 0.0689038 0.0375069 
0.584498 0.0879733 0.165249 0.0277508 
0.567037 0.0843688 0.141328 0.0232936 
0.583103 0.083004 0.106361 0.0532413 
0.532161 0.0747547 0.11504 0.0962089 
0.620996 0.0678114 0.0694159 0.097166 
0.612464 0.0868599 0.0691 0.136424 
0.617462 0.0689368 0.0684211 0.130892 
0.548193 0.0951086 0.0708014 0.172745 
0.603327 0.0922038 0.103876 0.171633 
0.569472 0.115381 0.126319 0.151746 
0.583383 0.136403 0.111493 0.157593 
0.542142 0.134606 0.135296 0.131611 
0.479895 0.164678 0.162002 0.135108 
0.427195 0.196474 0.130478 0.139165 
0.501822 0.181739 0.125305 0.124744 
0.463845 0.199852 0.0731839 0.0991482 
0.41598 0.182154 0.0713439 0.13626 
0.487489 0.153566 0.0967656 0.151457 
0.524952 0.146162 0.0620189 0.121087 
0.471029 0.114048 0.040128 0.103371 
0.414841 0.112651 0.0564502 0.0971179 
0.421601 0.083404 0.111722 0.0656494 
0.429873 0.0616044 0.0894128 0.0578112 
0.403713 0.0374882 0.0637876 0.0535348 
0.423554 0.0351655 0.0506828 0.0482766 
0.317707 0.0582897 0.0307788 0.0640175 
0.2797 0.0444214 0.0284705 0.0681713 
0.29104 0.051746 0.0281047 0.0356633 
0.277232 0.0493426 0.0521256 0.0412375 
0.265487 0.0508179 0.0506852 0.0381592 
0.272849 0.0671994 0.0687367 0.044944 
0.32402 0.0973023 0.0572965 0.0355138 
0.347818 0.0992696 0.0781394 0.0395722 
0.339213 0.115241 0.0379195 0.0411316 
0.350384 0.128489 0.0698125 0.0981167 
0.35821 0.119241 0.070966 0.098898 
0.407745 0.11887 0.0594202 0.113544 
0.404896 0.127164 0.0956096 0.0788792 
0.375797 0.15166 0.111683 0.0884216 
0.430401 0.125515 0.0793788 0.0766892 
0.414245 0.118238 0.0915494 0.0682713 
0.470929 0.129508 0.0942699 0.0538896 
0.540494 0.118016 0.0612036 0.03993 
0.568819 0.11152 0.0829578 0.0420442 
0.62059 0.089554 0.100459 0.0410877 
0.579593 0.10152 0.0879211 0.0334676 
0.594211 0.0802575 0.10199 0.0434506 
0.554322 0.0877217 0.143087 0.056015 
0.478157 0.0990003 0.137299 0.0509715 
0.4387 0.0831424 0.14517 0.0602267 
0.529994 0.0712699 0.122572 0.0543066 
0.523542 0.0818986 0.110027 0.0708527 
0.471887 0.0854687 0.10262 0.0553086 
0.536744 0.0599842 0.121753 0.0475595 
0.575929 0.0599677 0.0908621 0.0439495 
0.523372 0.0602354 0.0523654 0.0347971 
0.556627 0.0860967 0.0429819 0.0531172 
0.521251 0.122961 0.0554494 0.0339862 
0.524417 0.12982 0.074377 0.0526498 
0.524746 0.133975 0.0274394 0.0472254 
0.531597 0.108297 0.0505028 0.0435723 
0.554739 0.0871653 0.0685908 0.0463523 
0.639192 0.0811184 0.0851874 0.0677711 
0.6196 0.085748 0.0714517 0.0723041 
0.661018 0.0984213 0.073795 0.0652926 
0.600632 0.131751 0.0569202 0.0745039 
0.55563 0.126889 0.0596876 0.0876449 
0.58722 0.112464 0.0348505 0.0764752 
0.598894 0.112837 0.0328414 0.0802519 
0.641354 0.103057 0.0475025 0.0540755 
0.702917 0.0850391 0.0654101 0.0299947 
0.776749 0.0689594 0.0804033 0.0438404 
0.81435 0.0612409 0.0620654 0.066131 
0.847928 0.0573262 0.0496085 0.0601398 
0.860362 0.044149 0.11254 0.0682409 
0.876796 0.0195256 0.154021 0.0997151 
0.84854 0.0365892 0.101658 0.0992032 
0.885152 0.0296827 0.137299 0.0868182 
0.855627 0.0279228 0.122679 0.0590674 
0.87929 0.0221452 0.0729954 0.0556655 
0.866232 0.0290631 0.0879718 0.0492041 
0.842596 0.0320919 0.094102 0.0804718 
0.714237 0.0472349 0.109536 0.0740126 
0.767703 0.0393131 0.086498 0.0616423 
0.814734 0.0203796 0.0745556 0.081848 
0.792082 0.0160128 0.0818563 0.0701826 
0.786207 0.0141758 0.115124 0.0582448 
0.764928 0.013119 0.090171 0.0678868 
0.751274 0.0112641 0.137472 0.0741669 
0.759877 0.0107271 0.158252 0.0738524 
0.725295 0.0222132 0.135326 0.10161 
0.737032 0.0254925 0.136928 0.0994822 
0.773243 0.0249675 0.0981158 0.113993 
0.805961 0.0231121 0.122532 0.104771 
0.784246 0.0337277 0.0850798 0.121455 
0.763176 0.0257953 0.0967623 0.114774 
0.700582 0.0193385 0.114831 0.0813187 
0.686407 0.0118928 0.0998136 0.0943268 
0.744638 0.0201363 0.0865798 0.100563 
0.702422 0.030699 0.0552061 0.115811 
0.712894 0.0367466 0.0711318 0.0778961 
0.658665 0.0610286 0.0744855 0.0500665 
0.679875 0.0577473 0.0417285 0.0464245 
0.653859 0.101802 0.015613 0.0745582 
0.641301 0.11051 0.0220999 0.0795935 
0.673023 0.0824962 0.0144365 0.0681594 
0.625691 0.0813759 0.00912415 0.0660567 
0.67279 0.0779897 0.00993061 0.0884766 
0.628773 0.0740169 0.0104456 0.0953945 
0.65497 0.0648173 0.0193376 0.0952028 
0.73484 0.062082 0.039344 0.11326 
0.714411 0.077179 0.107136 0.0784943 
0.693318 0.111536 0.143524 0.0920877 
0.704973 0.110035 0.171931 0.0874334 
0.711783 0.100674 0.170173 0.091601 
0.665943 0.109207 0.137702 0.106679 
0.655852 0.100296 0.154006 0.0924611 
0.730937 0.0713621 0.114173 0.0830865 
0.740657 0.0689132 0.102694 0.098462 
0.730149 0.031565 0.0991052 0.112426 
0.790642 0.0196289 0.0698529 0.0768236 
0.762791 0.0291279 0.084729 0.0598758 
0.783317 0.0284249 0.0553673 0.0502569 
0.762459 0.0313967 0.0852357 0.0617336 
0.749169 0.0364223 0.0646867 0.0450294 
0.830165 0.0300094 0.137641 0.0312255 
0.834496 0.0418497 0.129154 0.0448471 
0.783732 0.0369607 0.0800619 0.0552847 
0.784106 0.0207555 0.0942957 0.0542236 
0.771631 0.0217734 0.0983602 0.0736314 
0.777478 0.0176039 0.0808366 0.0631202 
0.77325 0.011536 0.110054 0.0711444 
0.855102 0.00585481 0.0925129 0.076633 
0.813943 0.0183943 0.0981213 0.0958823 
0.770733 0.0284002 0.0838795 0.0846153 
0.736832 0.0457602 0.0701008 0.0737553 
0.731516 0.0517449 0.0751322 0.0731313 
0.705196 0.0495358 0.0903187 0.0871852 
0.683796 0.0582196 0.093103 0.0751398 
0.631002 0.0660738 0.0930961 0.0909181 
0.604133 0.108107 0.11877 0.104469 
0.658215 0.0839165 0.152777 0.104003 
0.727971 0.0678997 0.145612 0.0995278 
0.758664 0.0699405 0.141768 0.0829381 
0.679003 0.0797966 0.116693 0.08833 
0.800937 0.0466218 0.0773917 0.0800612 
0.816166 0.0327467 0.0548372 0.0868143 
0.828206 0.0258466 0.116482 0.0786682 
0.837605 0.00850629 0.0725954 0.0711538 
0.790113 0.0128651 0.0580793 0.0687235 
0.710333 0.0532366 0.11608 0.0430824 
0.66522 0.0971182 0.0977314 0.0273351 
0.665864 0.0939837 0.069706 0.0337688 
0.63669 0.0915127 0.0907671 0.0403911 
0.599035 0.10002 0.107403 0.0624273 
0.583777 0.119847 0.0718492 0.0327578 
0.610583 0.119077 0.067222 0.0323706 
0.600342 0.118128 0.098376 0.0337222 
0.606085 0.147295 0.0727016 0.0542203 
0.570116 0.148845 0.0662115 0.081059 
0.585035 0.133937 0.100066 0.06294 
0.674856 0.0993675 0.0893613 0.103016 
0.634514 0.11156 0.124222 0.124377 
0.570855 0.11007 0.0985949 0.118699 
0.617352 0.114493 0.0765254 0.103345 
0.626073 0.095542 0.0685681 0.126638 
0.621561 0.0906109 0.117482 0.137387 
0.574482 0.102025 0.112231 0.1485 
0.586521 0.0871362 0.0954244 0.157524 
0.622876 0.0756794 0.108041 0.117355 
0.648401 0.0465197 0.0640017 0.129073 
0.638659 0.0511205 0.0431586 0.125917 
0.573551 0.0666959 0.0526138 0.0917004 
0.549283 0.0606625 0.105857 0.104081 
0.453247 0.118239 0.101528 0.0800174 
0.414077 0.152028 0.0755675 0.100426 
0.404266 0.143769 0.0982371 0.0888381 
0.454373 0.0878292 0.128869 0.0888526 
0.473373 0.0755239 0.144006 0.0882454 
0.475237 0.0916968 0.122738 0.0821668 
0.548991 0.0704525 0.107179 0.0879564 
0.563817 0.0815215 0.0966858 0.0822799 
0.615707 0.0844591 0.0788101 0.0727694 
0.530081 0.099506 0.138132 0.0738253 
0.527808 0.0938949 0.121842 0.0854176 
0.600211 0.0751342 0.0669338 0.074364 
0.655864 0.0560569 0.0572138 0.081283 
0.632893 0.0756435 0.0621564 0.0759193 
0.54811 0.10181 0.0439584 0.088451 
0.532255 0.0964324 0.0588345 0.0616748 
0.508732 0.108968 0.0531599 0.0762762 
0.488975 0.116197 0.0658878 0.0825788 
0.479932 0.11606 0.0927453 0.0828761 
0.504122 0.128431 0.0569352 0.0663042 
0.54447 0.112314 0.0567845 0.0934122 
0.533268 0.11073 0.0720907 0.120216 
0.533839 0.085662 0.0717055 0.120404 
0.530337 0.111441 0.0645164 0.146543 
0.529014 0.106825 0.0815529 0.108548 
0.57999 0.106614 0.121503 0.0984707 
0.61592 0.0730948 0.098799 0.0928756 
0.65881 0.0793833 0.099808 0.0994897 
0.694468 0.0796999 0.125904 0.0575259 
0.586373 0.10521 0.153075 0.0863808 
0.532103 0.133493 0.170828 0.0740393 
0.620428 0.10429 0.229686 0.0977878 
0.582369 0.117147 0.179622 0.0688194 
0.537826 0.136971 0.140124 0.0976268 
0.558968 0.118889 0.096594 0.083158 
0.577209 0.0953447 0.132482 0.1029 
0.539808 0.0874371 0.124374 0.0739786 
0.525279 0.0902974 0.117161 0.0936012 
0.569929 0.0938328 0.110897 0.0722149 
0.55404 0.109683 0.0801184 0.0491734 
0.494188 0.117951 0.0769791 0.0477644 
0.51406 0.0976714 0.0454156 0.0376169 
0.44199 0.100007 0.10069 0.0569021 
0.430613 0.074535 0.108565 0.0676418 
0.424509 0.0662666 0.0810583 0.0721557 
0.497863 0.043365 0.0725413 0.0722254 
0.466863 0.0523592 0.0772391 0.0602937 
0.54471 0.051059 0.05826 0.0674704 
0.5814 0.0604797 0.0590259 0.053141 
0.627712 0.0584103 0.0334213 0.0507464 
0.618656 0.050983 0.0508105 0.0519139 
0.640703 0.0708446 0.0756298 0.0734481 
0.612079 0.0872718 0.123848 0.0864022 
0.685257 0.0470612 0.143723 0.0640629 
0.739138 0.0314902 0.119001 0.0788095 
0.753156 0.0344217 0.111901 0.0827653 
0.723915 0.0357212 0.0678488 0.0688955 
0.720929 0.0451893 0.0771833 0.111012 
0.713899 0.0522665 0.0731465 0.113168 
0.750621 0.0446097 0.0673481 0.103466 
0.775365 0.0218738 0.0717146 0.10201 
0.735186 0.0311188 0.0842563 0.0633348 
0.747671 0.0196041 0.0972778 0.0520489 
0.708731 0.0335803 0.147368 0.0828529 
0.707264 0.0498776 0.131443 0.0596569 
0.617005 0.0567196 0.179347 0.0563989 
0.638677 0.0655499 0.129652 0.0631978 
0.693961 0.0632733 0.110144 0.0576593 
0.692251 0.0628496 0.0808473 0.0603279 
0.676386 0.0624233 0.0929626 0.0524862 
0.697031 0.0708965 0.111777 0.0388096 
0.666262 0.0726597 0.0765111 0.042973 
0.591369 0.0912113 0.0697247 0.0685379 
0.608204 0.0737306 0.0563511 0.0614461 
0.674365 0.0477223 0.0595862 0.0811235 
0.704478 0.0411073 0.0513701 0.084702 
0.704986 0.0601914 0.0391677 0.0833006 
0.719789 0.0723705 0.0449368 0.110227 
0.690693 0.0908744 0.0277721 0.088876 
0.737612 0.0646095 0.0469703 0.0834951 
0.738422 0.0792876 0.0488387 0.0723391 
0.705228 0.0838576 0.04918 0.0549999 
0.741913 0.0711949 0.0380719 0.0509614 
0.776807 0.0471004 0.021571 0.0410248 
0.70568 0.0525744 0.0357135 0.0495705 
0.725755 0.0658182 0.0145853 0.0734548 
0.722078 0.0728331 0.0150429 0.0580693 
0.706995 0.0727366 0.0107704 0.0668289 
0.715209 0.0698584 0.040862 0.0684713 
0.713717 0.0423 0.0501285 0.0811977 
0.712763 0.0435369 0.0765501 0.055265 
0.752212 0.0431228 0.0846219 0.0580485 
0.66824 0.0287103 0.100342 0.0489754 
0.692825 0.0383133 0.0669281 0.0360566 
0.722821 0.0716056 0.0796385 0.0317001 
0.743071 0.0646178 0.0314525 0.0621327 
0.670892 0.0861021 0.0419381 0.0723507 
0.671027 0.0994987 0.0414658 0.0817577 
0.630302 0.114979 0.0684379 0.0823029 
0.5663 0.140677 0.0582208 0.0548182 
0.614462 0.111946 0.0516671 0.0714008 
0.588963 0.107904 0.0640148 0.0792264 
0.586646 0.0976256 0.0577377 0.0653211 
0.619737 0.085025 0.0750178 0.0638885 
0.655108 0.0606234 0.100712 0.0462321 
0.599869 0.0505767 0.125405 0.0480802 
0.604737 0.0621749 0.173255 0.0393109 
0.607252 0.0599547 0.194814 0.0410137 
0.593411 0.0505979 0.162217 0.0373043 
0.548498 0.0437307 0.149324 0.0686131 
0.532991 0.0508727 0.109108 0.069514 
0.512734 0.102432 0.0837936 0.0614307 
0.514247 0.0878464 0.0615939 0.0499225 
0.543394 0.0674288 0.0375497 0.0458924 
0.55335 0.0578326 0.0482049 0.0470581 
0.542894 0.0496457 0.0427811 0.0554546 
0.570378 0.038623 0.0722629 0.0692185 
0.561155 0.0339887 0.0631586 0.104293 
0.619709 0.047704 0.0651704 0.0760565 
0.556073 0.0867587 0.0669391 0.104537 
0.563894 0.08061 0.119887 0.0871381 
0.531157 0.11988 0.103852 0.0924586 
0.56416 0.0889427 0.0879541 0.106626 
0.457806 0.115589 0.0589811 0.0828365 
0.496577 0.104076 0.0611683 0.0724499 
0.46281 0.077227 0.0406132 0.0852453 
0.452114 0.0898131 0.0553108 0.0695061 
0.450433 0.0925328 0.0539566 0.0774658 
0.552006 0.0700797 0.0839047 0.0646057 
0.521526 0.0829764 0.126495 0.0758069 
0.461311 0.117008 0.102058 0.111778 
0.422115 0.110733 0.0667223 0.10958 
0.423851 0.102373 0.117491 0.110612 
0.384311 0.110443 0.100288 0.124114 
0.489253 0.0943468 0.0739722 0.108142 
0.587699 0.0565998 0.0443198 0.0880066 
0.482979 0.0713579 0.0627625 0.0789562 
0.55442 0.0831793 0.0691968 0.0513333 
0.519287 0.0958807 0.0619126 0.0474385 
0.483399 0.0897495 0.109034 0.0638411 
0.441026 0.0842282 0.0950021 0.0509149 
0.466073 0.0680723 0.118877 0.0487783 
0.362936 0.0792451 0.0765443 0.0577646 
0.436824 0.0478211 0.0912274 0.0645621 
0.460022 0.0592173 0.10227 0.0697715 
0.534607 0.0484631 0.0789694 0.074003 
0.587509 0.0487548 0.139457 0.0604578 
0.591289 0.0420878 0.160059 0.0607478 
0.508166 0.0481588 0.150941 0.0720958 
0.511634 0.0628076 0.15336 0.078604 
0.523977 0.055002 0.104983 0.116086 
0.495762 0.0639754 0.150878 0.10943 
0.50694 0.0525791 0.162568 0.0719632 
0.593799 0.0266065 0.157074 0.0839563 
0.645716 0.0171679 0.108724 0.0817883 
0.61858 0.0179176 0.0946443 0.0878145 
0.577811 0.0287452 0.0980829 0.0936396 
0.56095 0.0646465 0.138975 0.0866557 
0.558144 0.0387739 0.108879 0.0937809 
0.471752 0.036834 0.0850192 0.0779632 
0.483071 0.0222246 0.0439357 0.0920992 
0.494255 0.0264972 0.0632023 0.105534 
0.478882 0.0182927 0.0528078 0.0904133 
0.519573 0.0209903 0.0644147 0.0725151 
0.529487 0.0339513 0.0970674 0.0581787 
0.540219 0.0397421 0.112114 0.063743 
0.499855 0.0233717 0.10776 0.0409312 
0.56917 0.019479 0.12246 0.0620897 
0.637405 0.00995878 0.0909332 0.0862727 
0.700413 0.0156017 0.0813867 0.0741946 
0.662035 0.0311522 0.0720385 0.0542449 
0.680656 0.0379421 0.082828 0.0569766 
0.762872 0.0181821 0.0818383 0.0686659 
0.709461 0.0415892 0.0663277 0.0713781 
0.737996 0.036279 0.0554013 0.087958 
0.720674 0.0435716 0.0548327 0.119521 
0.651287 0.0439501 0.0534038 0.0866534 
0.603289 0.0563132 0.100443 0.0913819 
0.600078 0.056399 0.110299 0.0944808 
0.553983 0.0741177 0.122429 0.0763825 
0.535327 0.0635428 0.190104 0.0642475 
0.587451 0.0668648 0.170292 0.0914694 
0.610413 0.045749 0.16836 0.114482 
0.651275 0.0409752 0.151423 0.117937 
0.704668 0.0271426 0.11982 0.0961925 
0.653876 0.0281571 0.0987774 0.107376 
0.654441 0.0158553 0.0896267 0.0983676 
0.586266 0.0161237 0.0669588 0.0957138 
0.613933 0.0192638 0.0855755 0.100844 
0.666703 0.0268386 0.138624 0.0773284 
0.646346 0.0351876 0.129236 0.0649958 
0.633536 0.044878 0.122136 0.0596531 
0.612074 0.0586661 0.125897 0.0646714 
0.673609 0.0781392 0.110354 0.0501843 
0.664295 0.0864332 0.0872521 0.0638759 
0.704573 0.0863783 0.0719699 0.0852135 
0.678855 0.090411 0.0925214 0.0891275 
0.64817 0.105716 0.104544 0.092103 
0.714212 0.0806249 0.101602 0.0825773 
0.771967 0.0564527 0.0900369 0.0842502 
0.731856 0.0526662 0.0934327 0.0562108 
0.740465 0.059497 0.179267 0.0394999 
0.747724 0.0484292 0.131886 0.0288614 
0.75073 0.0455325 0.0907006 0.0291081 
0.726093 0.0621731 0.104255 0.0280068 
0.698673 0.0705487 0.0892783 0.0261682 
0.664607 0.0506259 0.0726566 0.0181179 
0.687931 0.0350717 0.0387977 0.0221892 
0.704441 0.0409353 0.0499338 0.0240139 
0.726198 0.0280251 0.0469679 0.0688682 
0.699845 0.0230466 0.063382 0.0754064 
0.661786 0.0359933 0.0776183 0.0848865 
0.673597 0.0298387 0.0724703 0.113271 
0.614802 0.0311633 0.0605044 0.10687 
0.590039 0.0402034 0.0598374 0.122538 
0.584178 0.0432151 0.0917969 0.124867 
0.642005 0.0476024 0.114444 0.136531 
0.658118 0.0381455 0.113898 0.0983657 
0.681581 0.0283865 0.13338 0.085457 
0.712178 0.0308415 0.120289 0.0901493 
0.779421 0.0171421 0.09955 0.0720954 
0.821049 0.0155505 0.0514077 0.0710235 
0.840198 0.0339672 0.0667035 0.0940515 
0.808347 0.0358629 0.0662838 0.0635528 
0.78443 0.0584191 0.0953867 0.0485622 
0.761005 0.0558644 0.12189 0.0795219 
0.69747 0.058063 0.0900966 0.0724641 
0.668292 0.0528773 0.102792 0.0417042 
0.660148 0.0567841 0.0928637 0.0580677 
0.665247 0.0642616 0.085696 0.0793369 
0.613864 0.056183 0.067108 0.0873171 
0.620466 0.0472317 0.050578 0.0877946 
0.594248 0.0463241 0.0550366 0.0899195 
0.648641 0.0560489 0.0549163 0.119963 
0.699029 0.0333425 0.0843855 0.105847 
0.671818 0.0578333 0.0710855 0.140611 
0.66436 0.0487826 0.0822732 0.107941 
0.705201 0.048617 0.0678318 0.116714 
0.673155 0.0576379 0.0625249 0.101808 
0.64871 0.0639985 0.0397198 0.11578 
0.667297 0.0695535 0.05586 0.145293 
0.626923 0.0706387 0.0377387 0.130892 
0.63623 0.0762254 0.0729417 0.114486 
0.546465 0.108277 0.0647052 0.107369 
0.535029 0.135922 0.037693 0.110532 
0.613736 0.0904529 0.0329232 0.133872 
0.625288 0.0768364 0.0210741 0.106524 
0.562467 0.0737113 0.0235544 0.0811721 
0.501919 0.0769222 0.0419779 0.0704095 
0.514569 0.0660224 0.0450569 0.113023 
0.636689 0.0377874 0.0723985 0.114917 
0.571749 0.0231229 0.0863857 0.128566 
0.561632 0.0449223 0.0933015 0.106172 
0.563182 0.0560552 0.108741 0.0819926 
0.518551 0.0471821 0.108958 0.0534734 
0.601725 0.0446453 0.158617 0.0515435 
0.564227 0.0571106 0.130188 0.0463945 
0.540653 0.033866 0.102481 0.0555919 
0.533563 0.0401597 0.150088 0.0439824 
0.548917 0.0374907 0.153554 0.0273775 
0.541555 0.0450648 0.126772 0.0328939 
0.48131 0.0671686 0.111353 0.0391212 
0.518376 0.0396351 0.121664 0.0491332 
0.562413 0.0464708 0.100542 0.0964837 
0.637999 0.038001 0.147327 0.0772534 
0.626163 0.0360662 0.107115 0.0631453 
0.621916 0.0255262 0.050785 0.0604191 
0.655892 0.0242796 0.0292562 0.073416 
0.702919 0.0251349 0.0153 0.0459847 
0.576001 0.0305653 0.0416406 0.0423826 
0.5321 0.0165629 0.0373328 0.0446489 
0.601139 0.0165417 0.0729213 0.0408384 
0.637337 0.0118703 0.048373 0.0518605 
0.626979 0.0145596 0.0344167 0.0393419 
0.582366 0.00698363 0.0817881 0.0367841 
0.626776 0.00461632 0.0491006 0.058033 
0.641969 0.0134073 0.0405542 0.0510663 
0.588669 0.0265515 0.0373931 0.0614758 
0.534189 0.047395 0.0562512 0.0665837 
0.504303 0.0762522 0.0592718 0.0520454 
0.594608 0.0740872 0.0476714 0.0324266 
0.591214 0.089519 0.0476218 0.0421436 
0.608593 0.100105 0.0399084 0.0346568 
0.544385 0.122428 0.0457365 0.0294352 
0.554079 0.128083 0.0445624 0.0241859 
0.451582 0.16778 0.041033 0.0362192 
0.513346 0.160746 0.032081 0.0386752 
0.516854 0.152141 0.0624106 0.0325272 
0.555694 0.130606 0.0533372 0.0531051 
0.563108 0.12452 0.0301994 0.0623319 
0.580859 0.132151 0.045056 0.0814641 
0.635039 0.0916046 0.0526732 0.05623 
0.573534 0.116437 0.0657649 0.0649073 
0.662629 0.0877624 0.0726029 0.0579108 
0.654761 0.0682558 0.10343 0.0619527 
0.634701 0.0836338 0.0880412 0.0512699 
0.658957 0.0438436 0.0755304 0.0363355 
0.587491 0.0705161 0.111657 0.0264847 
0.610557 0.0925709 0.083727 0.0230202 
0.678051 0.0783884 0.0525485 0.0474782 
0.747533 0.0676024 0.0687107 0.0477038 
0.735893 0.0705563 0.0402483 0.0497035 
0.738926 0.0622883 0.0891413 0.0446039 
0.707438 0.0503062 0.103499 0.0645844 
0.681036 0.0731491 0.0974218 0.0773135 
0.643876 0.068552 0.0783361 0.103707 
0.649445 0.0887252 0.0815171 0.10262 
0.64571 0.0996185 0.0747818 0.0727221 
0.640879 0.0613065 0.0814437 0.0928317 
0.565959 0.0543999 0.0606193 0.0637031 
0.595886 0.0463504 0.0568356 0.0946564 
0.632348 0.055917 0.0429673 0.0952506 
0.536689 0.0508782 0.0331198 0.0778148 
0.512345 0.0632673 0.0430467 0.0825211 
0.61426 0.0362793 0.0521578 0.117241 
0.634957 0.0503279 0.0458546 0.106419 
0.671768 0.0364405 0.0409332 0.1121 
0.618618 0.0431065 0.0893956 0.14456 
0.661785 0.0493869 0.0530403 0.14819 
0.730842 0.0305959 0.0565957 0.127156 
0.695317 0.0246841 0.0428753 0.106038 
0.633232 0.011614 0.095525 0.086948 
0.626681 0.0118748 0.103165 0.0977024 
0.616925 0.0161165 0.0926398 0.0914009 
0.615582 0.0213587 0.098798 0.0929261 
0.625612 0.0339803 0.0780948 0.107698 
0.614458 0.0452698 0.0756666 0.0929951 
0.579771 0.0398576 0.0689191 0.103489 
0.595119 0.0269705 0.0677388 0.0867902 
0.566916 0.0276772 0.0583573 0.0708232 
0.533831 0.021728 0.0495448 0.067847 
0.485098 0.0193138 0.101827 0.0490565 
0.449368 0.0379097 0.076885 0.0480953 
0.470299 0.046054 0.0750257 0.0670975 
0.4898 0.0632462 0.0899193 0.0814592 
0.512141 0.0610949 0.133052 0.0742128 
0.514312 0.0479196 0.0991881 0.06788 
0.499086 0.0695557 0.0724015 0.0531531 
0.515716 0.0657742 0.0590902 0.0479194 
0.510458 0.0562182 0.0608888 0.0613762 
0.552834 0.0545521 0.0460073 0.061898 
0.54121 0.0666633 0.0382846 0.088665 
0.647916 0.0496476 0.0328663 0.0824629 
0.621879 0.0573961 0.0534441 0.0674424 
0.582663 0.0608446 0.033858 0.0726468 
0.701283 0.044727 0.0735522 0.06798 
0.683798 0.0360441 0.0510477 0.0815619 
0.679419 0.0303938 0.048914 0.0777032 
0.677986 0.0450417 0.0773828 0.0518408 
0.695832 0.0478872 0.0594835 0.0636482 
0.688113 0.027503 0.0659485 0.0775877 
0.675188 0.044052 0.0506907 0.0613942 
0.705778 0.0230392 0.0821645 0.0739399 
0.676101 0.0597742 0.0956913 0.061529 
0.649643 0.0482108 0.120303 0.0608198 
0.584911 0.0787265 0.221122 0.0377189 
0.468882 0.101275 0.182304 0.0466677 
0.481916 0.0870056 0.133541 0.0270828 
0.510283 0.0738385 0.087262 0.0436208 
0.583905 0.0767753 0.118684 0.0414467 
0.605229 0.0633188 0.132867 0.064451 
0.552095 0.0610166 0.162706 0.0889998 
0.550794 0.0754748 0.138644 0.0826885 
0.469126 0.0601318 0.151917 0.0745933 
0.517946 0.0470104 0.162449 0.075489 
0.573686 0.0317486 0.155427 0.0963897 
0.599376 0.0179565 0.152724 0.0898246 
0.599945 0.019369 0.161062 0.0759311 
0.534353 0.0162202 0.121079 0.0713627 
0.549629 0.0141726 0.108021 0.0993814 
0.563109 0.0138156 0.123744 0.149933 
0.590906 0.0111947 0.0944187 0.145721 
0.545462 0.0141935 0.134861 0.129695 
0.550015 0.0300289 0.165924 0.0942935 
0.541049 0.0547055 0.156158 0.106143 
0.496571 0.0467533 0.125304 0.116717 
0.489143 0.0385702 0.120447 0.0986943 
0.482204 0.0433518 0.129966 0.10213 
0.38135 0.0366475 0.148533 0.0956675 
0.336817 0.023131 0.188557 0.0810309 
0.372672 0.0240714 0.194845 0.0973498 
0.31231 0.0384393 0.17838 0.086643 
0.349663 0.0389035 0.190631 0.106343 
0.346504 0.062595 0.154889 0.121182 
0.373029 0.0514263 0.0975374 0.13179 
0.356748 0.0423164 0.124829 0.125528 
0.368272 0.0687647 0.0774486 0.146031 
0.388565 0.0638397 0.0653848 0.120187 
0.449652 0.0559832 0.115619 0.0922358 
0.479026 0.0551427 0.0701914 0.0650142 
0.423334 0.0625381 0.0955023 0.0931957 
0.488769 0.0466708 0.0752455 0.130429 
0.492148 0.0464353 0.048608 0.0977069 
0.548677 0.0257482 0.0664985 0.0969862 
0.540348 0.0644166 0.0526466 0.126819 
0.619794 0.0554092 0.070868 0.120724 
0.610555 0.0660369 0.0704533 0.123903 
0.567789 0.0798278 0.0561312 0.161291 
0.580191 0.0674929 0.112894 0.164873 
0.645278 0.0675963 0.0718899 0.15549 
0.666208 0.0647712 0.0921475 0.132586 
0.619219 0.0725899 0.114136 0.138498 
0.595495 0.0501632 0.0906812 0.139301 
0.578978 0.0720703 0.116592 0.126049 
0.538376 0.081484 0.0825032 0.116578 
0.522309 0.072229 0.0984695 0.105638 
0.504341 0.0947787 0.0914835 0.100102 
0.50826 0.104514 0.105247 0.118215 
0.558169 0.0767262 0.107815 0.127912 
0.500229 0.0840307 0.102134 0.135585 
0.487897 0.0646506 0.0509238 0.114728 
0.496869 0.056158 0.0828278 0.109221 
0.591326 0.0453549 0.0730495 0.1077 
0.679522 0.0472833 0.0521042 0.108884 
0.726238 0.0271051 0.0939539 0.106272 
0.681142 0.0362087 0.0843761 0.0746097 
0.716548 0.0248951 0.100873 0.0879684 
0.681181 0.0226983 0.081864 0.104945 
0.657071 0.0265393 0.104701 0.110234 
0.691146 0.0176193 0.122213 0.0977675 
0.707976 0.0173325 0.128952 0.0668214 
0.794892 0.00844567 0.0931626 0.0851509 
0.77865 0.0056378 0.144933 0.0448886 
0.78327 0.0165811 0.116203 0.0378527 
0.783938 0.0138013 0.180473 0.0366868 
0.750315 0.0289911 0.143737 0.0295731 
0.747979 0.0233463 0.0882913 0.037931 
0.664737 0.0331064 0.145997 0.0295643 
0.654396 0.024884 0.11159 0.0310604 
0.66199 0.0174481 0.134934 0.0432322 
0.606522 0.0155713 0.128879 0.0285952 
0.605531 0.0248177 0.151926 0.0310304 
0.5647 0.0241504 0.120978 0.0448944 
0.589245 0.0311087 0.129282 0.044648 
0.607986 0.0248105 0.13598 0.0385738 
0.595445 0.0232968 0.105155 0.0513739 
0.654857 0.0184872 0.0857477 0.0609119 
0.651339 0.0135409 0.109821 0.0363912 
0.575558 0.0114286 0.208636 0.0354927 
0.550156 0.00739745 0.20265 0.0318352 
0.529072 0.00561961 0.206259 0.0467846 
0.563222 0.00517552 0.278569 0.0459835 
0.480096 0.010557 0.233759 0.0513201 
0.47264 0.00989937 0.208367 0.0628436 
0.457886 0.00800823 0.195959 0.050113 
0.43022 0.0326455 0.238891 0.0410011 
0.374551 0.0325353 0.251416 0.0718892 
0.380059 0.0230679 0.233869 0.0659548 
0.425603 0.027387 0.223511 0.0898647 
0.440697 0.0469505 0.144768 0.10395 
0.414909 0.0605238 0.134257 0.09265 
0.452902 0.041155 0.154375 0.0986276 
0.485629 0.0454205 0.156406 0.0880128 
0.495644 0.0439364 0.134454 0.0963679 
0.48053 0.0452525 0.125423 0.0638369 
0.440194 0.0436478 0.0846011 0.0583879 
0.505546 0.0205007 0.0404876 0.0576307 
0.51707 0.0128976 0.0801139 0.0466223 
0.594147 0.00988005 0.0476069 0.0511725 
0.668329 0.0111031 0.0518938 0.0421825 
0.670142 0.0213534 0.0527735 0.0360434 
0.664683 0.0131958 0.0284161 0.0372357 
0.670851 0.0120189 0.0443833 0.0295285 
0.686809 0.0107588 0.0676373 0.0432159 
0.690456 0.00469542 0.0576988 0.0667163 
0.719356 0.0221663 0.0608791 0.0575381 
0.729119 0.0255221 0.0929804 0.0842111 
0.695168 0.0323565 0.102266 0.0848118 
0.607681 0.0264301 0.0741658 0.0692551 
0.534982 0.0552139 0.0440501 0.0874027 
0.499532 0.0617783 0.0966388 0.0901345 
0.526542 0.0368553 0.0843349 0.0881766 
0.557499 0.0168945 0.101803 0.0843105 
0.515347 0.0263077 0.171712 0.0743765 
0.472417 0.0769532 0.173494 0.06591 
0.501471 0.0463665 0.208807 0.0653556 
0.489958 0.0585771 0.16126 0.0849862 
0.510918 0.0405882 0.174998 0.0952175 
0.529356 0.0550762 0.140446 0.093234 
0.460121 0.0816756 0.136722 0.0708306 
0.524939 0.0572416 0.12941 0.0568466 
0.540811 0.0339944 0.129081 0.0693325 
0.477657 0.0206283 0.223247 0.0650533 
0.552915 0.0121358 0.272186 0.059936 
0.556984 0.00545171 0.242739 0.0594663 
0.559704 0.0133427 0.1816 0.0724157 
0.632154 0.0085583 0.159446 0.0628947 
0.639173 0.0105055 0.160973 0.0770226 
0.514816 0.0150414 0.134623 0.0640363 
0.52739 0.0267213 0.112923 0.0907966 
0.527864 0.0278287 0.18011 0.0853173 
0.602968 0.0304178 0.158641 0.0864747 
0.622146 0.0248644 0.136664 0.0694398 
0.57593 0.0247773 0.119999 0.0813274 
0.544411 0.017673 0.0890354 0.101095 
0.462453 0.0511577 0.134216 0.106781 
0.45033 0.0297744 0.173563 0.104626 
0.457405 0.0147048 0.201899 0.0794098 
0.447586 0.0105261 0.20845 0.074489 
0.495645 0.0124868 0.16499 0.0548499 
0.489303 0.0404041 0.16915 0.061907 
0.561787 0.0203856 0.152981 0.0720661 
0.586713 0.0350723 0.13431 0.0902449 
0.592944 0.0552485 0.0984409 0.096714 
0.650134 0.0685115 0.101155 0.0734339 
0.654979 0.0705354 0.0909992 0.0643585 
0.694286 0.0514432 0.0936819 0.0706873 
0.675002 0.069669 0.100358 0.0887042 
0.649781 0.0597838 0.0938755 0.0576279 
0.608502 0.0638852 0.0732006 0.0467973 
0.621039 0.0477683 0.0889552 0.0330103 
0.578147 0.040516 0.120689 0.029095 
0.488761 0.0231424 0.195793 0.0300042 
0.42858 0.0362292 0.209593 0.0284178 
0.510203 0.0332184 0.231448 0.0191298 
0.366549 0.0646512 0.224053 0.0437653 
0.428493 0.0541803 0.211014 0.04033 
0.491397 0.0464912 0.157051 0.0723241 
0.500942 0.0372333 0.16946 0.0509703 
0.475791 0.0379329 0.160022 0.0547886 
0.561511 0.0482241 0.118681 0.0850821 
0.513699 0.0589081 0.0936836 0.0930125 
0.579962 0.0487637 0.0888143 0.0684814 
0.664374 0.0296036 0.0659037 0.0634757 
0.651968 0.0329645 0.0626647 0.0749696 
0.635601 0.0496535 0.0402199 0.0746637 
0.618271 0.0518085 0.0387182 0.102907 
0.633982 0.0458364 0.0700913 0.106868 
0.555763 0.0598966 0.0930863 0.0817447 
0.559348 0.0463876 0.133466 0.054182 
0.715074 0.0324767 0.121001 0.0504299 
0.625526 0.0453629 0.135655 0.0540961 
0.555579 0.0450532 0.108645 0.0463103 
0.5955 0.0362014 0.138738 0.0622395 
0.646259 0.0325421 0.128358 0.0719446 
0.580588 0.0811497 0.0815424 0.0971607 
0.711224 0.0651242 0.0510795 0.110043 
0.698218 0.0714347 0.0682961 0.107619 
0.750784 0.0419408 0.0692336 0.0821646 
0.761636 0.0343032 0.0586088 0.080845 
0.745111 0.0253794 0.0896829 0.0656823 
0.772158 0.0172983 0.0897127 0.0919062 
0.73034 0.0330094 0.0579262 0.113886 
0.695819 0.0309094 0.0994506 0.0912394 
0.782242 0.0249393 0.138147 0.070212 
0.835691 0.0260021 0.181916 0.0579631 
0.849681 0.0182454 0.175894 0.0613224 
0.890089 0.0104989 0.166967 0.0666591 
0.815966 0.0323009 0.154095 0.0948376 
0.822876 0.0444848 0.16075 0.0923889 
0.790038 0.0547782 0.157935 0.118796 
0.83436 0.043643 0.152923 0.0883213 
0.801428 0.0533757 0.169893 0.0721961 
0.75378 0.0771235 0.161202 0.0737557 
0.699548 0.0768718 0.189002 0.064694 
0.652981 0.0791296 0.211298 0.0445618 
0.6735 0.071421 0.18354 0.0581869 
0.752596 0.0514077 0.129987 0.0485333 
0.686846 0.0734054 0.115521 0.0539272 
0.582767 0.0895536 0.111101 0.0506001 
0.538819 0.0898067 0.103161 0.0645254 
0.502224 0.118557 0.119182 0.0611256 
0.436031 0.114859 0.161957 0.05394 
0.447199 0.112007 0.137609 0.0383077 
0.405079 0.0975558 0.0845018 0.0601509 
0.445597 0.0926336 0.0753289 0.0596737 
0.52461 0.0683027 0.106139 0.0673317 
0.479996 0.0937858 0.103373 0.0682987 
0.398912 0.0943882 0.119102 0.0507812 
0.454737 0.0745913 0.139616 0.0542807 
0.509758 0.0526244 0.132876 0.0539994 
0.516777 0.0582475 0.117986 0.077531 
0.636496 0.0463615 0.121754 0.0434416 
0.666265 0.0504978 0.11269 0.045148 
0.697179 0.055041 0.126019 0.0551986 
0.648152 0.0500787 0.138198 0.053526 
0.685945 0.0579453 0.112569 0.042051 
0.763946 0.0495699 0.0803977 0.0477094 
0.72609 0.0462573 0.0771129 0.0439446 
0.7257 0.0300623 0.1053 0.0312423 
0.731367 0.0261539 0.0935866 0.0620018 
0.78063 0.0265889 0.119878 0.0559801 
0.742131 0.0616365 0.167532 0.0621156 
0.696656 0.0663152 0.116119 0.0526872 
0.649429 0.0599968 0.119094 0.04878 
0.631018 0.0525674 0.196985 0.0514394 
0.520028 0.0896953 0.174434 0.0478919 
0.500913 0.0918737 0.202951 0.0695278 
0.562215 0.0760668 0.143975 0.0612861 
0.513194 0.0643547 0.186964 0.088935 
0.506631 0.0799568 0.135886 0.104477 
0.52671 0.0627561 0.145591 0.0998708 
0.448338 0.0839464 0.166917 0.100634 
0.490979 0.0635525 0.140913 0.0939616 
0.482188 0.0663491 0.188341 0.0734571 
0.450028 0.059698 0.180977 0.0995589 
0.442303 0.0939864 0.149289 0.0849324 
0.438226 0.0827077 0.186228 0.0690156 
0.451167 0.0828225 0.159784 0.0915785 
0.423489 0.0974186 0.165473 0.0962519 
0.376787 0.101476 0.149213 0.0913188 
0.331371 0.112657 0.098513 0.0843544 
0.339032 0.102466 0.101677 0.0911979 
0.334926 0.0840023 0.136946 0.0907718 
0.331448 0.084712 0.119599 0.082108 
0.337335 0.1028 0.110651 0.0860156 
0.438209 0.0908001 0.104237 0.0943597 
0.349735 0.0950333 0.107486 0.0559026 
0.289433 0.0913576 0.0699288 0.047506 
0.337457 0.0823888 0.0475852 0.0541299 
0.364732 0.0701934 0.0467275 0.0611065 
0.35481 0.0515177 0.0304448 0.0819669 
0.377428 0.0396065 0.0251173 0.0997601 
0.461928 0.036617 0.0435219 0.102673 
0.48488 0.0327566 0.0402137 0.0600477 
0.555139 0.0319947 0.0570412 0.0753652 
0.547154 0.0759003 0.0386626 0.08114 
0.598543 0.0592208 0.0364497 0.107221 
0.609933 0.0394123 0.0533193 0.125393 
0.631116 0.0316903 0.0522144 0.128818 
0.639156 0.0500605 0.0546542 0.102826 
0.592619 0.0852262 0.07606 0.0881123 
0.566727 0.0797647 0.0675023 0.0916598 
0.616276 0.0638396 0.10233 0.0917826 
0.672686 0.0446236 0.103471 0.0901746 
0.654342 0.0856145 0.0965539 0.0989158 
0.73735 0.0571593 0.0963687 0.0863563 
0.712634 0.0715359 0.19559 0.0936155 
0.736228 0.0718958 0.153819 0.116224 
0.715714 0.067827 0.142232 0.111652 
0.587192 0.134605 0.182712 0.12509 
0.621309 0.111032 0.144549 0.119164 
0.655936 0.088795 0.130165 0.117976 
0.646068 0.105028 0.113923 0.135073 
0.639048 0.0884789 0.141288 0.123346 
0.596989 0.091132 0.211251 0.127957 
0.65894 0.0801684 0.197986 0.11383 
0.633301 0.093266 0.20546 0.0923106 
0.653108 0.104655 0.188093 0.0563564 
0.618143 0.117777 0.128025 0.0637974 
0.608263 0.117526 0.145613 0.0736551 
0.570431 0.139504 0.188663 0.0638465 
0.601288 0.113932 0.175718 0.0540189 
0.645389 0.117097 0.191787 0.0358021 
0.671407 0.10955 0.160906 0.0529077 
0.679677 0.0906396 0.150986 0.041621 
0.771563 0.0602899 0.123824 0.0517048 
0.73389 0.0820836 0.106962 0.0926979 
0.724434 0.0828249 0.0813117 0.0823521 
0.717513 0.0726668 0.0733787 0.0806268 
0.691009 0.0758454 0.0681253 0.0881313 
0.65888 0.0659627 0.0735352 0.0927831 
0.63323 0.0746548 0.0862281 0.126461 
0.690194 0.0650132 0.0855083 0.14413 
0.688436 0.0697777 0.0711105 0.118576 
0.630864 0.0947346 0.0998723 0.106623 
0.653136 0.0979305 0.0794127 0.101865 
0.568799 0.140613 0.0851704 0.0850986 
0.593687 0.13457 0.10834 0.0805998 
0.681026 0.105375 0.165716 0.0601846 
0.614878 0.104953 0.200008 0.077706 
0.583661 0.123239 0.148338 0.0559023 
0.490024 0.179192 0.123798 0.0580654 
0.442051 0.188453 0.0937841 0.0597265 
0.481198 0.147648 0.0960263 0.0982359 
0.504415 0.133293 0.114728 0.0906489 
0.641462 0.0884623 0.088643 0.076138 
0.7032 0.0584345 0.0504078 0.0826731 
0.673982 0.0628466 0.0381485 0.0969344 
0.663537 0.0758556 0.0643891 0.0951818 
0.720572 0.0717276 0.0790501 0.116819 
0.738643 0.082637 0.0626179 0.124632 
0.700169 0.0948864 0.0583141 0.105222 
0.646975 0.106325 0.118509 0.0909917 
0.590023 0.117518 0.1245 0.112534 
0.582178 0.101171 0.156632 0.113061 
0.563326 0.0679523 0.173703 0.0994637 
0.594237 0.044219 0.134829 0.106593 
0.60129 0.0417626 0.122991 0.0862977 
0.662384 0.0380936 0.119825 0.105159 
0.69758 0.0526153 0.130479 0.0762173 
0.722538 0.0381591 0.116538 0.0576023 
0.787472 0.0415698 0.0629537 0.0670955 
0.774132 0.0466365 0.0580785 0.0857364 
0.763622 0.0635781 0.0722605 0.0675443 
0.69974 0.0803818 0.0900741 0.0852499 
0.70668 0.087314 0.099014 0.0791586 
0.742077 0.0701427 0.0927031 0.0552729 
0.702717 0.0845406 0.142631 0.045955 
0.657845 0.112771 0.155577 0.0725037 
0.687322 0.119464 0.107475 0.0523274 
0.717145 0.114675 0.0831367 0.0699625 
0.752236 0.0792791 0.0660579 0.0900086 
0.677302 0.109308 0.0552508 0.0672741 
0.689845 0.115547 0.0513712 0.0591578 
0.693026 0.112133 0.0736889 0.0419045 
0.625647 0.135325 0.104244 0.053349 
0.607699 0.161233 0.0656188 0.0501102 
0.617709 0.142232 0.0437886 0.0918408 
0.568072 0.159031 0.0455207 0.077413 
0.574158 0.153823 0.0583818 0.07888 
0.661557 0.120663 0.0467199 0.0601811 
0.710133 0.109043 0.101196 0.0825784 
0.682625 0.116244 0.0678541 0.0956287 
0.682914 0.113152 0.0713741 0.0972239 
0.6428 0.124468 0.0914426 0.116353 
0.619603 0.124061 0.0624516 0.112435 
0.578928 0.150897 0.0583351 0.0954564 
0.537788 0.162957 0.0661827 0.0823191 
0.5776 0.152821 0.0954508 0.0873304 
0.61489 0.123549 0.0935918 0.077945 
0.618413 0.118247 0.10479 0.0713125 
0.581885 0.137204 0.117841 0.0549925 
0.642925 0.111303 0.0894843 0.0374106 
0.625251 0.0846731 0.104135 0.04144 
0.552575 0.100339 0.0688907 0.0313146 
0.575804 0.0555696 0.0680227 0.0301952 
0.552728 0.0571027 0.0622351 0.0353276 
0.585814 0.0460864 0.0903133 0.0404003 
0.581695 0.0374693 0.0994713 0.0579288 
0.606334 0.0421297 0.0919732 0.077197 
0.609 0.0366718 0.0735948 0.0697501 
0.606904 0.0289995 0.0604284 0.0717475 
0.484162 0.0269922 0.0901582 0.0991359 
0.551685 0.0192141 0.0386113 0.105271 
0.563085 0.0235942 0.0638521 0.11391 
0.558252 0.0132764 0.0379549 0.108494 
0.569481 0.00893767 0.0424675 0.101281 
0.57404 0.00921483 0.0663423 0.0781295 
0.578712 0.0160255 0.082754 0.0723389 
0.62519 0.0252744 0.0841671 0.0636164 
0.544637 0.0186165 0.0584643 0.0514999 
0.597198 0.0208802 0.0388369 0.101654 
0.540441 0.0248345 0.0820111 0.0917344 
0.475654 0.0330514 0.100561 0.0790224 
0.496878 0.0386173 0.094348 0.0770217 
0.47434 0.0820382 0.0801078 0.0503855 
0.456541 0.0598313 0.15528 0.0446045 
0.554602 0.044547 0.14082 0.047778 
0.542843 0.0925727 0.12771 0.0458326 
0.559882 0.0982724 0.121438 0.0593582 
0.572824 0.0633555 0.148081 0.0590044 
0.585487 0.0660592 0.117025 0.0550779 
0.497182 0.0813145 0.157256 0.0526647 
0.574707 0.0739505 0.146411 0.0723777 
0.63641 0.0763922 0.144455 0.0634903 
0.677559 0.0533912 0.128705 0.0782283 
0.675635 0.0390778 0.162161 0.0699446 
0.716282 0.0269919 0.132556 0.0752718 
0.714219 0.0346811 0.131099 0.0591379 
0.674835 0.0426536 0.11245 0.0767392 
0.685653 0.0562586 0.118999 0.071866 
0.628311 0.0479201 0.124179 0.0782439 
0.63488 0.052552 0.0862829 0.077901 
0.530011 0.0480055 0.0865004 0.0529797 
0.480386 0.0359441 0.0827163 0.0401382 
0.561517 0.0295679 0.0483494 0.0424679 
0.611557 0.0488064 0.0309332 0.0333188 
0.584245 0.0277905 0.0334172 0.0317915 
0.538744 0.0148708 0.0715078 0.0360804 
0.514515 0.0406773 0.0669196 0.0325877 
0.555292 0.0466322 0.0820195 0.040407 
0.503738 0.0751548 0.104662 0.0459848 
0.484975 0.0858363 0.0680789 0.0529697 
0.400398 0.106201 0.0635666 0.0390342 
0.408536 0.105055 0.0501945 0.0696503 
0.501037 0.0931211 0.0512687 0.0674055 
0.582885 0.0790642 0.053787 0.10187 
0.565884 0.0710528 0.0315757 0.0964076 
0.632867 0.0315478 0.0527632 0.0857899 
0.701558 0.0266897 0.106334 0.0897792 
0.630044 0.047204 0.0853239 0.0821674 
0.63832 0.0300221 0.118023 0.0882461 
0.668546 0.038339 0.157082 0.0646805 
0.691916 0.0400826 0.162744 0.0776218 
0.664545 0.0464451 0.0823639 0.111985 
0.562591 0.0322383 0.0604555 0.0947899 
0.537175 0.0337528 0.0712049 0.0783408 
0.500507 0.0654831 0.11209 0.0870029 
0.538598 0.064465 0.0873999 0.0975164 
0.522887 0.0586614 0.0825048 0.111924 
0.589386 0.0384048 0.0456826 0.0928675 
0.607239 0.0373503 0.0444831 0.135745 
0.639958 0.0295606 0.0457679 0.107431 
0.713876 0.0170682 0.0314396 0.101432 
0.643924 0.0246303 0.0261367 0.117674 
0.611264 0.0305377 0.0322721 0.080711 
0.657262 0.0310652 0.0274847 0.0578334 
0.681891 0.0218255 0.0354139 0.0643187 
0.692761 0.0197965 0.0577065 0.0895459 
0.672802 0.0307274 0.0945049 0.106527 
0.712004 0.0168292 0.0940947 0.102769 
0.727892 0.0275439 0.104841 0.0963912 
0.700546 0.0462124 0.101651 0.109089 
0.728218 0.0351 0.0996166 0.106678 
0.738382 0.0374847 0.120845 0.0925971 
0.711766 0.0239085 0.161402 0.0770075 
0.672081 0.0239325 0.145566 0.0757192 
0.632894 0.0267166 0.164272 0.0542532 
0.632285 0.0261528 0.117708 0.0896432 
0.668819 0.0385832 0.142152 0.114009 
0.665206 0.0521637 0.112833 0.10561 
0.654695 0.0296215 0.123958 0.103052 
0.557051 0.0513107 0.0881777 0.0994381 
0.620597 0.0646551 0.123528 0.0938421 
0.581045 0.085765 0.0734985 0.105808 
0.490129 0.0848693 0.0524041 0.0995412 
0.476719 0.0966506 0.106373 0.0961473 
0.468077 0.109924 0.0836032 0.0488288 
0.56206 0.104381 0.0689787 0.0517319 
0.504679 0.126761 0.0781787 0.061201 
0.443146 0.15767 0.13841 0.0694379 
0.543793 0.125504 0.10029 0.075072 
0.576932 0.0999651 0.104804 0.0797899 
0.564394 0.0733689 0.102403 0.0747063 
0.549169 0.075042 0.091995 0.0827648 
0.594994 0.0658653 0.0611551 0.066157 
0.538421 0.0958436 0.0399142 0.0578325 
0.483628 0.071959 0.025203 0.0560376 
0.51826 0.0630599 0.0248842 0.0535695 
0.563055 0.0366048 0.034784 0.0417142 
0.571347 0.0388584 0.102788 0.0520244 
0.641015 0.0179085 0.128324 0.088457 
0.574369 0.0173199 0.117625 0.102608 
0.542281 0.017872 0.107434 0.0958757 
0.553867 0.0120238 0.119089 0.0662621 
0.515118 0.012209 0.125051 0.0713944 
0.555014 0.0050955 0.0674458 0.0622276 
0.556588 0.0189984 0.0518866 0.0432724 
0.506247 0.032307 0.0686919 0.0540335 
0.469244 0.03329 0.0539166 0.0597214 
0.506103 0.0465288 0.0348755 0.0586083 
0.468524 0.0354166 0.0410228 0.059016 
0.508381 0.0418422 0.0305683 0.0579249 
0.44141 0.0703008 0.0212136 0.0617593 
0.470755 0.0632797 0.0472995 0.0656897 
0.438728 0.0669036 0.0474069 0.0517841 
0.433844 0.0649315 0.0866641 0.067536 
0.432193 0.064311 0.0967882 0.0767713 
0.508939 0.0923575 0.103073 0.073807 
0.493471 0.095079 0.0800467 0.0686309 
0.464991 0.0878827 0.0674033 0.0763588 
0.513171 0.0789407 0.112133 0.0573618 
0.500161 0.0863585 0.105261 0.0607571 
0.530274 0.0743666 0.0876553 0.072577 
0.505286 0.0629715 0.0778992 0.0629191 
0.508208 0.0676724 0.0643198 0.0545651 
0.553993 0.0701738 0.0595371 0.0819276 
0.530108 0.0779875 0.0680298 0.0895103 
0.58374 0.0807011 0.0774026 0.0597222 
0.543101 0.0850696 0.0659452 0.0407418 
0.575136 0.0746622 0.0539877 0.048755 
0.609852 0.069649 0.071904 0.0391707 
0.638536 0.0759911 0.133922 0.0464926 
0.74206 0.0475924 0.129101 0.0541566 
0.787694 0.0309267 0.158775 0.0495285 
0.783756 0.0418737 0.170665 0.0623546 
0.721319 0.0708628 0.1453 0.0826077 
0.794063 0.0498278 0.120029 0.050832 
0.747586 0.052263 0.135356 0.0529277 
0.701874 0.0659465 0.116245 0.0727729 
0.642517 0.0722959 0.0698978 0.0916176 
0.618981 0.0716422 0.0374646 0.0853786 
0.697615 0.0591816 0.106326 0.0639271 
0.738706 0.0323767 0.159329 0.0644751 
0.666527 0.0437032 0.20181 0.0790839 
0.675858 0.0505938 0.161624 0.0502415 
0.72704 0.042962 0.115375 0.0324028 
0.727355 0.0325197 0.137657 0.0613758 
0.668963 0.0303735 0.0972067 0.0370322 
0.653417 0.0421672 0.114388 0.037094 
0.674898 0.0376257 0.0834565 0.0375064 
0.686538 0.0258733 0.0977344 0.0360138 
0.73821 0.0240322 0.0825592 0.0355186 
0.717733 0.0172371 0.061996 0.0460238 
0.693471 0.026406 0.0887726 0.0566862 
0.728228 0.0388795 0.0927541 0.0540155 
0.656198 0.0454422 0.0888767 0.0505107 
0.661483 0.0424182 0.058406 0.0793642 
0.648488 0.063915 0.0813319 0.064409 
0.59316 0.080838 0.089557 0.0887444 
0.468232 0.0757573 0.0846711 0.0932284 
0.507567 0.0649255 0.0605125 0.0917215 
0.543086 0.0874811 0.0519962 0.0863949 
0.608598 0.0663007 0.0319794 0.0791508 
0.623765 0.0769314 0.0538611 0.0663136 
0.689977 0.0695183 0.0745146 0.0577448 
0.654649 0.0782085 0.093138 0.0482257 
0.657107 0.0957841 0.0746237 0.0336627 
0.70787 0.0890726 0.0700715 0.0389725 
0.761078 0.066266 0.0635099 0.0515195 
0.729209 0.0708309 0.0711555 0.0292044 
0.711747 0.0684799 0.102712 0.0244898 
0.731515 0.0702711 0.11568 0.0189684 
0.631219 0.0834086 0.0954035 0.0133504 
0.669558 0.0594372 0.0790631 0.0243562 
0.692272 0.0377166 0.0803317 0.027948 
0.705557 0.0399978 0.0916203 0.0296063 
0.72821 0.0555296 0.0713792 0.032893 
0.757361 0.0540884 0.113383 0.0457374 
0.736864 0.0372087 0.0506202 0.0761318 
0.755496 0.0286136 0.0602089 0.0925298 
0.72278 0.0270281 0.0656565 0.116139 
0.683478 0.0249498 0.0675235 0.0985477 
0.604643 0.0420246 0.0563002 0.0899028 
0.635776 0.043527 0.0626331 0.0674864 
0.677236 0.0388609 0.0560601 0.0826249 
0.755594 0.0379681 0.034348 0.0850365 
0.803767 0.0312726 0.0582168 0.0904641 
0.803089 0.0426639 0.0877089 0.0872459 
0.809358 0.0450975 0.111878 0.0798693 
0.795649 0.0425034 0.11953 0.0947705 
0.779104 0.0394848 0.133051 0.0761051 
0.802407 0.0265 0.113266 0.101361 
0.844063 0.0156974 0.0892541 0.0710712 
0.879384 0.00806667 0.0858008 0.0656701 
0.871779 0.00605032 0.126145 0.0701651 
0.850813 0.00626336 0.101251 0.0534528 
0.803151 0.0332477 0.0981921 0.0795952 
0.757728 0.0482588 0.0754692 0.0769241 
0.71121 0.0449114 0.0925965 0.0634966 
0.714371 0.023584 0.102228 0.0609246 
0.629515 0.0658781 0.110123 0.05194 
0.661677 0.0732469 0.118372 0.0391593 
0.643508 0.0687157 0.171458 0.0349082 
0.62421 0.047773 0.186272 0.0323944 
0.60113 0.0321505 0.187536 0.0662431 
0.605376 0.0328853 0.215425 0.0559698 
0.595225 0.0335673 0.226227 0.055663 
0.658266 0.02979 0.235928 0.068246 
0.624268 0.0290975 0.254332 0.103986 
0.587604 0.0369331 0.18924 0.076259 
0.596969 0.02983 0.161204 0.0928399 
0.667281 0.0295601 0.137643 0.107289 
0.606731 0.068975 0.0900184 0.0966175 
0.568655 0.0601276 0.0917033 0.0817731 
0.547906 0.0554094 0.095632 0.086269 
0.515531 0.0636187 0.0566886 0.0924946 
0.573319 0.0532044 0.0529935 0.0666293 
0.558422 0.0594477 0.0983144 0.0637773 
0.667866 0.0303239 0.13673 0.0539938 
0.591412 0.0263991 0.106429 0.0458925 
0.610636 0.0323907 0.0484083 0.0443686 
0.743909 0.0279282 0.0717865 0.0507952 
0.800817 0.0184263 0.0884498 0.0557308 
0.783131 0.023202 0.110512 0.0465847 
0.798344 0.0172287 0.0727128 0.067331 
0.715758 0.0263932 0.0611603 0.0887748 
0.714485 0.0252483 0.0834017 0.0782453 
0.704095 0.0118804 0.0398158 0.0600188 
0.734954 0.0121059 0.0583254 0.0526347 
0.749256 0.0115954 0.0562022 0.0622078 
0.723825 0.0137748 0.044659 0.0441337 
0.747504 0.010717 0.0272605 0.0363645 
0.702721 0.00944222 0.042708 0.0471481 
0.655595 0.00753965 0.0373625 0.0608017 
0.634996 0.0126917 0.0189264 0.0938644 
0.654199 0.00528583 0.0905651 0.066219 
0.61495 0.0119594 0.104238 0.0620082 
0.533767 0.0351934 0.115265 0.0722963 
0.591581 0.0158744 0.0815852 0.0617336 
0.67228 0.00459753 0.0892692 0.0696169 
0.636813 0.00894328 0.126251 0.0710586 
0.638697 0.0160679 0.13547 0.0691088 
0.607388 0.0338445 0.0978708 0.0798998 
0.622331 0.040568 0.0982571 0.0860057 
0.699387 0.0274636 0.104769 0.117306 
0.712851 0.0416301 0.0907682 0.111505 
0.722581 0.0404792 0.0896544 0.0913809 
0.676365 0.0377989 0.0983461 0.0750886 
0.67254 0.0545337 0.103971 0.0703468 
0.66939 0.0410377 0.122218 0.0572858 
0.624 0.0623026 0.0636852 0.0830709 
0.611421 0.0677104 0.0433814 0.0785484 
0.587758 0.0707518 0.0754142 0.0936579 
0.623476 0.0760768 0.0635219 0.111902 
0.689914 0.0617745 0.0458314 0.147622 
0.62989 0.0730389 0.0391177 0.150201 
0.62827 0.0938909 0.0264459 0.130809 
0.620562 0.0965001 0.0151815 0.138273 
0.669044 0.0964581 0.0644224 0.123879 
0.64403 0.0900438 0.0530049 0.103666 
0.642963 0.0813958 0.0359237 0.140657 
0.611269 0.0615614 0.0146315 0.145234 
0.624246 0.0646792 0.0241216 0.144793 
0.650343 0.0702255 0.021639 0.135084 
0.658702 0.0550615 0.0115781 0.117307 
0.66435 0.0641534 0.0281495 0.104962 
0.718306 0.0493935 0.031511 0.0894622 
0.78571 0.0337207 0.033234 0.106495 
0.759918 0.0442923 0.0572588 0.116755 
0.723544 0.0622404 0.0583535 0.11913 
0.719804 0.0584321 0.0392116 0.0974709 
0.674335 0.0642529 0.0473766 0.0910773 
0.702494 0.0508372 0.0254208 0.0855299 
0.726732 0.0570833 0.0581819 0.0814098 
0.796297 0.0367204 0.0588066 0.0873096 
0.777377 0.0589756 0.0562049 0.0777539 
0.802591 0.0444931 0.107386 0.0864148 
0.803674 0.0330815 0.114191 0.0717234 
0.846385 0.0239528 0.142849 0.0630149 
0.773458 0.0479233 0.116405 0.0702521 
0.74529 0.0386187 0.122924 0.0522353 
0.770172 0.0426593 0.106639 0.0585814 
0.783952 0.0368019 0.0933308 0.0795806 
0.758034 0.0537797 0.0702944 0.0998546 
0.74802 0.0311117 0.0751379 0.0719951 
0.699834 0.0245644 0.0710118 0.0709608 
0.611657 0.040068 0.100355 0.0913055 
0.626782 0.037404 0.100446 0.0716395 
0.497061 0.0477664 0.0836325 0.10592 
0.566419 0.0432457 0.0666587 0.103528 
0.6109 0.0272605 0.0493499 0.0908559 
0.697178 0.0247159 0.0694037 0.106007 
0.725833 0.0318984 0.0604304 0.0920766 
0.719729 0.0369443 0.0538804 0.0878834 
0.628636 0.0394819 0.0690181 0.0615534 
0.598152 0.057665 0.0840779 0.0627298 
0.555785 0.0589205 0.0752083 0.0808559 
0.567062 0.0543864 0.0755767 0.069731 
0.558313 0.0881322 0.0641056 0.0560815 
0.570177 0.0454 0.0870015 0.042165 
0.594821 0.0341542 0.0759361 0.038564 
0.540617 0.0542664 0.109511 0.0398777 
0.511438 0.049018 0.0856509 0.0443617 
0.532032 0.0375545 0.0469602 0.0478379 
0.509498 0.0622359 0.0528579 0.0549226 
0.561501 0.0653541 0.0559367 0.0619039 
0.461158 0.0839494 0.0380542 0.0761456 
0.525187 0.0690089 0.0639562 0.0672769 
0.618317 0.0624021 0.080246 0.0930921 
0.596246 0.052715 0.178309 0.0743489 
0.601492 0.0558352 0.197998 0.0630139 
0.716301 0.0466419 0.12396 0.0721769 
0.725977 0.0606143 0.106328 0.0774824 
0.720044 0.0453224 0.116984 0.0896123 
0.732054 0.0405182 0.0573953 0.105973 
0.727677 0.0313345 0.049557 0.0896708 
0.709925 0.0443468 0.0922189 0.0736166 
0.769328 0.0281922 0.104598 0.097289 
0.706284 0.0343217 0.0880271 0.0916402 
0.703166 0.0279397 0.108274 0.0697671 
0.708252 0.0298102 0.10795 0.0627025 
0.744143 0.0483463 0.0793454 0.0658967 
0.720381 0.0752235 0.0909613 0.0627445 
0.771531 0.0512533 0.166218 0.0792682 
0.815767 0.0418202 0.163499 0.0792424 
0.750291 0.0444398 0.151456 0.104086 
0.77921 0.0424514 0.154836 0.0959604 
0.801865 0.0418661 0.142991 0.102669 
0.784165 0.0500937 0.113474 0.0653285 
0.777794 0.043133 0.101835 0.0617325 
0.807613 0.0258262 0.103873 0.0497072 
0.781008 0.0325328 0.164812 0.0421669 
0.783235 0.0172122 0.202421 0.0461541 
0.704462 0.0162621 0.169567 0.0611448 
