# Supplementary material for: Parameter inference for stochastic single-cell dynamics from lineage tree data
Source: BMC Syst Biol. 2017 Apr 26;11:52. doi: 10.1186/s12918-017-0425-1 (PMC5406901; doi:10.1186/s12918-017-0425-1)
Supplement: Supplementary file 2 — A ZIP file containing the raw datasets obtained from the MCMC runs presented. (ZIP 449 kb) [file 12918_2017_425_MOESM2_ESM.zip › Additional File 2/Files/Example1_mcmc_parameters_exact.txt]

0.206288 0.242884 0.202592 0.221739 
0.245009 0.205679 0.145563 0.231117 
0.218579 0.238268 0.111763 0.197411 
0.215926 0.224554 0.110246 0.188297 
0.246032 0.234156 0.0846573 0.199662 
0.298073 0.184273 0.0427973 0.190212 
0.297113 0.186151 0.0495482 0.160642 
0.382517 0.166445 0.0415005 0.114205 
0.455128 0.138377 0.0586418 0.0878243 
0.385116 0.126417 0.0866198 0.0686179 
0.382934 0.121598 0.124424 0.0767949 
0.296806 0.123736 0.124723 0.0629059 
0.245644 0.124535 0.123403 0.0883083 
0.334928 0.129283 0.164027 0.0787522 
0.437645 0.111971 0.148833 0.0578481 
0.492192 0.115342 0.114171 0.0692695 
0.431537 0.127928 0.117745 0.0660819 
0.541632 0.0826607 0.149592 0.0602127 
0.549782 0.097904 0.14408 0.0540614 
0.572213 0.0627342 0.114633 0.0379006 
0.542807 0.0833447 0.0768349 0.0547052 
0.453791 0.0825606 0.104295 0.0463366 
0.453955 0.111548 0.0999957 0.0343771 
0.557859 0.0801038 0.098697 0.0336327 
0.536111 0.089336 0.124685 0.0416405 
0.556155 0.0863816 0.10915 0.0751775 
0.513718 0.137321 0.0985681 0.0597032 
0.557119 0.118997 0.129923 0.0951609 
0.53679 0.142606 0.0981994 0.0946027 
0.601649 0.125452 0.110382 0.110707 
0.600689 0.127975 0.0720263 0.103408 
0.481459 0.159211 0.0677728 0.113242 
0.545922 0.151911 0.0811326 0.107328 
0.606659 0.128795 0.113832 0.108219 
0.66987 0.102265 0.0931536 0.0930335 
0.654104 0.110968 0.109547 0.104692 
0.614713 0.140521 0.0669855 0.108238 
0.541225 0.177907 0.0801992 0.0736861 
0.465558 0.190059 0.0584226 0.0677569 
0.459616 0.209419 0.055237 0.0608186 
0.463204 0.21954 0.0411774 0.0847167 
0.46123 0.193104 0.0433413 0.0736193 
0.509774 0.195471 0.0513457 0.0582298 
0.452741 0.197251 0.0268747 0.0674024 
0.439494 0.220466 0.0248644 0.0658153 
0.497841 0.175965 0.027516 0.0716462 
0.482051 0.165533 0.0227768 0.0660761 
0.537282 0.147401 0.0220778 0.0626158 
0.471381 0.167287 0.0279189 0.0591597 
0.571223 0.121837 0.0456641 0.0580089 
0.563399 0.11271 0.0310582 0.0423951 
0.599528 0.111772 0.0490369 0.0537674 
0.565083 0.101548 0.0263461 0.0552732 
0.551286 0.14295 0.0333353 0.0490243 
0.541822 0.14983 0.056284 0.06554 
0.483288 0.174894 0.111346 0.0624239 
0.464373 0.182728 0.0455374 0.0762491 
0.591809 0.124184 0.0669847 0.0697964 
0.692947 0.0921959 0.087292 0.0691629 
0.676502 0.0738235 0.0528057 0.0617756 
0.666003 0.0702661 0.0951216 0.0638383 
0.696883 0.0570831 0.0513522 0.0763927 
0.743632 0.062179 0.065947 0.0833799 
0.733816 0.0644687 0.0637079 0.0878536 
0.734704 0.0445556 0.1141 0.0867584 
0.757164 0.02804 0.129279 0.0746218 
0.783731 0.0343984 0.145492 0.0860482 
0.737704 0.0389595 0.0981578 0.091166 
0.759506 0.0222056 0.0666609 0.0856619 
0.728502 0.0359456 0.100794 0.0668833 
0.626358 0.0504391 0.0990162 0.069563 
0.605219 0.027041 0.064424 0.120404 
0.53274 0.028037 0.100581 0.0891502 
0.576597 0.0148169 0.120651 0.066464 
0.594089 0.0242139 0.0982553 0.0750571 
0.627091 0.0162309 0.120752 0.0627189 
0.626985 0.0342707 0.139231 0.0632327 
0.616942 0.036532 0.148468 0.0957519 
0.700311 0.0349291 0.133117 0.0837481 
0.642778 0.0554359 0.101317 0.107095 
0.587498 0.0397434 0.114278 0.101917 
0.605724 0.0534864 0.114672 0.106339 
0.643441 0.0672804 0.119117 0.112195 
0.605606 0.0705894 0.112679 0.106753 
0.59219 0.0788145 0.0943716 0.123226 
0.676691 0.0613355 0.0970781 0.102222 
0.680342 0.0736625 0.124715 0.0967954 
0.588693 0.115392 0.0861679 0.105917 
0.665671 0.0679743 0.087929 0.0713128 
0.554367 0.0780804 0.0680829 0.0935122 
0.433052 0.0941225 0.0497254 0.121358 
0.377625 0.11141 0.129044 0.0995855 
0.456467 0.0940995 0.0976056 0.121838 
0.381502 0.129617 0.0849567 0.134946 
0.36139 0.141759 0.0804821 0.1018 
0.389884 0.150674 0.100059 0.101312 
0.39577 0.154312 0.0754842 0.0956787 
0.355706 0.14623 0.0597761 0.0811402 
0.47311 0.121311 0.0578744 0.0822651 
0.481761 0.108708 0.0782956 0.066508 
0.445608 0.104154 0.101078 0.0678325 
0.458639 0.0585856 0.0843514 0.0681407 
0.449499 0.0433546 0.0700699 0.081186 
0.449901 0.052131 0.0884932 0.0718345 
0.381491 0.0855125 0.0837482 0.0526512 
0.409023 0.0872901 0.0963015 0.0609869 
0.345852 0.120105 0.139109 0.0613177 
0.426427 0.121956 0.0881971 0.0503034 
0.420371 0.159464 0.0744683 0.036981 
0.358012 0.155544 0.0654153 0.0377736 
0.453744 0.120511 0.0405039 0.0309666 
0.454263 0.102245 0.0309063 0.0555524 
0.39613 0.126488 0.0211389 0.0754411 
0.370667 0.129987 0.0205194 0.0961507 
0.307753 0.115802 0.0493309 0.105546 
0.303329 0.0898607 0.0535025 0.103649 
0.366662 0.0891095 0.0673083 0.0851517 
0.302908 0.0817825 0.0751532 0.0700016 
0.325862 0.0888917 0.0255604 0.0806571 
0.358135 0.0899256 0.0251894 0.105253 
0.332587 0.102966 0.02583 0.11576 
0.35947 0.112212 0.0315879 0.112933 
0.344826 0.100848 0.0509666 0.121641 
0.436126 0.075325 0.0420703 0.129147 
0.435949 0.0866777 0.0615991 0.135593 
0.426432 0.0898962 0.0962867 0.141524 
0.492098 0.104131 0.196273 0.119271 
0.563794 0.122119 0.174477 0.1033 
0.683937 0.0737296 0.145931 0.0720517 
0.606412 0.0975365 0.135002 0.0775301 
0.685421 0.0760715 0.12747 0.0677744 
0.70874 0.0555017 0.162315 0.0668595 
0.697736 0.0647883 0.133282 0.0526391 
0.670688 0.0658385 0.0941495 0.0613436 
0.737245 0.0587704 0.0914888 0.0638575 
0.723136 0.0622395 0.0773701 0.0616532 
0.693063 0.0608231 0.0673338 0.0713879 
0.715953 0.0558751 0.0700874 0.0761005 
0.705344 0.0412365 0.0708318 0.0652178 
0.746667 0.0352583 0.081148 0.0417719 
0.719251 0.0372376 0.0720483 0.0317599 
0.742123 0.0269408 0.0493686 0.0408307 
0.711156 0.031034 0.101865 0.0565505 
0.619332 0.0293186 0.0782606 0.0435606 
0.541065 0.0436135 0.103986 0.0517331 
0.534414 0.0356923 0.0772852 0.0664851 
0.52745 0.0439544 0.0869217 0.0633514 
0.472502 0.0658953 0.0629715 0.0596267 
0.47567 0.0812812 0.0917254 0.042965 
0.562171 0.0663358 0.151206 0.0425016 
0.556301 0.0656884 0.144005 0.0570051 
0.52348 0.0469581 0.0960392 0.0732221 
0.567611 0.0450087 0.094416 0.0937571 
0.622131 0.0463558 0.134967 0.073252 
0.606931 0.0504532 0.146144 0.0786509 
0.584059 0.0480415 0.132523 0.0812537 
0.622454 0.0339182 0.121009 0.0843027 
0.637192 0.0443976 0.118057 0.0765675 
0.732203 0.0359391 0.0941248 0.0968437 
0.638508 0.0856133 0.0826617 0.0985794 
0.583389 0.0680742 0.0806969 0.0710148 
0.663166 0.066999 0.0913115 0.0480471 
0.656657 0.077951 0.188079 0.0620167 
0.655762 0.0924177 0.179739 0.0469842 
0.64159 0.10381 0.132163 0.0864505 
0.60406 0.0922668 0.130119 0.10012 
0.657128 0.112365 0.168131 0.0939114 
0.587652 0.126374 0.158307 0.0920221 
0.486689 0.152509 0.150597 0.0979408 
0.457859 0.170887 0.134416 0.0793927 
0.523138 0.173177 0.0900627 0.0855958 
0.57501 0.118982 0.0613401 0.0831075 
0.498085 0.127274 0.0826447 0.0789095 
0.487124 0.0968256 0.0883891 0.0591312 
0.527437 0.0890848 0.0870733 0.0590364 
0.550509 0.0895819 0.117719 0.067752 
0.588153 0.0620197 0.0952584 0.0597166 
0.583402 0.0779625 0.114917 0.0888977 
0.687603 0.053941 0.12224 0.109169 
0.652773 0.0645062 0.109759 0.0830379 
0.638056 0.0848368 0.0981445 0.0917359 
0.703168 0.0529007 0.127578 0.0753951 
0.688769 0.0491192 0.100282 0.104609 
0.613684 0.0725328 0.109669 0.0841379 
0.656463 0.0668486 0.0796771 0.109752 
0.577961 0.0767837 0.0847239 0.103227 
0.590324 0.0716964 0.0907125 0.0783716 
0.655073 0.0578978 0.0706943 0.0863325 
0.664973 0.0507354 0.084846 0.0752901 
0.678657 0.0613798 0.0714966 0.054924 
0.724112 0.0458546 0.063421 0.0637134 
0.755241 0.0374669 0.0603353 0.0598069 
0.74504 0.0452293 0.0953925 0.047483 
0.767868 0.0515966 0.132865 0.0544354 
0.680248 0.0903484 0.17669 0.0370412 
0.567478 0.102432 0.138552 0.0512243 
0.622393 0.0967337 0.0888336 0.0603387 
0.68567 0.0866197 0.0987481 0.0540678 
0.767273 0.0697424 0.0947303 0.0282884 
0.684823 0.0840008 0.111719 0.0308904 
0.704285 0.0816642 0.089833 0.0323536 
0.724551 0.0702778 0.100586 0.0233042 
0.711127 0.0905382 0.0775079 0.0355242 
0.721638 0.0900683 0.0603427 0.0292936 
0.749569 0.0778222 0.0994441 0.0198233 
0.755675 0.0681062 0.152776 0.0240132 
0.655924 0.0738753 0.154868 0.0266741 
0.688142 0.0698083 0.132731 0.0321737 
0.717871 0.0729475 0.212541 0.0413103 
0.702906 0.0943726 0.179589 0.0354359 
0.693105 0.0896007 0.102325 0.047627 
0.738403 0.0762134 0.0758468 0.0710947 
0.713369 0.0718147 0.120223 0.0535573 
0.732648 0.0501181 0.0618537 0.0823404 
0.725634 0.046499 0.0493438 0.0731798 
0.6683 0.0308794 0.0582659 0.0467731 
0.741879 0.0242705 0.0928947 0.0521247 
0.773497 0.0220256 0.107 0.0640378 
0.79601 0.0201962 0.0874692 0.0690185 
0.795668 0.0157375 0.0661221 0.0915348 
0.72134 0.0293518 0.0646373 0.0772663 
0.67525 0.0348074 0.0659821 0.0969496 
0.594152 0.0537867 0.0805419 0.0742962 
0.586934 0.0538539 0.0720585 0.0698945 
0.548857 0.0619305 0.0723008 0.0488657 
0.568547 0.0512641 0.155658 0.0343173 
0.527111 0.0507611 0.155652 0.054769 
0.590301 0.0475518 0.134914 0.051363 
0.459477 0.0592188 0.137993 0.0434824 
0.41871 0.0533271 0.0893045 0.0542417 
0.490176 0.0311549 0.0725624 0.0600023 
0.605343 0.0427298 0.0473107 0.0752506 
0.605927 0.0428694 0.0426393 0.0957102 
0.531343 0.0386119 0.0593438 0.0949153 
0.544983 0.0264941 0.0475927 0.126094 
0.482212 0.0188624 0.0477494 0.131389 
0.542434 0.0153184 0.0229896 0.0974326 
0.49718 0.0369321 0.0172397 0.0631094 
0.471413 0.0443176 0.0230732 0.0910478 
0.450429 0.053233 0.0584434 0.0671328 
0.547276 0.0434658 0.0327727 0.0592178 
0.532499 0.0331243 0.0490003 0.0584883 
0.502375 0.0393762 0.0520053 0.0567861 
0.481008 0.0304039 0.0717935 0.054659 
0.472102 0.037818 0.0960068 0.0563738 
0.540015 0.0237239 0.0725663 0.0449409 
0.543054 0.0173524 0.0394725 0.0746677 
0.563239 0.0266668 0.0909677 0.0684549 
0.56604 0.027095 0.0840921 0.0955775 
0.477843 0.0201942 0.0926694 0.0982927 
0.48418 0.0430129 0.0987215 0.0647148 
0.526399 0.0473746 0.0907508 0.0734941 
0.499674 0.0562033 0.0655106 0.057757 
0.476778 0.0624339 0.0915516 0.0890172 
0.457305 0.0905737 0.0761221 0.0653432 
0.445318 0.0894299 0.0916568 0.0604097 
0.460663 0.0739206 0.0635394 0.0734517 
0.509871 0.0876614 0.0387671 0.0495854 
0.495432 0.116609 0.061665 0.0339397 
0.535568 0.0958894 0.0723197 0.0724511 
0.521915 0.0975908 0.0395753 0.0662794 
0.626202 0.0834972 0.0575241 0.0737271 
0.615726 0.0694993 0.0768023 0.0909186 
0.612814 0.0546948 0.0790809 0.0854991 
0.586509 0.0535161 0.0634144 0.0844399 
0.639121 0.0420825 0.0600115 0.0810598 
0.654381 0.0542132 0.0632087 0.0497138 
0.555929 0.0568938 0.0315764 0.0466 
0.478279 0.0799958 0.0517365 0.0756195 
0.536308 0.0661378 0.0515409 0.104342 
0.652902 0.0600385 0.0853427 0.11012 
0.642041 0.0798731 0.0585881 0.0947804 
0.66264 0.0628047 0.0556102 0.0822682 
0.622674 0.0914408 0.0629405 0.0758895 
0.630417 0.0743075 0.0628984 0.0983569 
0.653505 0.0682092 0.0411491 0.0797998 
0.664728 0.0750335 0.0450315 0.0827153 
0.68435 0.078558 0.0309438 0.0833356 
0.685868 0.0763159 0.0497561 0.0868064 
0.678944 0.0910425 0.0386533 0.0511565 
0.6551 0.0834487 0.0524384 0.0555706 
0.674008 0.0578767 0.0798767 0.0808278 
0.700015 0.0586571 0.0686489 0.0553684 
0.731378 0.0549005 0.106258 0.0374394 
0.753895 0.0376148 0.066779 0.0310719 
0.782132 0.0295231 0.114652 0.0345796 
0.722592 0.0400921 0.142806 0.0204843 
0.684437 0.0379475 0.10851 0.0346483 
0.71494 0.0457152 0.101324 0.0598441 
0.698938 0.0363059 0.0880837 0.0773995 
0.726435 0.0413386 0.0942309 0.0898001 
0.706241 0.0547825 0.113463 0.0661565 
0.735705 0.0332524 0.0874497 0.0719004 
0.825811 0.0224942 0.0924644 0.078607 
0.859974 0.0101227 0.102361 0.0602949 
0.800674 0.0236793 0.0846297 0.0639423 
0.81607 0.0191381 0.102421 0.048759 
0.794478 0.0208352 0.0818687 0.0451309 
0.716782 0.0386929 0.0875066 0.0328873 
0.689915 0.0526086 0.0682042 0.0693047 
0.681828 0.0582182 0.103186 0.0651734 
0.739103 0.0629999 0.069477 0.132146 
0.703548 0.0748619 0.0301631 0.147797 
0.650426 0.0787833 0.0334586 0.0882718 
0.626705 0.0765295 0.0136467 0.0440106 
0.600392 0.0699752 0.011557 0.0467698 
0.655688 0.0482574 0.0299304 0.0595715 
0.619054 0.0588028 0.0136846 0.106315 
0.614799 0.0640184 0.0482459 0.11165 
0.629786 0.0544928 0.068732 0.113085 
0.678305 0.0474213 0.0840363 0.108348 
0.605421 0.0587863 0.0637984 0.0769822 
0.680172 0.0591757 0.0781976 0.070044 
0.611029 0.0640255 0.159676 0.0452649 
0.67917 0.0443303 0.188883 0.0439063 
0.674083 0.0699507 0.22517 0.0387288 
0.69298 0.0752803 0.242669 0.0497062 
0.567264 0.108626 0.27437 0.0321958 
0.517906 0.0946634 0.264381 0.0378636 
0.584798 0.0908339 0.26834 0.0501763 
0.508496 0.137051 0.263286 0.056206 
0.534616 0.119726 0.223648 0.0665142 
0.502612 0.147291 0.238303 0.08282 
0.541354 0.138411 0.229685 0.0981831 
0.567287 0.114744 0.216509 0.0918564 
0.503802 0.124814 0.164943 0.0874825 
0.500467 0.133064 0.183881 0.0859262 
0.477084 0.131429 0.164067 0.0946786 
0.48683 0.131698 0.174933 0.0899961 
0.450994 0.123611 0.18311 0.070331 
0.497322 0.118912 0.238033 0.0643167 
0.435848 0.113648 0.256168 0.0472322 
0.468497 0.109796 0.195403 0.0339761 
0.41754 0.120294 0.1657 0.0567211 
0.405899 0.0981267 0.219228 0.0666439 
0.383556 0.0796009 0.251561 0.0917603 
0.336562 0.0755577 0.223178 0.0812311 
0.282922 0.0820124 0.158181 0.0604576 
0.297802 0.0955114 0.168115 0.0551921 
0.239673 0.0876688 0.176759 0.0529117 
0.296868 0.0769975 0.161883 0.0630199 
0.315787 0.073548 0.16228 0.066627 
0.437186 0.0609914 0.1597 0.0614501 
0.399619 0.0454684 0.154315 0.0604929 
0.475302 0.0382841 0.208844 0.049493 
0.454098 0.0787647 0.171645 0.0501526 
0.513216 0.097717 0.185534 0.0583904 
0.583957 0.0787405 0.208509 0.0599774 
0.634001 0.0656198 0.190521 0.0646973 
0.621375 0.0824699 0.152171 0.0850464 
0.576951 0.0981333 0.160736 0.0588322 
0.515032 0.0784744 0.18403 0.0417657 
0.467238 0.081102 0.194392 0.0465056 
0.451492 0.078438 0.155553 0.0796311 
0.44561 0.0947999 0.137967 0.0521676 
0.432736 0.0945298 0.10859 0.0435035 
0.504675 0.0679282 0.107209 0.0438966 
0.513311 0.0675317 0.101752 0.0556381 
0.584737 0.0705842 0.109185 0.0572951 
0.485433 0.0726681 0.0943346 0.100978 
0.606993 0.0500224 0.112843 0.0929366 
0.550493 0.0604233 0.104134 0.0945741 
0.576088 0.0578474 0.0830958 0.107933 
0.545674 0.0658623 0.0580008 0.0938879 
0.626945 0.0376102 0.0733799 0.0720503 
0.6358 0.0505977 0.0800259 0.0845386 
0.621152 0.0424557 0.0615568 0.0839311 
0.616949 0.0427673 0.0509877 0.0736187 
0.65485 0.0274033 0.0882407 0.0718442 
0.653843 0.0344218 0.0562673 0.0606794 
0.558519 0.0273025 0.0797487 0.0457238 
0.655201 0.0237915 0.0958467 0.0629694 
0.64334 0.0330268 0.0869151 0.086586 
0.599378 0.0240902 0.137284 0.0825854 
0.680628 0.0128929 0.140304 0.0790269 
0.752523 0.0189563 0.147118 0.0691766 
0.690994 0.0116664 0.152805 0.0850525 
0.677702 0.0134981 0.181799 0.0620334 
0.622332 0.0101618 0.14672 0.0810343 
0.631495 0.0226352 0.201031 0.101833 
0.525662 0.0410867 0.191216 0.108196 
0.52564 0.0479809 0.157883 0.118979 
0.5924 0.0457102 0.147162 0.122714 
0.609769 0.0424513 0.117839 0.122681 
0.540597 0.062537 0.115412 0.0944573 
0.51872 0.0636255 0.133881 0.106457 
0.506115 0.0586977 0.138515 0.0748051 
0.51346 0.0558045 0.130748 0.0915403 
0.498567 0.0652052 0.0957005 0.0819856 
0.566828 0.0523815 0.123739 0.0933992 
0.604488 0.0435784 0.0924425 0.0932369 
0.717618 0.0309189 0.0528559 0.0924682 
0.717172 0.0247408 0.0482774 0.126276 
0.698189 0.0167814 0.0253445 0.103976 
0.59337 0.0195887 0.0234363 0.101732 
0.633163 0.0238278 0.0123156 0.109398 
0.635628 0.0163757 0.0096839 0.0982636 
0.642685 0.0158302 0.0262614 0.102616 
0.578058 0.0279355 0.0322269 0.0712024 
0.538572 0.0259483 0.0340533 0.0718654 
0.545772 0.0444783 0.0290134 0.0662622 
0.561654 0.0443122 0.0189107 0.0647369 
0.532712 0.0567138 0.0389863 0.0518297 
0.502317 0.0435826 0.0439233 0.071384 
0.606343 0.0271893 0.0375831 0.0786597 
0.612843 0.0278356 0.0420491 0.0719638 
0.557346 0.0551331 0.0543492 0.0491278 
0.532481 0.0523299 0.0847148 0.0523629 
0.507049 0.0697336 0.128586 0.0569441 
0.537805 0.0673386 0.122661 0.0535136 
0.548976 0.0620986 0.147158 0.040712 
0.572145 0.0579848 0.178403 0.0461323 
0.615665 0.0434649 0.197854 0.0587509 
0.627016 0.0389937 0.196711 0.0886316 
0.64304 0.0358439 0.229881 0.0609368 
0.665376 0.0216049 0.171005 0.0728379 
0.643293 0.034204 0.138745 0.0751586 
0.639936 0.05267 0.0886796 0.0752692 
0.776748 0.028934 0.11329 0.0508712 
0.777157 0.0292124 0.100697 0.0673682 
0.71577 0.0598851 0.10104 0.0885931 
0.748191 0.058719 0.114709 0.0747022 
0.677225 0.0517335 0.13184 0.0817774 
0.592378 0.0790647 0.126834 0.0749296 
0.6144 0.085408 0.115439 0.0593582 
0.620581 0.116267 0.080807 0.0402328 
0.653198 0.10834 0.129941 0.0419671 
0.63916 0.101506 0.117356 0.0462602 
0.647066 0.111774 0.133295 0.0407049 
0.581566 0.107114 0.152513 0.0481441 
0.555582 0.100888 0.157477 0.0843803 
0.504849 0.0961268 0.144899 0.0552506 
0.467706 0.11689 0.106681 0.0626092 
0.448133 0.102749 0.0591225 0.06257 
0.440715 0.118012 0.0669056 0.0775477 
0.545733 0.091166 0.0259492 0.0712112 
0.59665 0.0886928 0.0439194 0.0654998 
0.60725 0.0648813 0.0399773 0.0667992 
0.555743 0.0950969 0.0393931 0.051291 
0.508881 0.114012 0.0325388 0.0522533 
0.50554 0.115873 0.0262219 0.037042 
0.543016 0.108114 0.0367186 0.0385823 
0.580289 0.103644 0.0323745 0.0345835 
0.548053 0.109856 0.0577091 0.063231 
0.520854 0.128931 0.0554324 0.0941083 
0.432003 0.135444 0.0692183 0.0705769 
0.430739 0.112102 0.0654205 0.0888582 
0.392307 0.115246 0.0926198 0.0849295 
0.43133 0.113722 0.107998 0.11118 
0.474557 0.104677 0.0900811 0.101893 
0.513637 0.0716408 0.055354 0.0931206 
0.585955 0.0710273 0.0608401 0.0832717 
0.657661 0.0564181 0.0789421 0.075404 
0.65525 0.0336081 0.0718209 0.0714949 
0.707086 0.0159074 0.107063 0.0586073 
0.678649 0.0225966 0.128056 0.0413715 
0.717711 0.0181834 0.118795 0.0445516 
0.745086 0.0164359 0.197279 0.0360888 
0.777985 0.0242811 0.208563 0.0469348 
0.716478 0.0600411 0.141182 0.0446293 
0.75571 0.0677683 0.116294 0.0517104 
0.792735 0.0564068 0.0888782 0.0546152 
0.800299 0.0484782 0.0640633 0.06786 
0.779908 0.0605044 0.0694161 0.0594931 
0.773026 0.0659243 0.0755576 0.0608335 
0.82066 0.0507942 0.115463 0.0523666 
0.746748 0.0800485 0.0665577 0.0528515 
0.728079 0.0965778 0.047932 0.0522329 
0.765475 0.0770634 0.0235854 0.0595797 
0.746207 0.0942918 0.0266847 0.0628598 
0.669044 0.118867 0.0416193 0.0441185 
0.675899 0.12411 0.0832903 0.0466056 
0.727786 0.0974857 0.0575481 0.045031 
0.779127 0.0838447 0.0706052 0.0507332 
0.742382 0.0930734 0.0523983 0.0504341 
0.660286 0.109526 0.0449458 0.0758869 
0.714166 0.0791234 0.0330569 0.103866 
0.750314 0.0809836 0.0205214 0.114246 
0.733516 0.0768775 0.0372604 0.109398 
0.71677 0.0850765 0.0878245 0.0690323 
0.740936 0.0795824 0.15682 0.055585 
0.757812 0.0776905 0.134071 0.0513885 
0.745434 0.0680515 0.142784 0.0536291 
0.746444 0.0842838 0.10658 0.0854704 
0.717672 0.0969766 0.0920658 0.089923 
0.764728 0.0796163 0.110277 0.0766123 
0.785378 0.0862306 0.14353 0.0758701 
0.81008 0.0703959 0.14751 0.0725784 
0.760839 0.0722953 0.170887 0.0465156 
0.749395 0.085848 0.130784 0.0452611 
0.642938 0.121806 0.1351 0.0293449 
0.579606 0.146877 0.148772 0.0399128 
0.62456 0.111947 0.124377 0.0326348 
0.661856 0.102183 0.149632 0.035534 
0.591793 0.124916 0.127896 0.0440609 
0.638383 0.0924724 0.138535 0.0285281 
0.656492 0.0939337 0.155869 0.0202579 
0.613307 0.100844 0.117584 0.0495973 
0.589237 0.0756462 0.092052 0.0727128 
0.601163 0.082889 0.0868924 0.0569993 
0.637931 0.0728772 0.107065 0.0467733 
0.648605 0.0813245 0.0844624 0.0477208 
0.615851 0.0625243 0.0976792 0.0377595 
0.59587 0.0625414 0.0983798 0.0448613 
0.597906 0.0551921 0.0860446 0.0409525 
0.629191 0.0529991 0.0566848 0.0710814 
0.608155 0.0562234 0.0706487 0.0900879 
0.607874 0.0673376 0.0677099 0.110318 
0.585871 0.0501786 0.0848716 0.107494 
0.594437 0.0748873 0.0556602 0.114199 
0.553675 0.099237 0.0600057 0.0724741 
0.53932 0.0965911 0.126364 0.0786891 
0.525254 0.107056 0.0997711 0.0594348 
0.465874 0.142817 0.0667344 0.0681286 
0.451125 0.154408 0.0350069 0.0700475 
0.398207 0.153051 0.0746083 0.0676209 
0.385089 0.132256 0.0940719 0.0560091 
0.395892 0.157052 0.108497 0.0672067 
0.384305 0.158239 0.0947062 0.0432185 
0.331183 0.161408 0.0972415 0.0511531 
0.335603 0.146127 0.100601 0.0630603 
0.344667 0.140334 0.136176 0.0613625 
0.440612 0.118777 0.140162 0.0550412 
0.374512 0.168417 0.118424 0.0537395 
0.470621 0.138055 0.158674 0.0565182 
0.448947 0.141567 0.137344 0.0614078 
0.493409 0.139762 0.148601 0.0528988 
0.424286 0.150887 0.168279 0.0662421 
0.439715 0.143155 0.0999317 0.0682845 
0.485326 0.0894162 0.125052 0.0825482 
0.484359 0.111609 0.119623 0.0772536 
0.546419 0.0772659 0.113814 0.0537666 
0.526919 0.0781622 0.0703039 0.0463719 
0.580527 0.069617 0.0825005 0.04643 
0.561707 0.0696485 0.115663 0.0325598 
0.593876 0.085212 0.088278 0.0493063 
0.559783 0.097291 0.11033 0.0448438 
0.528434 0.0912682 0.10532 0.035737 
0.530941 0.0922083 0.0896238 0.0392822 
0.477388 0.130362 0.103906 0.0514665 
0.447028 0.110383 0.127681 0.0669281 
0.403107 0.14733 0.148863 0.0781809 
0.463493 0.0983692 0.0970988 0.0893923 
0.453027 0.105336 0.101039 0.103576 
0.470151 0.0717349 0.0523768 0.0994712 
0.546238 0.057348 0.085933 0.107747 
0.537138 0.0537926 0.0884596 0.160656 
0.558119 0.0746905 0.111529 0.135174 
0.574137 0.0774825 0.100161 0.0784974 
0.528769 0.0708496 0.171413 0.0699467 
0.532314 0.0774816 0.172612 0.110956 
0.508617 0.0787442 0.193882 0.0783878 
0.554498 0.0722945 0.20436 0.0664011 
0.557807 0.0652601 0.214265 0.0624811 
0.580934 0.0696147 0.171676 0.0527453 
0.547884 0.0766424 0.17303 0.0550973 
0.507084 0.091363 0.176539 0.0758478 
0.550379 0.0898922 0.12699 0.106229 
0.50732 0.103302 0.173861 0.0806023 
0.587719 0.0706988 0.209991 0.0756078 
0.608046 0.0834905 0.177413 0.0788757 
0.608787 0.0861091 0.174904 0.0816872 
0.628805 0.0962146 0.121898 0.0937455 
0.607432 0.115975 0.141239 0.0823339 
0.591972 0.138159 0.110027 0.0816146 
0.586396 0.149512 0.0828819 0.0999917 
0.61978 0.153128 0.0693143 0.0867014 
0.594263 0.162654 0.0716119 0.0717377 
0.636308 0.148742 0.076115 0.0825235 
0.645342 0.148241 0.0581892 0.0869767 
0.62002 0.155671 0.0548105 0.0986866 
0.622352 0.152678 0.0351246 0.104196 
0.623355 0.12635 0.0482479 0.0915241 
0.692066 0.0945463 0.0624832 0.104676 
0.676535 0.0615733 0.062214 0.109331 
0.704987 0.0721458 0.0834729 0.101384 
0.697429 0.0672259 0.0562784 0.0859438 
0.704676 0.0552371 0.0514363 0.0670056 
0.642286 0.0491637 0.0624024 0.0582138 
0.54801 0.0615634 0.0456232 0.066636 
0.464544 0.0769064 0.0886176 0.0874084 
0.556721 0.0641987 0.0636222 0.0989739 
0.548153 0.0810003 0.0580965 0.0694484 
0.553716 0.0795147 0.075659 0.0733122 
0.55458 0.0503022 0.0678026 0.0804772 
0.648446 0.0420399 0.0571598 0.105815 
0.66519 0.0614024 0.0575125 0.0938291 
0.617602 0.083482 0.108745 0.0670908 
0.642565 0.0893624 0.1083 0.0804986 
0.65942 0.0793653 0.106728 0.0618366 
0.671136 0.095207 0.134218 0.047488 
0.626805 0.109732 0.0799217 0.0409361 
0.59049 0.14207 0.067166 0.0547708 
0.564883 0.157396 0.0710464 0.0428414 
0.633574 0.106697 0.057185 0.032042 
0.666167 0.0783676 0.0407882 0.0543702 
0.690578 0.0689193 0.0704545 0.0460857 
0.689373 0.0650956 0.102823 0.0462631 
0.696543 0.0615257 0.0585755 0.0469126 
0.713972 0.0612694 0.0600103 0.0456614 
0.752008 0.0507883 0.0717428 0.0326623 
0.727709 0.050151 0.0631419 0.041791 
0.792643 0.0497943 0.0669354 0.0392372 
0.790592 0.0456609 0.059826 0.0624833 
0.821034 0.0501493 0.0777692 0.062374 
0.834577 0.0448817 0.062365 0.0530531 
0.802415 0.0567845 0.0992134 0.0413259 
0.803099 0.0348941 0.102618 0.0667168 
0.683241 0.074477 0.0359186 0.0860082 
0.681693 0.0664063 0.0441195 0.0862356 
0.78566 0.0530153 0.0438261 0.078945 
0.718508 0.0630489 0.0232693 0.0823996 
0.637028 0.0626943 0.0409598 0.0737155 
0.593764 0.0447966 0.0527749 0.077367 
0.620281 0.0189089 0.0429776 0.0599039 
0.569655 0.0323235 0.0594259 0.0596723 
0.562523 0.0293809 0.047585 0.0628544 
0.562874 0.0398378 0.0577415 0.0659081 
0.66879 0.0233098 0.0520319 0.0513969 
0.614596 0.0476694 0.0403683 0.0677672 
0.513509 0.0631598 0.0391265 0.0653818 
0.558707 0.0735404 0.0310562 0.0475721 
0.496778 0.0976429 0.0434526 0.0618354 
0.488708 0.118071 0.106056 0.0722581 
0.526007 0.131303 0.112161 0.0552841 
0.594333 0.111365 0.083734 0.0660704 
0.588594 0.118847 0.0725764 0.0633719 
0.655434 0.0976471 0.127357 0.0608878 
0.598433 0.141519 0.194642 0.0668715 
0.582861 0.140715 0.116444 0.0549157 
0.548999 0.141058 0.139036 0.0512549 
0.509072 0.178836 0.111802 0.0426543 
0.53831 0.151383 0.128889 0.0512051 
0.534523 0.131824 0.150074 0.0454693 
0.574242 0.10853 0.170202 0.0671037 
0.615288 0.0828149 0.139311 0.112029 
0.567721 0.0888266 0.156133 0.0936804 
0.632418 0.107831 0.160622 0.0796559 
0.635066 0.115967 0.224135 0.0588881 
0.665329 0.103959 0.22571 0.0992294 
0.699728 0.104966 0.26944 0.0869559 
0.673196 0.112003 0.273801 0.0655174 
0.689965 0.113711 0.267454 0.0830041 
0.679935 0.110271 0.224989 0.0886531 
0.674507 0.115204 0.199076 0.0747614 
0.652344 0.108935 0.180343 0.0659947 
0.631422 0.0935392 0.185376 0.054993 
0.668689 0.078801 0.141168 0.0720332 
0.685294 0.0667501 0.131389 0.0534063 
0.677105 0.102703 0.0979734 0.0725089 
0.611782 0.106001 0.10974 0.0521395 
0.53606 0.141291 0.125601 0.0551897 
0.579567 0.120841 0.121025 0.0888659 
0.604986 0.104227 0.068298 0.0852061 
0.579829 0.100899 0.0709978 0.0743372 
0.623664 0.111829 0.103076 0.0605857 
0.610098 0.120368 0.184127 0.0432279 
0.707051 0.0714904 0.160038 0.0611751 
0.732352 0.0505229 0.204369 0.0825724 
0.744781 0.030247 0.160111 0.0859673 
0.723814 0.0378388 0.159303 0.0962984 
0.760463 0.0241461 0.185995 0.0734133 
0.756632 0.0217266 0.210887 0.0789149 
0.710877 0.0585858 0.201345 0.0601943 
0.762529 0.0525894 0.196979 0.0341462 
0.774715 0.0554839 0.156267 0.0512505 
0.739958 0.0682859 0.0966017 0.0575018 
0.7491 0.0593839 0.0986204 0.0532689 
0.759908 0.0627201 0.0866706 0.0638896 
0.740339 0.057514 0.0926484 0.0694687 
0.745645 0.0492234 0.0444798 0.0730076 
0.796832 0.0419576 0.0770796 0.112123 
0.721993 0.0507287 0.0397686 0.0928479 
0.655173 0.0401104 0.0638239 0.105556 
0.652047 0.0434956 0.0676241 0.109523 
0.663519 0.0336718 0.0585696 0.111515 
0.694188 0.0200283 0.0282128 0.10835 
0.607276 0.0454818 0.0328872 0.10493 
0.525535 0.0804743 0.0473882 0.103759 
0.484001 0.0670232 0.0818258 0.0957295 
0.463785 0.0584863 0.0816934 0.0972487 
0.42018 0.0570251 0.0927622 0.0921223 
0.357489 0.0944682 0.0829618 0.0793091 
0.36829 0.090485 0.110602 0.0638438 
0.417925 0.0719799 0.138128 0.047357 
0.485966 0.077062 0.109348 0.0710693 
0.505972 0.0892707 0.10064 0.0502418 
0.494901 0.100245 0.0866859 0.0809716 
0.583046 0.0877432 0.0983316 0.115338 
0.564434 0.0939149 0.125809 0.087112 
0.591784 0.0775981 0.139792 0.0754431 
0.507361 0.080895 0.170504 0.0993062 
0.564281 0.0836664 0.13792 0.102735 
0.576081 0.0654309 0.0954159 0.110274 
0.499213 0.085394 0.0646458 0.139936 
0.517218 0.0704141 0.0661814 0.125951 
0.53862 0.0601224 0.0658858 0.108672 
0.565747 0.0458163 0.0683647 0.108523 
0.644055 0.0393904 0.0795621 0.114142 
0.633325 0.0583066 0.076534 0.113986 
0.629207 0.0744573 0.0720469 0.142945 
0.597313 0.0902862 0.0577169 0.1569 
0.632082 0.0949911 0.0856033 0.167499 
0.597384 0.105443 0.0758314 0.141307 
0.563337 0.116198 0.097787 0.119979 
0.498118 0.148027 0.0684653 0.131288 
0.583904 0.102712 0.0596653 0.126685 
0.553275 0.0952372 0.0653248 0.0951355 
0.638657 0.0889259 0.0492075 0.0933932 
0.627833 0.0899412 0.0584272 0.0809246 
0.61391 0.0935028 0.0331306 0.111201 
0.648447 0.0930972 0.0114903 0.081433 
0.633396 0.0968698 0.011001 0.08381 
0.581103 0.13914 0.0332099 0.0675386 
0.670273 0.095149 0.0747809 0.0607988 
0.716349 0.0705513 0.074551 0.049609 
0.70963 0.0674718 0.0663569 0.0291071 
0.669565 0.0592525 0.128332 0.0277944 
0.634625 0.0737533 0.0819237 0.0304837 
0.664794 0.0751269 0.135371 0.0543982 
0.71155 0.0838653 0.15469 0.0718823 
0.64028 0.108912 0.10049 0.0499203 
0.612498 0.120072 0.0661143 0.0532349 
0.554376 0.128639 0.0787466 0.0508338 
0.535372 0.135645 0.11065 0.05443 
0.515502 0.120429 0.071339 0.0537219 
0.523885 0.128253 0.0673049 0.0827334 
0.460892 0.114532 0.0898144 0.0849564 
0.414655 0.121925 0.0685459 0.0827704 
0.443611 0.139185 0.0511323 0.0789143 
0.445039 0.122151 0.0363899 0.0602103 
0.428713 0.102708 0.0810114 0.0676429 
0.499929 0.09915 0.051428 0.0921845 
0.474831 0.100065 0.0734848 0.083172 
0.429534 0.113929 0.0673122 0.0792819 
0.418985 0.0991319 0.0321484 0.0590908 
0.440717 0.094671 0.0891993 0.0699789 
0.410796 0.121759 0.0866059 0.0652525 
0.434397 0.119945 0.0856184 0.0851644 
0.45877 0.0985936 0.0525164 0.0880879 
0.472044 0.0969669 0.0296628 0.0781915 
0.4933 0.0855073 0.0397369 0.0385074 
0.569515 0.0637228 0.0270914 0.0431386 
0.589382 0.0551458 0.0255686 0.0666873 
0.582535 0.0449307 0.0372742 0.103235 
0.648859 0.0339333 0.0440402 0.0794711 
0.673012 0.0231251 0.0471128 0.0928012 
0.687245 0.0262609 0.03777 0.0776355 
0.60143 0.0526271 0.0587906 0.085913 
0.701713 0.064698 0.0552048 0.0835892 
0.649173 0.0812541 0.0432639 0.080427 
0.636116 0.0730841 0.0615532 0.0818276 
0.767058 0.0557158 0.0296396 0.0563071 
0.765617 0.0512706 0.0642984 0.0697801 
0.753511 0.0411971 0.103962 0.0723512 
0.740483 0.0522207 0.0854053 0.0649913 
0.722616 0.0553377 0.0630087 0.0807501 
0.697894 0.0656894 0.064305 0.0430989 
0.736786 0.0557059 0.0528576 0.0684892 
0.686849 0.0922985 0.0535747 0.0785136 
0.677314 0.0993836 0.0480497 0.085917 
0.662152 0.100265 0.049969 0.0995606 
0.628037 0.0970148 0.050349 0.0812948 
0.603622 0.0925669 0.052614 0.0619319 
0.638794 0.0916354 0.0681281 0.0581322 
0.615566 0.0769283 0.0745962 0.0524548 
0.655503 0.0649314 0.0666927 0.0536653 
0.675619 0.0480634 0.0981297 0.0799869 
0.614893 0.0443193 0.0852291 0.0883756 
0.613184 0.0549013 0.0812207 0.0643672 
0.650567 0.066113 0.0453954 0.0522565 
0.611072 0.0814772 0.0690411 0.0659847 
0.632837 0.0621636 0.0360101 0.0879523 
0.658117 0.0666808 0.0399701 0.0887656 
0.625027 0.0591844 0.0652207 0.078969 
0.670058 0.0324834 0.0409665 0.0588051 
0.665125 0.020173 0.0430986 0.0726547 
0.557218 0.0311417 0.0511075 0.0689662 
0.583063 0.018858 0.12217 0.059665 
0.614758 0.0225638 0.136005 0.0570821 
0.614081 0.0269647 0.157297 0.066877 
0.712198 0.0424805 0.179799 0.0783118 
0.752031 0.0517795 0.187442 0.068039 
0.770146 0.0553964 0.0973999 0.0883303 
0.780959 0.042319 0.0448684 0.0874551 
0.788255 0.0429596 0.0464938 0.0698695 
0.725927 0.0667902 0.0663415 0.0610977 
0.716421 0.0594748 0.0437591 0.0862558 
0.717399 0.0655157 0.0594998 0.0955261 
0.697432 0.0795643 0.0504429 0.0946703 
0.762047 0.0700623 0.106729 0.0984474 
0.778733 0.0518125 0.112193 0.0590234 
0.782046 0.0525604 0.143043 0.0628955 
0.737669 0.0341325 0.115326 0.0739847 
0.701513 0.035942 0.109838 0.0753361 
0.649006 0.0479999 0.132367 0.071753 
0.543148 0.0789417 0.129081 0.110542 
0.561253 0.090557 0.10471 0.104841 
0.52391 0.0838446 0.114959 0.0957246 
0.545264 0.102006 0.127222 0.133206 
0.522771 0.099923 0.120784 0.158323 
0.497898 0.0795723 0.142517 0.171779 
0.435568 0.094501 0.123101 0.131749 
0.463898 0.0841347 0.161797 0.0940701 
0.474718 0.0749167 0.144081 0.12241 
0.438262 0.0890343 0.161939 0.122502 
0.493876 0.0804716 0.126574 0.106336 
0.466804 0.0854799 0.101087 0.131121 
0.547449 0.0853691 0.0731407 0.139034 
0.461536 0.163275 0.0880797 0.141374 
0.466132 0.174708 0.104832 0.15097 
0.536584 0.149331 0.137625 0.123266 
0.604236 0.132727 0.206596 0.0850007 
0.550518 0.164006 0.197434 0.071844 
0.575133 0.149531 0.201891 0.0770646 
0.559776 0.148842 0.263911 0.0524613 
0.589261 0.13874 0.251955 0.0657204 
0.577002 0.146307 0.271914 0.0686052 
0.600218 0.141945 0.28051 0.0689238 
0.646803 0.119074 0.261342 0.0823446 
0.6169 0.1256 0.217948 0.0903477 
0.573405 0.13337 0.190965 0.085544 
0.64573 0.0946766 0.153228 0.0850122 
0.656815 0.0987071 0.140661 0.0883488 
0.667925 0.115557 0.17273 0.08974 
0.686844 0.0997763 0.149734 0.124321 
0.632184 0.1093 0.210447 0.107244 
0.640451 0.116178 0.196653 0.0930227 
0.664022 0.127016 0.189886 0.0816113 
0.712948 0.102931 0.24119 0.0681995 
0.687566 0.115641 0.201659 0.0533881 
0.613063 0.150401 0.202387 0.0534761 
0.612342 0.1347 0.155712 0.0795263 
0.678612 0.105898 0.162332 0.0744251 
0.674658 0.0999037 0.115925 0.0896729 
0.704169 0.0836039 0.070274 0.0788624 
0.64468 0.106894 0.0612318 0.0727662 
0.658294 0.110904 0.0778778 0.0832863 
0.712313 0.0896329 0.106632 0.0928486 
0.693373 0.0929842 0.135227 0.120506 
0.650871 0.101465 0.147225 0.092116 
0.733753 0.0632575 0.149842 0.0684793 
0.730402 0.0392298 0.0768317 0.058854 
0.676196 0.0263552 0.0835148 0.0453695 
0.698229 0.0365115 0.0483879 0.0398868 
0.696502 0.0503611 0.0624649 0.0254487 
0.649528 0.0548445 0.0844022 0.0434921 
0.714268 0.0413871 0.121027 0.04199 
0.641108 0.0615808 0.100374 0.0505909 
0.621664 0.0936513 0.112838 0.0520624 
0.699009 0.0710145 0.0797501 0.0616859 
0.72134 0.0479683 0.104026 0.0719015 
0.709818 0.0547479 0.210903 0.0560484 
0.649539 0.0410787 0.209113 0.0821057 
0.636857 0.0364704 0.154379 0.0780135 
0.703447 0.0327957 0.15214 0.0822949 
0.705486 0.0439855 0.15798 0.083575 
0.637927 0.0602315 0.1429 0.0968491 
0.679709 0.0366569 0.136746 0.0763893 
0.721424 0.0578671 0.111438 0.043657 
0.775672 0.0443391 0.15445 0.0393967 
0.794776 0.0301884 0.157667 0.0737272 
0.749504 0.0322479 0.0977492 0.0596019 
0.780407 0.0445596 0.114169 0.0524058 
0.764195 0.0466033 0.230641 0.0317976 
0.704051 0.0743371 0.203764 0.0467953 
0.688718 0.066826 0.18714 0.047643 
0.623537 0.0992218 0.166799 0.034496 
0.700158 0.0724308 0.169964 0.0281899 
0.632291 0.0787482 0.117528 0.0458577 
0.592327 0.101238 0.0852301 0.0496629 
0.568425 0.108438 0.104548 0.0510913 
0.571899 0.0693962 0.0750596 0.0455865 
0.545825 0.0739195 0.0649944 0.0738709 
0.61224 0.0542103 0.0356106 0.0765572 
0.568088 0.0439535 0.0544168 0.0915117 
0.688457 0.0353122 0.0470412 0.0794326 
0.619004 0.0599985 0.0412138 0.0932549 
0.65967 0.0565358 0.0663224 0.0872892 
0.705448 0.0495494 0.105163 0.0765685 
0.684389 0.0596169 0.0869402 0.064398 
0.660899 0.0647603 0.0665275 0.0782788 
0.644697 0.0565429 0.0610242 0.0535555 
0.656304 0.0621286 0.138737 0.0591501 
0.603375 0.0931669 0.139174 0.0690229 
0.557947 0.0829267 0.15179 0.052109 
0.558217 0.0992212 0.0961416 0.0609606 
0.601889 0.0609252 0.103956 0.0787563 
0.563876 0.0713795 0.052008 0.0803874 
0.662263 0.0512716 0.0605549 0.0805523 
0.682505 0.0549227 0.0410852 0.121093 
0.617905 0.0607339 0.0554706 0.117795 
0.61046 0.0471764 0.0676314 0.0956863 
0.644516 0.03033 0.0822708 0.0725197 
0.685186 0.027277 0.0655909 0.0797612 
0.62052 0.0233116 0.0528079 0.0662817 
0.652016 0.0232485 0.0345531 0.0847574 
0.656269 0.0168597 0.0382944 0.070033 
0.633257 0.0206761 0.0513326 0.0679236 
0.622982 0.025497 0.0578529 0.0776828 
0.619376 0.0411069 0.0635586 0.0889377 
0.670282 0.0252815 0.0624088 0.0986092 
0.667961 0.0360442 0.0316512 0.0831061 
0.68532 0.0299948 0.0284163 0.0795435 
0.691979 0.0347326 0.0251436 0.0716628 
0.734413 0.0337986 0.0411822 0.0726308 
0.638123 0.0436233 0.0543278 0.0577927 
0.686889 0.030924 0.0883388 0.0414356 
0.663094 0.0394822 0.0810916 0.0396697 
0.649075 0.0310806 0.0840596 0.0404776 
0.703691 0.0442247 0.0480901 0.0637372 
0.680715 0.0402943 0.0397632 0.0790341 
0.655219 0.0493886 0.0319445 0.0732012 
0.604318 0.0398715 0.0471273 0.0327534 
0.61638 0.0325493 0.045551 0.0395399 
0.684836 0.0403436 0.0686281 0.0769928 
0.68938 0.039354 0.0577395 0.0617868 
0.722866 0.0248903 0.0405679 0.0612963 
0.758726 0.0286903 0.0665589 0.0629025 
0.653545 0.0346384 0.0851608 0.0553305 
0.620844 0.0509684 0.0452084 0.0554315 
0.604412 0.0823241 0.0441983 0.0443708 
0.537243 0.0996669 0.0115802 0.0768435 
0.51141 0.0849817 0.0523864 0.0826035 
0.515786 0.0899876 0.0852824 0.139819 
0.538223 0.0846938 0.0972363 0.139036 
0.616735 0.0604558 0.0827758 0.146657 
0.542131 0.0729151 0.114923 0.1411 
0.505886 0.0778799 0.0780406 0.120085 
0.473747 0.0814895 0.0815533 0.0956215 
0.476615 0.061385 0.0868691 0.0724548 
0.50243 0.0542855 0.11337 0.0708461 
0.586432 0.0484992 0.169156 0.0839091 
0.579769 0.0652961 0.138416 0.11317 
0.605666 0.0840538 0.142533 0.100251 
0.649768 0.0734718 0.118254 0.113568 
0.598371 0.0887118 0.147204 0.0956792 
0.568546 0.0941381 0.163756 0.105257 
0.544778 0.116608 0.175571 0.0935053 
0.568743 0.118072 0.188506 0.107773 
0.565106 0.111717 0.134216 0.0850995 
0.590766 0.093421 0.138412 0.0915325 
0.607046 0.0661117 0.152883 0.107997 
0.615565 0.0723586 0.21373 0.100763 
0.556882 0.104511 0.14106 0.0901653 
0.577135 0.0757123 0.119813 0.101344 
0.598169 0.0980979 0.0839355 0.148174 
0.651144 0.0832215 0.102078 0.14039 
0.6886 0.0670471 0.114245 0.143475 
0.689215 0.0567173 0.115018 0.141237 
0.613698 0.0570329 0.109192 0.155977 
0.542642 0.0762208 0.0852588 0.145069 
0.574213 0.0852187 0.0772615 0.113575 
0.642998 0.0705171 0.0657254 0.084442 
0.586947 0.0594435 0.116447 0.0937426 
0.572774 0.0560387 0.105471 0.111899 
0.587929 0.0423588 0.137102 0.0973517 
0.563079 0.0428407 0.118861 0.10744 
0.543124 0.0571756 0.133148 0.0965623 
0.611864 0.0498847 0.114526 0.0724926 
0.657331 0.0575732 0.0944236 0.0499277 
0.67072 0.0382518 0.0951943 0.0536879 
0.668388 0.0414051 0.0964908 0.0489893 
0.589218 0.080706 0.0802553 0.0650118 
0.652947 0.0687737 0.0748223 0.0972214 
0.65922 0.0625048 0.0882654 0.0752344 
0.69871 0.0793003 0.117298 0.0959121 
0.665384 0.0957749 0.109855 0.0980776 
0.658449 0.0826336 0.111313 0.0844536 
0.697528 0.0725307 0.111665 0.075941 
0.695441 0.05989 0.0962426 0.0498147 
0.683785 0.0806728 0.0737789 0.0534681 
0.647648 0.0831563 0.105045 0.072096 
0.642396 0.0782301 0.092286 0.0879948 
0.572559 0.0685953 0.079163 0.085946 
0.53967 0.069552 0.0571566 0.0958109 
0.508823 0.0714757 0.0662927 0.0563423 
0.506361 0.103052 0.043737 0.0454265 
0.519793 0.122784 0.0303222 0.0504031 
0.636969 0.0796898 0.0381442 0.048638 
0.63769 0.0973297 0.0395504 0.0777704 
0.584291 0.0944626 0.0382039 0.0736945 
0.551529 0.104397 0.086291 0.0769437 
0.634116 0.0615214 0.0712061 0.0821598 
0.566607 0.0764441 0.0982026 0.0741248 
0.566717 0.0731323 0.140073 0.0891326 
0.487183 0.0589175 0.11332 0.0717796 
0.475847 0.0524572 0.0998351 0.0968577 
0.464109 0.0650061 0.149854 0.113599 
0.487311 0.0525701 0.147499 0.104973 
0.553959 0.0655212 0.162392 0.106863 
0.57367 0.0621016 0.1285 0.0969903 
0.537636 0.0854816 0.116392 0.0975392 
0.498819 0.0585672 0.132459 0.0698985 
0.50764 0.0399209 0.116132 0.0584872 
0.502756 0.0456586 0.118656 0.0710728 
0.480588 0.0320238 0.0746291 0.0629449 
0.466732 0.0426762 0.057389 0.0600506 
0.476406 0.047292 0.0563492 0.0531874 
0.498065 0.0266806 0.0902709 0.0581846 
0.479569 0.0418463 0.106796 0.0757189 
0.463396 0.0453254 0.0685217 0.0678535 
0.537021 0.0418026 0.104739 0.0644095 
0.571011 0.0717233 0.131106 0.0573544 
0.564622 0.0728943 0.121516 0.0657821 
0.572112 0.0686374 0.171829 0.0593212 
0.623256 0.0487994 0.159711 0.0577033 
0.707824 0.0454029 0.152084 0.0568105 
0.698996 0.0301702 0.16779 0.0710298 
0.682238 0.0210959 0.13792 0.0677727 
0.679319 0.0410185 0.155731 0.0577949 
0.632308 0.0602892 0.136607 0.0519448 
0.700413 0.0469543 0.0795701 0.0598888 
0.729005 0.0681427 0.0728306 0.0950744 
0.697077 0.0852106 0.0868013 0.0816662 
0.677069 0.0974312 0.0893103 0.0800223 
0.614547 0.101866 0.0796871 0.0777723 
0.617619 0.0836865 0.14008 0.0489936 
0.562462 0.104903 0.144741 0.045962 
0.649005 0.0815507 0.0807165 0.0521025 
0.620555 0.0878688 0.0629445 0.0527115 
0.668238 0.0686036 0.0925468 0.0465184 
0.661746 0.0781891 0.122783 0.0487504 
0.692166 0.0838363 0.119924 0.0633495 
0.706242 0.0756757 0.130004 0.0613009 
0.715912 0.0708861 0.118093 0.0644805 
0.660301 0.0471414 0.145647 0.0776237 
0.700427 0.0541265 0.164093 0.0715192 
0.819951 0.025458 0.0866483 0.10229 
0.828491 0.0320307 0.0553087 0.102455 
0.832512 0.0353475 0.0388916 0.0943576 
0.828355 0.0291683 0.0216268 0.0696112 
0.845383 0.0326809 0.0386386 0.0906641 
0.825787 0.0483891 0.0494425 0.0880174 
0.847992 0.0519138 0.0572401 0.0717376 
0.880222 0.0330657 0.137199 0.0565583 
0.827103 0.0370649 0.162272 0.0687247 
0.811307 0.0340909 0.211985 0.0554087 
0.808814 0.0192554 0.158052 0.0599313 
0.834241 0.0231272 0.104114 0.0825007 
0.817552 0.0182288 0.056245 0.0797171 
0.812768 0.0239412 0.0676478 0.0996357 
0.813384 0.0196272 0.0627533 0.0964666 
0.835108 0.0236598 0.0879696 0.0762 
0.863905 0.0167387 0.105552 0.0733522 
0.83365 0.0259879 0.150305 0.0640375 
0.784491 0.0200073 0.138743 0.0719045 
0.794197 0.0280312 0.124052 0.0601189 
0.794603 0.0119952 0.134357 0.0535094 
0.748619 0.0156032 0.194408 0.0260074 
0.730844 0.0222542 0.139807 0.0380281 
0.702044 0.0344608 0.071355 0.040688 
0.687069 0.0770927 0.0656408 0.047603 
0.63322 0.0644138 0.0597447 0.049009 
0.649824 0.0490105 0.0465428 0.0414744 
0.674286 0.0605797 0.06497 0.0715583 
0.723123 0.0383838 0.0540067 0.0823236 
0.65367 0.0627062 0.0751344 0.0947393 
0.596423 0.104813 0.0696995 0.0873211 
0.638276 0.0824577 0.0606834 0.0836008 
0.500711 0.120453 0.0573125 0.0714357 
0.530303 0.119229 0.0537457 0.0853941 
0.628726 0.0737338 0.114596 0.0671819 
0.67448 0.0594221 0.0758317 0.0774011 
0.679514 0.0417173 0.0799567 0.111719 
0.726962 0.0452426 0.0732361 0.115392 
0.687006 0.0734877 0.0602639 0.0962646 
0.64959 0.0936911 0.0729867 0.127535 
0.668383 0.0885172 0.0454252 0.101715 
0.635834 0.0908327 0.056272 0.0833797 
0.621973 0.099258 0.0321788 0.0852858 
0.60318 0.101545 0.0274605 0.066072 
0.645495 0.0763127 0.041135 0.0522622 
0.68007 0.0582446 0.0292846 0.0654374 
0.693252 0.0448162 0.0958289 0.0652188 
0.658926 0.038559 0.12153 0.0415556 
0.657166 0.0434321 0.118419 0.0404001 
0.679418 0.0359932 0.101322 0.0354849 
0.656038 0.049497 0.114332 0.0408655 
0.67538 0.0503759 0.0729853 0.0586465 
0.757742 0.0400745 0.0975414 0.0806986 
0.724812 0.0530583 0.086699 0.0907932 
0.706938 0.0755283 0.120366 0.0651503 
0.622721 0.118275 0.088428 0.0672259 
0.644811 0.106862 0.0877041 0.0794697 
0.715006 0.0952249 0.0779689 0.0775906 
0.671613 0.10437 0.130941 0.0996846 
0.590201 0.131114 0.1252 0.123576 
0.637865 0.123566 0.129571 0.103017 
0.61968 0.12044 0.101872 0.118863 
0.57463 0.13533 0.114656 0.0988858 
0.540672 0.136834 0.098152 0.12176 
0.617915 0.124421 0.12401 0.118879 
0.598034 0.129826 0.140202 0.0849386 
0.60858 0.105246 0.162499 0.0632741 
0.538304 0.149567 0.0828555 0.0780945 
0.558023 0.13112 0.0824228 0.0534783 
0.564712 0.107157 0.0707495 0.0796689 
0.574325 0.120995 0.0831521 0.052191 
0.606441 0.101942 0.0409613 0.0576924 
0.698249 0.0725279 0.0383362 0.0448455 
0.614863 0.0999441 0.0555906 0.0689558 
0.665149 0.0562712 0.033455 0.0849304 
0.654621 0.0834304 0.0436272 0.0837757 
0.626434 0.066786 0.0725518 0.0525724 
0.667303 0.0634854 0.045681 0.0509964 
0.681077 0.0506939 0.0650767 0.0584016 
0.703898 0.0545702 0.0841182 0.0566123 
0.700049 0.0627235 0.0961904 0.0787536 
0.660112 0.0568817 0.112439 0.0833416 
0.616247 0.0557811 0.139317 0.0878904 
0.658551 0.071386 0.137332 0.0651632 
0.603662 0.0720406 0.080805 0.0492183 
0.572139 0.0866742 0.0565011 0.0768527 
0.616251 0.0935079 0.0780773 0.078745 
0.589955 0.0697615 0.139693 0.0617806 
0.615935 0.0668864 0.117625 0.0685345 
0.579823 0.0699156 0.128516 0.0697537 
0.523495 0.090999 0.0848845 0.0579797 
0.543586 0.0818668 0.0392525 0.0752252 
0.503406 0.0852393 0.0461814 0.0667472 
0.553408 0.0798339 0.0640291 0.0779298 
0.506133 0.0588611 0.0541027 0.127065 
0.573347 0.0473806 0.0706379 0.136892 
0.563844 0.0351382 0.0830049 0.126083 
0.583477 0.0308262 0.108432 0.114763 
0.596591 0.0264568 0.0965683 0.107722 
0.600268 0.0336528 0.087081 0.115452 
0.648325 0.0205229 0.0872386 0.106119 
0.601705 0.00939253 0.0747039 0.0854598 
0.655678 0.00524711 0.0904805 0.0837738 
0.709033 0.00478709 0.130159 0.0699866 
0.73952 0.00723979 0.144025 0.0545097 
0.692594 0.00570669 0.121859 0.0601066 
0.735291 0.00513811 0.114183 0.0662543 
0.696497 0.0318497 0.119618 0.0892798 
0.676153 0.0429551 0.0992011 0.0969001 
0.552382 0.0924916 0.0891261 0.102294 
0.543187 0.0876919 0.0958431 0.0803688 
0.638083 0.0765332 0.081686 0.112805 
0.63543 0.0702143 0.0403282 0.103473 
0.596687 0.0626231 0.0728041 0.0933264 
0.615178 0.072278 0.0343977 0.0784207 
0.59656 0.0702973 0.0411098 0.0955294 
0.554799 0.0720381 0.0378269 0.113395 
0.52756 0.103389 0.032127 0.118578 
0.523032 0.115219 0.0783235 0.101758 
0.491435 0.110592 0.0964404 0.1243 
0.43189 0.123862 0.0934043 0.102553 
0.416906 0.110028 0.0588519 0.0846882 
0.533815 0.07677 0.0459395 0.110385 
0.583478 0.0692995 0.0557585 0.122209 
0.538023 0.0910748 0.045525 0.146772 
0.498773 0.129457 0.0645037 0.13328 
0.552683 0.136802 0.0803878 0.109008 
0.561432 0.132415 0.0670221 0.126963 
0.559468 0.137 0.0762574 0.135879 
0.537756 0.137887 0.0955474 0.125222 
0.518913 0.151703 0.102867 0.0864717 
0.617718 0.0984824 0.102434 0.109684 
0.59736 0.0791236 0.114483 0.0776194 
0.597638 0.0828534 0.127385 0.0837481 
0.59885 0.073299 0.155444 0.0864052 
0.530491 0.0475483 0.121205 0.0973686 
0.602068 0.0532074 0.0706547 0.102327 
0.639579 0.0529228 0.0449468 0.0950734 
0.66611 0.0424816 0.039836 0.0827703 
0.734675 0.0399974 0.0333896 0.0849123 
0.743041 0.0538716 0.0323816 0.0793932 
0.722607 0.0558658 0.0369765 0.0896345 
0.739666 0.0467898 0.0220385 0.0909449 
0.746664 0.0495453 0.045642 0.0636174 
0.756209 0.0369072 0.0747567 0.0863612 
0.815808 0.0288517 0.130788 0.0928829 
0.77606 0.0259128 0.180521 0.0763787 
0.787415 0.0303297 0.154613 0.0576755 
0.760361 0.038031 0.13511 0.0618342 
0.793686 0.0338922 0.110021 0.0471121 
0.735234 0.0551648 0.118997 0.0445637 
0.637688 0.050077 0.117297 0.0490875 
0.54456 0.0970751 0.0751439 0.0317909 
0.54819 0.0916455 0.043778 0.0326938 
0.569559 0.104763 0.0530329 0.0221817 
0.548859 0.11178 0.0505477 0.0283633 
0.532423 0.114887 0.0184852 0.0418618 
0.568294 0.112162 0.0648319 0.057588 
0.641266 0.0963138 0.0929053 0.0399119 
0.669003 0.10352 0.102839 0.0412731 
0.614174 0.121394 0.149415 0.084401 
0.608457 0.129664 0.168113 0.0692084 
0.586615 0.132133 0.170953 0.0522287 
0.586979 0.121759 0.202723 0.0443066 
0.561992 0.141119 0.183617 0.0663381 
0.667237 0.0882132 0.1957 0.0725054 
0.689839 0.104143 0.202047 0.047319 
0.653229 0.0940026 0.205918 0.0571407 
0.549615 0.134987 0.164968 0.0439968 
0.574573 0.122141 0.194171 0.0412576 
0.543893 0.143635 0.2511 0.067271 
0.589723 0.116246 0.243777 0.0606656 
0.612815 0.0900247 0.22728 0.0530739 
0.64538 0.0789754 0.225282 0.0710666 
0.647296 0.0539839 0.146404 0.098009 
0.573471 0.105864 0.111858 0.0870767 
0.545745 0.124087 0.059023 0.0870329 
0.570206 0.114024 0.045376 0.0894776 
0.51968 0.126229 0.0222868 0.098001 
0.537722 0.106778 0.0632973 0.0881922 
0.597482 0.0871952 0.0535361 0.0955858 
0.635138 0.0677205 0.0580779 0.131906 
0.63952 0.0838101 0.0483576 0.131985 
0.598717 0.0926664 0.0303942 0.137842 
0.56144 0.0947715 0.0368384 0.128193 
0.553864 0.0843162 0.036764 0.134356 
0.549331 0.103304 0.0698828 0.121901 
0.596584 0.0780739 0.0942283 0.103885 
0.638809 0.0536305 0.153722 0.086352 
0.639409 0.0373467 0.18506 0.109858 
0.621538 0.0312055 0.157912 0.0957286 
0.5754 0.0374102 0.19476 0.0826913 
0.55327 0.0423878 0.147637 0.0722683 
0.592396 0.0457989 0.115427 0.0960279 
0.586682 0.0591638 0.137828 0.0652159 
0.5716 0.0524207 0.118992 0.048189 
0.531676 0.0705826 0.15157 0.0413301 
0.568552 0.0758601 0.226427 0.062323 
0.509925 0.0720779 0.183993 0.0802826 
0.486478 0.077717 0.172243 0.0840593 
0.547678 0.0801773 0.184393 0.0858515 
0.565368 0.0713072 0.176374 0.0979497 
0.593139 0.0485477 0.096012 0.0786967 
0.520977 0.0528847 0.0919868 0.0718196 
0.510182 0.0428817 0.1188 0.0471704 
0.407251 0.0367845 0.138831 0.043616 
0.386187 0.0525093 0.0647795 0.0665222 
0.372653 0.0572186 0.0483442 0.0764698 
0.430512 0.0852145 0.059675 0.0850613 
0.447073 0.0786006 0.0885814 0.0871926 
0.516039 0.0768571 0.103552 0.0799571 
0.573972 0.0719421 0.062995 0.106464 
0.557877 0.100952 0.0597925 0.0948737 
0.537173 0.111 0.0332812 0.0898968 
0.520736 0.14556 0.0331145 0.119624 
0.565082 0.122038 0.0611711 0.105482 
0.557393 0.105134 0.0768245 0.097967 
0.498663 0.106219 0.088533 0.1031 
0.397199 0.132266 0.0627464 0.104642 
0.411072 0.110455 0.105021 0.0974798 
0.369575 0.129009 0.154697 0.0987379 
0.350647 0.134334 0.182404 0.0819849 
0.3559 0.11976 0.193566 0.0701335 
0.392965 0.125935 0.193683 0.0634363 
0.456589 0.111745 0.12247 0.0743781 
0.434681 0.0843094 0.0722755 0.0704292 
0.444584 0.0736434 0.055413 0.0567812 
0.425471 0.0576478 0.0507604 0.0716931 
0.396033 0.0617851 0.078326 0.0445256 
0.429064 0.0476888 0.0696057 0.0517838 
0.457116 0.0417371 0.0544204 0.0424453 
0.456238 0.0440292 0.0652273 0.0535471 
0.428426 0.0636829 0.125353 0.050333 
0.446839 0.0746389 0.134091 0.0468018 
0.407298 0.0711169 0.074276 0.0460547 
0.465412 0.0430927 0.0560391 0.0524631 
0.44749 0.0392002 0.0210572 0.108991 
0.446268 0.0585169 0.0209931 0.0735024 
0.401209 0.0513044 0.0294385 0.054567 
0.445927 0.0398897 0.0353161 0.0786325 
0.432762 0.0355449 0.042723 0.0746217 
0.468726 0.0381819 0.0386721 0.0854942 
0.487079 0.0347469 0.0523348 0.0950101 
0.490383 0.0429078 0.0796289 0.101996 
0.525037 0.0403622 0.119057 0.0756578 
0.497352 0.0548038 0.140479 0.056567 
0.512817 0.0561975 0.150447 0.0424614 
0.551763 0.060518 0.12736 0.0696066 
0.560481 0.0529863 0.121115 0.0720265 
0.552272 0.0590494 0.147351 0.0615103 
0.644333 0.0452117 0.106507 0.0546095 
0.661057 0.0599644 0.0727687 0.0576844 
0.718205 0.0457981 0.0574414 0.0777169 
0.670761 0.0540094 0.0351026 0.0974393 
0.723508 0.0433505 0.0542889 0.083059 
0.7048 0.0309464 0.0254862 0.0539214 
0.675527 0.0559698 0.0462118 0.0451656 
0.654645 0.0649531 0.028375 0.033827 
0.691183 0.0734975 0.0357062 0.0456793 
0.711185 0.0816712 0.0578257 0.0376644 
0.720628 0.0695961 0.0660052 0.0160416 
0.730991 0.0577418 0.0892707 0.0375328 
0.735059 0.0684713 0.0766528 0.072046 
0.802594 0.0437307 0.0792769 0.0941328 
0.739242 0.0696013 0.103159 0.0877815 
0.708185 0.088116 0.109866 0.101823 
0.707393 0.0806851 0.116815 0.107842 
0.775417 0.0515092 0.11093 0.113171 
0.731503 0.062999 0.114187 0.0814138 
0.749075 0.0604219 0.129825 0.0912386 
0.744533 0.0490569 0.145701 0.0715688 
0.692372 0.0781882 0.164933 0.0593595 
0.723944 0.0700002 0.136852 0.0585926 
0.786694 0.0482412 0.13288 0.0604934 
0.838349 0.0303172 0.127011 0.0567092 
0.825985 0.037876 0.184549 0.0583077 
0.879552 0.0193461 0.1959 0.0565955 
0.893377 0.0218086 0.233842 0.07307 
0.844337 0.0395984 0.257399 0.0821907 
0.832065 0.0362908 0.200081 0.0990674 
0.803488 0.0394288 0.148774 0.122258 
0.831858 0.0300601 0.207786 0.0928424 
0.778628 0.0305018 0.154376 0.104674 
0.715771 0.0246847 0.144189 0.122924 
0.747064 0.0435828 0.131107 0.12168 
0.648007 0.0470401 0.134598 0.113858 
0.690503 0.0401138 0.098902 0.139885 
0.691267 0.02299 0.0887843 0.144682 
0.705107 0.0228543 0.0790706 0.133662 
0.760335 0.0205602 0.0842084 0.089956 
0.808443 0.0162025 0.0779001 0.120341 
0.793472 0.0282162 0.101733 0.123267 
0.782122 0.0212065 0.0627331 0.121446 
0.804174 0.0159124 0.089584 0.138337 
0.796113 0.0147659 0.0654925 0.133236 
0.772728 0.0389607 0.0334109 0.110831 
0.791114 0.034635 0.0336901 0.131427 
0.788089 0.0271148 0.0652261 0.110741 
0.800547 0.0194966 0.0476146 0.110622 
0.750633 0.0422985 0.0393562 0.10208 
0.686537 0.0738634 0.0562882 0.098497 
0.56935 0.0931939 0.082899 0.0587013 
0.552536 0.101826 0.0822361 0.0385715 
0.603006 0.0774083 0.130578 0.0362175 
0.562311 0.0557696 0.11189 0.0271439 
0.484719 0.0706682 0.123467 0.0596688 
0.57257 0.0684879 0.0908144 0.054455 
0.569219 0.0712348 0.127018 0.0460345 
0.469934 0.121667 0.0941498 0.0736021 
0.482243 0.117074 0.120144 0.0883587 
0.566435 0.0985397 0.147339 0.0715527 
0.512816 0.152688 0.11503 0.103346 
0.577054 0.135987 0.118818 0.118857 
0.572767 0.113255 0.089832 0.0987648 
0.667166 0.0983894 0.096661 0.107579 
0.682741 0.0897112 0.126906 0.107899 
0.692455 0.0949828 0.101062 0.0912548 
0.68498 0.0958067 0.109807 0.0799018 
0.695117 0.0933606 0.0817311 0.084598 
0.703668 0.0978574 0.0497673 0.114855 
0.702721 0.0869711 0.0941052 0.0923939 
0.618277 0.13694 0.0536987 0.122406 
0.568208 0.150388 0.0586405 0.119069 
0.579859 0.151734 0.104615 0.0952622 
0.658798 0.127715 0.0715637 0.095896 
0.642754 0.137772 0.0803941 0.0654918 
0.599785 0.150599 0.0648621 0.0729383 
0.705285 0.0936497 0.147496 0.0702274 
0.672723 0.100347 0.106661 0.0761179 
0.672926 0.0795407 0.100585 0.0856441 
0.709513 0.065064 0.0498702 0.0708298 
0.704076 0.0578614 0.0431378 0.106485 
0.751621 0.0438656 0.0797864 0.0944867 
0.698553 0.0480746 0.0617893 0.107306 
0.652774 0.0542594 0.104213 0.115248 
0.668954 0.0546786 0.100124 0.0908917 
0.571576 0.0706211 0.0578023 0.0884765 
0.583882 0.0680839 0.0505431 0.068815 
0.520692 0.0706039 0.0479343 0.0648451 
0.520414 0.117703 0.0366846 0.0644604 
0.559455 0.100176 0.0916306 0.0505044 
0.53224 0.143024 0.113194 0.0980756 
0.562605 0.128079 0.0609208 0.11994 
0.463609 0.126902 0.0357743 0.111303 
0.384503 0.0849968 0.0655211 0.10303 
0.389916 0.089678 0.0658739 0.107787 
0.374631 0.1016 0.0443281 0.0989259 
0.353441 0.0904305 0.0461465 0.111668 
0.300252 0.119529 0.0614288 0.111809 
0.32025 0.116276 0.0705511 0.0761944 
0.363604 0.100769 0.088992 0.0787177 
0.391269 0.106844 0.107515 0.0595966 
0.340166 0.136208 0.101855 0.0670369 
0.369839 0.137707 0.0602553 0.0817308 
0.381522 0.125402 0.102893 0.0594335 
0.41701 0.129691 0.13331 0.10951 
0.443737 0.100226 0.112148 0.0664111 
0.439136 0.0912202 0.129123 0.0942147 
0.446585 0.101376 0.142982 0.0674226 
0.528958 0.073135 0.176897 0.0797433 
0.551231 0.0856348 0.110981 0.106668 
0.570492 0.0837565 0.0652977 0.103802 
0.541107 0.081906 0.049274 0.0935854 
0.546089 0.0916643 0.049285 0.0883637 
0.4668 0.114703 0.0310518 0.0853274 
0.502309 0.116284 0.0452937 0.0957542 
0.564266 0.103454 0.0562916 0.117248 
0.573034 0.0796644 0.0582899 0.113167 
0.595742 0.0560925 0.0619908 0.124439 
0.53002 0.0720292 0.0492251 0.121464 
0.605491 0.0349769 0.131638 0.105861 
0.629053 0.0416761 0.0743925 0.128799 
0.645837 0.0138834 0.0524435 0.122181 
0.617147 0.0169829 0.0365714 0.0980274 
0.692906 0.014244 0.0312093 0.143825 
0.716028 0.0155379 0.138419 0.165163 
0.628516 0.0251088 0.113505 0.148105 
0.654304 0.0468316 0.0895845 0.121866 
0.693648 0.026006 0.0797849 0.120631 
0.625957 0.0337139 0.0801546 0.136557 
0.620726 0.0481467 0.119343 0.129559 
0.608235 0.0541752 0.0944463 0.141711 
0.646152 0.0509887 0.11262 0.11409 
0.69489 0.0431227 0.125998 0.114482 
0.672891 0.0599452 0.108387 0.138914 
0.649169 0.0870688 0.0851922 0.113561 
0.632015 0.0845909 0.0951739 0.0926624 
0.711264 0.0755954 0.0715751 0.0736643 
0.752396 0.0685002 0.0778472 0.0653993 
0.780267 0.0562126 0.080887 0.0783736 
0.792252 0.0373226 0.0581503 0.0670081 
0.755326 0.0424718 0.0593078 0.0846527 
0.747433 0.036816 0.0526141 0.0676657 
0.830758 0.0253865 0.124845 0.0448835 
0.838177 0.022182 0.151646 0.0381052 
0.830625 0.0367863 0.116315 0.0824693 
0.794616 0.0496351 0.0728623 0.0823891 
0.789642 0.0609436 0.0400457 0.0886985 
0.801688 0.0537459 0.0859548 0.0827369 
0.786986 0.0637129 0.0765708 0.0800467 
0.762181 0.0760338 0.134989 0.0924709 
0.750769 0.0921657 0.165552 0.106937 
0.756285 0.0847195 0.104224 0.105872 
0.761979 0.0599099 0.126104 0.117298 
0.77372 0.0477202 0.099857 0.109038 
0.748369 0.0261548 0.0897791 0.105008 
0.738001 0.0315765 0.121705 0.0808213 
0.704327 0.0358816 0.131724 0.0588978 
0.725702 0.0257987 0.0973577 0.0817048 
0.684905 0.0215651 0.0688472 0.115354 
0.62373 0.0226254 0.13968 0.10458 
0.624958 0.0341917 0.145474 0.104639 
0.655691 0.012602 0.145521 0.10856 
0.658113 0.0206638 0.138728 0.0946963 
0.662149 0.0238593 0.170123 0.0866472 
0.679466 0.0303499 0.0663196 0.0785801 
0.649408 0.0437362 0.0631983 0.0571884 
0.599553 0.0483388 0.0618591 0.0378704 
0.572559 0.0507235 0.0500308 0.0618142 
0.586384 0.0421254 0.0494439 0.0955274 
0.607891 0.0685083 0.064466 0.10314 
0.659724 0.0711036 0.0773317 0.10787 
0.606246 0.0470947 0.117937 0.127476 
0.575711 0.0581046 0.133944 0.118218 
0.584667 0.0823524 0.144266 0.10963 
0.513863 0.0910216 0.15064 0.134727 
0.581273 0.0788283 0.208832 0.0727133 
0.549357 0.0616199 0.232335 0.0732136 
0.514188 0.076913 0.199265 0.061413 
0.431942 0.0738762 0.197256 0.0679803 
0.477859 0.0712561 0.184493 0.0967247 
0.540368 0.0752009 0.146473 0.109362 
0.60181 0.0666266 0.144115 0.0840885 
0.53887 0.0824073 0.170854 0.0892575 
0.52642 0.0941341 0.188931 0.0877056 
0.485964 0.111782 0.139797 0.088095 
0.515143 0.0958838 0.157113 0.0674613 
0.517628 0.105343 0.155793 0.0679396 
0.538888 0.0800166 0.154262 0.0769749 
0.539571 0.0789238 0.144992 0.092743 
0.541742 0.0706121 0.169249 0.0705608 
0.439633 0.0511292 0.154052 0.0511765 
0.428592 0.0805327 0.0987837 0.0595212 
0.387697 0.0709287 0.116326 0.0454132 
0.377118 0.0639418 0.084437 0.0496282 
0.392489 0.0489256 0.0688746 0.0752798 
0.311525 0.0488507 0.095201 0.0812149 
0.320535 0.0255902 0.0712971 0.0774663 
0.406778 0.0144999 0.0780407 0.0888887 
0.47243 0.0110374 0.069467 0.0850766 
0.430348 0.0193411 0.0898424 0.0542469 
0.478857 0.0132081 0.115282 0.0640292 
0.467082 0.0348623 0.144865 0.0531454 
0.448236 0.0328276 0.0856796 0.0612674 
0.459748 0.0328032 0.0796165 0.0462151 
0.401964 0.0230021 0.113872 0.0352787 
0.462696 0.0298817 0.105767 0.0428454 
0.482141 0.0417942 0.114384 0.0534397 
0.502328 0.0440038 0.107612 0.100878 
0.649138 0.0406038 0.121503 0.085711 
0.639778 0.0356893 0.0885067 0.0569279 
0.663376 0.0275899 0.0738566 0.0520487 
0.6607 0.0257803 0.0860578 0.0734768 
0.675612 0.0224862 0.118199 0.0642749 
0.67198 0.0365359 0.0802895 0.0746659 
0.513104 0.0442592 0.0678132 0.0700575 
0.527499 0.0493105 0.0640866 0.0701804 
0.503842 0.0632353 0.116219 0.088723 
0.491857 0.0771715 0.0659119 0.0673475 
0.441621 0.04705 0.0478686 0.0637782 
0.560615 0.0428776 0.0480225 0.0543474 
0.621324 0.0355951 0.0697908 0.0545983 
0.633487 0.0573039 0.0662126 0.0660682 
0.618277 0.0637319 0.0750884 0.0733929 
0.622835 0.0829705 0.0629838 0.0600723 
0.618644 0.0815241 0.0915932 0.0742643 
0.646032 0.0680206 0.114372 0.09074 
0.635639 0.0915791 0.107256 0.0878327 
0.680487 0.0754657 0.0682502 0.0997038 
0.738385 0.0420712 0.0533809 0.0843724 
0.721075 0.0451582 0.0807447 0.0589141 
0.795937 0.0176945 0.0541902 0.0780233 
0.73874 0.0194424 0.0570655 0.0690956 
0.699254 0.0161119 0.0622905 0.0849975 
0.744389 0.0352719 0.0722771 0.0672542 
0.748126 0.0291345 0.0628774 0.0884807 
0.769687 0.0356916 0.068871 0.0913427 
0.76125 0.0357473 0.0446876 0.0913285 
0.809085 0.0404687 0.0772663 0.061972 
0.816326 0.0488541 0.0716028 0.105877 
0.793602 0.0322053 0.0569479 0.0975904 
0.799613 0.0441322 0.0519203 0.090054 
0.765455 0.0466598 0.0522583 0.0898217 
0.823732 0.0309547 0.0737224 0.081912 
0.864831 0.0182836 0.0762319 0.0759087 
0.843339 0.0344402 0.108871 0.112882 
0.753135 0.070857 0.0713241 0.125164 
0.67488 0.0730363 0.0585849 0.0962367 
0.585 0.0706645 0.0428451 0.0864674 
0.585544 0.0439438 0.0493663 0.0578545 
0.641 0.035972 0.0707969 0.0710764 
0.588374 0.0341566 0.0492169 0.0639931 
0.467533 0.028305 0.0348898 0.0566193 
0.575086 0.0337004 0.0476127 0.0464764 
0.604065 0.0413267 0.0646576 0.0453631 
0.668289 0.0545591 0.0579605 0.0459751 
0.633356 0.0705807 0.0455701 0.0610898 
0.64045 0.0790775 0.0725615 0.0425329 
0.699033 0.0650518 0.0693914 0.0597018 
0.732573 0.0531382 0.085982 0.0530124 
0.711098 0.0497656 0.109505 0.0525229 
0.686932 0.0475551 0.0906495 0.0472741 
0.770401 0.0383694 0.0774822 0.0701672 
0.765299 0.0196251 0.0763565 0.0978611 
0.766252 0.0115559 0.0972369 0.0528195 
0.781898 0.0284221 0.0931797 0.052268 
0.75797 0.0260904 0.0777929 0.0396218 
0.786513 0.0307171 0.0857502 0.0288263 
0.815963 0.0348219 0.0496654 0.0536137 
0.808748 0.0497356 0.0495814 0.0646269 
0.766385 0.0718998 0.0897257 0.0632735 
0.779196 0.0522251 0.0797877 0.0483344 
0.78268 0.051327 0.0600203 0.0501397 
0.736082 0.0506039 0.0580072 0.0453091 
0.709829 0.0425914 0.0308825 0.0574494 
0.625655 0.0458949 0.0284972 0.0428628 
0.585824 0.025622 0.024785 0.0440686 
0.664586 0.0200987 0.0799279 0.0777545 
0.563177 0.0266513 0.0531687 0.0599529 
0.49319 0.0205531 0.0710662 0.0603972 
0.535738 0.0209407 0.053499 0.0877643 
0.559107 0.0254821 0.0739181 0.110166 
0.663945 0.0324378 0.121507 0.121611 
0.686033 0.0429717 0.107026 0.10607 
0.684996 0.0614315 0.0727912 0.116643 
0.683015 0.0385677 0.0687657 0.0999195 
0.779828 0.0351893 0.0787442 0.132682 
0.784983 0.028399 0.0675367 0.130295 
0.793447 0.0361023 0.0621612 0.122919 
0.783751 0.0426837 0.0599084 0.107246 
0.772834 0.0484606 0.0777992 0.0879129 
0.737811 0.0546035 0.0833836 0.132063 
0.766654 0.0302062 0.076068 0.133597 
0.749552 0.0231061 0.0826134 0.14036 
0.727467 0.0472012 0.115991 0.156598 
0.71129 0.0546568 0.0975969 0.163686 
0.722328 0.0354925 0.0639722 0.147796 
0.742439 0.0248234 0.0866887 0.105198 
0.678593 0.0306666 0.0629641 0.104198 
0.771839 0.0184575 0.0920797 0.114925 
0.736229 0.0258172 0.0786376 0.0926645 
0.700646 0.0179071 0.0640767 0.0803076 
0.691245 0.0125319 0.0795509 0.111684 
0.676218 0.0224651 0.0777886 0.115504 
0.623165 0.0218786 0.0369211 0.119636 
0.611764 0.0277471 0.0310717 0.131015 
0.655637 0.0214578 0.010371 0.119181 
0.743485 0.0271486 0.0174487 0.0882356 
0.752711 0.0398879 0.016008 0.092403 
0.737745 0.0376138 0.0211614 0.0710375 
0.736443 0.0449272 0.0544923 0.0745139 
0.772579 0.0424143 0.0503791 0.0740319 
0.689316 0.0397613 0.0945639 0.0825462 
0.732702 0.0291442 0.0798319 0.0803976 
0.672668 0.0523574 0.0591373 0.0831265 
0.633587 0.0483483 0.110818 0.0785368 
0.580915 0.0721975 0.153093 0.0728198 
0.563744 0.0809308 0.121738 0.0842387 
0.464037 0.0781497 0.067578 0.102412 
0.511045 0.0739679 0.0597718 0.105171 
0.537204 0.0699775 0.103619 0.0988032 
0.466133 0.0893441 0.102476 0.119765 
0.444847 0.11731 0.147174 0.0824056 
0.378273 0.10068 0.118573 0.0809378 
0.379005 0.0707764 0.096404 0.0927705 
0.458185 0.0617019 0.0720721 0.0976882 
0.446281 0.0765199 0.0743121 0.090452 
0.453052 0.0793936 0.0415965 0.122328 
0.510377 0.0708255 0.0315842 0.0905612 
0.519148 0.0561949 0.0131359 0.0992919 
0.539326 0.0446494 0.0241541 0.144744 
0.568249 0.0293158 0.0401372 0.101516 
0.477642 0.0440227 0.0989461 0.116748 
0.545692 0.0293055 0.105219 0.0948335 
0.557999 0.0242248 0.104877 0.0828299 
0.589768 0.0281875 0.115207 0.0714575 
0.592068 0.0205023 0.084392 0.085696 
0.511125 0.0307585 0.0614027 0.0751269 
0.510246 0.0229076 0.0942413 0.0671186 
0.581333 0.0320355 0.133384 0.0749634 
0.532452 0.0240346 0.147059 0.0821319 
0.580112 0.0364738 0.157403 0.0817481 
0.567289 0.0559158 0.0804171 0.0769062 
0.511763 0.0822977 0.0893886 0.101417 
0.458518 0.0852553 0.0958891 0.0947996 
0.432179 0.110761 0.174136 0.107951 
0.426294 0.102218 0.179786 0.0893395 
0.34872 0.105648 0.160677 0.0726815 
0.313764 0.121192 0.142439 0.0557052 
0.344685 0.132153 0.174597 0.0422358 
0.409068 0.107012 0.187595 0.0241422 
0.41634 0.100105 0.15053 0.0246141 
0.412009 0.089164 0.126548 0.036672 
0.435006 0.0717858 0.100597 0.046838 
0.448579 0.0617294 0.107959 0.0598875 
0.516404 0.0697156 0.119269 0.0597495 
0.557352 0.0592963 0.0955062 0.0619058 
0.505761 0.0807573 0.0885426 0.0558981 
0.46779 0.0811309 0.0570842 0.0396584 
0.486502 0.0868408 0.0940883 0.0598548 
0.51897 0.0800832 0.09868 0.0525019 
0.50888 0.0828092 0.122963 0.0678465 
0.457687 0.111216 0.171242 0.0517475 
0.447939 0.117842 0.149671 0.0547175 
0.444076 0.134669 0.159346 0.0713012 
0.4881 0.0959974 0.156143 0.0481558 
0.502721 0.106415 0.185636 0.0461405 
0.503596 0.103553 0.16154 0.0573883 
0.526684 0.104875 0.129497 0.0385547 
0.472507 0.120226 0.141615 0.0352618 
0.492466 0.0977657 0.116161 0.0498032 
0.493337 0.0876557 0.102646 0.0485796 
0.552397 0.0645461 0.0923564 0.0429628 
0.498468 0.0663281 0.0624511 0.059291 
0.456518 0.0629202 0.0613964 0.0599515 
0.438837 0.0636762 0.0852112 0.0882305 
0.557932 0.0391195 0.077143 0.08001 
0.496971 0.0254876 0.0553081 0.0800565 
0.410092 0.0221772 0.0485687 0.0827379 
0.342052 0.0306735 0.0522379 0.0671241 
0.299521 0.0441368 0.0409061 0.0554929 
0.418038 0.0432915 0.0323622 0.0497496 
0.435497 0.0366132 0.0364904 0.0397012 
0.336573 0.0508457 0.024414 0.093872 
0.437122 0.0551071 0.0207638 0.0895003 
0.433591 0.0455423 0.0333386 0.052631 
0.434878 0.0546668 0.0536629 0.0742896 
0.359601 0.0393674 0.070993 0.0599481 
0.433906 0.0342826 0.065461 0.0683421 
0.383818 0.0761599 0.0546093 0.0714189 
0.421848 0.103509 0.0577303 0.0799782 
0.450172 0.0801707 0.0351788 0.10401 
0.446481 0.0475944 0.0387581 0.107849 
0.498495 0.0462348 0.0615605 0.13286 
0.478216 0.0353237 0.0745508 0.14153 
0.586507 0.0330187 0.0572281 0.133103 
0.604157 0.0352552 0.0510724 0.090291 
0.583679 0.031298 0.0244251 0.108936 
0.602499 0.0279869 0.0365544 0.122752 
0.554667 0.0653944 0.0370027 0.111687 
0.626752 0.0476365 0.0235783 0.140556 
0.613143 0.0710299 0.0251179 0.137019 
0.533987 0.084124 0.0306039 0.103612 
0.568267 0.0930781 0.0147915 0.115628 
0.573888 0.105789 0.023833 0.156775 
0.58135 0.121104 0.0316778 0.120751 
0.563252 0.103424 0.0425463 0.104162 
0.551674 0.137692 0.0326617 0.0795387 
0.550463 0.138555 0.0249378 0.0750316 
0.635869 0.0833241 0.0385719 0.0636152 
0.657542 0.0757642 0.0253867 0.0564245 
0.684619 0.0492058 0.0684211 0.0488552 
0.717 0.0521099 0.0764814 0.065146 
0.641033 0.060514 0.113528 0.0623591 
0.640237 0.0667321 0.139505 0.052522 
0.608483 0.101893 0.0735974 0.0560364 
0.665524 0.0771003 0.0849709 0.0487423 
0.606239 0.0741079 0.0803488 0.0255514 
0.663825 0.0592351 0.101239 0.0148225 
0.657351 0.0470561 0.0797229 0.0590544 
0.660963 0.0556058 0.107283 0.0603504 
0.63358 0.0751336 0.12434 0.0510544 
0.660073 0.0647525 0.128758 0.0553381 
0.699324 0.0514741 0.156446 0.0358186 
0.699093 0.0630221 0.198609 0.05143 
0.712849 0.0635692 0.240687 0.0392381 
0.720814 0.0458898 0.245194 0.0561667 
0.664683 0.0518569 0.201492 0.0392313 
0.681652 0.0337927 0.112383 0.0321445 
0.703215 0.019359 0.108836 0.0269161 
0.725626 0.0175824 0.0950425 0.0376123 
0.67066 0.0315253 0.0810685 0.0320251 
0.560375 0.0333327 0.0894342 0.038694 
0.555099 0.0352246 0.0719661 0.0444533 
0.620823 0.0566325 0.0426897 0.0456018 
0.509336 0.0810277 0.0353087 0.0440706 
0.521233 0.0998482 0.0290324 0.0465461 
0.516564 0.118451 0.0437327 0.0717114 
0.592045 0.0757944 0.0372642 0.0920028 
0.554831 0.0833666 0.0538544 0.079333 
0.547406 0.0896258 0.0874196 0.0538607 
0.585929 0.0628268 0.0865611 0.0655883 
0.612389 0.0600835 0.0802066 0.0464706 
0.65545 0.0710099 0.0857975 0.0474513 
0.688509 0.0526656 0.0709556 0.0565886 
0.646979 0.080999 0.0787789 0.0712786 
0.677933 0.0788598 0.0765594 0.0901464 
0.693629 0.0742116 0.0868002 0.0774367 
0.651664 0.0934535 0.0708493 0.0764405 
0.605783 0.110146 0.0968667 0.0702245 
0.494384 0.137918 0.0985904 0.0432609 
0.549522 0.101806 0.0917054 0.0592617 
0.591693 0.0893798 0.0795612 0.082173 
0.684671 0.0601547 0.0859485 0.0707735 
0.695469 0.0662392 0.109194 0.0549382 
0.704039 0.0529941 0.112622 0.0540612 
0.663662 0.0441516 0.076769 0.0763842 
0.615917 0.0563374 0.0889277 0.0726279 
0.654217 0.049188 0.068175 0.0607492 
0.660733 0.0476861 0.0438521 0.0423061 
0.726302 0.0532878 0.0423864 0.0527179 
0.647243 0.0793678 0.0332498 0.0608895 
0.627469 0.0973221 0.0437878 0.0680387 
0.625897 0.0751148 0.0449961 0.0675872 
0.650074 0.0648955 0.0573758 0.069749 
0.666374 0.0769433 0.049145 0.0700829 
0.677003 0.087275 0.0833972 0.068003 
0.644237 0.122444 0.0822619 0.0754931 
0.550359 0.123184 0.110171 0.0870262 
0.458175 0.166437 0.128507 0.0974907 
0.381329 0.16252 0.163605 0.0650063 
0.466102 0.139637 0.0917396 0.0910462 
0.50529 0.154474 0.0742251 0.0771903 
0.468557 0.155228 0.0898633 0.0864766 
0.461554 0.171156 0.0566601 0.0629387 
0.515963 0.160412 0.0790327 0.0568746 
0.524556 0.138745 0.108966 0.0707391 
0.471326 0.170107 0.13678 0.0521041 
0.418449 0.187667 0.123583 0.0499904 
0.363187 0.227675 0.146204 0.0290946 
0.35973 0.196422 0.173709 0.0301638 
0.336428 0.199394 0.126463 0.0327839 
0.374277 0.144593 0.135155 0.0186697 
0.334606 0.110347 0.108818 0.0406521 
0.323447 0.0916754 0.132969 0.0425706 
0.342625 0.0890698 0.177823 0.0523331 
0.327655 0.0443788 0.162826 0.0660834 
0.388138 0.0594131 0.158672 0.0359419 
0.507025 0.0470438 0.145176 0.0382547 
0.46429 0.0373831 0.128707 0.0273709 
0.50606 0.037055 0.0844965 0.0356657 
0.496228 0.0309787 0.0852929 0.0385624 
0.550489 0.0320359 0.0390683 0.0684044 
0.610717 0.0268231 0.0753 0.0792127 
0.605157 0.0566231 0.081542 0.0831593 
0.644934 0.0451988 0.0849514 0.104441 
0.654611 0.0383258 0.0827027 0.0978109 
0.639156 0.0467908 0.0733269 0.0758224 
0.60929 0.0498277 0.102609 0.0537397 
0.594824 0.0631876 0.0967569 0.0463998 
0.527783 0.0808084 0.124483 0.0353994 
0.511511 0.0954689 0.123447 0.055446 
0.562208 0.0885734 0.0832459 0.037275 
0.586255 0.0921296 0.0646739 0.0481829 
0.61409 0.0756706 0.062902 0.0431003 
0.611365 0.0701555 0.0806233 0.0627391 
0.709593 0.0669104 0.103552 0.0755953 
0.708906 0.0529931 0.0781336 0.102872 
0.752108 0.0440918 0.0440495 0.112911 
0.768137 0.0293906 0.0545119 0.102775 
0.758771 0.0180019 0.0469076 0.0878344 
0.793588 0.0142799 0.10006 0.0709409 
0.722713 0.0385304 0.0920066 0.0998975 
0.759452 0.0313987 0.105801 0.0855931 
0.840742 0.0134583 0.122151 0.0625689 
0.808853 0.0270968 0.174157 0.0443777 
0.798654 0.0397348 0.168555 0.0508129 
0.808779 0.0361543 0.189974 0.07531 
0.82716 0.0359384 0.220878 0.0717458 
0.80047 0.0407087 0.228632 0.0543374 
0.807267 0.0377955 0.206758 0.0853584 
0.735879 0.0735215 0.193252 0.0595384 
0.735536 0.0649556 0.153457 0.0709473 
0.715296 0.0323481 0.136145 0.0842323 
0.703556 0.0413604 0.109514 0.100474 
0.713581 0.0555572 0.0941351 0.107443 
0.674042 0.06602 0.0714405 0.0957622 
0.761031 0.044934 0.036208 0.0952665 
0.703942 0.053342 0.0480658 0.0801472 
0.638043 0.0521702 0.0731154 0.0857707 
0.654076 0.0549402 0.0864004 0.0821908 
0.658072 0.0792284 0.0857618 0.053437 
0.657095 0.0716544 0.157819 0.068428 
0.716752 0.033799 0.113813 0.0851167 
0.658645 0.0597 0.0727373 0.103379 
0.652744 0.0856721 0.0632773 0.120518 
0.636851 0.0914446 0.0674914 0.103077 
0.60787 0.102053 0.0647273 0.0765978 
0.642798 0.104485 0.0652074 0.086156 
0.672291 0.0938165 0.0626596 0.0940942 
0.675983 0.0844407 0.0742601 0.0782685 
0.684919 0.0923639 0.095044 0.0751302 
0.658453 0.102594 0.102639 0.0668507 
0.715082 0.0904689 0.135101 0.0824595 
0.70374 0.103271 0.143478 0.084985 
0.737816 0.0958211 0.115553 0.0671614 
0.673849 0.0862834 0.0917633 0.0784833 
0.697547 0.0566488 0.0704364 0.102767 
0.62293 0.0603967 0.0452597 0.0674512 
0.664831 0.0366401 0.0412561 0.0473224 
0.668055 0.0350978 0.053059 0.0545177 
0.714201 0.046034 0.0475136 0.0532478 
0.696441 0.0248446 0.0383858 0.0528586 
0.765594 0.0151071 0.0339333 0.0696489 
0.752372 0.0332796 0.0509202 0.0756647 
0.736631 0.018011 0.0311693 0.070106 
0.733541 0.024184 0.0705418 0.114371 
0.717845 0.0250703 0.0412805 0.171466 
0.726414 0.0311282 0.0484134 0.154463 
0.751761 0.033136 0.0490366 0.115711 
0.77676 0.0424466 0.0408617 0.103098 
0.705981 0.0495007 0.0419554 0.114695 
0.677298 0.0561344 0.0314886 0.101108 
0.703053 0.0424446 0.0323953 0.0868275 
0.733776 0.0400528 0.0492943 0.0709089 
0.838137 0.0297858 0.0421685 0.0909131 
0.883846 0.0205127 0.0690843 0.0514124 
0.909777 0.0132443 0.0853869 0.0529784 
0.885538 0.0185365 0.0787888 0.0536845 
0.86808 0.0299649 0.101008 0.0878952 
0.799135 0.0441518 0.0845248 0.0950307 
0.732899 0.0989853 0.0650921 0.074055 
0.789104 0.0837652 0.121095 0.0564142 
0.814281 0.0647902 0.125791 0.0651755 
0.790732 0.0697502 0.0804966 0.0581776 
0.7844 0.0679222 0.100572 0.0617251 
0.74761 0.0733672 0.117061 0.0528972 
0.680664 0.0755481 0.122156 0.0673438 
0.681669 0.0662769 0.135118 0.0708222 
0.692391 0.0798604 0.131249 0.0846143 
0.629643 0.0941343 0.145377 0.115151 
0.530594 0.106693 0.159427 0.073441 
0.520637 0.100663 0.178121 0.0850281 
0.514934 0.0958131 0.181735 0.084224 
0.565393 0.0913312 0.182 0.0662287 
0.609832 0.0678015 0.130565 0.0878161 
0.606892 0.0511357 0.127799 0.106318 
0.579823 0.0617353 0.134313 0.0990084 
0.637778 0.0557979 0.11509 0.113907 
0.657978 0.0486388 0.18081 0.100859 
0.628549 0.0632521 0.156562 0.152255 
0.564592 0.0646137 0.110631 0.181073 
0.62696 0.0574579 0.100379 0.141453 
0.641424 0.0683063 0.109424 0.139118 
0.687162 0.0560985 0.103783 0.0976318 
0.76494 0.0477399 0.0716234 0.0883224 
0.762374 0.0552228 0.130774 0.096059 
0.788195 0.0518764 0.177423 0.0624287 
0.735776 0.0475656 0.189637 0.0769402 
0.723751 0.0444193 0.157423 0.0850315 
0.799403 0.0303777 0.148465 0.0921724 
0.807655 0.0368991 0.205907 0.0842846 
0.855359 0.0362193 0.183729 0.0681891 
0.853165 0.032576 0.164334 0.107847 
0.795663 0.0497841 0.126452 0.0909809 
0.863095 0.0295146 0.0965258 0.10924 
0.784864 0.044057 0.147112 0.114605 
0.779096 0.050804 0.184846 0.105102 
0.74503 0.0419744 0.195058 0.0773694 
0.708482 0.0531919 0.196073 0.0805561 
0.771679 0.0371704 0.21559 0.0616228 
0.8368 0.0386459 0.214025 0.0788584 
0.760776 0.0639028 0.237812 0.0890208 
0.732335 0.0627246 0.194725 0.103622 
0.784338 0.0622346 0.149551 0.099559 
0.765042 0.0603451 0.163875 0.0641477 
0.774485 0.0445674 0.11162 0.0663997 
0.712679 0.0690195 0.134007 0.054598 
0.764144 0.0694679 0.163799 0.0437419 
0.790693 0.0696381 0.1672 0.0512889 
0.80571 0.0647245 0.188349 0.0742574 
0.801345 0.0697725 0.135791 0.0925676 
0.829133 0.06987 0.185872 0.0594733 
0.83889 0.0604016 0.190414 0.0570524 
0.815702 0.0480649 0.188958 0.0634503 
0.83718 0.0481485 0.239713 0.0683279 
0.847508 0.0557667 0.219758 0.0547381 
0.853295 0.0455098 0.216332 0.0422796 
0.828496 0.0644767 0.149515 0.0615924 
0.811872 0.0764436 0.112376 0.062629 
0.740208 0.0836296 0.147411 0.0530798 
0.671429 0.110911 0.154156 0.053468 
0.622341 0.0909501 0.193638 0.0515127 
0.684967 0.0740342 0.192997 0.0742988 
0.700546 0.0633385 0.184572 0.065418 
0.676931 0.049407 0.165022 0.0539136 
0.690569 0.0441055 0.144335 0.0527608 
0.613854 0.065773 0.110172 0.078066 
0.630631 0.0619158 0.117436 0.0786852 
0.569931 0.0837902 0.126964 0.0681889 
0.637086 0.0727888 0.181298 0.0637737 
0.607059 0.077172 0.17695 0.0642942 
0.538576 0.103796 0.163882 0.0890786 
0.448842 0.125904 0.104821 0.0911581 
0.472886 0.108804 0.068063 0.0951808 
0.522859 0.0938217 0.0958041 0.0719234 
0.510174 0.112671 0.124003 0.0713953 
0.462886 0.098012 0.108019 0.0477779 
0.512944 0.0932321 0.13517 0.030902 
0.507809 0.0926674 0.110317 0.0272515 
0.499595 0.1044 0.0823203 0.0538764 
0.539944 0.110123 0.0644067 0.0531468 
0.496402 0.10247 0.0672773 0.0351861 
0.589212 0.0773795 0.0437519 0.0447322 
0.587537 0.0513814 0.0297034 0.0467234 
0.522804 0.0641149 0.0185784 0.0577588 
0.599599 0.0533418 0.0115103 0.0739203 
0.525678 0.0750521 0.0171424 0.08849 
0.483407 0.066476 0.0295805 0.0894223 
0.474727 0.0714733 0.0203725 0.0747725 
0.466377 0.0710101 0.0379308 0.0990305 
0.496985 0.050164 0.0329974 0.0876033 
0.502441 0.0566729 0.0330558 0.0926738 
0.417564 0.0630423 0.0454992 0.0949379 
0.491396 0.0703227 0.0759783 0.0720186 
0.573774 0.0434488 0.0508368 0.0464087 
0.540488 0.0382967 0.0592746 0.0649327 
0.494377 0.0423041 0.0402869 0.0688075 
0.537508 0.0585101 0.0744579 0.0955999 
0.482975 0.0540193 0.0691155 0.108135 
0.483244 0.0872461 0.0666141 0.130127 
0.509848 0.0745191 0.0885307 0.125906 
0.547534 0.066079 0.0814698 0.126119 
0.519212 0.0658178 0.0627492 0.103812 
0.523143 0.0826518 0.0636758 0.0958072 
0.609306 0.0749138 0.0443717 0.0748017 
0.655687 0.0873153 0.0566067 0.0890964 
0.627386 0.0855383 0.0625543 0.0873663 
0.625583 0.107404 0.0546759 0.0765871 
0.674019 0.085663 0.0499701 0.104619 
0.562951 0.125479 0.0834493 0.11729 
0.559731 0.12682 0.0937343 0.127179 
0.602188 0.107961 0.130303 0.140592 
0.600062 0.107526 0.124695 0.172933 
0.627677 0.0994134 0.056274 0.165218 
0.647089 0.083253 0.0909775 0.132926 
0.642806 0.0886015 0.0847714 0.103146 
0.68259 0.10814 0.0945871 0.0957562 
0.701029 0.0903723 0.0969095 0.0670206 
0.660841 0.0957319 0.0901196 0.0703592 
0.650536 0.0843605 0.0787235 0.0762982 
0.591216 0.105062 0.0433611 0.0771964 
0.569403 0.109713 0.0391042 0.0668777 
0.45284 0.152738 0.0473118 0.0730167 
0.512516 0.119733 0.0345446 0.102733 
0.558155 0.100622 0.031055 0.117938 
0.579877 0.119668 0.0283168 0.118775 
0.570858 0.110974 0.03554 0.112517 
0.564181 0.121675 0.0468761 0.106196 
0.539732 0.113946 0.0471352 0.0542521 
0.572512 0.0951999 0.0521947 0.0766297 
0.615197 0.0582603 0.0658074 0.0820105 
0.603161 0.0565645 0.0584227 0.0548754 
0.622813 0.0723807 0.11184 0.0442987 
0.575366 0.0805103 0.145118 0.0384904 
0.549471 0.0929408 0.160722 0.0487593 
0.515989 0.109505 0.128492 0.0586435 
0.449666 0.098676 0.134404 0.0744033 
0.451636 0.0806034 0.148442 0.054669 
0.470939 0.0987996 0.166969 0.0504536 
0.489141 0.0790379 0.129145 0.0650535 
0.55497 0.0954094 0.142847 0.0561851 
0.536299 0.0686366 0.180766 0.0629611 
0.638204 0.0493069 0.114505 0.060045 
0.615876 0.0769608 0.0769452 0.0710002 
0.568515 0.105606 0.0927643 0.0622747 
0.572653 0.0905461 0.115633 0.0514388 
0.591773 0.0693423 0.115435 0.0624128 
0.537098 0.100319 0.106604 0.0659555 
0.516579 0.10198 0.0970575 0.0654011 
0.515711 0.108544 0.0542561 0.0742509 
0.413721 0.124993 0.0580713 0.055268 
0.461004 0.12027 0.0599844 0.0690345 
0.533001 0.111206 0.072894 0.0583206 
0.476071 0.114103 0.0902191 0.0425642 
0.430966 0.128036 0.0862876 0.0479759 
0.426752 0.12613 0.0738851 0.0331536 
0.420139 0.159072 0.0616943 0.0579999 
0.459151 0.150387 0.106554 0.0342838 
0.414586 0.141214 0.133947 0.0289132 
0.395918 0.15061 0.103431 0.0491766 
0.40714 0.144038 0.091302 0.0625888 
0.504574 0.110684 0.0906655 0.0431193 
0.533218 0.106238 0.0735372 0.0423606 
0.572047 0.106993 0.0426724 0.0573839 
0.538979 0.11818 0.0661881 0.0745946 
0.567538 0.105723 0.0488261 0.0674843 
0.583064 0.0842803 0.0335217 0.03966 
0.709463 0.0461626 0.0406772 0.0352189 
0.61065 0.0873664 0.0641495 0.0647631 
0.547073 0.104275 0.0745847 0.0504171 
0.565233 0.0985528 0.0674737 0.0564477 
0.582961 0.0672296 0.133274 0.0403836 
0.608681 0.0738797 0.12641 0.0632257 
0.642175 0.0853451 0.113907 0.0828 
0.657588 0.0820973 0.11906 0.0691344 
0.688275 0.059048 0.101248 0.0545003 
0.697492 0.0527812 0.0893804 0.0535387 
0.66071 0.0887104 0.0797416 0.0898301 
0.694608 0.076104 0.167844 0.0693839 
0.669432 0.0811694 0.149053 0.0610777 
0.698696 0.0801014 0.125034 0.0551989 
0.64167 0.084131 0.149729 0.0486573 
0.667449 0.0768708 0.133419 0.0471601 
0.602516 0.115631 0.181208 0.0327117 
0.669431 0.07576 0.157768 0.0578215 
0.634582 0.0730069 0.165422 0.0723423 
0.64927 0.0691212 0.133937 0.054386 
0.568118 0.0754137 0.0700952 0.0681366 
0.569356 0.0920496 0.0705707 0.0592595 
0.622198 0.0717535 0.0824496 0.0871318 
0.577128 0.0867221 0.0644332 0.0716809 
0.642204 0.038115 0.0348337 0.0537502 
0.626801 0.0380629 0.044895 0.0554054 
0.585941 0.0389215 0.0657805 0.0831089 
0.592845 0.0486832 0.0599899 0.0848304 
0.633048 0.036101 0.0643132 0.0662479 
0.635926 0.0404378 0.0530869 0.0813596 
0.521856 0.0430596 0.0663913 0.0837671 
0.524663 0.0355606 0.0822559 0.112588 
0.678737 0.0241149 0.0883462 0.0948468 
0.61971 0.0731464 0.072933 0.105344 
0.55383 0.0576109 0.0938219 0.0767243 
0.567768 0.0653521 0.101413 0.0643593 
0.610808 0.0516464 0.0850859 0.0545484 
0.516985 0.0359017 0.0863807 0.0465542 
0.485108 0.0411752 0.079443 0.0833006 
0.472356 0.0425423 0.0728907 0.0760286 
0.502965 0.0559692 0.0852192 0.041698 
0.53732 0.0595524 0.107274 0.057267 
0.575526 0.0514679 0.109254 0.0392446 
0.600069 0.0415969 0.103941 0.0527402 
0.692085 0.0407106 0.12013 0.067424 
0.60476 0.0639293 0.0581907 0.0732057 
0.647982 0.0369531 0.0370396 0.0695875 
0.568461 0.0634547 0.0591525 0.0945738 
0.545748 0.0648386 0.0334252 0.102081 
0.607178 0.0452344 0.042483 0.0838562 
0.652125 0.0446671 0.0831069 0.0757561 
0.591935 0.0487986 0.0981618 0.0445661 
0.439534 0.0904191 0.0665695 0.0612868 
0.520391 0.0650061 0.0975434 0.0400644 
0.463174 0.0848987 0.119895 0.0703998 
0.444465 0.0978739 0.1074 0.042107 
0.449157 0.091981 0.0733658 0.0382315 
0.512451 0.0966647 0.101328 0.0375003 
0.514591 0.12419 0.0791937 0.063072 
0.612797 0.118177 0.0622247 0.0651472 
0.683782 0.0887754 0.0732378 0.0500819 
0.678071 0.0863362 0.0795135 0.0353033 
0.711421 0.0884856 0.106495 0.0302099 
0.729851 0.0928576 0.090187 0.0375541 
0.750802 0.085883 0.0618725 0.055001 
0.757353 0.0818876 0.0385832 0.0429014 
0.661427 0.125196 0.0653124 0.0557755 
0.621795 0.106265 0.0748182 0.0425273 
0.594668 0.10373 0.0693209 0.0395238 
0.510221 0.121521 0.0580425 0.0481853 
0.552342 0.103007 0.0875599 0.030265 
0.63099 0.0758424 0.0751035 0.0319355 
0.655834 0.0503204 0.0429073 0.0309932 
0.643335 0.0520857 0.118762 0.027461 
0.687553 0.0598375 0.177995 0.054576 
0.706963 0.0571819 0.113006 0.0566786 
0.721252 0.0643155 0.127717 0.0667038 
0.68211 0.0867641 0.125593 0.0601707 
0.732611 0.0593082 0.126167 0.0641099 
0.739743 0.0389132 0.150262 0.0499893 
0.672727 0.0607348 0.188402 0.0707205 
0.696532 0.0599429 0.181833 0.0829316 
0.724282 0.0502768 0.172479 0.0688638 
0.720748 0.0607211 0.11443 0.0669029 
0.727487 0.0625276 0.10617 0.0675394 
0.68867 0.0583677 0.126668 0.0604944 
0.682966 0.057671 0.148849 0.0373382 
0.618386 0.0486187 0.103209 0.071669 
0.605965 0.0459847 0.0805602 0.0862797 
0.672421 0.0416285 0.109815 0.103535 
0.713003 0.0286739 0.0930093 0.0775195 
0.733047 0.0312972 0.0664676 0.0934893 
0.693567 0.0213403 0.0671315 0.123886 
0.717067 0.0189106 0.0599287 0.129047 
0.753403 0.0163289 0.0439149 0.130215 
0.722853 0.0160184 0.0745543 0.120463 
0.680587 0.0231286 0.0919881 0.111227 
0.698096 0.0166517 0.100055 0.0661845 
0.789778 0.0210825 0.0683979 0.0820523 
0.736338 0.0423457 0.040074 0.0981406 
0.761769 0.0388309 0.0610385 0.107239 
0.716567 0.0670896 0.0436384 0.0961693 
0.671453 0.0481476 0.0523367 0.132607 
0.596629 0.0633111 0.0435713 0.119996 
0.544581 0.068161 0.0329424 0.114254 
0.476 0.0503062 0.0436884 0.0801411 
0.417665 0.0684415 0.0672219 0.0656963 
0.492566 0.0621655 0.0568905 0.0625008 
0.500499 0.0487419 0.0712188 0.0972256 
0.569518 0.0543345 0.0956354 0.0803135 
0.629132 0.0369554 0.0608466 0.0922991 
0.616939 0.0467233 0.0473107 0.111371 
0.623045 0.0378892 0.0610841 0.0909261 
0.59728 0.0527683 0.0594405 0.0799004 
0.650252 0.0411918 0.0344463 0.116251 
0.645316 0.0271592 0.0676126 0.0882267 
0.532032 0.0305408 0.0721626 0.0951067 
0.526571 0.0500237 0.143198 0.0839875 
0.530571 0.0315421 0.107775 0.0784586 
0.544795 0.0438199 0.068198 0.0882751 
0.534612 0.0763014 0.0948819 0.0934558 
0.518989 0.0507269 0.0849453 0.0646988 
0.505864 0.0359788 0.129706 0.0497893 
0.538743 0.0252625 0.0626209 0.0747019 
0.469294 0.0394686 0.0893606 0.0771712 
0.447344 0.034118 0.0842253 0.080547 
0.376893 0.0595117 0.130389 0.0692824 
0.417447 0.0530182 0.0803444 0.0956588 
0.408617 0.0361006 0.0644427 0.0638087 
0.508335 0.0293198 0.0444944 0.0476157 
0.587815 0.0161136 0.147413 0.0727392 
0.532182 0.0274021 0.111678 0.0886765 
0.46995 0.0245483 0.169349 0.0766735 
0.424573 0.0319198 0.206931 0.0693337 
0.441077 0.0458008 0.160502 0.0571159 
0.450951 0.0504876 0.162976 0.0652456 
0.509164 0.0636437 0.136288 0.0900589 
0.514327 0.0687585 0.130839 0.103037 
0.498528 0.0864732 0.113291 0.114648 
0.48502 0.0815159 0.125038 0.108451 
0.448377 0.0723392 0.155253 0.116881 
0.477812 0.0603318 0.105633 0.101168 
0.441181 0.0507806 0.143092 0.0919675 
0.401825 0.0633563 0.084031 0.0892424 
0.466813 0.0485618 0.0792715 0.120019 
0.502542 0.0379904 0.0770316 0.10521 
0.595914 0.0431767 0.0738149 0.12512 
0.566944 0.0383011 0.0890225 0.140181 
0.678548 0.0323616 0.0634026 0.152687 
0.600873 0.0474651 0.0908908 0.124479 
0.606464 0.044694 0.0990309 0.116764 
0.683294 0.0427667 0.124486 0.105014 
0.681599 0.0385916 0.123323 0.0875299 
0.578141 0.0626354 0.151465 0.0816997 
0.549187 0.0627315 0.144666 0.0705813 
0.514479 0.0839363 0.145425 0.0999523 
0.559302 0.0717653 0.0917222 0.087852 
0.607933 0.0657669 0.109255 0.094885 
0.655565 0.0507582 0.106603 0.0913688 
0.635993 0.049334 0.0595839 0.0968047 
0.669229 0.0460556 0.0887797 0.127048 
0.662775 0.0343983 0.091061 0.107721 
0.629096 0.0312555 0.109867 0.109133 
0.649152 0.0341964 0.113156 0.0934057 
0.609495 0.0286187 0.0926519 0.119018 
0.640654 0.0424745 0.151763 0.0815616 
0.651022 0.0327403 0.102232 0.086713 
0.695876 0.0377902 0.0872828 0.107449 
0.707165 0.045264 0.0811648 0.127408 
0.608092 0.07411 0.06943 0.107115 
0.678587 0.0502614 0.052595 0.0913519 
0.656955 0.0679787 0.0925395 0.101928 
0.562011 0.0755559 0.0728059 0.121774 
0.572198 0.0780049 0.0838587 0.144809 
0.543022 0.0967555 0.113102 0.129298 
0.547813 0.123665 0.0924124 0.158971 
0.636369 0.0988964 0.197926 0.112244 
0.62179 0.110806 0.178902 0.109083 
0.653699 0.101715 0.147108 0.107821 
0.606744 0.102727 0.104534 0.111187 
0.586264 0.107888 0.0992159 0.0977737 
0.580022 0.0940371 0.0532841 0.107088 
0.526575 0.102052 0.0546763 0.113776 
0.61677 0.0752364 0.0390169 0.0749419 
0.656116 0.0856115 0.0493044 0.0581447 
0.647453 0.0865098 0.090954 0.0551917 
0.69708 0.0531121 0.10114 0.0449033 
0.650664 0.0541319 0.100995 0.0580731 
0.670394 0.0295374 0.113191 0.085314 
0.696963 0.0326864 0.0979785 0.0730164 
0.65459 0.0480617 0.151481 0.0699843 
0.662212 0.0230727 0.105798 0.0803347 
0.646012 0.0321613 0.103195 0.0768646 
0.651307 0.0415333 0.0531686 0.0640686 
0.639613 0.0412689 0.041678 0.0486201 
0.598481 0.0513846 0.042788 0.0804939 
0.513619 0.0601491 0.0249557 0.071904 
0.444916 0.0614714 0.0369816 0.0761537 
0.522208 0.0492995 0.0441933 0.109796 
0.535016 0.0355926 0.0623305 0.108762 
0.568204 0.0319991 0.0959792 0.0625373 
0.625239 0.024952 0.063794 0.074184 
0.592093 0.0291043 0.0981289 0.0783383 
0.619725 0.0353984 0.0811585 0.0872841 
0.624018 0.0515141 0.0859814 0.0787281 
0.671601 0.0385583 0.0885942 0.0693719 
0.674678 0.0289992 0.0728746 0.07227 
0.696067 0.0396385 0.061961 0.0955933 
0.682741 0.0326739 0.0933241 0.126132 
0.662944 0.0301038 0.11486 0.117777 
0.653833 0.0387416 0.142159 0.13151 
0.636184 0.0345777 0.180374 0.111611 
0.635306 0.0216597 0.218802 0.0885793 
0.629233 0.0238816 0.227147 0.0909528 
0.624554 0.0244171 0.209532 0.0861014 
0.573432 0.0218579 0.206394 0.0811187 
0.635369 0.0168946 0.214276 0.0694759 
0.672077 0.0285884 0.214661 0.0682645 
0.661426 0.029693 0.215829 0.062409 
0.683271 0.0277734 0.201881 0.0506817 
0.681856 0.0547912 0.180607 0.037682 
0.641332 0.0560857 0.195858 0.0463993 
0.66471 0.0631832 0.221461 0.0322728 
0.622714 0.063419 0.209495 0.0379074 
0.698195 0.0348281 0.233382 0.0450778 
0.66635 0.0358853 0.19036 0.0504768 
0.617509 0.0504842 0.137111 0.0773414 
0.645764 0.0648729 0.093034 0.093007 
0.56806 0.08568 0.138305 0.0593355 
0.548081 0.0671223 0.120883 0.0608338 
0.571604 0.0518031 0.070163 0.0467544 
0.568684 0.0356348 0.0967479 0.0325348 
0.653526 0.0295137 0.0976883 0.0401435 
0.65584 0.0368036 0.158137 0.0470885 
0.599673 0.0415113 0.15164 0.0479645 
0.611692 0.0569678 0.128319 0.0560146 
0.582104 0.0803951 0.109974 0.0956387 
0.547538 0.0979448 0.0995301 0.0834179 
0.547646 0.103543 0.0552637 0.115789 
0.588909 0.139597 0.0761438 0.136538 
0.69247 0.0980098 0.0750447 0.142541 
0.694975 0.101917 0.0516268 0.110748 
0.636968 0.0984336 0.0482237 0.0858753 
0.579493 0.0890266 0.0370684 0.0814124 
0.55509 0.12275 0.079404 0.102306 
0.508958 0.1286 0.0623027 0.111931 
0.616782 0.0958984 0.0496929 0.0880866 
0.594795 0.106428 0.135547 0.0832772 
0.610684 0.105199 0.129254 0.0779059 
0.677528 0.0897346 0.162179 0.069418 
0.687474 0.10299 0.189431 0.0639008 
0.732619 0.0800068 0.178853 0.059772 
0.734656 0.0664459 0.162568 0.0861708 
0.743151 0.0639341 0.21853 0.0890986 
0.808354 0.0434957 0.186361 0.0860104 
0.840725 0.0274771 0.1426 0.0995023 
0.825471 0.0462968 0.110915 0.107855 
0.780855 0.0679654 0.10062 0.0921547 
0.807484 0.0626018 0.0774677 0.0965525 
0.81832 0.0490582 0.0843021 0.0686287 
0.808355 0.0354358 0.0831918 0.0627011 
0.782516 0.0278219 0.0557167 0.0872959 
0.815672 0.0397488 0.0526185 0.0880135 
0.790219 0.0280825 0.0608401 0.0974255 
0.708196 0.0298115 0.0657289 0.114051 
0.71401 0.0186444 0.0545029 0.106753 
0.727003 0.0328184 0.0997645 0.0729074 
0.709147 0.029136 0.104485 0.0675576 
0.715207 0.0284811 0.151391 0.0478495 
0.646306 0.0485716 0.11173 0.0548092 
0.51683 0.0747743 0.159313 0.0487488 
0.479279 0.0870143 0.092956 0.0748487 
0.477354 0.0865345 0.0742397 0.0636679 
0.509596 0.0624039 0.10605 0.0374976 
0.500244 0.0490779 0.0748726 0.0215812 
0.442101 0.0518369 0.106405 0.023858 
0.509951 0.0655511 0.128262 0.0287366 
0.562236 0.0602377 0.136861 0.0574658 
0.617338 0.0551082 0.238465 0.0489325 
0.566393 0.0691465 0.225273 0.0815239 
0.576451 0.0597514 0.205705 0.0587213 
0.538329 0.0822958 0.16616 0.0530632 
0.533124 0.0793198 0.154819 0.0470198 
0.512444 0.0910362 0.130146 0.0559252 
0.532553 0.0691485 0.139534 0.0503662 
0.557988 0.0629606 0.0919291 0.0544041 
0.530026 0.0773397 0.0816857 0.0473485 
0.610804 0.0841259 0.0477218 0.0426984 
0.576701 0.0674981 0.07571 0.0383793 
0.481077 0.082503 0.0740479 0.0331584 
0.440188 0.0684122 0.0885594 0.0251444 
0.398471 0.0815821 0.130368 0.0269078 
0.45307 0.0823737 0.140914 0.0214585 
0.495701 0.0932028 0.137114 0.04013 
0.471132 0.125966 0.169712 0.0494078 
0.534763 0.117986 0.203961 0.0475954 
0.55943 0.0886124 0.157693 0.0826593 
0.494744 0.116706 0.117675 0.0634738 
0.479244 0.0797336 0.123346 0.0664229 
0.545527 0.0783356 0.132005 0.058079 
0.603802 0.0520949 0.164221 0.070068 
0.628752 0.0297253 0.114844 0.0889517 
0.620305 0.0259908 0.0832598 0.0952681 
0.603622 0.0439781 0.0659756 0.102566 
0.621687 0.0368784 0.0396452 0.0955468 
0.563857 0.046927 0.0302302 0.10554 
0.58327 0.0335497 0.0441922 0.0952917 
0.577303 0.0253642 0.0296626 0.0798568 
0.483132 0.0370382 0.0179651 0.108762 
0.50639 0.0356211 0.0476899 0.0960525 
0.547623 0.0299315 0.0637355 0.0882756 
0.531423 0.0416416 0.0448704 0.100153 
0.524587 0.0430299 0.0951269 0.081202 
0.482468 0.0404304 0.154239 0.0799243 
0.49052 0.0531421 0.192644 0.0690767 
0.481991 0.0863181 0.178933 0.0613878 
0.424581 0.0962233 0.15871 0.0575244 
0.480395 0.0908668 0.111575 0.0477906 
0.454484 0.0822961 0.0574859 0.0818417 
0.477984 0.110974 0.0777824 0.062703 
0.509961 0.109611 0.10785 0.061527 
0.580893 0.0646876 0.187256 0.0403828 
0.536106 0.0836305 0.144571 0.068467 
0.513983 0.0913033 0.128264 0.0461027 
0.539518 0.0865942 0.136216 0.0687187 
0.575233 0.0807613 0.0886523 0.0810285 
0.566876 0.0930811 0.0664898 0.0813484 
0.536323 0.0935009 0.0616199 0.0892711 
0.547063 0.0779172 0.0361665 0.101247 
0.506841 0.0797291 0.0588029 0.0881824 
0.470148 0.10721 0.079479 0.0735777 
0.543212 0.0874458 0.106899 0.0580695 
0.508066 0.0873582 0.068659 0.0898606 
0.556254 0.0657428 0.086371 0.0966868 
0.5654 0.0735049 0.111235 0.0800278 
0.616931 0.106077 0.128008 0.0654541 
0.539148 0.104716 0.145916 0.053076 
0.573599 0.0959281 0.0986873 0.0349548 
0.547541 0.103998 0.0791677 0.0460441 
0.627231 0.0893353 0.0918698 0.059341 
0.668615 0.0647345 0.0539424 0.0658003 
0.656643 0.0655661 0.0624775 0.0755273 
0.648081 0.074593 0.0429829 0.054964 
0.689597 0.0832354 0.0481716 0.0686453 
0.631545 0.0975643 0.0498856 0.0641777 
0.61194 0.0942952 0.0218598 0.0620635 
0.609292 0.0862365 0.0353953 0.0504363 
0.566868 0.118021 0.0421358 0.0468832 
0.560871 0.137932 0.0762794 0.0480954 
0.539956 0.139948 0.0826499 0.0495833 
0.545195 0.147437 0.0790611 0.0446914 
0.668831 0.0985049 0.124616 0.0579627 
0.64096 0.0889697 0.110502 0.0888431 
0.601009 0.115505 0.137428 0.0717814 
0.581708 0.128144 0.177175 0.0666657 
0.56873 0.121356 0.216134 0.0678637 
0.674621 0.0906314 0.197574 0.0685817 
0.731598 0.0533562 0.190771 0.0506999 
0.720659 0.0550061 0.151445 0.0797193 
0.783625 0.0435607 0.231988 0.0538815 
0.756249 0.0380234 0.202942 0.0505097 
0.764783 0.0429225 0.114728 0.0416097 
0.723313 0.0520059 0.135367 0.0444833 
0.766833 0.0595064 0.104753 0.0337979 
0.771733 0.046657 0.103316 0.0531919 
0.70528 0.0582447 0.0529847 0.0693835 
0.737562 0.0436441 0.0332353 0.0449971 
0.801953 0.0373419 0.0564308 0.0483585 
0.769513 0.0481023 0.0628696 0.04493 
0.757493 0.0551606 0.0696546 0.0403497 
0.707177 0.0363422 0.120534 0.0507703 
0.6927 0.025166 0.148257 0.0597474 
0.710143 0.0241298 0.13727 0.081382 
0.704198 0.0259737 0.114223 0.095916 
0.675033 0.0211414 0.101331 0.131266 
0.626809 0.026696 0.111472 0.115705 
0.625992 0.0431203 0.142963 0.0891569 
0.652913 0.0453182 0.134204 0.0724364 
0.674411 0.0630483 0.122292 0.0482559 
0.619055 0.0372894 0.10603 0.0538504 
0.621367 0.0662848 0.0995229 0.0600979 
0.606757 0.0786069 0.0959826 0.0670307 
0.639936 0.0693418 0.100704 0.056816 
0.633628 0.0754949 0.103979 0.0799491 
0.634576 0.0632511 0.0968894 0.0643134 
0.642434 0.0635897 0.0713743 0.0846804 
0.653752 0.0507501 0.0254008 0.0824646 
0.693422 0.0237172 0.0892199 0.0782065 
0.656347 0.0176281 0.0825424 0.0981542 
0.614142 0.0196208 0.109964 0.0931937 
0.588321 0.0157639 0.117535 0.0729535 
0.56068 0.042474 0.170393 0.0752188 
0.661918 0.0287155 0.152804 0.0931271 
0.710396 0.0231621 0.136341 0.0783498 
0.673859 0.034173 0.146207 0.0570939 
0.642261 0.0459956 0.110055 0.0691375 
0.565332 0.0736273 0.0946167 0.0635573 
0.554472 0.0984618 0.0663498 0.0484461 
0.551974 0.0830948 0.0992979 0.0553052 
0.605279 0.0679736 0.179724 0.0623265 
0.639316 0.0550054 0.214976 0.0657085 
0.69248 0.0566811 0.235641 0.0383356 
0.666793 0.0784615 0.251469 0.0616242 
0.600938 0.0874967 0.203319 0.0523676 
0.609335 0.113607 0.187754 0.059489 
0.635275 0.0997261 0.14764 0.0696302 
0.730901 0.0843832 0.0961382 0.0791713 
0.735679 0.0797509 0.0512894 0.106527 
0.770023 0.0627355 0.0734212 0.0969716 
0.765091 0.0766843 0.0645494 0.0950474 
0.778113 0.0788468 0.104997 0.0978899 
0.785538 0.0728974 0.0895615 0.0705587 
0.777271 0.0748474 0.122241 0.0588882 
0.753028 0.0612416 0.0985319 0.0594976 
0.721638 0.0905735 0.130616 0.058391 
0.716885 0.0968664 0.114952 0.0498532 
0.735386 0.0796992 0.162392 0.0704952 
0.659447 0.106443 0.156575 0.0676892 
0.676874 0.115996 0.169261 0.0584322 
0.629341 0.11683 0.153427 0.0369768 
0.592685 0.122203 0.138305 0.0361134 
0.507188 0.159375 0.178842 0.0422307 
0.501218 0.138639 0.185787 0.0339292 
0.55049 0.144344 0.140373 0.0453934 
0.555827 0.147446 0.105986 0.0494703 
0.599361 0.129951 0.0804988 0.075271 
0.627924 0.12946 0.0691631 0.0890521 
0.685867 0.101781 0.0771301 0.0861593 
0.664818 0.092022 0.0845894 0.0484953 
0.63161 0.112657 0.0546993 0.038533 
0.632887 0.121593 0.108548 0.0371009 
0.544031 0.142972 0.0882194 0.0518158 
0.458797 0.132566 0.0991609 0.0423667 
0.485309 0.132027 0.0812789 0.0388587 
0.495042 0.142213 0.0502345 0.0447465 
0.535873 0.132239 0.0562115 0.0318009 
0.637322 0.0998759 0.0563617 0.0359306 
0.570919 0.129537 0.0546687 0.0257066 
0.601511 0.111613 0.0689409 0.0268309 
0.67155 0.0951311 0.0534714 0.0370585 
0.714696 0.0585007 0.062032 0.0305661 
0.693911 0.055739 0.112055 0.0270336 
0.741077 0.0508713 0.135685 0.029013 
0.751547 0.0575298 0.161385 0.038138 
0.672539 0.0823558 0.0956725 0.0513753 
0.681915 0.0800094 0.0672869 0.057748 
0.616176 0.0795876 0.0517566 0.0645473 
0.603379 0.0753842 0.125145 0.0552392 
0.618757 0.0976264 0.0799265 0.088742 
0.540576 0.100907 0.0753701 0.0716662 
0.538098 0.0838789 0.122599 0.0584337 
0.55785 0.0754352 0.0903652 0.0692725 
0.546013 0.105636 0.094095 0.0464703 
0.506211 0.0948153 0.0812546 0.057458 
0.502719 0.101262 0.0933453 0.0424274 
0.469797 0.11438 0.096251 0.0610453 
0.47448 0.0816151 0.0750297 0.0756486 
0.52127 0.0729412 0.0491354 0.0767724 
0.594062 0.0450948 0.0802056 0.0671261 
0.546778 0.0550048 0.0752592 0.0845536 
0.604992 0.0434674 0.0613586 0.0901814 
0.536088 0.101706 0.0631185 0.10088 
0.580767 0.113594 0.041495 0.0775299 
0.59888 0.0948111 0.0326997 0.062067 
0.620581 0.0889809 0.0484375 0.0461647 
0.64377 0.100768 0.0617045 0.043996 
0.634506 0.10692 0.0435039 0.0483142 
0.654569 0.115323 0.0485592 0.0468964 
0.665762 0.115583 0.0478617 0.0707074 
0.728664 0.092255 0.0844903 0.0714096 
0.687345 0.104687 0.0792124 0.067533 
0.668026 0.0763401 0.0678755 0.0853805 
0.690972 0.0731472 0.0349004 0.0997532 
0.625237 0.0645594 0.0405284 0.0878969 
0.589069 0.064894 0.0695643 0.0777666 
0.557932 0.0623132 0.0548042 0.0791197 
0.505433 0.0653424 0.101411 0.0708583 
0.528283 0.0603941 0.11295 0.0831994 
0.568242 0.0802181 0.125444 0.0859727 
0.528665 0.0616043 0.0939471 0.0739443 
0.544638 0.0448195 0.100763 0.0758081 
0.466258 0.0502053 0.0829639 0.0697423 
0.411205 0.0654951 0.134729 0.0540099 
0.418573 0.0872528 0.145515 0.0421647 
0.405705 0.0894532 0.137675 0.0480606 
0.406342 0.0731617 0.101912 0.0343669 
0.434531 0.0759231 0.0833871 0.0238585 
0.476248 0.0750593 0.0732628 0.0175101 
0.475722 0.0697851 0.0867313 0.0264862 
0.506758 0.0404056 0.0801399 0.0384999 
0.552397 0.0374064 0.0806134 0.0427137 
0.625761 0.0339353 0.127339 0.0378057 
0.656563 0.0418748 0.185644 0.0484732 
0.746245 0.0183659 0.148025 0.060893 
0.712551 0.0311969 0.221308 0.05811 
0.737325 0.0173977 0.158989 0.0657644 
0.696561 0.0261335 0.138645 0.0643853 
0.687608 0.0339603 0.115553 0.0963978 
0.707921 0.0448985 0.131777 0.105945 
0.661131 0.0420247 0.0821529 0.0778853 
0.68074 0.0473728 0.0840038 0.0576443 
0.661879 0.050253 0.0846455 0.0749858 
0.656146 0.0569413 0.106979 0.0620699 
0.638689 0.0464528 0.0973666 0.0774416 
0.554343 0.101394 0.10407 0.0417521 
0.54304 0.117701 0.107309 0.0455745 
0.494064 0.118431 0.1426 0.0437297 
0.523031 0.123196 0.118905 0.0554777 
0.606491 0.112396 0.0515984 0.069702 
0.628354 0.125637 0.057641 0.0935439 
0.763952 0.0660151 0.0735639 0.0715777 
0.690419 0.0910438 0.0976483 0.0585751 
0.651426 0.106101 0.0961484 0.0738838 
0.613716 0.130522 0.093972 0.0665616 
0.646304 0.109607 0.064913 0.056583 
0.624756 0.0957005 0.042771 0.0564689 
0.563984 0.0883038 0.0511692 0.0639787 
0.572887 0.0914309 0.0556619 0.075046 
0.497813 0.141811 0.0496332 0.0547154 
0.550346 0.133604 0.0682017 0.0643595 
0.577836 0.100654 0.0505469 0.085515 
0.576379 0.0958648 0.0439584 0.0840086 
0.569161 0.111815 0.0171889 0.0742763 
0.591316 0.0916565 0.0635456 0.0921863 
0.586587 0.0662654 0.0639559 0.0984469 
0.467027 0.0892417 0.0751561 0.103183 
0.418024 0.0863855 0.0948911 0.120193 
0.453836 0.077748 0.0471794 0.125768 
0.530578 0.0852643 0.0539327 0.119253 
0.499097 0.127471 0.045164 0.118072 
0.510252 0.105603 0.0424483 0.120607 
0.481539 0.110644 0.0585593 0.11898 
0.497439 0.0749988 0.0449655 0.115617 
0.49993 0.0744126 0.0400277 0.0795355 
0.462639 0.0840598 0.0689133 0.0872116 
0.496347 0.0981456 0.0496584 0.0890489 
0.452354 0.118024 0.0574863 0.0903037 
0.416159 0.142835 0.0882325 0.071371 
0.503289 0.132593 0.125326 0.0694397 
0.485148 0.113262 0.0902371 0.0625732 
0.552565 0.0868213 0.0844701 0.0633482 
0.641633 0.0506804 0.0552863 0.0780108 
0.645445 0.0497602 0.0667101 0.0812203 
0.613143 0.0619966 0.0811908 0.0899674 
0.666919 0.073562 0.0819616 0.107113 
0.643159 0.0626115 0.142319 0.117876 
0.604291 0.0968744 0.138259 0.0813837 
0.511546 0.129645 0.12842 0.0595871 
0.510831 0.144037 0.090084 0.0770549 
0.530978 0.102845 0.0718324 0.0865313 
0.576132 0.0839846 0.0385626 0.0973798 
0.512753 0.0858774 0.0609854 0.0883818 
0.407855 0.106307 0.0378416 0.0990168 
0.448923 0.0924895 0.0365344 0.0892986 
0.519652 0.061129 0.0724489 0.0982667 
0.546805 0.05321 0.0441918 0.148572 
0.63149 0.0436053 0.0480969 0.126711 
0.636315 0.0285017 0.0809668 0.147536 
0.644442 0.0277961 0.0916151 0.167407 
0.670891 0.0188647 0.0702549 0.146847 
0.613685 0.021258 0.0467998 0.125472 
0.588275 0.0438077 0.0357856 0.0880665 
0.587455 0.0550364 0.0405232 0.0891264 
0.538572 0.0998586 0.0214563 0.0774514 
0.52531 0.143177 0.0572613 0.0713757 
0.572654 0.124355 0.0622426 0.0687505 
0.52677 0.158189 0.0614097 0.0581356 
0.541758 0.145189 0.0718953 0.057335 
0.572897 0.131133 0.0644903 0.051842 
0.469206 0.188912 0.0561955 0.0666497 
0.488675 0.148507 0.0581279 0.0844458 
0.534937 0.154025 0.0721271 0.0677655 
0.482296 0.162111 0.0786295 0.0807828 
0.545298 0.130368 0.0832166 0.0796781 
0.535241 0.152426 0.114153 0.0823851 
0.535132 0.143973 0.0869653 0.0945596 
0.487129 0.164763 0.0775757 0.0784979 
0.46495 0.194005 0.0805069 0.062595 
0.464509 0.1994 0.0647458 0.0520526 
0.564575 0.161725 0.051179 0.0888003 
0.510297 0.177154 0.0372697 0.0878789 
0.505426 0.186007 0.0641204 0.0942596 
0.565412 0.164579 0.0445292 0.109175 
0.58791 0.147024 0.0483773 0.110214 
0.589349 0.124096 0.0492321 0.0851502 
0.637689 0.0951171 0.0579106 0.0678845 
0.652133 0.0824619 0.051092 0.0773031 
0.711993 0.0746731 0.10166 0.0833518 
0.654252 0.105428 0.083629 0.0872964 
0.641608 0.112644 0.0823246 0.0769112 
0.633744 0.112681 0.0962538 0.0771799 
0.625568 0.123036 0.0832834 0.0558511 
0.687136 0.090008 0.0480549 0.0585838 
0.729928 0.0670754 0.0628174 0.0699459 
0.693675 0.0736594 0.050987 0.0467978 
0.676519 0.098486 0.0411283 0.0500924 
0.626047 0.0951252 0.0475777 0.0654972 
0.62592 0.0897506 0.0559039 0.0464685 
0.584718 0.0922575 0.0479727 0.0280238 
0.574278 0.12629 0.0623099 0.0369188 
0.534991 0.14133 0.08101 0.0549437 
0.510307 0.128712 0.075583 0.0365029 
0.555346 0.105104 0.0551614 0.0331239 
0.56292 0.109204 0.0606384 0.027566 
0.564485 0.126291 0.0759922 0.0431077 
0.614781 0.0948692 0.063836 0.0582635 
0.628901 0.0960311 0.0523933 0.0752389 
0.720475 0.061955 0.0568701 0.0761652 
0.757363 0.0492581 0.0657705 0.110202 
0.786701 0.0408704 0.107365 0.0825856 
0.801594 0.0426416 0.134271 0.0892688 
0.739017 0.0501902 0.124731 0.0728089 
0.748028 0.0358581 0.0846409 0.0698845 
0.794647 0.0231592 0.0728356 0.0585628 
0.785669 0.0200059 0.0732795 0.0582003 
0.843163 0.02194 0.0531609 0.0624985 
0.872699 0.0222221 0.0679527 0.0604069 
0.822784 0.0298849 0.0713302 0.0874179 
0.847721 0.0348342 0.0816567 0.0560908 
0.802247 0.0516963 0.108291 0.0744105 
0.743234 0.0906856 0.0657112 0.0680066 
0.794144 0.0737688 0.0370222 0.0802771 
0.825072 0.059386 0.0923279 0.103377 
0.847005 0.0571767 0.101122 0.101155 
0.855727 0.03713 0.0597011 0.140035 
0.867709 0.0409287 0.050506 0.12451 
0.858651 0.0492219 0.0351948 0.150335 
0.807833 0.0760108 0.0437375 0.147285 
0.786457 0.0661747 0.0199258 0.12626 
0.860082 0.044458 0.0466832 0.0840118 
0.915973 0.0251065 0.0662809 0.0904902 
0.849527 0.0471693 0.0440261 0.142085 
0.907599 0.0301099 0.083893 0.122507 
0.86905 0.0418867 0.0615978 0.117289 
0.85041 0.0475238 0.0621008 0.0884262 
0.850288 0.0298687 0.0754366 0.0957568 
0.869897 0.0197359 0.0509047 0.15548 
0.823455 0.0325314 0.0678394 0.148167 
0.855962 0.0182028 0.120671 0.129596 
0.871377 0.0101241 0.118563 0.111894 
0.880335 0.0192244 0.103865 0.120622 
0.849855 0.0216696 0.0682147 0.119655 
0.811506 0.0391092 0.0969416 0.105498 
0.705725 0.025826 0.0713709 0.0848489 
0.709174 0.0304942 0.0407468 0.0641413 
0.708386 0.0319427 0.0494655 0.0665423 
0.676592 0.034982 0.0745026 0.0797688 
0.728987 0.0270586 0.0521926 0.0616686 
0.752537 0.022164 0.0347472 0.05396 
0.634885 0.0584104 0.0291453 0.0531874 
0.633641 0.0493896 0.0636025 0.0472642 
0.748498 0.0211601 0.0992027 0.0469159 
0.729842 0.0288472 0.14868 0.0422836 
0.725817 0.0560521 0.173454 0.0381413 
0.690843 0.0658488 0.15924 0.0471306 
0.65854 0.0755601 0.125732 0.0461601 
0.648189 0.0562938 0.0856963 0.0574912 
0.603001 0.0716369 0.172748 0.056843 
0.613062 0.0626691 0.188127 0.0662619 
0.558529 0.062012 0.169038 0.112779 
0.558612 0.0750055 0.132396 0.0999846 
0.470465 0.0625737 0.102835 0.0860713 
0.47013 0.0768911 0.113823 0.0625623 
0.460665 0.0849542 0.0889464 0.0527231 
0.527768 0.0720779 0.1049 0.0813422 
0.565161 0.0371768 0.100714 0.0713197 
0.63326 0.0241929 0.100212 0.0937361 
0.688094 0.0227032 0.101206 0.08609 
0.679426 0.0202445 0.114515 0.112847 
0.695409 0.0392639 0.117285 0.121246 
0.629903 0.0369488 0.0991526 0.112624 
0.544409 0.0345825 0.0982154 0.0786606 
0.527655 0.0602539 0.153594 0.0618106 
0.520052 0.0714648 0.0995467 0.0914371 
0.577885 0.0589699 0.110237 0.0864065 
0.569948 0.0444568 0.0701293 0.0897667 
0.57146 0.0509485 0.119218 0.0859392 
0.522689 0.0582654 0.151406 0.0808819 
0.477989 0.0545024 0.129132 0.0534352 
0.497745 0.0646143 0.0869188 0.0360032 
0.533532 0.0745861 0.0395186 0.04209 
0.520607 0.0803296 0.0191182 0.0590008 
0.462918 0.0841458 0.0374621 0.0873321 
0.491572 0.0695367 0.0454587 0.122531 
0.517497 0.0746662 0.0733308 0.0973121 
0.552359 0.0617935 0.0585269 0.125116 
0.558014 0.0898708 0.0464097 0.106862 
0.640728 0.0820866 0.0763846 0.0939495 
0.717758 0.0644486 0.039099 0.100129 
0.757484 0.0466672 0.0450995 0.0853887 
0.771199 0.0343938 0.0786754 0.0531509 
0.711862 0.0399356 0.0708517 0.0434 
0.745642 0.0474832 0.0810498 0.062529 
0.788779 0.0434784 0.0609612 0.0558661 
0.766284 0.0431845 0.0736741 0.0871635 
0.734189 0.0465602 0.0506277 0.0710932 
0.68946 0.0432998 0.0472523 0.0691485 
0.706906 0.017659 0.070963 0.0666547 
0.779895 0.019009 0.0415623 0.074845 
0.724318 0.0117832 0.0495578 0.0754292 
0.74358 0.00431197 0.0713569 0.0623882 
0.814617 0.00621125 0.0666493 0.0747172 
0.828665 0.00556375 0.0669636 0.0859112 
0.818915 0.0181546 0.0573732 0.0722436 
0.797255 0.017077 0.0562879 0.0793067 
0.769379 0.0382759 0.0793899 0.0789344 
0.712219 0.0592767 0.11598 0.0587534 
0.693786 0.0508475 0.108223 0.0852635 
0.646861 0.0690834 0.0967206 0.0766674 
0.661266 0.0752437 0.0898986 0.0516999 
0.639903 0.0617848 0.0659328 0.0471424 
0.614561 0.0758892 0.0798345 0.0366429 
0.609486 0.0579404 0.135301 0.0451492 
0.571687 0.0562212 0.156814 0.0606943 
0.536338 0.0629767 0.140684 0.0670131 
0.522151 0.0452816 0.0935494 0.0454595 
0.558087 0.0300049 0.094243 0.0733828 
0.536794 0.0373463 0.0925581 0.0573499 
0.53644 0.0246674 0.129325 0.0461765 
0.570553 0.00808927 0.109088 0.0735068 
0.504977 0.00434574 0.0808195 0.0630572 
0.536605 0.00936569 0.0945721 0.0653718 
0.556527 0.0126657 0.112545 0.0576585 
0.607948 0.0289151 0.101304 0.0723211 
0.623382 0.043135 0.106337 0.0741805 
0.603678 0.0243584 0.0894573 0.0559294 
0.613278 0.0182187 0.0737097 0.0724888 
0.59631 0.0281045 0.0710202 0.0576725 
0.55433 0.0541831 0.092117 0.0532976 
0.54301 0.0641617 0.130863 0.0626113 
0.478738 0.0615957 0.188198 0.070355 
0.440999 0.0786412 0.154352 0.0600979 
0.513716 0.064789 0.115565 0.039288 
0.463414 0.0952506 0.10872 0.0430169 
0.448331 0.0773463 0.106859 0.0236441 
0.444313 0.0726578 0.0696459 0.0498026 
0.412938 0.0618252 0.0590057 0.0536406 
0.419248 0.0350548 0.112765 0.0514509 
0.419521 0.037756 0.134225 0.0478263 
0.480114 0.0437018 0.14848 0.0605754 
0.533721 0.0361528 0.171237 0.0452579 
0.517653 0.0538644 0.158709 0.0392143 
0.517939 0.0515819 0.124503 0.054161 
0.525156 0.0253706 0.123525 0.0497851 
0.553674 0.0181104 0.118641 0.0987505 
0.507937 0.0150004 0.134652 0.0670994 
0.573759 0.0223063 0.118998 0.0884833 
0.532163 0.0213865 0.123788 0.0712092 
0.541584 0.0213478 0.108777 0.0717353 
0.52786 0.0127826 0.14886 0.0668368 
0.51489 0.00791262 0.123323 0.0493685 
0.621805 0.0124646 0.173996 0.055512 
0.631926 0.00600832 0.155988 0.0623288 
0.568255 0.00653471 0.159291 0.0618322 
0.636537 0.0118081 0.131693 0.087062 
0.606305 0.0132865 0.116333 0.0770459 
0.627296 0.0263558 0.104717 0.110442 
0.660369 0.0274147 0.0645336 0.128573 
0.590631 0.0390749 0.0647824 0.130941 
0.546019 0.0664 0.0485338 0.124953 
0.578563 0.0495402 0.082183 0.117556 
0.525589 0.0865898 0.0927597 0.102889 
0.651359 0.0630662 0.0486068 0.11154 
0.677689 0.0530135 0.0466951 0.103551 
0.670456 0.0495306 0.0893504 0.099259 
0.647154 0.0643093 0.0987813 0.106421 
0.641816 0.0785687 0.0777246 0.1019 
0.647291 0.0675327 0.0511814 0.0627263 
0.691745 0.0702681 0.0715398 0.0640203 
0.719744 0.0640179 0.0799859 0.0688319 
0.691861 0.0650064 0.0729333 0.0966508 
0.719159 0.0693856 0.059579 0.0958554 
0.750411 0.0328005 0.0914955 0.0841982 
0.78495 0.0321137 0.104311 0.0554044 
0.736915 0.0364619 0.124113 0.0465086 
0.744776 0.0372471 0.12835 0.0656478 
0.755973 0.0410476 0.0855432 0.0829955 
0.801289 0.0482021 0.0732964 0.0923002 
0.815127 0.0484514 0.0469543 0.0887038 
0.860085 0.0274552 0.0439585 0.0853745 
0.900323 0.0260154 0.0560404 0.0954476 
0.833319 0.0410556 0.058012 0.129397 
0.853978 0.0442625 0.123055 0.137519 
0.833215 0.0519666 0.129787 0.10627 
0.809659 0.0417305 0.129175 0.0953132 
0.763958 0.0261211 0.101747 0.103951 
0.774179 0.0229439 0.108993 0.104256 
0.738035 0.053188 0.122662 0.0997713 
0.738643 0.068716 0.124085 0.0852442 
0.808556 0.0498271 0.107431 0.0703838 
0.776354 0.039588 0.112718 0.0906068 
0.780016 0.0393386 0.135595 0.101723 
0.781435 0.0477854 0.0968633 0.111129 
0.821097 0.0406889 0.0799059 0.0939013 
0.813279 0.0399595 0.10308 0.108649 
0.743203 0.0388249 0.0967234 0.126684 
0.755425 0.036693 0.118517 0.117946 
0.770148 0.0368969 0.138896 0.104155 
0.798704 0.0349759 0.107824 0.101483 
0.765784 0.0440774 0.0476866 0.0865522 
0.813388 0.0284199 0.0736347 0.0938804 
0.680253 0.0457864 0.0784137 0.106859 
0.716975 0.0512239 0.0721507 0.102085 
0.74245 0.0382826 0.0659287 0.0835018 
0.748745 0.0303992 0.0844019 0.0760776 
0.736546 0.0335537 0.127335 0.0780945 
0.758596 0.0290774 0.108655 0.0920483 
0.742256 0.0385206 0.0769735 0.10515 
0.735782 0.0259048 0.0652873 0.117088 
0.765946 0.0286547 0.0566926 0.11339 
0.775208 0.0142049 0.0573187 0.0982728 
0.798584 0.0135931 0.0251078 0.0903326 
0.738738 0.0425511 0.0227339 0.114365 
0.70819 0.038127 0.0336854 0.100963 
0.677454 0.0564035 0.0559221 0.099306 
0.62808 0.0765459 0.0449037 0.0899744 
0.647516 0.066817 0.0694612 0.0667839 
0.621589 0.0754722 0.109521 0.0657178 
0.537171 0.0901696 0.0841885 0.066072 
0.561582 0.109467 0.0801236 0.0659954 
0.586255 0.117376 0.0895524 0.082234 
0.644218 0.106443 0.105876 0.0532345 
0.61481 0.140727 0.101886 0.0706664 
0.56955 0.158447 0.0562193 0.050039 
0.541115 0.163729 0.0378962 0.0396092 
0.502949 0.180169 0.0998092 0.0423873 
0.534267 0.170866 0.149594 0.0486349 
0.512136 0.159747 0.173305 0.051821 
0.484535 0.178338 0.0856133 0.0372717 
0.453467 0.192188 0.0670344 0.0772529 
0.459793 0.200419 0.0900788 0.0783826 
0.489381 0.169962 0.0814431 0.0693029 
0.546551 0.153127 0.0716415 0.077409 
0.557728 0.14447 0.0367395 0.0805563 
0.497624 0.17023 0.0311767 0.116468 
0.522253 0.170711 0.0435942 0.0808007 
0.417028 0.203929 0.0264883 0.0672435 
0.461846 0.134232 0.0250009 0.0616175 
0.508371 0.108063 0.0229616 0.0465021 
0.50714 0.0843048 0.0179078 0.04021 
0.500845 0.0875238 0.0129635 0.0368542 
0.409554 0.100104 0.0216972 0.0443259 
0.498626 0.0823076 0.0328958 0.0401821 
0.568643 0.0871496 0.0373061 0.0447544 
0.534428 0.106936 0.0261721 0.0505843 
0.522902 0.119138 0.0422154 0.0530365 
0.462362 0.150436 0.0756391 0.0481373 
0.552229 0.128858 0.0554884 0.0666245 
0.620221 0.122184 0.0460334 0.0656749 
0.662623 0.098327 0.0695497 0.0732052 
0.749662 0.0697008 0.0947959 0.0980665 
0.765143 0.0663401 0.0680681 0.0942805 
0.805828 0.05194 0.0596308 0.0949123 
0.768113 0.050273 0.0646444 0.0707875 
0.754253 0.0546315 0.0766684 0.0920369 
0.719093 0.0484766 0.0624707 0.0878347 
0.660411 0.0910106 0.106058 0.119864 
0.595835 0.0811229 0.115443 0.1444 
0.577427 0.090478 0.0841169 0.121259 
0.519576 0.106775 0.136313 0.129164 
0.493424 0.124187 0.103581 0.128591 
0.581332 0.104371 0.104638 0.11187 
0.491083 0.130615 0.0727369 0.0975466 
0.46687 0.141179 0.0836539 0.0982862 
0.502001 0.139472 0.0845795 0.0916371 
0.559145 0.113072 0.0970777 0.10529 
0.537891 0.116799 0.0855019 0.101379 
0.580143 0.0861453 0.148794 0.0904848 
0.571094 0.121568 0.0837517 0.0905131 
0.543668 0.126556 0.065638 0.10724 
0.708853 0.0798643 0.0668892 0.116872 
0.704249 0.086734 0.0636172 0.0940495 
0.688871 0.0940832 0.0724972 0.0886218 
0.631295 0.0894357 0.0611135 0.113824 
0.644666 0.100126 0.0377241 0.0879243 
0.652045 0.0981966 0.0806552 0.0769609 
0.637112 0.0965273 0.070455 0.0905038 
0.649987 0.0914909 0.145485 0.0792055 
0.571388 0.112307 0.134721 0.0908768 
0.573587 0.10201 0.100275 0.110709 
0.604485 0.0821204 0.113442 0.0836461 
0.61986 0.0600969 0.0811928 0.0728782 
0.583459 0.0641472 0.0626678 0.0537157 
0.57045 0.0692948 0.0472079 0.0755682 
0.550463 0.0642689 0.0413184 0.0650917 
0.622021 0.0609914 0.0571942 0.0604848 
0.657366 0.0701961 0.0526247 0.0730865 
0.637816 0.0813845 0.0890209 0.0763415 
0.574026 0.0912986 0.0943972 0.0749769 
0.678684 0.0730611 0.0341034 0.0929335 
0.612522 0.0521339 0.0494016 0.0828394 
0.648167 0.025694 0.0517662 0.0722719 
0.609578 0.0818587 0.0504859 0.0823445 
0.653069 0.0686958 0.0408904 0.067147 
0.721039 0.0794076 0.0528621 0.0732375 
0.727628 0.0537781 0.0761203 0.0833694 
0.619008 0.0737236 0.0696504 0.0693135 
0.615667 0.0731277 0.0777294 0.0789827 
0.648876 0.066551 0.121491 0.0840229 
0.675472 0.055246 0.162266 0.0690808 
0.589997 0.0609311 0.192024 0.0429606 
0.526278 0.0570937 0.186969 0.0661049 
0.487958 0.0484481 0.155851 0.0905178 
0.471715 0.0421255 0.149162 0.0655373 
0.464309 0.0471312 0.125026 0.0506712 
0.4438 0.0415001 0.217893 0.0554245 
0.381427 0.0642517 0.227831 0.0535738 
0.421709 0.0655819 0.190041 0.0670873 
0.461052 0.0684191 0.187107 0.0437735 
0.47744 0.0658886 0.213214 0.049469 
0.446204 0.0460231 0.170239 0.0369905 
0.451129 0.0564838 0.167994 0.054642 
0.412824 0.0596788 0.10497 0.0715508 
0.370658 0.0704714 0.0602811 0.0803355 
0.359434 0.047101 0.0646455 0.0811154 
0.396044 0.0309574 0.0549218 0.0622551 
0.359414 0.0414434 0.0559189 0.0663204 
0.306821 0.0698582 0.0472437 0.0754967 
0.383394 0.0563885 0.0632189 0.109612 
0.407254 0.0790001 0.0789192 0.0750997 
0.392229 0.116755 0.085505 0.101305 
0.409927 0.122021 0.0806058 0.095504 
0.325076 0.127671 0.0546036 0.0793001 
0.336265 0.117404 0.0820513 0.0903134 
0.41171 0.0999377 0.0728627 0.0936841 
0.467385 0.0798682 0.111622 0.0983634 
0.481639 0.0958332 0.0766301 0.0805283 
0.554541 0.0737406 0.0728009 0.0639924 
0.538579 0.0738116 0.0679067 0.069261 
0.626941 0.072663 0.0494505 0.108255 
0.687641 0.0646226 0.0369975 0.122546 
0.637631 0.0751187 0.0295107 0.104186 
0.510604 0.0705052 0.0195026 0.105672 
0.482654 0.0606739 0.0717186 0.0761535 
0.44815 0.0733333 0.0904624 0.0624852 
0.538353 0.0667454 0.0703661 0.0770047 
0.446318 0.0633594 0.0566913 0.121069 
0.443817 0.0403067 0.0928012 0.131846 
0.470685 0.0240672 0.0459373 0.127005 
0.466797 0.0370016 0.035082 0.148675 
0.587103 0.0281002 0.0724425 0.13288 
0.580731 0.0387892 0.081616 0.112427 
0.549267 0.0295253 0.0656193 0.102631 
0.544583 0.0344566 0.0388918 0.0771037 
0.44875 0.0724129 0.0979524 0.0509161 
0.380253 0.075774 0.109862 0.0521926 
0.420133 0.0714668 0.120306 0.0489627 
0.430423 0.0841723 0.124481 0.0711436 
0.552045 0.0674036 0.122941 0.0619163 
0.658569 0.0445607 0.133968 0.0790313 
0.61759 0.0530912 0.0963691 0.0952632 
0.593561 0.0415208 0.13443 0.0860623 
0.665049 0.0421363 0.15791 0.0827924 
0.708258 0.0326876 0.200827 0.0688908 
0.705928 0.0346343 0.177811 0.0529642 
0.671221 0.0263117 0.16852 0.0264948 
0.691895 0.0440375 0.165651 0.0234065 
0.632244 0.0841852 0.162694 0.0347509 
0.634442 0.0755684 0.145454 0.0351966 
0.642184 0.0725108 0.132121 0.0331456 
0.655509 0.0620536 0.127893 0.0303612 
0.71062 0.0632253 0.104826 0.0276245 
0.659105 0.0654576 0.108894 0.0353124 
0.66034 0.0485831 0.149317 0.0553397 
0.733736 0.0304336 0.13704 0.0595863 
0.760408 0.0261151 0.0869544 0.071677 
0.728268 0.0267401 0.0592911 0.071858 
0.756939 0.0234298 0.0840234 0.0618177 
0.636133 0.0493888 0.072952 0.0712737 
0.568947 0.0740693 0.0512574 0.0628815 
0.545834 0.0808029 0.114594 0.0679883 
0.504209 0.103619 0.11251 0.0818583 
0.413379 0.113617 0.0915808 0.0882783 
0.408534 0.132376 0.0810508 0.0763782 
0.368555 0.131907 0.0915091 0.0810621 
0.43285 0.12248 0.05258 0.0681502 
0.454585 0.114428 0.0387008 0.0755481 
0.381745 0.101674 0.0566113 0.0609361 
0.420888 0.142216 0.0317176 0.0598927 
0.477221 0.123864 0.0727855 0.0537575 
0.544639 0.0876597 0.0899271 0.0464985 
0.585911 0.0806052 0.0716126 0.0383468 
0.523241 0.0747751 0.0760764 0.043417 
