# Supplementary material for: Parameter inference for stochastic single-cell dynamics from lineage tree data
Source: BMC Syst Biol. 2017 Apr 26;11:52. doi: 10.1186/s12918-017-0425-1 (PMC5406901; doi:10.1186/s12918-017-0425-1)
Supplement: Supplementary file 2 — A ZIP file containing the raw datasets obtained from the MCMC runs presented. (ZIP 449 kb) [file 12918_2017_425_MOESM2_ESM.zip › Additional File 2/Files/Example2_mcmc_likelihoods_traj.txt]

1 -45608.6
1 -38612.1
14 -20620.4
3 -9594.06
4 -2798.27
7 -2020.08
9 -1977.18
5 -1939.26
8 -1909.64
4 -1795.79
2 -1778.76
1 -1736.02
3 -1647.58
5 -1635.87
1 -1634.07
3 -1620.18
3 -1603.9
4 -1560.66
10 -1542.09
3 -1533.03
8 -1524.95
2 -1492.11
2 -1479.58
3 -1463.49
3 -1453.41
2 -1448.12
6 -1446.39
2 -1435.85
4 -1429.77
1 -1418.85
3 -1410.28
3 -1401.85
2 -1398.83
12 -1395.28
1 -1393.96
2 -1393.7
4 -1390.94
3 -1384.15
27 -1382.21
2 -1382.29
11 -1382.41
4 -1381.89
22 -1381.41
7 -1379.96
78 -1380.7
62 -1384.24
1 -1383.71
3 -1383.84
9 -1382.57
5 -1384.16
3 -1381.95
3 -1382.22
1 -1382.67
8 -1383.13
29 -1383.44
10 -1384.37
1 -1384.37
3 -1382.41
10 -1383.1
1 -1385.62
7 -1386.09
6 -1386.98
1 -1386.44
2 -1385.66
1 -1382.63
1 -1382.43
5 -1383.51
13 -1384.35
17 -1384.64
2 -1384.86
2 -1387.41
1 -1385.86
3 -1384.67
1 -1384.12
6 -1384.58
6 -1386.4
3 -1387.24
13 -1388.77
7 -1384.55
7 -1382.33
5 -1382.31
8 -1381.9
4 -1386.94
4 -1387.14
2 -1385.28
7 -1382.84
6 -1386.2
1 -1384.58
9 -1384.51
16 -1384
1 -1381.24
7 -1381.57
12 -1383.44
2 -1385.57
4 -1385.79
5 -1386.85
17 -1386.36
5 -1386.34
3 -1384.4
3 -1382.84
40 -1383.39
27 -1382.22
55 -1380.65
15 -1383.73
12 -1383.23
36 -1383.61
15 -1386.52
4 -1385.04
56 -1383.36
14 -1385
3 -1384.42
7 -1384.79
29 -1384.94
3 -1384.01
3 -1384.8
6 -1381.71
5 -1380.54
84 -1379.17
197 -1383.43
8 -1384.36
1 -1384.34
15 -1383.13
10 -1383.21
11 -1383.49
5 -1382.18
25 -1383.93
7 -1384.05
6 -1385.38
3 -1384.16
13 -1382.01
1 -1382.53
7 -1382.83
15 -1385.52
8 -1385.39
6 -1386.29
2 -1385.68
17 -1385.33
1 -1385.28
3 -1384.98
19 -1384.83
1 -1384.49
4 -1384
132 -1385.7
14 -1385.05
22 -1385.5
1 -1385.92
1 -1385.08
14 -1384.55
10 -1383.92
17 -1384.44
5 -1385.67
5 -1385.92
6 -1385.45
8 -1385.88
1 -1387.2
1 -1389.29
6 -1388.96
3 -1384.55
4 -1385.47
2 -1385.9
4 -1385.14
14 -1386.18
20 -1385.9
10 -1386.02
3 -1386.46
2 -1383.44
45 -1384.87
1 -1386.86
2 -1387.41
2 -1387
1 -1386.58
10 -1386.68
6 -1387.63
6 -1383.71
3 -1383.91
4 -1383.72
51 -1382.9
32 -1384.05
1 -1384.42
3 -1384.99
1 -1384.44
5 -1382.04
2 -1382.34
19 -1387.09
9 -1388.92
3 -1383.95
5 -1383.21
5 -1381.54
13 -1379.67
150 -1379.75
98 -1382.33
18 -1382.42
21 -1381.94
1 -1383.2
1 -1383.77
8 -1381.47
31 -1380.93
57 -1386.13
6 -1385.42
2 -1387.02
2 -1380.66
45 -1380.24
134 -1383.43
5 -1382.27
5 -1380.62
14 -1381.39
4 -1383.47
7 -1383.24
26 -1385.08
1 -1386.71
1 -1387.03
3 -1387.02
1 -1387.23
8 -1384.14
13 -1385.52
5 -1385.14
12 -1381.81
17 -1381.18
37 -1380.27
33 -1380.08
43 -1380.79
4 -1381.66
7 -1381.92
9 -1382.12
48 -1385.19
8 -1385.41
15 -1384.66
16 -1383.31
19 -1383.37
40 -1387.5
11 -1384.42
45 -1381.43
7 -1383.48
4 -1381.67
16 -1380.2
120 -1380.15
64 -1386.6
3 -1386.46
23 -1386.69
19 -1385.49
4 -1385.95
8 -1382.69
5 -1381.73
6 -1381.27
76 -1381.2
258 -1381.02
110 -1381.03
5 -1384.73
4 -1383.1
15 -1382.37
22 -1381.97
1 -1383.39
7 -1386.94
1 -1384.95
12 -1384.76
2 -1384.79
2 -1384.87
1 -1383.53
1 -1386.47
2 -1383.73
4 -1384.33
3 -1384.06
11 -1385.92
1 -1384.79
5 -1385.33
3 -1382.55
59 -1381.63
21 -1385.67
20 -1386.13
4 -1385.9
3 -1384.03
2 -1382.28
2 -1382.33
38 -1383.35
3 -1384
3 -1383.93
5 -1383.83
3 -1383.06
1 -1380.42
78 -1381.84
4 -1382.53
17 -1383.57
1 -1383.62
6 -1382.52
10 -1381.69
9 -1381.33
7 -1381.23
8 -1381.69
25 -1380.55
12 -1383.08
3 -1381.4
82 -1383.43
11 -1382.71
29 -1383.3
2 -1382.7
3 -1382.72
44 -1382.64
7 -1383.93
4 -1384.04
17 -1384.64
2 -1385.05
7 -1384.36
13 -1381.46
27 -1382.04
46 -1380.88
53 -1382.12
10 -1379.59
913 -1380.23
8 -1382.11
16 -1383.74
18 -1383.93
8 -1382.38
90 -1383
2 -1381.9
62 -1382.68
10 -1382.73
45 -1384.27
79 -1384.77
1 -1385.6
2 -1383.86
20 -1383.03
6 -1382.95
2 -1379.68
86 -1380.8
1 -1381.9
13 -1382.04
19 -1381.19
61 -1382.44
12 -1381.03
38 -1380.6
81 -1380.54
1 -1382.21
19 -1385
1 -1383.85
3 -1385.18
19 -1386
7 -1387.32
16 -1386.06
19 -1385.52
3 -1384.13
3 -1385.24
4 -1385.38
13 -1380.66
214 -1383.05
9 -1382.88
47 -1382.44
5 -1381.91
1 -1385.08
3 -1384.28
10 -1384.18
2 -1383.58
11 -1383.83
2 -1388.69
3 -1385.66
15 -1386.05
33 -1383.65
2 -1383.16
7 -1383.66
6 -1383.86
11 -1386.63
2 -1386.78
2 -1385.99
2 -1384.27
17 -1381.56
1 -1388.17
2 -1386.46
6 -1382.39
9 -1382.31
2 -1381.15
14 -1382.35
2 -1387.46
5 -1383.8
14 -1384.31
3 -1383.27
11 -1384.71
5 -1384.66
4 -1384.83
5 -1385.98
3 -1388.23
2 -1382.58
4 -1386.61
2 -1387.16
4 -1389.27
2 -1382.03
38 -1381.7
2 -1383.29
4 -1387.66
5 -1387.09
8 -1388.54
2 -1388.85
2 -1382.82
5 -1380.85
22 -1379.16
47 -1380.03
7 -1379.72
34 -1380.8
8 -1381.72
6 -1381.85
4 -1380.71
6 -1379.54
20 -1377.79
5 -1376.19
12 -1377.76
23 -1378.08
1 -1378.36
12 -1377.88
23 -1376.72
44 -1380.33
2 -1380.24
1 -1378.23
7 -1376.9
18 -1375.39
10 -1374.65
72 -1375.98
21 -1376.99
4 -1376.44
79 -1377.01
1 -1375.81
25 -1375.84
4 -1373.11
502 -1377.44
7 -1377.88
17 -1378.93
11 -1380.78
4 -1380.88
2 -1381.51
4 -1381.17
5 -1384.55
5 -1383.84
4 -1382.58
3 -1382.37
20 -1382.54
6 -1378.99
321 -1377.28
30 -1377.04
13 -1376.57
7 -1376.1
1 -1380.6
5 -1381.35
2 -1383.65
3 -1379.89
1 -1377.68
8 -1379.51
4 -1381.96
12 -1380.03
7 -1380.38
2 -1380.89
9 -1380.22
9 -1378.84
3 -1375.49
17 -1376.14
18 -1377.6
11 -1377.82
23 -1377.87
6 -1376.18
62 -1381.38
2 -1378.77
6 -1377.18
5 -1375.41
5 -1375.07
1 -1378.92
5 -1381.76
24 -1381.03
7 -1382.04
26 -1381.67
5 -1382.08
2 -1380.88
15 -1380.61
1 -1380.08
10 -1379.57
3 -1382.81
3 -1382.51
4 -1381.95
12 -1381.21
7 -1381.18
9 -1378.21
1 -1379.06
2 -1377.04
1 -1376.74
24 -1377.52
1 -1378.25
1 -1383.15
13 -1382.64
66 -1383.46
1 -1376.9
8 -1375.79
6 -1376.63
2 -1376.4
43 -1373.55
191 -1372.29
25 -1371.66
23 -1376.27
1 -1380.15
1 -1375.5
45 -1373.1
552 -1374.21
1 -1374.72
10 -1376.76
71 -1376.63
3 -1379.58
5 -1377.01
8 -1374.46
81 -1376.4
2 -1377.73
12 -1375.39
32 -1376.02
37 -1378.24
7 -1376.85
61 -1374.93
61 -1375.28
46 -1376.83
2 -1376.53
45 -1377.6
16 -1376.73
20 -1377.02
41 -1376.39
52 -1376.89
38 -1377.12
98 -1378.65
10 -1381.18
4 -1375.41
8 -1375.33
4 -1375.94
7 -1375.25
8 -1376.79
32 -1374.83
1 -1374.08
42 -1372.32
100 -1376.35
20 -1376.25
34 -1375.97
5 -1374.26
47 -1374.45
13 -1375
5 -1379.04
38 -1377.64
16 -1374.28
21 -1373.68
79 -1373.71
52 -1372.88
3 -1374.05
30 -1374.98
9 -1380.16
5 -1377.5
18 -1376.2
112 -1375.31
30 -1375.76
8 -1375.41
45 -1374.58
9 -1376.19
3 -1376.65
1 -1378.07
3 -1376.68
1 -1376.93
10 -1377.19
32 -1378.08
1 -1377.42
16 -1378.52
31 -1381.91
12 -1380.39
36 -1380.85
7 -1380.1
28 -1380.59
14 -1381.67
3 -1385.06
1 -1380.44
7 -1380.08
5 -1378.26
22 -1381.58
14 -1383.01
1 -1385.81
4 -1385.3
3 -1384.56
19 -1381.47
1 -1382.69
2 -1384.91
6 -1383.11
28 -1383.41
11 -1383.15
17 -1382.93
14 -1380.65
5 -1381.22
14 -1383.93
2 -1382.2
7 -1380.93
6 -1375.42
52 -1375.92
19 -1374.7
3 -1375.15
104 -1374.13
13 -1374.33
2 -1375.56
17 -1372.52
112 -1373.9
26 -1373.92
2 -1372.97
58 -1373.78
43 -1377
11 -1377.11
18 -1375.05
20 -1375.08
11 -1372.98
72 -1374.22
70 -1374.61
26 -1374.09
13 -1373.95
63 -1374.75
390 -1376.76
70 -1376.18
3 -1375.83
18 -1377.78
26 -1383.11
2 -1381.13
8 -1381.08
2 -1379.59
2 -1377.66
2 -1376.05
21 -1376.53
16 -1377.85
25 -1374.19
6 -1374.43
10 -1375.58
15 -1377.48
35 -1377.31
47 -1377.04
2 -1376.36
8 -1377.76
5 -1378.61
28 -1377.23
27 -1375.91
5 -1374.73
17 -1376.47
10 -1372.6
202 -1375.85
57 -1376.14
1 -1375.64
38 -1375.68
21 -1375.06
22 -1371.45
16 -1371.68
18 -1374.05
267 -1372.99
86 -1373.46
32 -1374.11
29 -1376.66
2 -1375.34
34 -1375.02
43 -1376.37
3 -1375.34
16 -1372.61
74 -1375.61
9 -1378.36
2 -1377.27
51 -1375.89
15 -1377.18
7 -1374.8
3 -1376.38
4 -1372.64
157 -1376.31
14 -1375.95
91 -1376.12
35 -1376.7
3 -1378.16
14 -1379.32
19 -1379.53
5 -1380.24
10 -1378.39
14 -1378.94
2 -1377.89
16 -1376.39
6 -1376.31
65 -1375.39
11 -1376.05
12 -1376.8
53 -1376.33
8 -1377.5
17 -1377.1
42 -1380.1
1 -1377.17
16 -1377.5
4 -1376.65
1 -1372.06
131 -1373.82
42 -1375.12
15 -1374.34
28 -1374.95
31 -1374.24
6 -1373.62
31 -1374.69
71 -1375.9
7 -1376.94
8 -1375.52
4 -1376.43
13 -1378.74
7 -1376.91
1 -1375.2
18 -1373.35
84 -1371.98
215 -1375.39
68 -1377.43
3 -1378.58
5 -1375.31
19 -1375.1
26 -1374.61
10 -1377.81
22 -1377.72
8 -1376.4
17 -1373.71
184 -1372.03
112 -1372.92
5 -1372.52
12 -1372.65
26 -1375.57
16 -1378.06
11 -1376.85
24 -1377.09
5 -1375.23
6 -1374.64
17 -1379.38
39 -1378.39
18 -1378.39
5 -1378.06
4 -1377.88
15 -1374.35
26 -1373.19
125 -1375.87
26 -1375.52
8 -1375.93
25 -1375.97
143 -1376.65
16 -1374.06
4 -1373.21
94 -1375.01
141 -1374.08
157 -1373.79
74 -1376.22
1 -1376.15
26 -1376.55
7 -1377.19
4 -1379.1
2 -1379.2
3 -1379.78
3 -1380
3 -1380.08
7 -1378.67
51 -1378.45
14 -1382.2
9 -1379.01
6 -1376.91
1 -1377.44
22 -1377.23
23 -1376.74
30 -1375.62
48 -1374.04
94 -1375.42
151 -1376.27
27 -1375.02
92 -1378.8
73 -1379.17
33 -1378.14
17 -1376.56
4 -1375.68
18 -1377.66
3 -1377.62
44 -1377
10 -1376.42
4 -1380.69
2 -1378.62
2 -1378.06
18 -1375.31
11 -1376.37
13 -1380.07
1 -1379.31
27 -1378.23
8 -1376.03
55 -1374.93
32 -1376.48
3 -1375.58
90 -1373.74
1 -1372.82
210 -1374.95
16 -1374.39
68 -1372.78
14 -1372.01
653 -1375.27
10 -1376.32
3 -1377.89
3 -1374.79
25 -1374.35
76 -1373.4
287 -1377.6
7 -1378.69
19 -1375.85
32 -1372.82
222 -1374.28
7 -1372.34
50 -1373.24
26 -1372.33
197 -1374.23
9 -1375.04
21 -1374.33
179 -1372.08
29 -1374.56
78 -1377.13
2 -1374.43
8 -1369.08
4370 -1371.71
109 -1374.38
15 -1377.35
1 -1376.87
19 -1375.77
13 -1375.39
5 -1377
26 -1378.78
4 -1378.34
4 -1378.94
11 -1378.54
12 -1379.1
5 -1377.43
6 -1378.19
2 -1377.41
12 -1372.93
18 -1376.21
37 -1377.02
23 -1378.67
16 -1377.68
13 -1377.76
11 -1378.73
1 -1380.29
8 -1377.99
4 -1377.47
43 -1379.85
15 -1376.86
128 -1378.71
4 -1377.86
1 -1377.48
14 -1377.84
7 -1378.99
6 -1375.9
1 -1375.45
41 -1375.1
80 -1379.4
7 -1378.7
4 -1380.23
23 -1375.33
31 -1379.27
89 -1379.64
16 -1378.99
1 -1374.5
64 -1375.44
38 -1377.44
4 -1375.64
2 -1375.66
7 -1375.25
76 -1373.3
242 -1374.07
67 -1372.98
233 -1376.8
29 -1377.15
5 -1377.58
22 -1376.56
53 -1377.78
5 -1378.47
14 -1378.4
11 -1378.46
28 -1377.82
5 -1377.94
17 -1378.78
5 -1379.08
2 -1378.47
24 -1375.97
21 -1376.11
6 -1376.22
4 -1374.35
53 -1376.57
10 -1373.61
250 -1373.29
3 -1376.13
7 -1374.82
22 -1375.31
20 -1370.91
202 -1371.77
25 -1372.39
419 -1371.24
416 -1374.73
4 -1374.62
39 -1376.78
42 -1375.07
25 -1376.55
1 -1375.95
51 -1378.87
5 -1378.25
20 -1374.93
107 -1376.06
5 -1376.19
18 -1378.36
54 -1379.81
1 -1375.91
1 -1377.37
1 -1376.53
3 -1376.63
16 -1376.62
13 -1376.36
27 -1377.05
22 -1378.85
2 -1378.34
4 -1377.64
2 -1376.92
46 -1375.36
40 -1375.66
4 -1376.57
34 -1376.49
13 -1376.98
24 -1375.98
2 -1379.45
10 -1373.88
49 -1374.85
63 -1374.8
59 -1376.18
9 -1376.09
16 -1375.8
10 -1379.55
7 -1376.23
2 -1376.27
5 -1376.88
4 -1377.86
1 -1378.69
21 -1376.37
48 -1374.43
10 -1372.78
50 -1373.48
24 -1376.45
12 -1376.29
5 -1376.62
18 -1375.8
13 -1374.66
94 -1375.54
23 -1375.24
9 -1376.36
2 -1376.87
26 -1375.54
18 -1375.15
14 -1375.03
89 -1377.08
17 -1374.43
67 -1374.21
7 -1373.9
243 -1373.7
17 -1379.52
4 -1379.34
1 -1378.63
41 -1378.03
4 -1377.66
4 -1375.72
16 -1375.79
22 -1375.93
11 -1375.48
19 -1375.08
45 -1375.35
21 -1374.63
41 -1380.57
3 -1380.33
1 -1380.82
1 -1378.04
16 -1378.44
1 -1378.41
22 -1376.96
52 -1375.07
5 -1372.23
185 -1372.46
148 -1373.6
40 -1375.42
19 -1376.37
4 -1376.07
1 -1377.26
10 -1377.98
3 -1377.78
9 -1378
16 -1381.56
6 -1381.08
3 -1377.7
28 -1377.87
1 -1375.37
10 -1374.06
6 -1375.63
5 -1373.15
12 -1372.88
7 -1374.87
31 -1375.08
3 -1375.59
50 -1376.81
7 -1376.08
6 -1376.45
3 -1376.47
15 -1376.1
13 -1376.75
23 -1377.74
2 -1375.61
5 -1374.37
56 -1375.6
15 -1371.84
58 -1372.31
93 -1372.86
55 -1371.46
1486 -1372.28
206 -1371.03
301 -1374.08
66 -1371.95
129 -1373.81
50 -1374.41
62 -1375.12
34 -1374.55
5 -1373.84
33 -1375.74
55 -1375.37
19 -1374.97
11 -1372.43
60 -1373.21
103 -1377.56
25 -1376.61
10 -1374.05
18 -1373.08
154 -1377.29
5 -1377.47
3 -1377.48
7 -1377.93
3 -1375.75
9 -1375.55
2 -1373.16
14 -1374.81
20 -1373.87
87 -1372.23
14 -1376.41
6 -1373.22
4 -1377.06
1 -1375.04
23 -1375.52
12 -1374.22
26 -1374.8
28 -1375.13
157 -1379.34
3 -1377.31
1 -1374.79
35 -1374.97
23 -1377.14
5 -1377.2
1 -1375.75
6 -1375.92
10 -1376.5
14 -1375.78
81 -1372.63
100 -1374.97
81 -1374.53
12 -1373.64
396 -1371.99
176 -1373.26
52 -1377.81
8 -1378.7
26 -1379.67
29 -1379.98
9 -1377.11
11 -1377.53
144 -1376.86
4 -1377.58
1 -1378.5
10 -1376.86
11 -1375.15
1 -1377.38
23 -1374.59
32 -1372.46
336 -1375.17
22 -1376.46
68 -1374.14
39 -1374.25
183 -1375.16
36 -1374.64
19 -1373.81
23 -1375.29
50 -1374.74
10 -1376.9
13 -1378.84
1 -1372.23
341 -1370.79
84 -1372.91
26 -1373.5
16 -1372.35
6 -1377.09
13 -1369.47
457 -1371.65
531 -1376.71
32 -1377.14
4 -1374.14
7 -1373.01
34 -1375.06
102 -1377.26
12 -1375.96
13 -1376.05
41 -1376.84
26 -1374.99
14 -1376.35
15 -1379.38
4 -1379.97
2 -1378.29
43 -1379.15
12 -1379.16
6 -1379.26
3 -1377.02
12 -1376.27
14 -1376.47
18 -1380.08
1 -1379.33
1 -1377.64
20 -1374.95
34 -1371.97
457 -1378.16
28 -1376.52
35 -1374.28
157 -1375.56
3 -1376.03
1 -1377.32
8 -1383.12
8 -1379.37
26 -1377.37
5 -1375.53
18 -1378.46
17 -1374.54
6 -1374.31
104 -1380.08
3 -1376.43
11 -1375.75
14 -1374.74
20 -1374.34
16 -1375.8
1 -1375.55
9 -1376.57
1 -1376.69
25 -1375.14
23 -1373.15
8 -1377.1
1 -1372.18
116 -1373.86
5 -1371.69
129 -1376.63
5 -1373.79
107 -1379.18
18 -1376.69
8 -1379.56
25 -1379.66
1 -1380.43
21 -1379.21
15 -1378.54
5 -1379.02
16 -1379.85
15 -1377.63
15 -1378.53
1 -1374.88
12 -1375.48
5 -1375.61
3 -1373.92
54 -1374.57
2 -1375.12
9 -1372.86
6 -1377.78
13 -1377.05
32 -1378.63
10 -1376.39
1 -1377.27
8 -1377.8
2 -1375.47
18 -1374.14
8 -1377.12
18 -1375.62
22 -1375.46
5 -1379.48
6 -1381.53
4 -1380.51
4 -1378.94
4 -1375.96
32 -1376.08
5 -1375.22
128 -1372.03
219 -1374.81
10 -1374.94
3 -1375.21
2 -1374.25
4 -1374.7
15 -1374.67
9 -1372.86
86 -1375.46
2 -1376.77
6 -1374.67
1 -1374.71
16 -1374.83
9 -1375.46
50 -1375.66
2 -1376.61
2 -1376.97
1 -1376.85
4 -1374.59
106 -1375.53
9 -1376.56
8 -1375.98
11 -1377.04
3 -1376.93
5 -1376.81
26 -1376.63
3 -1377.05
7 -1376.38
9 -1373.93
150 -1374.22
39 -1373.86
68 -1373.13
74 -1374.08
21 -1376.52
7 -1374.45
15 -1374.12
106 -1378.07
1 -1377.45
14 -1376.8
7 -1374.58
47 -1375.34
110 -1376.33
50 -1376.8
5 -1378.37
2 -1374.57
25 -1374.15
6 -1376.13
22 -1375.43
29 -1377.6
6 -1376.15
3 -1377.48
12 -1378.61
11 -1375.82
15 -1374.65
14 -1373.87
59 -1375.3
20 -1372.9
36 -1372.98
6 -1372.72
29 -1373.12
75 -1377.92
4 -1377.52
16 -1377.69
39 -1380.28
10 -1377.01
1 -1376.99
6 -1378.29
12 -1379.08
15 -1380.04
4 -1379.54
11 -1378.7
19 -1374.57
4 -1374.67
13 -1376.21
4 -1376.67
40 -1375.3
32 -1376.89
28 -1376.81
5 -1376.03
1 -1375.87
4 -1375.7
44 -1374.14
69 -1379.52
2 -1379.95
3 -1378.29
24 -1378.27
12 -1377.91
3 -1375
13 -1376.76
6 -1377.79
48 -1376.12
1 -1376.64
2 -1375.04
23 -1374.83
32 -1376.11
5 -1375.42
3 -1376.39
29 -1375.14
12 -1381.66
10 -1382.36
1 -1383.87
1 -1382.32
3 -1381.17
16 -1386.27
7 -1386.57
4 -1384.45
6 -1383.26
9 -1384.46
15 -1384.28
4 -1381.89
11 -1382.9
14 -1383.39
12 -1383.13
39 -1383.54
17 -1381.04
66 -1381.02
65 -1380.92
177 -1384.49
29 -1383.01
11 -1382.57
3 -1381.98
30 -1383.01
13 -1381.49
8 -1381.01
14 -1381.69
4 -1380.74
4 -1377.59
5 -1378.01
4 -1378.1
10 -1377.26
2 -1377.3
4 -1376.13
42 -1378.18
4 -1375.38
73 -1380.09
5 -1380.19
4 -1376.43
35 -1376.55
2 -1375.63
61 -1376.18
47 -1374.72
7 -1376.37
20 -1376.78
6 -1379.16
66 -1379.52
13 -1379.28
4 -1380.45
1 -1380.95
1 -1384.03
2 -1378.73
2 -1375.31
8 -1375.54
10 -1379.2
11 -1374.18
66 -1375.31
6 -1375.76
8 -1375.44
12 -1375.91
10 -1378.49
3 -1377.41
1 -1375.4
5 -1372.6
124 -1375.62
7 -1373.96
39 -1374.62
1 -1375.63
24 -1373.79
154 -1374.52
15 -1380.6
6 -1381.06
29 -1377.45
41 -1376.22
144 -1375.99
85 -1375.97
7 -1374.78
19 -1374.15
33 -1374.17
33 -1375.34
10 -1374.32
25 -1375.81
3 -1376.16
37 -1374.37
4 -1374.9
3 -1374.83
43 -1374.76
70 -1372.95
34 -1372.66
190 -1371.28
72 -1375.06
152 -1378.86
58 -1378.34
8 -1377.41
23 -1379.4
24 -1379.76
16 -1377.64
44 -1378.36
10 -1376.12
15 -1377.83
6 -1377.27
38 -1378.67
34 -1378.7
14 -1378.93
6 -1380.38
8 -1378.29
15 -1376.41
8 -1375.35
9 -1376.57
5 -1377.78
15 -1376.17
42 -1375.63
23 -1374.42
18 -1375.21
16 -1374.39
46 -1375.63
17 -1374.58
33 -1373.76
13 -1374.44
41 -1375.7
16 -1374.95
46 -1375.39
4 -1375.99
29 -1374.08
12 -1373
46 -1372.4
11 -1373.35
36 -1375.09
10 -1376.39
122 -1377.96
7 -1379.5
2 -1378.91
1 -1378.53
1 -1377.22
5 -1378.94
14 -1377.51
15 -1373.49
552 -1375.37
20 -1377.08
2 -1374.5
126 -1375.26
5 -1376.33
29 -1376.1
120 -1380
4 -1380.09
10 -1377.46
20 -1375.76
39 -1375.29
18 -1378.08
1 -1379.58
18 -1378.21
24 -1376.5
15 -1375.39
23 -1374.39
15 -1375.12
29 -1375.77
25 -1378.04
3 -1374.65
16 -1374.22
13 -1373.68
10 -1374.2
70 -1376.25
3 -1375.87
9 -1376.08
65 -1377.91
5 -1377.36
9 -1379.78
6 -1378.65
2 -1377.09
18 -1376
16 -1375.07
6 -1380.17
2 -1379.59
3 -1378.45
2 -1380.79
9 -1379.3
7 -1379.25
1 -1377.96
19 -1379.57
26 -1381.65
7 -1379.79
63 -1379
27 -1379.86
2 -1378.16
5 -1377.67
9 -1374.86
15 -1376.49
8 -1376.68
33 -1376.74
22 -1373.98
37 -1375.12
16 -1376.4
20 -1376.94
14 -1377.34
4 -1373.69
23 -1374.43
311 -1375.42
55 -1378.21
7 -1378.67
20 -1378.45
2 -1379
4 -1379.17
14 -1378.96
1 -1375.41
7 -1375.9
10 -1375.76
31 -1372.69
250 -1371.93
140 -1371.9
343 -1372.58
19 -1372.26
84 -1373.49
78 -1373.67
77 -1371.89
62 -1372.06
126 -1373.11
2 -1374.06
3 -1373.98
6 -1373.46
92 -1375.29
25 -1373.53
121 -1376.29
21 -1377.77
5 -1380.04
28 -1379.14
2 -1373.98
33 -1376.48
72 -1376.29
22 -1376.41
11 -1379.45
5 -1378.63
28 -1376.67
2 -1377.33
18 -1382.74
8 -1379.36
60 -1381.1
6 -1376.92
12 -1376.55
14 -1375.92
9 -1376.24
12 -1377.84
12 -1379.86
2 -1380.64
9 -1381.62
24 -1377.98
52 -1374.81
16 -1377.93
16 -1374.62
24 -1373.04
1 -1375.37
3 -1375.91
4 -1375.5
31 -1376.13
40 -1374.82
22 -1377.66
19 -1376.94
3 -1376.07
29 -1375.18
147 -1374.65
1 -1376.63
10 -1376.51
2 -1376.08
12 -1375.49
2 -1375.43
1 -1375.9
74 -1376.16
4 -1374.07
57 -1374.25
4 -1376.28
24 -1377.73
3 -1377.62
4 -1376.23
1 -1372.21
148 -1377.62
9 -1375.86
30 -1374.82
23 -1376.36
4 -1375.88
11 -1374.75
65 -1376.25
3 -1376.75
51 -1374.25
23 -1375.7
18 -1374.28
59 -1375.13
5 -1370.96
250 -1371.59
155 -1370.4
217 -1370.58
1367 -1373.64
1 -1372.93
61 -1376.37
5 -1372.58
2 -1373.08
4 -1374
23 -1375.46
78 -1373.69
160 -1374.96
64 -1374.86
7 -1374.96
34 -1374.95
40 -1375.31
11 -1377.5
2 -1376.82
1 -1374.86
66 -1376.31
13 -1376.44
3 -1376.99
1 -1377.32
20 -1381.21
32 -1381.91
21 -1381.75
109 -1383.22
7 -1383.73
13 -1381.25
31 -1382.73
23 -1381.4
13 -1382.11
1 -1382.4
44 -1382.29
17 -1383.4
32 -1383.06
25 -1382.9
4 -1383.01
17 -1380.66
42 -1380.23
1 -1378.12
8 -1377.87
6 -1375.36
9 -1376.13
13 -1373.77
121 -1376.42
12 -1374.52
55 -1376.11
36 -1374.79
23 -1373.44
26 -1374.11
135 -1374.49
49 -1374.51
31 -1374.44
17 -1375.35
96 -1379.73
12 -1379.3
23 -1377.79
13 -1376.37
5 -1373.76
112 -1375.55
65 -1375.66
10 -1378.85
2 -1376.89
17 -1374.96
28 -1374.69
63 -1374.51
4 -1375.5
28 -1377.24
71 -1374.96
46 -1373.09
29 -1373.84
12 -1376.1
11 -1374.72
189 -1376.26
14 -1376.47
40 -1378.54
6 -1378.55
5 -1377.18
10 -1376.56
16 -1375.92
86 -1377.22
9 -1377.22
6 -1376.46
45 -1376.8
7 -1375.51
41 -1375.07
22 -1372.64
332 -1374.43
26 -1377.02
16 -1378.16
86 -1377.94
4 -1375.53
8 -1377.44
4 -1378.4
4 -1379.43
9 -1378.7
16 -1379.9
2 -1379.2
1 -1379.36
16 -1379.27
3 -1378.9
15 -1377.41
26 -1376.85
14 -1376.06
20 -1373.8
46 -1374.37
28 -1378.27
3 -1376.93
9 -1376.62
29 -1375.11
71 -1374.92
29 -1374.98
4 -1376
22 -1377.34
11 -1376.39
19 -1376.32
22 -1375.95
9 -1378.54
4 -1377.42
4 -1376.53
49 -1375.61
4 -1375.93
47 -1377.61
22 -1375.12
22 -1376.28
28 -1378.65
53 -1380.96
2 -1375.44
30 -1375.37
8 -1378.53
4 -1374
6 -1372.44
53 -1375.82
11 -1373.23
23 -1376.62
17 -1374.05
3 -1374.88
14 -1373.57
3 -1376.09
41 -1375.19
3 -1376.1
19 -1375.58
4 -1376.07
2 -1375.81
13 -1377.53
17 -1376.47
5 -1376.33
25 -1375.46
24 -1372.76
117 -1376.54
2 -1377.75
2 -1378.31
1 -1377.94
3 -1378.03
6 -1378.37
9 -1378.29
34 -1374.86
14 -1374.41
34 -1379.46
4 -1381.64
17 -1379.71
7 -1382.82
7 -1379.25
2 -1377.27
4 -1377.4
5 -1378
12 -1378.29
10 -1376.83
1 -1374.51
74 -1374.95
7 -1377.92
18 -1378.29
6 -1378.37
35 -1376.4
20 -1377.91
4 -1376.73
5 -1377.94
3 -1378.49
3 -1376.32
13 -1373.69
94 -1376.06
34 -1374.85
34 -1374.5
6 -1376.64
29 -1380.2
3 -1378.6
35 -1378.34
10 -1374.51
5 -1373.31
96 -1374.49
4 -1376.18
50 -1376.42
8 -1375.17
7 -1376.38
36 -1376.31
6 -1377.2
4 -1377.08
8 -1377.66
5 -1377.56
6 -1375.39
14 -1375.65
4 -1374.34
11 -1376.02
5 -1377.43
10 -1376.94
19 -1376.87
4 -1377.95
12 -1379.22
1 -1378.72
3 -1378.44
11 -1376.73
6 -1376.1
78 -1378.62
6 -1377.86
7 -1377.67
5 -1380.21
11 -1378.45
18 -1382.82
21 -1380.06
5 -1376.03
10 -1374.85
16 -1371.89
528 -1373.25
72 -1375.04
20 -1374.72
3 -1376.04
43 -1376.76
8 -1376.75
5 -1375.47
38 -1374.66
152 -1373.86
110 -1375.66
56 -1372.44
219 -1376.26
35 -1375.86
28 -1375.51
44 -1375.09
39 -1375.86
41 -1381.58
12 -1379.84
5 -1379.73
1 -1381.24
1 -1380.19
14 -1382.04
8 -1382.21
16 -1381.94
11 -1379.04
13 -1376.95
6 -1376.96
2 -1377.92
1 -1377.18
9 -1377.62
11 -1376.18
19 -1373.27
31 -1373.75
33 -1374.07
20 -1369.77
46 -1372.84
109 -1373.3
12 -1377.73
5 -1375.58
3 -1374.42
6 -1375.66
4 -1374.78
4 -1374.43
1 -1373
4 -1371.5
38 -1375.82
8 -1374.95
6 -1376.11
23 -1373.52
66 -1372.56
103 -1377.28
15 -1377.42
5 -1377.96
6 -1377.16
12 -1376.21
23 -1378.92
3 -1379.68
1 -1379.36
13 -1377.33
1 -1375.76
14 -1375.23
5 -1376.11
1 -1382.91
1 -1376.59
4 -1375.19
34 -1375.9
17 -1375.89
29 -1376.02
3 -1374.24
8 -1370.84
203 -1372.44
34 -1372.29
108 -1373.23
351 -1376.35
17 -1375.76
22 -1380.95
15 -1382.04
4 -1377.64
5 -1377.74
2 -1380.31
4 -1376.51
1 -1372.02
44 -1372.23
175 -1371.95
478 -1371.07
403 -1373.3
4 -1372.01
40 -1375.87
2 -1376.14
7 -1373.6
25 -1373.89
27 -1373.2
115 -1373.61
43 -1374.36
31 -1371.57
173 -1373.92
15 -1374.63
11 -1375.51
1 -1374.54
13 -1375.54
31 -1376.28
2 -1374.91
11 -1375.27
13 -1374.56
58 -1376.1
24 -1375.93
14 -1379.93
33 -1378.31
12 -1377.08
14 -1375.95
14 -1377.93
39 -1378.61
1 -1377.13
5 -1376.63
2 -1376.65
32 -1376.15
2 -1373.07
105 -1373.29
58 -1372.15
89 -1373.42
88 -1371.86
515 -1372.15
94 -1373.14
33 -1373.32
57 -1374.2
37 -1373.46
21 -1375.18
11 -1371.98
15 -1372.48
27 -1375.4
3 -1375.64
46 -1374.38
2 -1374.8
16 -1374.45
15 -1371.82
290 -1371.54
149 -1373.95
47 -1373.56
24 -1373.5
157 -1373.59
58 -1375.84
10 -1375.13
149 -1378.36
2 -1379.39
10 -1378.89
10 -1379.45
2 -1379.56
1 -1374.66
12 -1376.85
60 -1379.51
4 -1380.88
1 -1378.16
9 -1374.7
26 -1377
4 -1376.73
17 -1377.3
16 -1376.61
105 -1373.7
8 -1374.06
41 -1373.55
60 -1375.33
22 -1375.82
34 -1376.19
24 -1377.73
23 -1379.19
3 -1379.26
7 -1378.02
9 -1376.6
40 -1375.8
91 -1378.65
19 -1378.17
7 -1375
8 -1373.9
13 -1373.43
26 -1373.87
3 -1373.93
8 -1374.58
29 -1375.3
185 -1373.93
9 -1373.04
41 -1375.02
5 -1371.85
166 -1375.24
6 -1375.87
15 -1374.71
5 -1373
5 -1379.07
1 -1375.45
8 -1376.12
26 -1377.81
13 -1376.91
1 -1375.69
11 -1376.5
22 -1374.55
91 -1373.54
23 -1373.04
216 -1373.82
54 -1374.3
1 -1379.07
12 -1378.32
6 -1379.5
15 -1378.45
8 -1381.35
7 -1376.66
30 -1373.7
4 -1373.08
28 -1373.56
39 -1375.24
17 -1373.8
29 -1373.92
4 -1374.81
7 -1375.07
19 -1375.65
29 -1375.46
45 -1375.37
5 -1373.88
35 -1373.74
21 -1372.86
97 -1376.12
88 -1373.48
569 -1374.28
44 -1375.79
9 -1371.77
131 -1371.55
590 -1375.17
11 -1371.99
275 -1373.85
1 -1374.92
31 -1373.92
34 -1372.88
28 -1372.64
93 -1373.88
39 -1370.91
13 -1370.73
47 -1372.42
21 -1372.61
60 -1375.55
14 -1374.29
2 -1374.11
3 -1373.78
88 -1373.88
22 -1375.17
63 -1374.05
14 -1371.17
97 -1373.43
9 -1375.79
12 -1373.64
56 -1373.89
262 -1375.48
18 -1373.3
38 -1373.32
28 -1370.67
53 -1374.12
10 -1378
5 -1374.85
16 -1375.01
101 -1374.4
66 -1374.03
57 -1374.38
30 -1372.75
90 -1374.1
34 -1373.25
33 -1377.16
7 -1376.93
35 -1375.21
7 -1376.43
20 -1371.05
1 -1374.84
2 -1377.49
1 -1377.54
9 -1374.15
203 -1376.34
5 -1376.2
1 -1373.58
7 -1372.46
159 -1373.69
57 -1379.75
1 -1377.99
34 -1376.67
15 -1377.45
18 -1378.18
10 -1377.17
5 -1378.52
39 -1379.09
6 -1378.74
11 -1380.84
15 -1377.9
75 -1378.43
5 -1377.64
2 -1374.33
39 -1373.04
153 -1376.04
24 -1375.9
12 -1376.99
13 -1376.12
17 -1378.75
24 -1380.91
2 -1381.3
1 -1382.28
1 -1381.31
21 -1375.4
13 -1376.29
4 -1376.03
22 -1376
6 -1376.24
10 -1380.45
1 -1377.61
90 -1376.94
8 -1378.82
27 -1376.53
52 -1376.49
48 -1377.43
16 -1377.16
1 -1378.5
27 -1377.09
18 -1377.09
6 -1374.44
5 -1375.71
8 -1376.81
5 -1376.85
7 -1376.31
27 -1376.4
9 -1375.37
14 -1375.62
20 -1373.42
152 -1373.86
57 -1373.25
33 -1373.68
11 -1375.87
39 -1374.04
6 -1375.01
19 -1374.77
23 -1373.84
9 -1377.22
9 -1376.99
4 -1377.9
3 -1376.75
25 -1375.82
11 -1375.7
51 -1375.78
16 -1375.9
18 -1375.27
65 -1374.5
112 -1374.92
29 -1376
29 -1375.71
13 -1376.69
2 -1378.1
3 -1378.51
9 -1379.85
13 -1379.94
1 -1377.89
33 -1380.27
10 -1380.72
25 -1382.27
18 -1380.22
21 -1381.06
2 -1381.47
1 -1380.85
21 -1381.54
6 -1382.27
4 -1382.9
10 -1382.86
26 -1384.33
5 -1381.74
28 -1384.14
2 -1381.8
240 -1382.66
20 -1382.56
31 -1381.34
47 -1380.62
17 -1380.04
55 -1376.69
74 -1375.87
156 -1374.05
31 -1380.51
5 -1379.96
5 -1377.21
8 -1384.45
6 -1385.46
3 -1375.28
10 -1374.82
1 -1375.01
561 -1372.56
147 -1372.23
328 -1374.78
13 -1372.84
134 -1376.27
10 -1376.23
6 -1375.87
9 -1376
10 -1379.46
6 -1376.92
5 -1372.22
82 -1373.69
2 -1372.96
203 -1375.53
4 -1375.28
4 -1380.99
13 -1376.87
3 -1377
9 -1376.17
9 -1376.82
2 -1376.7
15 -1375.12
8 -1373.79
178 -1374.28
31 -1372.74
31 -1375.48
5 -1374.97
3 -1373.82
40 -1374.49
2 -1373.95
80 -1373.56
26 -1375.93
70 -1373.87
99 -1374.06
9 -1374.2
8 -1374.15
43 -1377.19
7 -1378.66
42 -1378.53
17 -1377.34
5 -1377.6
6 -1377.38
9 -1376.21
3 -1374.41
14 -1376.27
4 -1375.64
21 -1380.9
6 -1381.04
9 -1379.09
2 -1379.45
9 -1381.62
4 -1385.96
2 -1386.26
8 -1384.05
3 -1378.12
2 -1377.16
33 -1375.2
38 -1374.21
2 -1375.2
16 -1379.26
1 -1386.04
1 -1387.88
3 -1376.93
1 -1376.97
5 -1378.46
18 -1377.08
28 -1372.52
80 -1373.67
11 -1375.64
9 -1376.85
16 -1375.67
55 -1378.07
9 -1372.82
21 -1377.06
1 -1374.22
121 -1375.56
4 -1373.96
37 -1374.93
38 -1373.58
1 -1373.12
14 -1373.97
1 -1375.34
15 -1371.08
615 -1373.92
72 -1374.4
67 -1375.06
1 -1376.46
2 -1376.54
8 -1378.05
3 -1377.85
1 -1376.2
2 -1375.27
27 -1375.3
44 -1379.14
13 -1378.95
2 -1381.93
9 -1381.47
2 -1380.55
1 -1378.78
27 -1376
4 -1376.16
65 -1375.71
2 -1375.13
6 -1375.43
14 -1375.62
10 -1376.25
12 -1376.48
11 -1378.59
14 -1374.98
8 -1374.59
2 -1378.05
3 -1378.64
4 -1377.27
7 -1376.03
23 -1375.76
1 -1375.61
15 -1377.51
13 -1379.26
1 -1378.97
10 -1379.52
17 -1378.53
13 -1377.76
14 -1375.92
14 -1378.3
2 -1376.57
66 -1375.95
25 -1377.31
53 -1375.31
55 -1374.71
113 -1375.21
39 -1377.61
5 -1375.99
4 -1373.96
7 -1376.6
14 -1376.54
8 -1377.21
5 -1377.49
20 -1377.24
20 -1377.25
1 -1376.78
6 -1375.13
41 -1374.05
39 -1375.59
17 -1372.61
85 -1375.12
15 -1375.51
1 -1375.23
10 -1377.69
2 -1376.82
17 -1375.07
1 -1376.55
29 -1375.6
48 -1376.57
13 -1376.37
5 -1377.5
6 -1374.2
30 -1374.29
11 -1374.66
3 -1375.54
31 -1375.8
8 -1375.81
13 -1375.52
35 -1375.43
101 -1375.31
42 -1377.2
5 -1376.6
55 -1377.09
16 -1379.91
14 -1377.22
8 -1379.69
5 -1381.06
16 -1378.05
32 -1375.82
15 -1378.32
1 -1374.28
5 -1373.71
65 -1373.71
5 -1372.55
40 -1375.32
4 -1376.75
16 -1378.72
8 -1376.31
36 -1377.41
12 -1380.13
2 -1379.41
6 -1378.16
6 -1376.47
32 -1375.64
15 -1375.1
35 -1373.79
110 -1372.16
360 -1373.28
18 -1372.96
116 -1372.64
32 -1373.43
14 -1374.53
27 -1373.54
12 -1374.55
139 -1379.31
2 -1380.35
4 -1378.6
2 -1379.97
2 -1375.89
9 -1374.87
14 -1373.22
50 -1373.06
306 -1374.07
29 -1373.44
20 -1376.18
11 -1378.67
14 -1376.16
33 -1371.94
98 -1373.01
43 -1372.77
195 -1374.48
28 -1373.65
37 -1375.54
1 -1374.13
111 -1375.01
13 -1373.88
97 -1374.37
67 -1376.02
22 -1378.39
6 -1383.38
11 -1382.03
11 -1379.47
2 -1378.95
2 -1377.91
21 -1374.34
185 -1375.97
9 -1373.97
135 -1374.11
156 -1375.44
15 -1375.24
45 -1375.37
101 -1376.65
4 -1376.46
60 -1376.35
4 -1375.81
6 -1374.85
7 -1374.79
8 -1377.22
17 -1376.03
1 -1376.39
11 -1375.15
41 -1376.41
4 -1377.91
13 -1378.02
7 -1377.7
10 -1374.76
21 -1373.79
41 -1378.38
10 -1379.05
12 -1377.66
4 -1377.7
7 -1376.81
1 -1377.83
41 -1376.31
57 -1379.5
44 -1380.2
20 -1379.77
17 -1379.41
7 -1375.01
8 -1375.83
40 -1377.32
12 -1374.25
27 -1376.51
77 -1377.64
15 -1378.36
4 -1376.5
5 -1382.04
3 -1382.46
10 -1381.24
16 -1376.33
78 -1379.07
21 -1379.12
3 -1375.69
66 -1373.87
135 -1374.6
24 -1373.33
69 -1372.53
64 -1372.53
6 -1372.36
118 -1373.9
8 -1371.91
41 -1372.64
172 -1372.58
195 -1375.1
24 -1375.2
27 -1374.33
87 -1375.91
5 -1376.11
9 -1378.2
1 -1373.35
31 -1370.22
968 -1372.35
53 -1373.18
75 -1370.85
917 -1371.59
19 -1374.18
23 -1374.46
25 -1374.04
19 -1374.96
16 -1373.71
55 -1372.41
2 -1374.18
10 -1376.24
13 -1373.33
21 -1371.27
57 -1371.84
332 -1371.74
191 -1374.1
36 -1373.18
131 -1376.19
11 -1376.55
38 -1375.51
3 -1379.07
2 -1375.59
2 -1375.57
3 -1376.18
2 -1374.63
9 -1373.83
21 -1372.15
22 -1373.32
9 -1376.78
14 -1376.86
9 -1376.88
14 -1375.47
31 -1377.03
14 -1377.44
84 -1375.99
45 -1376.64
68 -1376.56
50 -1375.76
77 -1379.14
18 -1380.89
2 -1378.56
2 -1378.19
2 -1376.15
30 -1375
70 -1376.87
7 -1377.77
15 -1375.63
22 -1377.9
5 -1377.6
2 -1378.54
1 -1379.24
2 -1375.41
2 -1373.5
11 -1374.42
49 -1375.02
11 -1370.77
106 -1370.93
1466 -1375.67
4 -1378.14
1 -1376.42
4 -1373.03
3 -1372.17
571 -1378.69
18 -1377.6
18 -1377.44
8 -1377.44
9 -1375.46
59 -1377.72
6 -1375.99
8 -1378.08
9 -1377.39
37 -1376.91
14 -1375.74
28 -1375.85
81 -1375.85
39 -1376.59
11 -1378.79
9 -1379.87
1 -1379.69
1 -1381.02
6 -1377.66
2 -1377.58
1 -1377.08
9 -1375.47
8 -1373.83
31 -1374.11
108 -1375.48
24 -1373.96
11 -1374.68
36 -1376.22
3 -1376.23
11 -1374.58
62 -1374.99
6 -1371.12
829 -1371.01
95 -1373.2
116 -1372.04
242 -1373.34
15 -1375.34
9 -1373.72
121 -1375.28
10 -1375.54
69 -1374.59
55 -1375.48
66 -1374.88
32 -1374.73
42 -1377.96
9 -1376.54
12 -1376.74
8 -1376.53
4 -1372.42
10 -1371.16
303 -1371.3
1079 -1378.9
18 -1379.7
11 -1380.4
3 -1378.83
3 -1378.38
23 -1378.44
1 -1378.18
6 -1377.44
27 -1378.28
2 -1378.6
37 -1377.67
24 -1376.38
34 -1377.6
9 -1381.36
3 -1380.75
53 -1381.41
39 -1381.21
27 -1382.45
17 -1382.43
5 -1382.14
5 -1382
1 -1381.97
10 -1382.19
12 -1375.36
13 -1376.57
43 -1376.27
4 -1377.44
23 -1374.91
35 -1374.86
29 -1374.03
8 -1373.82
53 -1374.13
23 -1377.92
7 -1377.66
2 -1378.96
3 -1378.7
23 -1375.55
42 -1374.49
8 -1376
11 -1375.34
38 -1375.29
51 -1376.94
8 -1377.07
6 -1374.41
4 -1373.86
9 -1373.48
26 -1374.02
3 -1372.88
49 -1371.17
104 -1372.36
33 -1377.05
12 -1375.75
6 -1375.86
19 -1376.88
16 -1377.6
2 -1376.62
4 -1379.55
3 -1376.81
15 -1378.49
10 -1376.03
6 -1373.59
34 -1376.06
7 -1373.47
125 -1373.63
18 -1375.61
4 -1376.4
46 -1379.32
4 -1377.73
2 -1377.72
10 -1378.29
4 -1377.33
1 -1377.38
15 -1377.73
10 -1378.37
64 -1378.14
16 -1374.33
45 -1376.98
2 -1378.57
10 -1379.83
1 -1377.73
44 -1378.92
50 -1376.65
40 -1377.21
2 -1375.3
1 -1375.83
18 -1372.56
45 -1375.49
24 -1373.52
7 -1380.04
3 -1377.34
14 -1376.92
10 -1375.6
21 -1376.42
13 -1373.48
137 -1374.62
11 -1373.85
176 -1375.09
32 -1373.84
107 -1379.31
42 -1380.22
2 -1379.78
1 -1379.6
10 -1380.49
7 -1380.25
2 -1380.82
5 -1380.84
17 -1380.38
60 -1378.9
81 -1379.31
12 -1380.22
11 -1380.56
1 -1382.36
1 -1386.1
3 -1377.88
8 -1376.01
29 -1375.86
3 -1376.13
21 -1373.45
336 -1374.62
70 -1377.27
7 -1374.87
23 -1377.55
92 -1377.04
32 -1376.41
105 -1376.19
9 -1378.64
104 -1379.94
23 -1372.96
229 -1377.72
9 -1377.82
11 -1373.51
117 -1376.5
9 -1376.63
16 -1375.22
119 -1375.29
324 -1374.82
8 -1374.3
79 -1375.17
73 -1376.77
14 -1376.5
1 -1376.68
27 -1376.94
17 -1378.95
4 -1375.56
12 -1376.34
52 -1377.09
16 -1376.76
19 -1379.6
11 -1379.53
1 -1378.46
5 -1377.97
4 -1375.09
5 -1375
11 -1375.96
18 -1374.21
32 -1373.65
215 -1376.22
28 -1372.48
12 -1372.46
63 -1373.57
135 -1370.5
810 -1373.63
56 -1374.86
34 -1372.58
24 -1372.54
31 -1374.7
36 -1375.47
7 -1377.69
12 -1376.34
9 -1378.21
1 -1381.13
1 -1382.27
5 -1381.64
4 -1380.34
15 -1380.65
20 -1379.5
6 -1372.67
53 -1373.73
176 -1374.23
62 -1376.33
27 -1374.76
41 -1376.43
12 -1376.3
95 -1373.43
86 -1375.66
35 -1375.83
29 -1376.52
18 -1375.74
5 -1372.71
54 -1374.9
30 -1373.72
1 -1374.3
74 -1375.19
89 -1375.5
8 -1376.69
45 -1377.16
9 -1379.09
3 -1379.29
5 -1379.52
3 -1379.38
2 -1378.56
7 -1379.85
25 -1377.22
6 -1372.36
156 -1371.21
66 -1373.03
48 -1373.98
44 -1374.03
52 -1376.91
8 -1377.48
2 -1377.77
20 -1378.31
1 -1378.06
10 -1378.59
3 -1380.76
13 -1378.46
5 -1382.11
8 -1379.02
5 -1380
19 -1377.62
27 -1376.01
55 -1381.94
3 -1377.69
1 -1377.83
2 -1375.83
10 -1378.68
1 -1375.97
21 -1375.63
34 -1378.63
11 -1377.31
30 -1372.79
45 -1374.13
42 -1371.73
78 -1372.07
21 -1374.05
36 -1373.5
255 -1374.07
14 -1374.83
112 -1376.7
3 -1374
105 -1373.83
15 -1373.22
60 -1374.79
32 -1374.96
21 -1374.2
12 -1374.22
65 -1374.19
3 -1374.8
15 -1373.82
62 -1371.08
232 -1372.3
47 -1372.59
46 -1374.25
25 -1374.63
100 -1375.55
10 -1375.83
14 -1376.16
1 -1375.7
13 -1376.37
151 -1376
7 -1375.16
5 -1375.59
19 -1374.57
102 -1378.76
1 -1378.86
5 -1378.58
5 -1376.39
9 -1375.69
10 -1376.17
18 -1378.64
24 -1378.42
12 -1377.74
2 -1377.59
17 -1375.89
27 -1375.6
6 -1372.59
36 -1372.89
16 -1375.72
25 -1375.5
6 -1375.55
2 -1374.78
80 -1375.12
59 -1376.75
13 -1376.99
11 -1375.77
1 -1377.17
1 -1377.1
8 -1374.96
36 -1375.85
58 -1376.13
9 -1373.7
124 -1373.2
127 -1374.8
1 -1375.24
20 -1377.03
2 -1374.21
145 -1375.7
12 -1375.15
36 -1373.14
131 -1375.9
5 -1375.36
3 -1373.55
87 -1372.81
249 -1375.58
84 -1377.45
15 -1377.32
4 -1374.14
27 -1372.83
69 -1375.09
12 -1374.63
77 -1372.99
70 -1374.14
15 -1378.8
1 -1373.8
41 -1373.74
30 -1373.1
25 -1372.74
13 -1374.22
25 -1375.14
6 -1375.05
61 -1375
29 -1375.94
12 -1372.11
82 -1373.73
83 -1373.65
5 -1374.65
7 -1376.42
3 -1376.79
2 -1376.2
8 -1375.21
2 -1378.92
3 -1374.11
273 -1375.25
8 -1378.62
19 -1378.78
10 -1378.75
33 -1375.78
19 -1376.09
4 -1374.69
39 -1374.66
4 -1373.32
34 -1374.98
46 -1375.44
5 -1374.4
5 -1374.85
6 -1374.39
34 -1377.16
29 -1377.77
1 -1374.42
43 -1374.09
250 -1374.13
15 -1377.92
12 -1376.13
47 -1375.06
3 -1375.13
154 -1373.62
22 -1377.49
7 -1375.57
15 -1376.2
42 -1376.56
9 -1376.5
15 -1375.02
3 -1376.2
30 -1376.55
63 -1378.02
6 -1376.88
19 -1377.63
44 -1377.44
96 -1378.31
5 -1378.82
31 -1378.49
8 -1381.75
4 -1376.24
62 -1372.56
162 -1375.07
25 -1377.09
10 -1376.86
13 -1375.13
5 -1378.65
14 -1379.22
5 -1379.47
19 -1378.42
8 -1377.72
13 -1376.45
6 -1378.44
1 -1378.77
6 -1377.94
23 -1379.17
3 -1375.2
36 -1374.78
19 -1374.58
6 -1377.34
8 -1373.58
76 -1373.77
1 -1374.23
3 -1375.93
44 -1375.09
28 -1375.04
4 -1372.99
76 -1373.22
217 -1372.97
47 -1374.88
19 -1373.56
8 -1372.87
55 -1373.61
20 -1371.62
215 -1372.8
45 -1373.95
20 -1373.38
31 -1372.22
11 -1374.58
85 -1374.31
4 -1377.72
12 -1377.25
30 -1374.47
116 -1373.61
34 -1374.96
25 -1371.76
665 -1372.01
2 -1374.7
59 -1375.6
5 -1376.51
3 -1373.27
309 -1373.84
12 -1373.33
6 -1374.06
25 -1373.41
119 -1375.15
22 -1374.89
49 -1373.53
140 -1372.12
2 -1373.57
298 -1374.5
18 -1374.89
10 -1373.2
36 -1372.6
2 -1373.11
31 -1373.97
12 -1371.97
19 -1371.67
77 -1371.97
251 -1374.37
26 -1375.03
29 -1374.4
1 -1375.91
17 -1375.56
29 -1375.54
19 -1375.57
230 -1375
49 -1376.99
4 -1376.66
8 -1377.39
4 -1376.75
34 -1372.6
127 -1374.57
33 -1373.36
118 -1373.39
21 -1373.94
8 -1376.32
1 -1379.26
4 -1378.96
11 -1380.56
1 -1378.4
12 -1377.64
7 -1375.09
32 -1378.6
4 -1378.36
13 -1379.27
2 -1377.43
4 -1377.47
14 -1373.96
13 -1371.57
590 -1371.46
74 -1376.88
22 -1376.19
17 -1374.91
41 -1374.66
13 -1373.63
25 -1374.39
29 -1376.58
2 -1377.74
15 -1377.12
11 -1378.9
24 -1374.45
12 -1379.95
5 -1378.56
1 -1378.93
6 -1376.51
4 -1376.15
14 -1374.17
1 -1373.89
51 -1374.15
9 -1377.82
43 -1372.75
137 -1375.1
45 -1377.66
4 -1376.79
22 -1376.87
21 -1376.79
13 -1377.78
1 -1377.94
10 -1377.34
8 -1371.7
1067 -1373.26
73 -1371.55
725 -1373.37
3 -1374.86
18 -1375
14 -1374.69
59 -1376.67
12 -1376.98
11 -1377.17
10 -1376.95
2 -1376.29
3 -1376.99
3 -1377.22
46 -1378.08
16 -1377
39 -1374.71
41 -1374.87
150 -1374.59
42 -1371.81
120 -1377.74
8 -1376.29
3 -1377.75
19 -1374.69
14 -1372.61
57 -1371.61
179 -1371.53
654 -1373.01
9 -1374.02
38 -1378.4
1 -1376.82
15 -1375.92
40 -1375.99
29 -1374.72
63 -1376.22
13 -1374.01
481 -1373.15
43 -1376.61
16 -1376.47
22 -1376.48
28 -1376.67
8 -1379.59
3 -1379.42
6 -1377.35
5 -1374.73
2 -1375.68
26 -1376.48
14 -1378.74
3 -1380.54
2 -1379.69
2 -1379.55
9 -1379.65
1 -1381.43
14 -1377.31
47 -1378.63
17 -1379.55
3 -1375.86
1 -1374.9
2 -1375.11
7 -1376.03
99 -1375.95
19 -1375.86
24 -1376.38
6 -1376.6
11 -1376.62
7 -1374.59
59 -1376.36
1 -1377.24
2 -1375.87
6 -1376.8
3 -1377.51
6 -1376.49
1 -1377.3
58 -1375.96
12 -1377.55
17 -1373.86
40 -1374.64
6 -1372.8
203 -1374.49
47 -1372.74
257 -1373.25
11 -1374.24
44 -1374.2
88 -1373.43
3 -1375.29
4 -1375.25
19 -1375.89
170 -1376.74
9 -1375.15
6 -1375.09
20 -1370.4
64 -1376.81
9 -1375.96
6 -1376.2
1 -1376.15
8 -1374.9
27 -1376.11
8 -1377.29
2 -1376.15
8 -1374.84
1 -1374.61
21 -1372.76
132 -1374.86
1 -1373.18
110 -1376.48
97 -1376.65
59 -1376.74
4 -1376.74
5 -1373.68
51 -1373.94
76 -1373.62
16 -1376.74
1 -1375.26
11 -1374.57
39 -1374.03
19 -1374.18
22 -1374.45
24 -1374.69
27 -1372.9
202 -1374.63
244 -1375.28
2 -1371.35
89 -1370.75
43 -1374.02
46 -1375.38
30 -1374.8
24 -1376.24
5 -1376.71
16 -1373.99
13 -1374.69
17 -1374.81
4 -1374.36
4 -1373.99
37 -1376.39
3 -1377.42
11 -1376.93
9 -1376.94
8 -1374.08
2 -1374.04
1 -1372.71
175 -1371.63
26 -1373.2
153 -1375.15
18 -1374.69
58 -1375.74
56 -1375.23
15 -1372.82
33 -1374.7
9 -1373.15
46 -1372.63
72 -1373.35
55 -1373.55
90 -1372.55
241 -1377.49
8 -1380.7
5 -1378.66
22 -1378.7
13 -1376.16
9 -1375.18
260 -1375.11
27 -1374.3
8 -1374.57
17 -1374.69
18 -1374.55
4 -1376.85
32 -1376.29
41 -1375.61
29 -1377.27
3 -1376.62
7 -1374.85
4 -1374.11
2 -1374.02
10 -1374.33
22 -1374.62
6 -1375.23
41 -1375.09
8 -1374.26
13 -1374.64
5 -1374.63
34 -1374.85
3 -1374.02
127 -1372.86
19 -1374.06
42 -1373.38
140 -1373.7
42 -1377.07
4 -1376.4
4 -1375.3
2 -1374.9
82 -1374.65
32 -1375.12
17 -1373.83
141 -1374.02
25 -1372.53
16 -1371.42
28 -1373.94
20 -1374.59
16 -1373.77
39 -1373.82
12 -1373.75
16 -1374.8
1 -1373.47
52 -1374.53
20 -1372.17
143 -1372.08
86 -1374.51
14 -1373.23
52 -1372.62
3 -1371.62
137 -1371.57
217 -1372.54
43 -1374.56
4 -1374.44
30 -1375.1
20 -1376.22
19 -1378.03
1 -1375.23
53 -1375.9
20 -1377.26
15 -1376.97
18 -1378.41
7 -1380.35
1 -1379.69
17 -1378.76
12 -1379.49
1 -1379.02
15 -1378.93
28 -1379.8
4 -1379.12
4 -1380.54
5 -1377.47
12 -1378.17
3 -1377.36
14 -1376.66
2 -1374.78
61 -1374.47
1 -1372.51
34 -1372.06
277 -1372.78
6 -1374.81
88 -1374.83
15 -1375.94
71 -1378.77
7 -1376.52
26 -1378.89
12 -1377.27
35 -1376.04
43 -1375.36
37 -1377.9
15 -1380.06
7 -1381
2 -1383.02
14 -1382.02
13 -1379.35
3 -1381.35
1 -1380.24
11 -1378.48
25 -1378.09
40 -1377.32
20 -1377.14
5 -1377.62
55 -1377.4
4 -1375.95
52 -1376.09
144 -1376.65
62 -1377.99
1 -1378.36
12 -1379.1
27 -1380.39
7 -1381.7
8 -1382.53
4 -1382.75
5 -1379.52
1 -1379.66
14 -1381.08
1 -1377.69
37 -1377.5
25 -1378.07
8 -1377.35
50 -1374.67
98 -1375.73
160 -1378.87
3 -1376.82
25 -1376.7
20 -1379.52
18 -1380.22
7 -1379.97
36 -1379.35
24 -1378.65
72 -1379.19
11 -1378.02
82 -1380.61
1 -1381.2
7 -1380.76
15 -1380
13 -1379.47
8 -1377.14
457 -1377.46
24 -1375.75
65 -1376.82
172 -1374.65
1454 -1377.58
245 -1381.97
2 -1382.62
8 -1384.44
1 -1380.16
26 -1380.63
30 -1381.51
3 -1381.63
14 -1382.37
3 -1380.82
5 -1382.83
1 -1380.28
14 -1381.49
13 -1378.9
16 -1378.82
43 -1379.54
5 -1379.94
17 -1381.39
27 -1380.38
11 -1378.52
48 -1377.94
1 -1376.05
92 -1378.76
2 -1378.67
21 -1378.97
6 -1378.31
6 -1378.5
2 -1378.59
15 -1380.05
19 -1379.08
49 -1384.34
1 -1383.69
2 -1380.53
11 -1376.19
106 -1377.49
46 -1380.88
50 -1379.54
4 -1378.59
27 -1379.88
9 -1381.89
2 -1382.53
5 -1382.12
5 -1381.83
1 -1379.3
26 -1382.2
4 -1381.71
3 -1378.44
9 -1377.91
1 -1378.67
8 -1375.84
26 -1376.45
5 -1374.58
52 -1375.51
48 -1378.09
3 -1372.48
51 -1375.03
42 -1377.91
10 -1376.06
28 -1374.41
10 -1374.07
45 -1374.47
7 -1375.4
24 -1373.35
112 -1373.35
118 -1375.24
39 -1376.04
22 -1376.55
4 -1380.91
3 -1383.21
4 -1382.07
1 -1382.4
7 -1377.76
7 -1375.33
61 -1377.38
7 -1376.8
4 -1378.61
4 -1379.67
11 -1380.78
1 -1381.02
1 -1374.37
43 -1377.3
5 -1379.04
10 -1381.13
1 -1377.37
7 -1376.66
9 -1377.05
2 -1378.2
22 -1376.99
34 -1378.18
13 -1376.14
2 -1371.92
376 -1371.15
702 -1373.86
162 -1373.94
51 -1375.62
173 -1374.38
23 -1372.63
48 -1373.36
19 -1378.06
63 -1376.97
18 -1376.95
15 -1375.85
10 -1376.51
3 -1378.49
14 -1376.68
68 -1378.93
3 -1380.98
2 -1380.27
7 -1377.68
6 -1378.45
19 -1379.04
5 -1380.18
12 -1379.22
10 -1377.43
36 -1376.01
149 -1372.19
15 -1374.21
41 -1373.01
48 -1375.66
19 -1377.85
16 -1378.09
6 -1373.85
7 -1375.1
17 -1375.21
10 -1375.17
26 -1374.99
22 -1377.36
20 -1375.45
18 -1377.72
4 -1377.63
47 -1378.18
10 -1378.22
10 -1376.64
42 -1373.92
58 -1373.72
10 -1373.19
77 -1377.92
15 -1378.04
5 -1377.29
5 -1375.47
26 -1375.37
8 -1374.29
67 -1374.76
1 -1374.07
85 -1374.12
3 -1373.5
2 -1376.18
1 -1376.5
5 -1377.18
2 -1381.09
7 -1380.77
15 -1380.14
2 -1379.72
18 -1377.78
1 -1376.05
12 -1376.67
3 -1377.16
5 -1375.96
5 -1377.67
10 -1384.51
3 -1378.09
6 -1376.93
8 -1375.71
16 -1374.52
22 -1372.72
2 -1376.35
10 -1376.93
4 -1378.34
1 -1376.82
7 -1379.02
6 -1378.62
5 -1379.26
1 -1378.05
9 -1374.22
34 -1373.29
49 -1375.17
3 -1372.48
378 -1374.25
25 -1375.35
18 -1375.45
16 -1376.32
19 -1376.03
23 -1378.14
1 -1377.3
5 -1375.78
4 -1376.12
10 -1374.68
24 -1373.8
37 -1373.58
63 -1378.24
3 -1374.74
18 -1372.05
84 -1371.85
69 -1374.43
3 -1376.57
9 -1379.19
5 -1378.49
1 -1378.28
1 -1375.76
10 -1381.7
23 -1383.7
6 -1379.83
27 -1379.84
12 -1376.8
18 -1377.28
21 -1379.08
7 -1376.08
2 -1377.3
5 -1379.32
1 -1372.47
15 -1371.23
532 -1374.8
62 -1372.36
188 -1372.01
35 -1373.75
76 -1374.1
2 -1371.98
86 -1375.45
25 -1374.8
275 -1377.5
19 -1379.81
3 -1377.04
1 -1376.9
1 -1378.52
13 -1379.38
3 -1377.98
6 -1379.28
15 -1380.71
1 -1380.65
10 -1377.72
10 -1377
26 -1376.7
30 -1377.5
37 -1378.77
3 -1379.5
2 -1380.36
9 -1377.96
10 -1379.1
19 -1379.58
5 -1378.63
9 -1376.73
1 -1378.44
7 -1376.38
2 -1374.73
169 -1373.41
31 -1373.34
201 -1373.91
67 -1376.15
25 -1376.98
10 -1375.66
98 -1375.46
38 -1375.63
7 -1376.92
9 -1377.43
37 -1376.27
10 -1376.05
60 -1376.49
84 -1376.8
12 -1379.22
1 -1381.91
15 -1380.62
5 -1378.39
13 -1379.61
2 -1374.21
74 -1374.65
118 -1376.39
16 -1381.17
2 -1379.85
2 -1377.79
13 -1377.05
27 -1378.54
2 -1372.53
524 -1372.83
41 -1372.74
10 -1376.46
184 -1378.08
17 -1377.62
3 -1377.26
8 -1379.36
1 -1377.82
3 -1377.04
42 -1378.02
6 -1378.36
8 -1379.5
28 -1381.36
2 -1381.19
5 -1378.35
8 -1377.43
12 -1377.38
31 -1377.49
11 -1375.72
182 -1376.37
11 -1377.88
8 -1376.15
19 -1377.09
68 -1379.18
11 -1377.78
23 -1373.36
130 -1376.56
29 -1377.35
2 -1377.13
2 -1376.62
14 -1375.95
90 -1377.67
1 -1377.58
88 -1376.31
29 -1377.02
4 -1377.78
30 -1373.85
310 -1377.14
89 -1377.51
3 -1379.14
4 -1376.71
9 -1374.71
182 -1374.24
82 -1372.9
180 -1373.52
29 -1374.77
19 -1373.43
67 -1374.86
17 -1376.31
10 -1376.48
15 -1374.87
100 -1373.56
51 -1373.97
25 -1375.05
39 -1373.37
580 -1374.96
66 -1374.29
331 -1375.55
67 -1375.29
225 -1375.66
10 -1377.57
6 -1379.05
17 -1380.15
6 -1377.77
3 -1377.08
6 -1378.76
70 -1377.05
20 -1373.33
78 -1373.18
70 -1373.87
166 -1377.23
32 -1375.93
2 -1377.98
18 -1379.37
5 -1380.86
7 -1379.57
10 -1379.87
19 -1378.54
5 -1378.8
12 -1381.3
6 -1381.41
7 -1378.78
4 -1379.71
1 -1381.09
2 -1374.1
52 -1374.39
27 -1376.94
22 -1375.23
5 -1373.92
182 -1375.23
30 -1377.52
4 -1377.33
6 -1379.08
39 -1378.19
7 -1379.83
1 -1377.41
10 -1377.21
22 -1375.65
6 -1376.25
9 -1376.44
9 -1376.75
2 -1373.44
34 -1373.06
41 -1373.14
103 -1374.74
1 -1371.15
328 -1372.23
47 -1377.53
38 -1379.67
18 -1378.08
6 -1377.62
29 -1378.37
9 -1378.45
24 -1378.15
17 -1378.06
5 -1377.79
7 -1377.86
14 -1377.48
13 -1377.73
7 -1377.72
5 -1376.77
12 -1376.83
18 -1378.12
14 -1376.37
14 -1379.3
1 -1378.3
5 -1378.58
6 -1377.12
56 -1377.09
16 -1377.59
2 -1378.79
4 -1378.74
11 -1380.11
24 -1380.09
1 -1378.9
97 -1372.88
215 -1375.41
21 -1371.45
220 -1370.72
803 -1374.25
1 -1372.66
242 -1371.63
201 -1375.37
8 -1375.49
5 -1375.42
46 -1374.24
329 -1376.92
12 -1376.27
123 -1379.18
17 -1379.83
5 -1374.91
15 -1376.77
3 -1376.99
4 -1375.83
28 -1379.65
2 -1382.57
6 -1380.99
2 -1379.05
2 -1376.38
1 -1376.33
4 -1375.41
14 -1375.08
14 -1373.91
67 -1376.81
10 -1376.52
24 -1378.09
16 -1378.63
10 -1377.94
8 -1377.35
9 -1376.32
33 -1376.47
30 -1376.55
9 -1375.71
6 -1376.87
3 -1376.52
10 -1376.15
12 -1379.05
6 -1379.05
8 -1378.93
15 -1376.3
22 -1378.06
5 -1378.54
20 -1375.2
86 -1375.28
16 -1376.66
38 -1374.79
3 -1377.02
7 -1369.24
2527 -1373.84
23 -1375.93
9 -1373.72
67 -1374.18
62 -1375.4
43 -1376.42
35 -1381.19
11 -1385.94
1 -1383.49
8 -1380.59
1 -1374.47
42 -1374.89
31 -1373.47
57 -1372.19
479 -1378.3
10 -1375.28
8 -1374.81
33 -1372.78
245 -1370.72
518 -1371.58
31 -1373.2
51 -1376.4
7 -1374.72
1 -1375.35
31 -1374.24
24 -1374.6
28 -1375.64
1 -1373
5 -1374.02
6 -1374.8
8 -1373.46
15 -1371.84
142 -1369.58
143 -1371.96
239 -1372.09
81 -1375.12
52 -1373.4
52 -1373.44
124 -1374.93
23 -1373.13
290 -1375.55
23 -1377.95
1 -1378.68
12 -1380.24
2 -1379.15
1 -1381.02
3 -1380.42
7 -1380.34
1 -1380.33
2 -1379.12
7 -1379.84
5 -1377.72
19 -1379.69
10 -1379.99
6 -1373.19
145 -1374.26
308 -1379.67
7 -1378.77
13 -1377.18
25 -1377.31
30 -1378.22
17 -1378.38
29 -1373.53
136 -1380.98
6 -1381.26
4 -1379.78
6 -1377.66
26 -1377.05
6 -1378.87
4 -1378.88
2 -1378.32
31 -1380.56
12 -1380.25
25 -1379.19
49 -1378.99
16 -1378.08
3 -1381.61
1 -1382.39
12 -1383.24
1 -1376.39
20 -1378.49
6 -1378.98
11 -1378.73
35 -1378.44
198 -1380.13
24 -1381.64
7 -1380.81
15 -1380.84
3 -1379.07
1 -1378
18 -1375.96
7 -1379.13
52 -1379.52
7 -1379.04
4 -1378.25
24 -1377.68
20 -1378.94
25 -1377.47
29 -1379.09
1 -1378.42
19 -1379.53
95 -1378.97
17 -1377.11
11 -1376.66
88 -1377.73
68 -1379.88
23 -1380.44
36 -1375.65
80 -1376.28
45 -1377.28
28 -1380.53
12 -1380.93
8 -1384.07
2 -1381.65
10 -1375.41
60 -1375.41
224 -1376.09
13 -1368.1
4696 -1372.52
81 -1375.45
31 -1373.88
174 -1373.57
94 -1375.59
35 -1374.74
10 -1374.94
3 -1374.96
49 -1375.53
1 -1377.57
5 -1377.44
3 -1375.29
13 -1372.93
43 -1372.88
49 -1378.98
18 -1382.29
7 -1379.38
5 -1377.84
1 -1377.76
6 -1376.78
1 -1376.7
14 -1374.83
4 -1373.21
61 -1375.31
71 -1375.42
9 -1376.54
6 -1374.68
12 -1376.57
3 -1378
9 -1376.48
17 -1377.02
11 -1376.47
19 -1375.87
19 -1380.24
27 -1374.56
71 -1374.12
5 -1373.64
29 -1378.63
8 -1374.86
17 -1379.58
5 -1377.52
4 -1376.51
14 -1379.33
1 -1378.88
5 -1380.42
8 -1377.73
8 -1378.19
38 -1375.7
14 -1375.54
17 -1375.26
1 -1373.79
9 -1376.98
9 -1376.09
44 -1379.09
10 -1378.36
41 -1377.28
14 -1378.85
7 -1383.58
4 -1382.48
1 -1377.69
9 -1375.73
17 -1376.25
9 -1375.31
47 -1372.72
133 -1372.96
101 -1374.67
17 -1375.77
3 -1375.55
15 -1376.15
6 -1375.75
15 -1374
24 -1375.06
1 -1376.88
8 -1378.98
7 -1381.02
67 -1381.4
16 -1376
26 -1375.51
103 -1376.69
155 -1377.63
9 -1377.07
19 -1375.43
4 -1374.87
15 -1377.06
1 -1377.41
1 -1377.19
29 -1376.03
20 -1373.8
129 -1371.07
30 -1371.07
133 -1373.09
34 -1375.19
2 -1376.72
10 -1377.64
27 -1379.57
21 -1381.51
3 -1379.72
2 -1376.68
2 -1378.62
3 -1379.2
4 -1380.67
10 -1378.82
6 -1378.47
13 -1376.49
10 -1376.39
10 -1376.7
5 -1377.36
52 -1375.02
17 -1374.18
19 -1372.6
79 -1372.24
104 -1372.84
100 -1372.62
51 -1372.89
21 -1369.75
975 -1375.73
31 -1375.79
4 -1376.17
21 -1376.28
37 -1378.14
1 -1376.39
2 -1374.46
7 -1374.23
12 -1375.44
43 -1375.95
2 -1373.92
24 -1375.48
18 -1374.42
2 -1376.43
27 -1376.84
7 -1378.16
7 -1382.74
3 -1379.3
2 -1373.4
28 -1375.16
1 -1376.55
9 -1376.43
6 -1376.24
46 -1373.94
61 -1375.23
96 -1374.41
53 -1373.83
19 -1374.01
6 -1375.46
3 -1374.86
49 -1375.65
33 -1377.4
36 -1378.53
2 -1374.34
59 -1374.11
364 -1374.91
10 -1375.7
2 -1376.78
2 -1376.83
4 -1372.19
206 -1373.27
97 -1372.77
216 -1374.8
43 -1376.77
8 -1376.78
1 -1377.47
8 -1376.82
60 -1381.56
4 -1380.67
4 -1379.04
6 -1375.9
1 -1373.63
1 -1374.72
4 -1372.45
151 -1370.36
1461 -1372.71
59 -1375.78
16 -1376.64
12 -1376.86
7 -1374.76
9 -1373.8
16 -1374.73
13 -1376.66
9 -1377.25
10 -1377.29
20 -1375.87
8 -1373.48
39 -1376.94
2 -1377.53
1 -1377.23
2 -1375.36
9 -1374.88
77 -1375.39
98 -1385.28
2 -1386.15
4 -1386.38
2 -1375.37
5 -1375.11
43 -1379.1
1 -1379.43
4 -1378.74
1 -1376.72
3 -1377.28
10 -1373.09
47 -1372.4
131 -1372.6
134 -1371.24
340 -1373.46
33 -1372.15
57 -1373.33
67 -1374.84
24 -1370.41
200 -1375.27
8 -1375.95
45 -1375.08
23 -1377.57
40 -1375.83
67 -1377.18
21 -1376.79
24 -1375.44
1 -1378.72
1 -1382.54
2 -1381.45
1 -1378.22
2 -1378.64
7 -1377.3
18 -1375.91
14 -1374.85
31 -1375.1
17 -1373.23
22 -1375.62
25 -1375.66
3 -1372.92
10 -1381.31
10 -1382.27
2 -1381.49
10 -1373.01
66 -1373.78
25 -1374.28
10 -1374.13
51 -1373.62
122 -1375.41
7 -1377.04
5 -1375.61
1 -1375.53
115 -1374.56
3 -1373.67
87 -1373.13
48 -1371.97
244 -1372.5
50 -1371.03
459 -1372.14
376 -1372.5
141 -1371.69
75 -1374.38
87 -1376.67
16 -1373.45
37 -1375.86
53 -1377.32
3 -1378.57
36 -1375.37
49 -1380.59
7 -1380.66
2 -1380.52
1 -1380.28
14 -1378.94
4 -1377.32
28 -1376.13
12 -1376.04
7 -1375.63
3 -1376.68
13 -1376.82
1 -1377.77
86 -1376.29
10 -1376.18
15 -1377.57
1 -1376.45
1 -1372.08
6 -1369.54
1242 -1372.24
112 -1370.59
97 -1376.45
18 -1376.77
4 -1376.39
1 -1378.4
8 -1377.42
13 -1377.12
19 -1377.16
43 -1374.56
47 -1373.44
12 -1375.72
11 -1374.99
27 -1373.88
20 -1378.93
9 -1378.86
55 -1379.37
2 -1378.11
12 -1378.31
38 -1379.3
3 -1378.84
7 -1378.74
11 -1375.18
8 -1374.93
9 -1375.06
17 -1376.66
7 -1378.11
18 -1375.17
9 -1375.78
39 -1376.21
18 -1378.88
6 -1377.68
5 -1379.64
14 -1382.02
6 -1379.27
4 -1377.47
15 -1377.5
1 -1373.54
61 -1372.17
391 -1375.08
13 -1374.56
38 -1375.4
6 -1381.41
8 -1379.52
4 -1377.5
2 -1377.66
5 -1378.68
2 -1379.08
3 -1376.34
30 -1376.12
8 -1374.73
11 -1375.54
4 -1373.44
16 -1374.07
30 -1375.74
23 -1375.99
11 -1379.76
13 -1382.83
2 -1374.5
91 -1375.46
108 -1377.82
4 -1377.77
6 -1381.2
1 -1378.72
11 -1377.82
58 -1376.79
142 -1376.38
17 -1375.26
74 -1379.22
24 -1377.71
1 -1378.55
1 -1378.8
19 -1377.92
1 -1375.76
30 -1374.35
366 -1376.38
24 -1375.9
8 -1375.5
11 -1372.76
102 -1373.62
94 -1375.92
1 -1377.81
33 -1377.88
12 -1378.68
13 -1378.94
2 -1378.76
8 -1379.75
1 -1379.69
2 -1378.93
5 -1377.02
7 -1375.03
91 -1378.95
10 -1374.69
16 -1376.27
3 -1375.07
2 -1377.45
15 -1377.55
24 -1378.05
8 -1376.46
16 -1376.59
9 -1375.35
1 -1375.1
1 -1373.22
31 -1378.32
17 -1380.22
17 -1377.62
5 -1378.95
33 -1377.58
46 -1375.96
27 -1376.53
30 -1376.5
64 -1376.51
8 -1377.12
24 -1377.73
17 -1381.27
14 -1377.66
4 -1377.36
1 -1379.85
11 -1379.72
1 -1379.79
9 -1380.41
18 -1381.15
15 -1380.9
24 -1381.96
8 -1379.84
2 -1380.87
6 -1380.03
28 -1381.65
20 -1380.7
2 -1380.8
12 -1378.23
9 -1378.18
12 -1378.93
56 -1378.38
2 -1378.08
10 -1380.85
48 -1380.06
62 -1382.74
8 -1381.42
91 -1380.46
8 -1379.77
3 -1378.34
35 -1380.19
36 -1380.05
3 -1378.84
10 -1377.92
36 -1377.98
15 -1376.83
68 -1376.54
23 -1376.88
11 -1376.79
75 -1378.46
41 -1380.6
22 -1379.72
2 -1379.45
2 -1377.04
2 -1376.03
84 -1375.77
2 -1375.04
75 -1379.01
6 -1380.36
15 -1379.87
21 -1378.35
6 -1377.97
1 -1376.99
8 -1382.82
2 -1383.58
3 -1384.97
5 -1376.27
3 -1376.63
7 -1374.43
3 -1374.45
25 -1371.45
246 -1372.93
144 -1375.24
20 -1376.21
1 -1375.27
12 -1372.72
168 -1372.18
99 -1372.46
6 -1371.15
63 -1372.58
6 -1370.62
8 -1373.74
31 -1372.82
10 -1375.24
7 -1375.1
58 -1372.12
117 -1373.26
3 -1375.52
5 -1376.35
4 -1377.19
3 -1377.55
6 -1376.09
2 -1375.44
10 -1376.43
11 -1379.61
2 -1379.05
19 -1376.41
5 -1378.66
14 -1377.95
8 -1379.02
21 -1381.96
25 -1386.39
2 -1376.95
112 -1377.41
13 -1373.95
65 -1371.79
695 -1373.41
6 -1374.37
2 -1375.17
7 -1375.09
30 -1373.57
191 -1376.47
9 -1377.91
19 -1373.55
39 -1372.53
28 -1374.12
27 -1371.83
30 -1376.07
7 -1374.33
22 -1372.94
8 -1372.04
21 -1375.39
10 -1373.76
191 -1377.35
11 -1377.71
1 -1379.46
1 -1375.62
11 -1376.25
22 -1372.59
162 -1373.42
48 -1376.63
11 -1377.13
2 -1374.75
25 -1376.6
16 -1377.04
92 -1379.53
22 -1383.51
2 -1382.18
2 -1383.39
13 -1381.66
10 -1381
1 -1378.51
14 -1377.7
93 -1380.39
34 -1375.27
23 -1380.26
1 -1380.62
2 -1378.48
1 -1378.87
7 -1379.74
8 -1374.41
41 -1374.86
20 -1370.8
1415 -1377.12
2 -1378.16
5 -1378.04
4 -1374.63
3 -1376.57
2 -1375.98
6 -1375.25
58 -1373.35
35 -1372.61
176 -1373.79
33 -1375.46
24 -1378.74
16 -1378.66
5 -1376.66
2 -1376.85
61 -1377.91
1 -1378.03
13 -1379.72
3 -1380.36
2 -1381.39
12 -1379.95
10 -1377.45
4 -1377.88
1 -1378.21
11 -1379.01
8 -1380.79
8 -1378.42
14 -1378.73
8 -1381.5
4 -1381.55
7 -1380.73
18 -1380.61
20 -1380.29
2 -1378.18
10 -1377.65
15 -1377.17
16 -1378.74
5 -1378.62
6 -1376.75
1 -1377.14
8 -1375.17
45 -1380.74
2 -1378.12
3 -1375.55
44 -1376.63
10 -1376.23
9 -1382.46
4 -1378.15
46 -1378.17
32 -1381.03
3 -1379.84
1 -1378.02
12 -1377.12
9 -1377.47
34 -1375.94
25 -1375.81
51 -1378.5
18 -1378.53
1 -1374.42
19 -1377.41
8 -1377.96
11 -1377.1
3 -1379.57
3 -1376.86
3 -1378.55
3 -1379.44
3 -1379.06
6 -1377.3
11 -1377.03
15 -1376.95
35 -1376.89
4 -1376.5
31 -1374.98
18 -1375.4
9 -1374.42
101 -1373.93
194 -1373.29
43 -1373.64
2 -1379.45
3 -1378.78
3 -1377.75
2 -1378.71
2 -1377.31
3 -1376.18
13 -1375.24
23 -1374.89
2 -1375.51
15 -1375.72
23 -1377.02
11 -1380.47
2 -1380.39
4 -1379.91
2 -1379.67
2 -1379.57
14 -1379.88
39 -1378.55
5 -1376.82
67 -1377.39
17 -1379.44
4 -1378.08
2 -1378.14
1 -1378.18
5 -1375.58
10 -1375.36
23 -1376.7
14 -1377.2
32 -1375.87
5 -1376.54
13 -1374.37
76 -1374.63
9 -1375.64
13 -1378.87
11 -1378.69
4 -1377.71
10 -1376.61
14 -1375.27
4 -1373.93
122 -1373.93
6 -1373.35
14 -1373.56
20 -1373.55
12 -1372.27
86 -1374.49
11 -1373.66
56 -1377.31
1 -1377.16
10 -1376.12
10 -1374.23
57 -1376.17
10 -1374.51
26 -1374.56
1 -1378.43
8 -1376.89
7 -1374.37
37 -1372.95
89 -1374.28
23 -1375.09
10 -1376.83
2 -1381.56
2 -1378.18
9 -1375.49
19 -1375.02
25 -1374.5
7 -1376.26
3 -1375.58
14 -1377.29
5 -1378.82
3 -1381.58
2 -1376.98
4 -1376.63
13 -1376.48
7 -1374.33
40 -1373.9
4 -1372.24
1028 -1378.86
6 -1383.58
1 -1382.03
1 -1373.44
67 -1373.04
95 -1372.24
28 -1373.22
7 -1374.47
76 -1375.08
14 -1375.52
16 -1372.6
113 -1373.99
16 -1374.2
67 -1374.28
75 -1373.96
23 -1372.5
346 -1374.89
6 -1373.4
12 -1370.95
113 -1377.26
19 -1378.3
8 -1376.16
18 -1376.57
19 -1377.18
26 -1379.36
7 -1376.73
2 -1377.41
6 -1377.63
19 -1377.08
9 -1374.95
46 -1375.46
10 -1375.56
16 -1375.91
8 -1374.88
1 -1376.58
13 -1375.89
7 -1375.24
27 -1376.3
44 -1377.15
10 -1375.95
20 -1378.21
2 -1375.41
25 -1374.58
21 -1374.79
54 -1374.2
25 -1375.39
77 -1376.07
24 -1378.25
2 -1376.88
50 -1378.57
4 -1379.54
18 -1379.16
5 -1379.18
28 -1379.99
10 -1382.14
3 -1379.93
1 -1378.75
3 -1378.42
3 -1374.82
11 -1375.12
4 -1375.01
49 -1376.06
38 -1375.91
6 -1374.91
9 -1373.84
39 -1373.37
40 -1374.08
189 -1374.84
11 -1375.61
4 -1374.73
5 -1375.4
118 -1378.08
10 -1376.34
8 -1377.68
13 -1377.08
15 -1376.53
2 -1376.34
1 -1377.04
16 -1375.24
12 -1376.68
8 -1377.17
2 -1377.16
15 -1376.16
16 -1376.26
85 -1378.77
4 -1378.21
2 -1378.1
1 -1378.73
22 -1380.99
4 -1381.04
38 -1378.92
1 -1379.51
2 -1374.94
6 -1375.9
4 -1374.03
6 -1375.2
31 -1376.86
18 -1377.21
13 -1377.54
16 -1377.59
14 -1379.28
21 -1379.17
6 -1375.02
1 -1375.33
1 -1374.39
2 -1374.26
7 -1374.17
172 -1377.62
43 -1375.51
27 -1376.15
2 -1374.25
12 -1374.67
19 -1375.54
8 -1377.17
19 -1378.68
4 -1377.64
22 -1380.57
27 -1379.88
6 -1377.54
4 -1376.44
2 -1374.53
20 -1374.68
30 -1372.72
41 -1375.19
19 -1372.35
17 -1374.21
1 -1375.82
16 -1378.14
1 -1375.96
23 -1377.24
9 -1379.05
1 -1374.12
88 -1374.18
60 -1374.88
24 -1375.39
5 -1375.35
18 -1376.2
14 -1380.36
2 -1377.24
3 -1377.97
8 -1375.59
1 -1373.86
114 -1373.52
164 -1372.01
58 -1374.33
83 -1374.86
29 -1375.37
24 -1373.27
49 -1379.21
12 -1380.07
5 -1377.1
9 -1377.2
14 -1378.32
70 -1377.26
70 -1376.93
40 -1374.87
105 -1375.1
2 -1375.95
91 -1375.39
59 -1376.09
74 -1375.99
38 -1370.61
15 -1369.85
859 -1373.29
10 -1374.05
42 -1376.95
5 -1377.42
11 -1376.69
22 -1375.98
10 -1372.81
586 -1374.01
157 -1375.76
14 -1377.64
10 -1377.07
11 -1379.17
6 -1375.24
34 -1374.15
138 -1374.6
1 -1373.86
5 -1372.72
165 -1376.08
29 -1374.41
73 -1378.35
5 -1376.06
35 -1379.94
7 -1375.23
2 -1376.98
57 -1377.67
3 -1376.12
74 -1375.96
26 -1375.51
20 -1375.46
2 -1377.05
49 -1376.79
12 -1378.58
4 -1381.06
4 -1376.21
40 -1376
14 -1378.19
34 -1377.62
191 -1376.67
190 -1377.93
13 -1377.18
18 -1377.63
6 -1377.79
24 -1376.91
9 -1377.87
11 -1378.34
15 -1375.53
9 -1375.68
21 -1374.33
67 -1375.04
1 -1373.44
145 -1373.78
28 -1372.4
144 -1373.95
7 -1372.06
92 -1379.15
3 -1377.26
56 -1373.34
207 -1373.17
19 -1374.17
4 -1374.86
16 -1375.22
7 -1376.99
7 -1374.02
9 -1373.17
17 -1373.89
104 -1375.6
15 -1379.18
12 -1376.58
59 -1376.19
7 -1373.76
5 -1374.03
41 -1375.79
5 -1375.24
20 -1373.02
74 -1370.62
151 -1371.77
170 -1371.52
121 -1372.61
15 -1376.44
25 -1376.42
8 -1374.36
52 -1375.83
10 -1376.14
65 -1373.92
1 -1373.94
72 -1374.17
25 -1379
4 -1379.61
1 -1379.47
37 -1379.88
6 -1380.28
1 -1382.21
2 -1382.42
3 -1382.76
4 -1380.85
2 -1381.52
15 -1380.97
7 -1379.16
6 -1376.26
29 -1376.18
1 -1375.31
7 -1376.24
7 -1377.61
59 -1372.28
300 -1374.49
20 -1375.04
58 -1380.56
4 -1380.44
2 -1379.92
2 -1377.05
3 -1376.73
9 -1374.55
14 -1374.3
28 -1374.2
21 -1374.19
5 -1374.98
1 -1374.42
10 -1373.89
37 -1374.04
19 -1375.2
12 -1375.36
16 -1374.62
53 -1374.21
2 -1373.24
30 -1376.85
53 -1377.46
22 -1373.25
2 -1374.94
8 -1373.97
1 -1373.44
20 -1374.84
71 -1376.91
15 -1376.72
7 -1374.07
7 -1374.62
90 -1375.36
44 -1378.19
1 -1377.19
2 -1376.21
37 -1380.29
8 -1377.58
6 -1376.56
2 -1376.49
7 -1375.64
2 -1375.3
29 -1376.11
2 -1375.4
27 -1376.05
65 -1375.54
1 -1376.09
1 -1373.71
36 -1373.07
12 -1373.5
52 -1375.26
25 -1375.18
173 -1376.04
21 -1374.35
10 -1374.12
38 -1375.67
3 -1374.67
46 -1373.35
35 -1374.36
96 -1375.46
6 -1376.23
12 -1376.22
10 -1373.53
34 -1372.91
357 -1372.52
366 -1372.88
141 -1372.3
169 -1374.42
9 -1373.5
15 -1378.98
15 -1374.44
1 -1373.84
6 -1374.96
28 -1376.7
23 -1378.47
3 -1377.65
14 -1379.47
9 -1379.02
13 -1378.66
11 -1377.43
25 -1378.73
3 -1372.96
47 -1372.4
151 -1375.62
31 -1377.18
2 -1377.53
1 -1377.42
35 -1380.46
9 -1381.44
10 -1380.62
1 -1379.97
10 -1382.61
20 -1382.93
1 -1380.4
1 -1379.7
4 -1380.27
7 -1376.18
6 -1376.91
2 -1376.4
2 -1370.7
885 -1377.88
1 -1378.26
16 -1378.32
13 -1377.83
5 -1377.22
1 -1374.67
128 -1380.53
2 -1381.06
9 -1377.45
10 -1376.42
23 -1374.88
24 -1376.09
53 -1378.28
5 -1377.04
17 -1378
1 -1377.7
8 -1375.27
12 -1376.88
21 -1376.38
85 -1377.84
11 -1374.18
15 -1374.03
146 -1374.04
42 -1376.29
2 -1374.96
1 -1373.68
103 -1374.81
34 -1373.93
1 -1373.68
118 -1373.24
77 -1374.73
8 -1374.41
33 -1374.98
6 -1376.86
29 -1376.4
5 -1373.04
66 -1372.76
201 -1374.21
40 -1372.92
90 -1373.96
30 -1373.44
167 -1375.2
10 -1377.32
13 -1374.99
41 -1374.62
19 -1375.02
214 -1377.1
3 -1377.26
8 -1377.39
22 -1379.76
9 -1377.29
1 -1374.23
24 -1377.54
1 -1374.98
43 -1375.93
23 -1377.16
3 -1375
53 -1374.49
20 -1372.1
26 -1372.41
240 -1371.4
61 -1376.69
1 -1375.95
11 -1372.69
15 -1374.39
108 -1373.05
97 -1374.62
7 -1374.41
152 -1375.04
6 -1376.74
2 -1379.01
5 -1378.07
13 -1378.1
62 -1380.59
20 -1380.32
7 -1378.9
9 -1378.55
27 -1375.08
5 -1377.15
1 -1373.56
11 -1374.11
23 -1374.62
2 -1373.5
42 -1374.31
159 -1373.5
143 -1371.12
22 -1373.21
145 -1375.11
19 -1373.01
29 -1371.92
24 -1376.85
20 -1377.16
2 -1370.27
789 -1370.44
469 -1378.51
5 -1376.95
14 -1374.54
56 -1377.37
5 -1375.88
13 -1374.51
91 -1377.23
16 -1376.33
8 -1377.51
20 -1379.54
16 -1379.51
8 -1378.74
6 -1375.3
20 -1378.26
34 -1374.55
5 -1372.9
40 -1374.36
4 -1377.21
30 -1375
49 -1375.03
80 -1375.08
11 -1378.88
16 -1384.57
5 -1384.11
2 -1380.63
35 -1380.88
13 -1380.39
41 -1380.01
67 -1380.71
58 -1380.6
15 -1378.45
49 -1376.74
10 -1374.83
6 -1372.99
66 -1373.53
30 -1375.2
8 -1372.43
13 -1372.9
174 -1378.29
25 -1377.33
16 -1375.32
18 -1372.23
47 -1371.71
99 -1371.72
52 -1377.05
9 -1376.21
3 -1376.29
64 -1376.33
15 -1376.36
17 -1377.15
16 -1377.68
10 -1376.86
3 -1377.89
10 -1378.7
3 -1374.87
68 -1378.35
10 -1377.06
4 -1373.07
105 -1370.83
132 -1372.28
81 -1372.56
243 -1372.08
99 -1373.26
44 -1372.92
319 -1372.14
1342 -1374.82
10 -1374.6
22 -1376.28
29 -1378.86
1 -1379.6
11 -1378.93
4 -1378.9
10 -1377.16
20 -1372.28
670 -1373.41
60 -1372.81
2 -1376
15 -1375.99
5 -1378.61
14 -1375.28
16 -1377.14
55 -1377.99
68 -1375.6
3 -1376.55
8 -1375.51
32 -1379.75
2 -1379.36
3 -1375.1
25 -1373.16
458 -1374.34
3 -1378.66
2 -1382.18
5 -1382.19
11 -1380.69
1 -1381.24
6 -1377.96
11 -1379.07
7 -1378.09
5 -1378.18
11 -1380.14
16 -1378.77
8 -1379.36
14 -1378.58
46 -1377.96
15 -1377.89
48 -1378.23
11 -1378.43
2 -1376.79
7 -1376.91
30 -1378.31
2 -1378.07
14 -1379.16
3 -1380.15
1 -1379.54
9 -1380.26
8 -1379.9
3 -1380.17
9 -1373.33
81 -1373.29
114 -1373.97
51 -1374.93
5 -1376.72
18 -1375.28
3 -1370.97
339 -1371.69
209 -1372.48
23 -1371.3
1 -1374.23
11 -1373.46
267 -1371.22
809 -1371.78
1717 -1375.33
6 -1374.27
29 -1375.55
22 -1379.1
9 -1377.3
12 -1376.43
2 -1375.39
32 -1375.31
5 -1375.26
18 -1377.54
4 -1376.85
2 -1377.65
4 -1377.35
23 -1377.42
13 -1376.34
2 -1375.02
41 -1374.91
10 -1373.48
34 -1372.53
26 -1370.64
1985 -1372.02
25 -1372.08
50 -1374.3
7 -1372.89
23 -1375.29
27 -1376.17
16 -1375.21
89 -1374.79
42 -1373.91
86 -1374.25
24 -1374.25
13 -1375.33
26 -1375.27
20 -1375.11
9 -1376.18
50 -1373.23
180 -1374.16
86 -1374.71
29 -1375.24
47 -1375.36
4 -1371.08
1426 -1370.9
456 -1372.95
28 -1372.22
116 -1373.48
246 -1373.6
77 -1378.16
6 -1382.02
4 -1383.86
3 -1377.88
1 -1376.04
53 -1376.48
2 -1379.19
6 -1377.32
7 -1379.39
9 -1379.78
1 -1377.54
1 -1377.85
16 -1380.71
3 -1381.91
5 -1381.22
12 -1382.38
28 -1381.45
1 -1381.26
3 -1383.2
2 -1380.02
4 -1380.61
1 -1380.55
4 -1380.22
16 -1379.52
4 -1378.53
20 -1378.7
14 -1378.97
6 -1376.71
6 -1374.95
1 -1373.45
35 -1374.1
37 -1373.01
162 -1373.26
239 -1375.11
102 -1373.92
14 -1374.64
24 -1377.21
3 -1376.52
4 -1375.64
17 -1377.16
5 -1377.04
25 -1373.78
13 -1374.09
2 -1374.22
37 -1374.48
39 -1374.2
71 -1375.19
49 -1373.53
3 -1373.7
176 -1372.57
31 -1375.1
9 -1374.5
42 -1374.37
72 -1375.83
19 -1376.47
10 -1374.75
18 -1373.91
8 -1375.46
3 -1374.66
5 -1372.36
41 -1373.8
49 -1377.08
8 -1375.78
27 -1376.03
10 -1371.78
132 -1374.53
3 -1375.58
8 -1376.11
6 -1376.22
7 -1376.04
11 -1377.39
6 -1374.8
19 -1374.63
12 -1376.41
55 -1376.34
24 -1372.76
39 -1375.45
2 -1373.43
32 -1373.21
6 -1373.4
36 -1371.42
616 -1377.32
13 -1374.27
23 -1374.08
200 -1373.88
58 -1374.05
7 -1372.69
8 -1377.4
10 -1376.16
52 -1377.93
50 -1377.32
7 -1376.48
20 -1378.63
17 -1378.67
6 -1377.41
1 -1378.06
32 -1381.2
10 -1377.61
35 -1376.75
49 -1376.09
72 -1376.16
46 -1376
27 -1376.04
61 -1376.98
5 -1373.75
187 -1375.95
31 -1378.43
37 -1375.95
22 -1375.37
36 -1377.29
6 -1375.3
11 -1373.3
52 -1376.7
21 -1375.03
38 -1374.42
24 -1376.14
7 -1374.97
31 -1375.27
18 -1373.29
13 -1371.5
211 -1371.57
79 -1374.29
15 -1376.86
8 -1374.53
38 -1374.9
22 -1377.52
7 -1378.09
11 -1376.64
21 -1375.5
7 -1371.18
37 -1374.13
63 -1377.85
10 -1378.67
11 -1378.06
27 -1376.96
3 -1376.33
6 -1375.88
4 -1372.95
6 -1370.94
305 -1370.54
2788 -1374.23
36 -1375.41
27 -1375.43
17 -1375.76
7 -1372.57
233 -1372.42
88 -1374.4
6 -1378.1
7 -1377.34
10 -1379.09
5 -1380.07
7 -1377.16
4 -1374.63
72 -1375.54
48 -1372.51
135 -1373.62
292 -1377.53
11 -1378.65
1 -1377.58
1 -1376
5 -1375.53
3 -1376.27
6 -1376.98
3 -1375.4
14 -1376.14
4 -1377.32
1 -1377.64
1 -1384.21
1 -1376.24
39 -1376.28
22 -1379.66
12 -1377.68
9 -1375.94
1 -1374.98
43 -1373.51
11 -1374.98
42 -1377.77
1 -1378.23
13 -1378.09
2 -1377.47
19 -1376.38
89 -1379.04
7 -1379.49
2 -1377.97
18 -1378.06
14 -1377.92
1 -1376.41
6 -1374.04
16 -1376.16
13 -1373.75
218 -1376.39
14 -1377.3
11 -1374.08
10 -1374.17
4 -1374.47
33 -1378.6
18 -1380.05
3 -1378.15
9 -1374.88
217 -1382.77
5 -1379.31
7 -1379.36
34 -1379.08
4 -1378.66
16 -1378.34
3 -1375.79
26 -1382
4 -1380.01
7 -1380.28
6 -1377.71
1 -1376.43
10 -1377.66
6 -1375.57
2 -1375.5
24 -1374.07
24 -1373.25
84 -1373.64
86 -1373.68
3 -1374.43
3 -1377.08
11 -1377.22
7 -1374.41
55 -1373.52
2 -1375.39
11 -1374.07
12 -1374.06
73 -1372.16
638 -1375.51
5 -1370.77
843 -1371.76
4 -1372.27
212 -1372.22
117 -1373.72
44 -1373.25
14 -1373.26
48 -1375.78
55 -1377.42
2 -1376.17
13 -1376.39
5 -1377.44
25 -1375.11
2 -1374.98
2 -1374.7
26 -1376.46
17 -1379.02
3 -1377.62
8 -1376.28
22 -1376.17
2 -1375.41
62 -1375.54
38 -1376.2
32 -1375.18
10 -1374.41
30 -1372.48
175 -1375.24
13 -1372.68
28 -1374.66
61 -1376.68
15 -1377.43
3 -1377.73
3 -1378.19
5 -1376.48
3 -1374.66
20 -1375.53
17 -1371.17
51 -1372.61
130 -1375.46
4 -1372.38
261 -1376.05
15 -1377.14
3 -1377.2
3 -1375.31
32 -1376.16
41 -1376.62
32 -1373.99
135 -1375.65
4 -1376.34
17 -1377.25
1 -1378.03
10 -1377.96
27 -1377.89
41 -1375.36
42 -1375.96
33 -1381.88
9 -1381.76
1 -1378.91
1 -1378.68
22 -1378.8
25 -1376.65
4 -1373.13
15 -1376.23
36 -1374.9
2 -1373.56
2 -1372.81
4 -1373.21
25 -1372.97
525 -1374.33
11 -1374.37
25 -1372.94
607 -1373.9
74 -1374.55
54 -1372.42
262 -1372.63
140 -1375.32
13 -1373.88
18 -1374.68
62 -1380.75
10 -1380.89
2 -1381.71
30 -1384.07
7 -1380.35
1 -1377.89
11 -1376.65
6 -1377.1
1 -1376.03
30 -1374.82
52 -1376.37
22 -1373.07
36 -1372.31
300 -1371.88
48 -1373.24
61 -1379.13
4 -1381.19
4 -1378.59
13 -1378.61
6 -1379.59
2 -1373.31
59 -1372.86
355 -1374.78
6 -1373.57
30 -1377.88
1 -1379.09
3 -1377.58
43 -1375.07
7 -1377.12
25 -1377.47
3 -1378.32
1 -1378.47
3 -1375.88
8 -1379.57
3 -1377.78
21 -1378.22
16 -1375.3
23 -1373.59
132 -1373.07
414 -1372.26
934 -1375.16
37 -1375.75
6 -1377.54
16 -1376.59
4 -1375.58
1 -1373.64
155 -1373.67
10 -1372.46
121 -1373.5
32 -1371.63
54 -1374.41
50 -1377.63
15 -1377.67
20 -1376.32
132 -1376.85
29 -1375.86
1 -1377.27
6 -1376.25
19 -1372.3
13 -1373.95
94 -1375.47
18 -1377.96
4 -1379.72
4 -1378.3
2 -1375.95
14 -1374.4
76 -1373.88
57 -1375.77
14 -1376.65
6 -1376.65
1 -1375.99
1 -1376.04
47 -1376.75
4 -1376.96
32 -1374.63
41 -1373.44
23 -1374.83
55 -1373.84
36 -1376.96
19 -1374.13
41 -1371.65
117 -1373.22
9 -1373.55
9 -1371.37
270 -1374.48
3 -1376.82
1 -1378.88
13 -1378.71
16 -1378.31
2 -1377.65
12 -1375.07
166 -1373.36
86 -1376.75
16 -1375.76
45 -1374.87
14 -1371.73
136 -1374.38
92 -1376.02
1 -1374.54
10 -1375.46
109 -1378.1
21 -1375.8
13 -1377.72
14 -1379.71
7 -1379.29
2 -1378.51
10 -1372.94
279 -1373.91
16 -1372.84
12 -1373
2 -1373.55
1 -1375.79
60 -1375.08
32 -1380.4
9 -1379.62
8 -1378.39
1 -1380.33
9 -1379.92
9 -1374.51
96 -1373.35
41 -1373.28
64 -1376.98
9 -1377.28
3 -1377.4
7 -1376.42
14 -1377.1
21 -1375.32
11 -1376.29
22 -1376.41
3 -1373.85
25 -1376.76
21 -1377.85
10 -1373.54
117 -1376.45
10 -1375.45
7 -1375.43
16 -1374.62
57 -1374.79
27 -1371.77
283 -1374.36
27 -1376.37
13 -1374.96
15 -1371.2
472 -1376.76
12 -1377.16
38 -1380.47
2 -1378.65
12 -1377.07
13 -1375.24
127 -1375.02
30 -1375.22
5 -1374.16
130 -1373.25
7 -1373
31 -1379.03
6 -1378.44
7 -1378.4
3 -1376.74
11 -1373.8
115 -1376.13
4 -1376.76
96 -1375.05
20 -1374.47
11 -1374.22
3 -1370.98
50 -1372.73
2 -1371.92
218 -1373.9
5 -1372.47
168 -1376.16
2 -1376.72
5 -1374.55
41 -1374.06
6 -1374.66
53 -1374.73
28 -1374.06
28 -1373.61
12 -1373.39
59 -1372.85
2 -1375.8
31 -1377.54
4 -1377.53
2 -1374.02
46 -1375.92
9 -1376.17
17 -1374
56 -1374.93
4 -1377.51
2 -1379.67
4 -1379.84
3 -1378.22
8 -1378.71
1 -1380.44
1 -1381.96
1 -1378.32
6 -1382.12
3 -1381.93
1 -1380.85
1 -1374.59
4 -1375.62
10 -1374.98
20 -1375.03
4 -1377.65
5 -1379.46
16 -1373.18
70 -1372.52
135 -1374.64
39 -1372.71
160 -1373.27
21 -1374.15
2 -1374.85
7 -1373.85
7 -1375.82
17 -1374.42
80 -1374.97
11 -1375.03
74 -1375.72
9 -1374.42
10 -1371.5
176 -1371.68
397 -1374.42
15 -1375.62
15 -1374.61
150 -1373.43
113 -1374.07
8 -1374.21
119 -1374.48
18 -1376.87
7 -1374.93
10 -1375.11
33 -1374.53
50 -1373.52
10 -1372.8
26 -1371.59
457 -1372.22
240 -1372.93
27 -1375.72
6 -1375.82
44 -1372.73
219 -1372.36
172 -1372.45
60 -1371.09
510 -1370.74
373 -1373.67
71 -1372.93
61 -1373.27
164 -1378.91
3 -1371.38
342 -1376.8
15 -1377.18
14 -1377.55
8 -1371.64
125 -1373.57
9 -1373.95
139 -1375.86
61 -1378.16
14 -1370.69
61 -1372.95
57 -1371.99
63 -1373.71
68 -1373.26
35 -1375.7
66 -1371.61
659 -1375.05
6 -1373.42
56 -1373.47
9 -1373.23
14 -1374.41
37 -1378.31
10 -1374.69
1 -1372.1
44 -1372.41
68 -1370.46
647 -1371.55
140 -1373.36
93 -1373.09
40 -1373.6
4 -1372.01
35 -1372.31
166 -1372.77
37 -1377.02
2 -1377.35
5 -1377.6
4 -1374.62
74 -1375.56
7 -1374.46
10 -1379.61
2 -1379.55
4 -1379.66
2 -1380.07
3 -1379.93
29 -1384.57
3 -1381.14
21 -1379.84
9 -1381.93
23 -1381.21
1 -1379.95
9 -1381.81
29 -1381.75
19 -1378.55
21 -1379.34
21 -1376.62
2 -1375.26
43 -1374.15
20 -1372.77
8 -1371.4
498 -1372.43
106 -1372.61
32 -1377.96
2 -1376.21
4 -1377.9
4 -1375.39
38 -1375.27
26 -1373.03
9 -1373.54
136 -1379.8
7 -1376.35
3 -1375.32
36 -1373.69
24 -1372.56
32 -1372.23
153 -1379.55
4 -1376.68
7 -1374.13
64 -1374.2
53 -1374.16
7 -1372.15
802 -1373.29
36 -1373.98
15 -1378.06
35 -1379.77
30 -1381.61
29 -1375.12
128 -1376.95
14 -1378.81
6 -1373.34
46 -1374.39
24 -1380.13
2 -1380.45
9 -1380.39
7 -1379.46
4 -1378.25
8 -1379.16
1 -1378.4
8 -1377.05
50 -1374.96
41 -1373.53
245 -1374.01
7 -1376.02
13 -1375.54
11 -1379.35
20 -1375.66
59 -1382.13
7 -1378.66
15 -1375.66
22 -1373.25
19 -1375.33
15 -1373.78
32 -1375.5
1 -1374.44
87 -1375.3
48 -1376.34
1 -1379.28
13 -1377.96
3 -1378.45
6 -1376.71
11 -1376.76
4 -1379.09
2 -1379.87
3 -1374.73
64 -1375.45
7 -1373.07
42 -1372.37
223 -1372.63
19 -1371.68
36 -1373.76
10 -1376.66
1 -1377.24
88 -1375.4
11 -1375.44
1 -1375.13
30 -1375.87
9 -1374.64
44 -1374.08
205 -1378.82
19 -1379.81
1 -1380.57
4 -1379.47
4 -1377
58 -1377.3
6 -1376.1
16 -1375.25
33 -1373.68
101 -1376.04
3 -1377.29
5 -1376.25
36 -1376.09
7 -1375.62
105 -1375.23
10 -1372.92
199 -1373.76
86 -1374.78
27 -1377.45
6 -1377.75
5 -1377.83
8 -1378.82
9 -1377.99
6 -1378.5
9 -1378.29
7 -1378.44
11 -1377.07
2 -1376.29
27 -1376.89
33 -1377.33
2 -1378.85
9 -1379.26
10 -1378.18
5 -1373.57
75 -1374.95
10 -1377.29
3 -1375.06
11 -1371.56
66 -1372.81
10 -1373.74
34 -1373.18
26 -1373.86
5 -1374.31
13 -1373.84
84 -1373.81
160 -1373.96
18 -1371.5
447 -1374.18
23 -1372.57
42 -1374.26
66 -1376.57
13 -1376.98
3 -1377.02
44 -1379.69
1 -1378.75
19 -1377.84
60 -1379.61
5 -1381.63
5 -1378.51
50 -1376.6
6 -1379.24
39 -1380.48
15 -1378.01
28 -1378.06
13 -1375.47
29 -1374.75
74 -1376.67
30 -1380.67
3 -1378.1
13 -1379.14
23 -1375.27
135 -1378.11
4 -1376.82
27 -1376.67
73 -1378.03
59 -1380.51
7 -1380.66
1 -1379.69
16 -1379.39
7 -1380.64
3 -1380.03
1 -1376.98
41 -1376.98
2 -1376.7
25 -1375.5
10 -1376.26
21 -1376.07
57 -1379.43
1 -1378.16
6 -1375.94
68 -1377.08
3 -1376.87
72 -1375.96
6 -1376.71
5 -1377.03
1 -1377.45
10 -1376.6
48 -1378.18
3 -1377.96
3 -1377.42
11 -1375.01
73 -1374.54
194 -1374.7
71 -1377.32
4 -1373.54
111 -1375.56
60 -1376.06
21 -1377.35
4 -1376.42
7 -1375.54
9 -1373.39
11 -1374.94
11 -1373.78
10 -1374
124 -1375.82
15 -1376.23
47 -1374.97
72 -1375.52
1 -1372.38
314 -1373.17
46 -1375.28
19 -1377.23
43 -1376.55
38 -1376.78
28 -1373.96
5 -1373.78
22 -1375.03
2 -1374.31
107 -1374.41
36 -1375.35
13 -1376.47
3 -1375.41
91 -1376.84
16 -1376.73
1 -1373.98
2 -1372.26
25 -1371.83
214 -1373.96
2 -1372.78
62 -1371.46
24 -1369.99
958 -1373.28
83 -1374.31
13 -1376.74
4 -1375.44
111 -1375.62
5 -1377.37
20 -1379.79
5 -1377.93
2 -1375.74
18 -1374.61
2 -1373.85
13 -1374.1
37 -1375.06
14 -1378.05
8 -1377.77
8 -1377.41
11 -1376.68
6 -1376.58
23 -1377.01
17 -1378.56
4 -1374.28
44 -1375.83
30 -1375.86
32 -1375.58
4 -1373.53
19 -1372.31
91 -1373.84
81 -1371.65
285 -1373.06
100 -1373.04
86 -1371.88
78 -1372.54
221 -1378.97
15 -1379.89
2 -1378.79
3 -1380.78
2 -1377.03
23 -1376.57
8 -1376.12
48 -1375.6
56 -1373.31
122 -1373.24
32 -1379.1
5 -1377.85
29 -1376.59
7 -1379.75
8 -1376.2
5 -1376.12
3 -1379.56
8 -1378.61
1 -1378.65
11 -1375.54
26 -1380.05
3 -1379.97
6 -1376.88
21 -1374.74
42 -1380.65
8 -1382.87
1 -1380.08
17 -1379.96
20 -1378.42
5 -1375.16
30 -1373.93
1 -1374.17
5 -1373.78
66 -1378.32
2 -1375.35
8 -1377.3
5 -1377.64
5 -1378.75
2 -1376.73
12 -1377.39
6 -1374.81
28 -1375.63
17 -1375.36
1 -1372.61
58 -1373.51
73 -1376.45
6 -1377.13
5 -1375.9
6 -1373.61
59 -1375.65
4 -1375
35 -1376.72
1 -1372.88
12 -1371.78
303 -1372.19
210 -1373.33
86 -1376.57
28 -1376.83
8 -1378.58
4 -1373.86
32 -1375.28
52 -1375.46
14 -1375.93
14 -1377.25
1 -1380.63
10 -1374.52
10 -1374.9
6 -1374.4
17 -1375.9
33 -1377.49
5 -1378.89
1 -1380.96
1 -1378.97
2 -1374.95
7 -1377.97
9 -1376.67
16 -1379
1 -1377.46
18 -1377.8
1 -1375.92
24 -1373.47
19 -1372.19
358 -1374.52
23 -1376.28
16 -1375.52
8 -1373.63
250 -1373.5
30 -1373.35
7 -1373.81
7 -1374.05
42 -1375.79
10 -1380.45
10 -1378.06
20 -1377.16
113 -1374.82
5 -1375.66
35 -1375.58
49 -1374.49
65 -1375.23
16 -1375.61
19 -1376.11
9 -1373.43
147 -1374
30 -1375.94
32 -1375.42
29 -1375.51
46 -1379.03
5 -1379.06
35 -1378.62
1 -1379.45
29 -1379.37
3 -1377.79
3 -1378.22
19 -1376.7
1 -1376.89
3 -1373.34
83 -1375.81
6 -1374.14
3 -1373.87
239 -1373.47
487 -1377.18
33 -1378.78
33 -1378.7
173 -1376.91
31 -1380.81
16 -1381.66
10 -1383.34
2 -1383.52
3 -1381.31
19 -1379.64
13 -1378.25
3 -1380.57
8 -1379.14
9 -1377.47
1 -1377.4
15 -1378.69
8 -1376.98
1 -1376.64
4 -1377.58
7 -1375.39
9 -1373.58
1 -1377.11
17 -1378.11
10 -1378.12
3 -1376.38
70 -1375.53
62 -1374.76
27 -1375.45
2 -1375.56
9 -1377.73
11 -1377
37 -1376.49
13 -1377.4
5 -1378.8
6 -1377.94
6 -1376.64
1 -1374.58
9 -1374.09
16 -1373.56
79 -1373.65
34 -1377.57
20 -1376.55
15 -1379.75
1 -1378.22
15 -1382.1
7 -1381.56
21 -1378.15
5 -1374.64
19 -1373.81
19 -1373.82
7 -1374.3
38 -1372.07
24 -1372.47
16 -1374.71
29 -1373.65
36 -1373.27
16 -1375.66
16 -1375.58
6 -1374.59
116 -1374.1
22 -1374.25
3 -1372.67
11 -1376.08
77 -1375.47
58 -1378.44
12 -1376.51
32 -1377.14
29 -1378.57
3 -1375.24
10 -1374.99
1 -1375.75
18 -1376.34
8 -1376.45
16 -1373.3
248 -1373.24
3 -1378.41
2 -1378.35
3 -1377.2
16 -1376.97
23 -1376.41
10 -1372.17
131 -1370.17
392 -1372.45
125 -1374.66
17 -1374.64
98 -1373.54
21 -1373.61
2 -1374.23
14 -1374.8
43 -1373.53
157 -1373.42
28 -1377.06
3 -1376.19
16 -1376.2
10 -1378.33
5 -1376.78
8 -1375.02
86 -1374.63
27 -1375.49
16 -1373.73
78 -1372.77
47 -1374.08
6 -1376.48
9 -1380.33
2 -1378.11
14 -1377.11
19 -1378.18
1 -1378.27
2 -1379.28
9 -1373.8
38 -1373.69
169 -1374.12
31 -1371.04
163 -1371.84
277 -1372.97
45 -1374.47
5 -1373.81
33 -1376.47
6 -1375.88
9 -1376.71
3 -1377.82
13 -1379.08
3 -1378.96
4 -1378.84
15 -1374.31
15 -1373.37
61 -1372.32
272 -1373.49
177 -1373.78
30 -1374.04
28 -1375.56
22 -1375.62
16 -1374.97
17 -1375.68
22 -1376.32
2 -1374.29
20 -1373.74
3 -1374.54
12 -1374.55
63 -1373.19
19 -1374.33
2 -1374.83
18 -1376.29
37 -1373.86
100 -1374.02
24 -1375.46
29 -1373.5
246 -1372.5
388 -1372.89
