# Supplementary material for: Parameter inference for stochastic single-cell dynamics from lineage tree data
Source: BMC Syst Biol. 2017 Apr 26;11:52. doi: 10.1186/s12918-017-0425-1 (PMC5406901; doi:10.1186/s12918-017-0425-1)
Supplement: Supplementary file 2 — A ZIP file containing the raw datasets obtained from the MCMC runs presented. (ZIP 449 kb) [file 12918_2017_425_MOESM2_ESM.zip › Additional File 2/Files/Example2_mcmc_likelihoods_tree.txt]

4 -1.77824e+06
1 -1.64801e+06
3 -859952
2 -857975
2 -742086
1 -575798
2 -269823
1 -217818
2 -144585
1 -66685
1 -56269.1
9 -23001.1
3 -14621.5
1 -3460.61
2 -3166.36
3 -1914.9
2 -1592.81
9 -1531.37
8 -1491.34
16 -1489.74
6 -1424.96
7 -1414.31
11 -1402.35
2 -1396.01
55 -1389.72
7 -1382.86
12 -1381.09
11 -1371.31
16 -1367.27
70 -1366.08
58 -1367.59
33 -1367.54
11 -1364.21
2 -1361.75
22 -1350.09
173 -1349.32
15 -1346.02
27 -1347.07
2 -1342.1
21 -1340.66
3 -1343.83
2 -1340.52
5 -1344.11
7 -1344.13
1 -1337.81
30 -1337.11
5 -1335.66
7 -1331.21
9 -1323.42
1 -1323.56
7 -1319.76
22 -1318.48
43 -1314.67
24 -1314.42
19 -1314.3
20 -1313.48
1 -1312.63
3 -1312.82
1 -1317.39
4 -1314.64
3 -1316.43
1 -1311.74
7 -1308.76
4 -1311.33
1 -1308.43
7 -1308.77
11 -1308.06
9 -1307.65
7 -1307.72
29 -1303.77
219 -1303.22
140 -1308.38
19 -1308.85
1 -1307.54
5 -1308.38
32 -1307.47
1 -1305.99
20 -1306
1 -1303.91
7 -1304.37
42 -1302.76
178 -1305.81
15 -1305.08
4 -1305.37
8 -1303.11
48 -1303.71
32 -1303.97
3 -1300.21
471 -1300.33
260 -1297.82
606 -1300.49
479 -1299.99
455 -1303.01
15 -1303.52
9 -1302.34
18 -1301.22
46 -1301.79
15 -1301.88
3 -1301.79
67 -1301.75
77 -1303.14
4 -1305.49
57 -1302.65
9 -1305.57
3 -1306.79
6 -1307.29
1 -1305.49
6 -1304.39
62 -1302.54
71 -1303.14
22 -1304.15
14 -1305.98
7 -1305.6
1 -1305.04
25 -1303.74
2 -1301.73
42 -1302.39
63 -1302.07
28 -1302.34
1 -1302.46
63 -1303.15
2 -1305.08
14 -1305.61
6 -1302.57
47 -1303.69
20 -1300
219 -1299.25
147 -1301.88
1 -1304.9
12 -1304.69
18 -1304.82
8 -1304.03
27 -1302.57
23 -1300.72
77 -1299.36
606 -1305.54
6 -1305.3
9 -1304.04
26 -1304.21
1 -1303.97
13 -1302.99
9 -1299.23
16 -1293.32
17 -1291.58
228 -1291.93
32 -1288.4
58 -1288.99
14 -1290.52
17 -1292.25
16 -1288.07
5 -1287.73
109 -1284.7
260 -1289.12
3 -1286.93
65 -1287.7
25 -1288.32
2 -1289.99
2 -1289.61
10 -1289.23
12 -1286.04
71 -1286.3
78 -1286.45
32 -1283.31
42 -1285.33
63 -1285.79
23 -1281.08
813 -1285.14
118 -1286.59
34 -1286.49
33 -1290.1
11 -1287.24
32 -1285.62
25 -1285.97
78 -1286.65
8 -1287
2 -1289.2
54 -1288.99
9 -1288.74
31 -1285.61
7 -1288.6
19 -1286.83
7 -1287.91
1 -1287.57
21 -1288.37
4 -1285.67
13 -1285.65
28 -1285.07
188 -1284.8
40 -1289.51
11 -1287.72
90 -1287.2
12 -1289.66
21 -1289.86
2 -1285.27
536 -1284.64
178 -1283.14
695 -1283.27
621 -1285.23
158 -1283.52
275 -1282.49
129 -1283.78
191 -1283.73
14 -1287.46
98 -1286.59
3 -1285.88
48 -1285.57
26 -1284.51
7 -1285.56
186 -1285.09
74 -1287.81
51 -1287.59
4 -1288.99
16 -1289.54
12 -1287.41
3 -1286.52
31 -1286.01
40 -1286.26
4 -1285.1
40 -1286.17
23 -1286.5
6 -1286.78
35 -1289.17
41 -1288.23
4 -1285.9
2 -1285.88
17 -1283.21
235 -1284.02
101 -1287.55
3 -1285.54
15 -1286.07
31 -1286.96
53 -1285.36
33 -1285.39
65 -1285.47
95 -1287.33
10 -1286.95
52 -1285.07
56 -1285.86
12 -1289.05
1 -1287.51
46 -1287.39
2 -1287.75
33 -1288.73
5 -1289.27
38 -1289.11
1 -1287.96
2 -1288.33
5 -1287.99
37 -1286.53
12 -1285.77
79 -1285.63
391 -1285.58
485 -1285.35
41 -1288
77 -1288.15
61 -1288.13
2 -1289
6 -1287.27
68 -1286.43
13 -1286.51
52 -1286.38
7 -1286.42
74 -1285.68
85 -1283.44
478 -1285.82
17 -1284.91
33 -1285.24
54 -1285.38
22 -1286.84
22 -1287.66
15 -1282.48
798 -1283.44
29 -1285.54
1 -1286.45
22 -1285.55
18 -1284.73
17 -1286.13
33 -1286.5
49 -1287.49
86 -1287.77
2 -1287.08
16 -1285.9
61 -1285.54
46 -1286.13
21 -1285.94
10 -1286.35
11 -1286.07
64 -1285.69
47 -1285.06
801 -1285.31
369 -1284.52
925 -1288.45
61 -1288.36
32 -1286.87
134 -1288.07
5 -1286.79
8 -1285.54
7 -1285.78
101 -1287.55
21 -1290.47
3 -1290.45
28 -1289.29
25 -1287.74
19 -1283.93
99 -1289.51
17 -1286.85
38 -1287.01
11 -1285.2
21 -1287.02
29 -1287.51
12 -1285.68
95 -1285.41
12 -1285.91
21 -1284.89
14 -1285.72
90 -1287.95
88 -1287.58
5 -1287.27
4 -1285.61
84 -1289.21
25 -1286.43
7 -1286.66
91 -1290.1
5 -1285.59
35 -1285.33
32 -1284.53
41 -1283.98
680 -1283.9
144 -1284.61
356 -1287.32
57 -1287.54
98 -1286.96
157 -1286.71
139 -1287.43
57 -1288.74
6 -1286.77
14 -1287.8
315 -1289.42
7 -1291.64
16 -1290.17
9 -1289.24
6 -1287.38
1 -1288.11
20 -1289.31
1 -1288.34
3 -1284.66
17 -1284.69
22 -1282.4
14 -1287.23
40 -1286.4
69 -1290.59
7 -1289.27
13 -1286.27
26 -1285.5
129 -1285.94
1 -1287.06
60 -1287.89
21 -1287.04
1 -1285.99
71 -1285.94
62 -1284.61
111 -1287.26
28 -1285.87
51 -1283.35
706 -1284.22
35 -1282.13
2033 -1284.8
33 -1286.95
15 -1287.73
21 -1288.15
20 -1288.83
4 -1288.5
9 -1288.51
7 -1287.21
21 -1285.35
29 -1285.62
43 -1286.8
14 -1286.65
22 -1286.25
72 -1289.39
4 -1290.25
7 -1289.65
5 -1288.09
27 -1289.23
49 -1288.49
34 -1288.06
17 -1286.66
171 -1289.3
43 -1288.57
5 -1289.59
2 -1288.69
52 -1288.23
18 -1285.05
195 -1285.12
92 -1285.65
149 -1284.3
26 -1285.24
67 -1285.04
123 -1286.54
42 -1287.75
38 -1289.93
3 -1288.93
13 -1289.19
36 -1289.2
18 -1289.65
45 -1288.48
11 -1285.75
27 -1286.48
87 -1289.23
1 -1287.35
20 -1288.05
4 -1287.79
38 -1283.73
2396 -1283.36
866 -1284.95
29 -1286.58
2 -1287.28
115 -1290.31
39 -1290.91
2 -1290.46
13 -1290.51
2 -1290.08
12 -1285.57
33 -1285.61
30 -1288.22
4 -1288.07
36 -1285.84
12 -1285.3
1 -1283.87
20 -1284.5
35 -1285.78
109 -1284.81
25 -1284.17
51 -1291.02
6 -1288.41
39 -1286.04
112 -1284.16
712 -1286.92
1 -1287.22
20 -1286.88
127 -1284.41
704 -1285.56
134 -1284.39
1069 -1285.59
72 -1287.48
69 -1288.32
15 -1286.85
73 -1287.66
35 -1289.02
2 -1283.86
91 -1283.8
105 -1285.87
64 -1286.05
77 -1285.95
19 -1288.11
31 -1287.55
27 -1289.36
40 -1289.68
20 -1291.21
4 -1287.79
18 -1289.24
11 -1288.07
69 -1287.99
13 -1289.72
2 -1288.59
17 -1288.02
10 -1289.65
47 -1289.51
117 -1290.66
15 -1287.8
20 -1286.97
68 -1287
2 -1285.54
19 -1285.6
214 -1285.6
20 -1286.47
41 -1284.79
261 -1286.49
16 -1286
27 -1285.99
5 -1286.97
121 -1289.1
11 -1283.52
205 -1283.23
631 -1286.84
2 -1283.88
548 -1283.45
370 -1286.6
64 -1288.51
13 -1286.97
8 -1286.4
108 -1285.28
539 -1288.79
18 -1286.4
29 -1284.89
182 -1291.04
64 -1291.17
8 -1291.37
50 -1292.78
10 -1291.29
5 -1292.58
4 -1290.86
6 -1287.79
14 -1285.63
13 -1286.14
207 -1287.73
1 -1288.24
1 -1291.02
12 -1290.12
25 -1290.04
25 -1289.01
7 -1285.25
467 -1284.3
25 -1282.46
17 -1283.9
89 -1284.93
125 -1285.67
484 -1287.3
233 -1293.3
22 -1285.62
219 -1289.56
135 -1287.79
38 -1289.72
131 -1291.51
24 -1290.54
4 -1291.15
1 -1289.41
12 -1289.43
12 -1284.97
134 -1284.9
333 -1285.01
183 -1290.02
4 -1287.24
9 -1288.16
10 -1289.98
14 -1283.56
423 -1288.41
9 -1287
13 -1288.76
46 -1287.65
81 -1287.62
7 -1286.42
20 -1289.24
1 -1287.47
56 -1288.45
2 -1283.15
1029 -1284.94
251 -1285.88
18 -1290.94
22 -1289.99
11 -1291.31
37 -1291.95
3 -1289.97
12 -1291.12
5 -1288.39
67 -1286.74
8 -1287.97
7 -1284.05
693 -1287.28
62 -1287.45
54 -1289.88
37 -1288.99
80 -1289.51
33 -1289.42
19 -1288.8
19 -1287.42
45 -1288.11
9 -1288.31
12 -1288.62
12 -1286.86
137 -1287.64
35 -1286.03
30 -1287.15
9 -1286.16
211 -1287.75
49 -1286.63
27 -1287.2
61 -1286.85
26 -1285.09
177 -1286.19
207 -1283.98
62 -1285.19
53 -1284.72
88 -1284.87
877 -1284.83
101 -1285.06
17 -1284.82
108 -1285.21
31 -1282.64
68 -1284.47
82 -1285.72
13 -1286.75
41 -1286.59
3 -1284.12
67 -1285.05
119 -1286.79
34 -1289.19
3 -1287.88
23 -1286.5
229 -1286.47
24 -1285.96
59 -1285.72
152 -1287.5
28 -1285.64
24 -1288
27 -1291.85
3 -1288.63
16 -1288.62
16 -1286.66
38 -1285.77
68 -1287.5
89 -1288.08
2 -1287.32
133 -1288.36
10 -1290.74
4 -1287.27
20 -1286.41
1 -1286.53
6 -1287.13
19 -1287.85
18 -1287.31
160 -1286.92
30 -1287.09
148 -1285.36
161 -1287.57
3 -1285.78
121 -1284.25
2431 -1285.01
437 -1285.26
79 -1286.98
80 -1288.4
8 -1287.99
27 -1285.75
46 -1283.91
79 -1287.34
9 -1288.51
2 -1290.57
4 -1290.03
2 -1289.41
6 -1288.3
38 -1285.61
139 -1283.95
2 -1281.66
2618 -1287.01
5 -1283.65
10 -1285.11
182 -1285.56
27 -1285.52
27 -1286.64
37 -1283.48
138 -1284.08
1 -1284
23 -1284.83
4 -1284.85
595 -1281.59
230 -1282.6
132 -1288.09
25 -1284.92
30 -1285
112 -1284.92
48 -1284.72
363 -1289.77
17 -1286.64
3 -1287.97
11 -1287.34
16 -1285.44
1 -1284.64
70 -1286
99 -1286.11
78 -1285.62
7 -1286.94
8 -1285.58
28 -1285.33
110 -1283.55
114 -1285.5
185 -1286.41
17 -1283.32
46 -1286.07
55 -1285.1
39 -1285.52
13 -1283.42
507 -1284.92
135 -1284.55
282 -1285.59
85 -1288.26
3 -1284.05
395 -1284.08
61 -1283.2
1550 -1283.07
192 -1285.04
33 -1286.25
119 -1288.47
13 -1287.44
43 -1287.28
5 -1289.24
54 -1288.4
72 -1288.18
14 -1290.48
16 -1287.33
29 -1287.75
67 -1288.15
177 -1285.98
111 -1286.62
102 -1287.4
13 -1286.14
266 -1290.27
7 -1287.7
6 -1285.82
9 -1284.97
139 -1285.11
69 -1285.2
78 -1285.3
89 -1285.98
84 -1285.41
90 -1286.74
38 -1286.66
102 -1285.9
98 -1286.95
88 -1288.22
6 -1287.87
21 -1287.04
101 -1288.02
43 -1288.11
105 -1285.38
509 -1285.5
29 -1285.82
20 -1285.75
61 -1284.54
70 -1287.7
7 -1288.38
36 -1284.14
238 -1283.5
362 -1285.46
56 -1285.08
41 -1286.68
119 -1286.38
38 -1287.05
104 -1287.66
68 -1291.34
51 -1290.38
31 -1290.57
5 -1292.28
13 -1291.5
16 -1287.81
12 -1287.96
12 -1290.16
60 -1292.81
1 -1295.46
22 -1292.18
27 -1288.52
36 -1287
322 -1286.57
139 -1285.93
1 -1287.57
2 -1286.7
57 -1287.26
29 -1285.83
25 -1285.82
29 -1286.99
27 -1285.12
22 -1283.7
503 -1281.78
159 -1284.93
179 -1282.41
940 -1291.91
1 -1289.62
6 -1288.57
24 -1287.87
18 -1288.32
8 -1287.8
80 -1286.61
75 -1286.23
11 -1286.5
9 -1289.24
1 -1287.76
16 -1288.44
88 -1288.79
18 -1286.67
46 -1287.84
27 -1286.62
36 -1286.04
74 -1287.96
19 -1288.03
8 -1288.73
130 -1288.83
27 -1289.41
21 -1287.25
24 -1290.21
7 -1289.2
23 -1284.69
7 -1285.31
99 -1284.73
104 -1286.39
47 -1286.07
173 -1286.12
50 -1285.59
112 -1286.32
3 -1285.58
1 -1287.99
42 -1287.54
5 -1288.45
93 -1289.05
17 -1288.23
23 -1288.17
6 -1289.18
38 -1287.8
4 -1286.6
75 -1286.9
46 -1284.95
133 -1284.94
422 -1284.63
134 -1284.46
349 -1284.27
394 -1283.25
243 -1287.69
6 -1285.19
22 -1286.22
32 -1286
26 -1286.35
44 -1287.7
3 -1288.5
55 -1288.17
18 -1289.82
41 -1288.91
7 -1289.41
5 -1288.1
18 -1287.74
1 -1287.96
2 -1291.16
8 -1288.06
6 -1286.07
13 -1287.83
66 -1285.41
111 -1284.74
176 -1285.65
85 -1286.64
10 -1286.71
45 -1284.8
86 -1284.5
161 -1284.58
19 -1284.77
151 -1283.22
148 -1289.88
6 -1288.36
13 -1290.24
6 -1289.93
17 -1289.1
67 -1288.46
80 -1287.83
25 -1284.43
7 -1284.79
28 -1285.87
39 -1285.39
13 -1287.41
27 -1287.2
263 -1286.03
51 -1284.86
234 -1288.77
9 -1285.89
89 -1285.67
214 -1286.65
85 -1288.61
10 -1289.92
19 -1284.06
510 -1288.1
31 -1287.41
186 -1283.68
297 -1286.39
114 -1286.64
34 -1287.54
2 -1285.09
76 -1284.07
173 -1283.56
631 -1286.52
20 -1286.98
42 -1290.16
7 -1289.62
2 -1289.05
34 -1290.92
4 -1290.89
13 -1285.99
43 -1283.44
188 -1285.09
49 -1283.34
294 -1282.89
347 -1282.88
333 -1282.67
86 -1287.03
39 -1285.78
29 -1286.27
43 -1284.56
579 -1288.56
216 -1285.93
16 -1287.64
79 -1287.63
183 -1288.18
141 -1289.06
64 -1288.16
67 -1285.34
484 -1286.52
78 -1285.05
144 -1285.29
54 -1287.28
46 -1286.75
76 -1289.9
42 -1287.13
6 -1287.31
16 -1287.88
86 -1287.89
85 -1286.68
35 -1284.72
59 -1284.63
91 -1283.41
56 -1283.25
67 -1287.12
36 -1287.51
16 -1287.39
18 -1286.7
46 -1286.61
133 -1289.05
1 -1291.18
18 -1288.98
4 -1296.4
6 -1293.95
13 -1294.26
26 -1293.01
1 -1291.69
8 -1291.78
43 -1287.97
3 -1288.21
10 -1287.25
108 -1288
66 -1289.56
36 -1289.55
42 -1290.44
2 -1290.75
5 -1291.11
2 -1290.38
10 -1285.11
46 -1286.11
43 -1287.63
7 -1288.99
10 -1289.34
22 -1290.31
14 -1284.25
126 -1286.54
77 -1285.6
45 -1289.72
1 -1288.85
4 -1286.76
168 -1285.61
143 -1289.69
2 -1289.27
3 -1290.17
13 -1286.9
29 -1287.46
101 -1287.84
23 -1286.18
175 -1285.84
4 -1287.78
16 -1288.14
125 -1285.7
76 -1288.19
22 -1288.89
11 -1288.75
2 -1283.68
174 -1285.13
50 -1285.54
351 -1284.97
163 -1285.62
188 -1285.31
507 -1287.71
13 -1289.17
23 -1288.8
1 -1288.82
150 -1289.37
4 -1289.21
16 -1288.85
24 -1287.81
41 -1289
81 -1287.31
30 -1286.6
8 -1287.73
16 -1289.78
41 -1289.69
3 -1287.27
14 -1287.4
72 -1289.69
3 -1287.79
57 -1283.63
89 -1284.81
105 -1285.58
76 -1285.66
68 -1286.89
50 -1291.02
9 -1288.34
40 -1287.66
19 -1288.82
12 -1288.12
28 -1288.76
9 -1287.75
74 -1290.11
9 -1290.62
26 -1292.31
12 -1292.12
10 -1289.5
2 -1289.43
11 -1289.19
20 -1288.04
25 -1290.61
2 -1291.44
10 -1294.61
4 -1286.22
27 -1287.09
50 -1286.96
44 -1287.91
16 -1285.53
30 -1286.14
77 -1285.25
117 -1287.42
14 -1283.5
455 -1283.26
117 -1286.11
17 -1285.87
76 -1286.72
1 -1285.13
61 -1286.95
10 -1286
27 -1285.99
115 -1286.7
29 -1289.65
25 -1290.07
7 -1289.14
11 -1286.15
48 -1286.63
6 -1286.04
114 -1287.9
64 -1287.25
22 -1286.85
191 -1285.46
62 -1285.26
4 -1283.93
103 -1283.61
107 -1286.46
27 -1286.86
35 -1289.86
22 -1289.86
63 -1291.5
10 -1291.25
9 -1289.53
6 -1292.72
1 -1292.44
2 -1292.7
25 -1291.63
3 -1292.97
17 -1288.82
10 -1285.02
378 -1285.83
184 -1291.75
2 -1286.41
1 -1282.29
1845 -1283.62
494 -1288.67
30 -1288.11
37 -1288.13
153 -1288.6
82 -1287.33
43 -1285.99
65 -1286.46
2 -1284.26
113 -1286.72
91 -1285.86
26 -1285.28
72 -1284.74
66 -1285.6
8 -1284.57
60 -1284.65
101 -1284.35
72 -1284.99
349 -1286.86
39 -1286.87
29 -1287.15
85 -1287.1
45 -1293.65
13 -1293.17
1 -1292.32
1 -1289.78
1 -1287.91
74 -1288.68
62 -1288.41
13 -1289.74
12 -1289.18
61 -1290.63
10 -1288.85
8 -1286.13
10 -1286.11
5 -1286.66
10 -1284.8
249 -1289.65
6 -1289.85
62 -1289.95
6 -1289.9
31 -1289.45
19 -1288.5
22 -1286.35
19 -1290.58
5 -1288.38
7 -1289.84
3 -1289.99
10 -1286.75
4 -1287.91
11 -1286.96
17 -1288.82
32 -1288.69
35 -1291.01
11 -1291.1
1 -1291.66
1 -1287.41
4 -1288.66
25 -1288.36
7 -1287
172 -1287.32
20 -1285.69
133 -1285.36
263 -1285.21
122 -1286.62
113 -1287.1
55 -1287.04
37 -1288.02
36 -1288.93
15 -1285.65
26 -1286.11
39 -1288.26
24 -1291.27
11 -1291.16
20 -1292.41
17 -1291.27
68 -1290.74
13 -1290.64
3 -1289.51
15 -1291.39
7 -1287.35
97 -1284.64
35 -1285.92
102 -1287.43
54 -1287.79
29 -1283.56
169 -1284.53
4 -1284.74
137 -1285.9
12 -1286.31
172 -1286.7
33 -1287.25
4 -1289.12
20 -1289.13
21 -1281.95
1687 -1291.9
19 -1292.16
20 -1291.89
33 -1292.08
6 -1290.38
20 -1288.23
42 -1288.35
47 -1286.49
24 -1283.88
140 -1284.69
269 -1286.42
6 -1291.78
7 -1291.17
10 -1290.41
38 -1287.58
23 -1284.28
142 -1283.67
216 -1288.54
13 -1289.11
6 -1289.51
6 -1288.43
30 -1287.79
9 -1286.52
31 -1291.18
48 -1287.43
9 -1286.25
54 -1285.27
206 -1291.13
14 -1291.43
8 -1291.95
8 -1289.4
11 -1289.06
33 -1288.13
33 -1293.28
5 -1283.86
81 -1287.22
20 -1283.75
95 -1286.59
79 -1286.61
6 -1285.84
58 -1284.67
137 -1286.24
15 -1288.82
11 -1288.96
1 -1288.21
31 -1287.17
37 -1286.33
3 -1284.98
54 -1288.78
2 -1287.9
21 -1287.14
96 -1288.32
66 -1287.64
12 -1287.73
18 -1289.05
18 -1288.02
11 -1285.69
100 -1287.85
10 -1286.09
51 -1287.72
7 -1288.18
8 -1291.67
16 -1291.86
3 -1292.02
36 -1289.02
60 -1287.4
37 -1286.56
50 -1288.04
8 -1287.21
117 -1287.59
27 -1286.05
159 -1284.17
54 -1282.35
294 -1283.91
94 -1283.6
20 -1283.42
17 -1288.07
11 -1289.18
42 -1289.16
13 -1287.7
50 -1287.35
46 -1284.79
233 -1285.78
3 -1285.75
230 -1285.95
51 -1287.39
2 -1287.84
36 -1286.74
7 -1283.32
293 -1284.87
210 -1285.02
382 -1286.88
23 -1287.44
35 -1287.42
24 -1288.66
37 -1286.9
49 -1286.98
1 -1287.43
20 -1286.91
45 -1286.88
80 -1287.48
15 -1287.89
8 -1283.79
9 -1284.98
2 -1284.05
42 -1285.59
43 -1285.37
18 -1285.09
122 -1285.45
224 -1287.81
10 -1289.71
5 -1288.95
65 -1290.25
17 -1287.9
31 -1289.27
14 -1287.83
6 -1286.61
24 -1285.75
74 -1286.04
251 -1287.03
14 -1287.22
3 -1289.68
11 -1288.3
4 -1288.15
22 -1290.32
38 -1292.22
8 -1288.12
8 -1288.22
15 -1289.42
3 -1287.89
8 -1287.34
19 -1287.8
19 -1287.27
49 -1286.36
221 -1288.25
14 -1288.64
12 -1287.59
42 -1287.73
89 -1287.68
86 -1287.19
14 -1285.15
691 -1288.21
44 -1285.16
94 -1284.34
62 -1284.44
7 -1288.85
25 -1291.65
13 -1291.31
22 -1288.41
30 -1287.93
103 -1288.43
8 -1290.22
12 -1289.72
14 -1288.96
14 -1290.01
11 -1288.5
3 -1286.63
213 -1288.16
326 -1286.21
27 -1288.5
183 -1286.26
115 -1286.92
105 -1289.64
6 -1287.36
82 -1287.95
14 -1288.17
56 -1288.87
35 -1288.5
15 -1289.12
77 -1287.65
1 -1286.9
57 -1287.43
2 -1284.09
223 -1283.32
331 -1283.72
22 -1281.59
228 -1282.68
850 -1282.1
798 -1282.25
1297 -1283.74
495 -1284.28
93 -1284.24
502 -1282.15
117 -1283.16
340 -1284.25
9 -1284.11
101 -1286.48
68 -1284.99
66 -1285.14
130 -1290.56
14 -1286.84
10 -1285.7
73 -1286.31
61 -1286.42
83 -1287.12
49 -1287.82
46 -1286.68
64 -1283.96
151 -1284.96
76 -1294.2
3 -1289.19
39 -1289.39
5 -1287.98
79 -1287.94
20 -1287.13
46 -1289.66
3 -1286.2
28 -1284.47
353 -1285.29
121 -1284.54
128 -1285.44
22 -1284.76
36 -1287.77
10 -1286.3
6 -1285.32
169 -1289.07
4 -1287.68
141 -1287.81
40 -1287.85
71 -1286.85
85 -1287.98
222 -1289.04
58 -1287.09
1 -1286.77
66 -1286.54
89 -1289.29
50 -1287.29
5 -1287.39
15 -1287.68
31 -1289.52
9 -1288.48
7 -1288.85
7 -1289.04
108 -1288.54
94 -1286.92
15 -1285.93
42 -1289.98
62 -1291.26
37 -1290.26
5 -1289.89
301 -1290.74
18 -1293.67
20 -1294.61
1 -1289.19
12 -1288.91
9 -1288.89
63 -1285.11
200 -1285.39
38 -1284.56
153 -1284.53
23 -1285.58
46 -1284
699 -1284.64
141 -1283.68
60 -1286.67
99 -1286.95
56 -1286.2
27 -1286.38
210 -1286.66
78 -1285.62
22 -1287.65
77 -1287.76
14 -1288.7
2 -1286.9
14 -1284.29
317 -1286.4
18 -1285.92
391 -1285.31
139 -1285.65
9 -1283.59
391 -1283.18
64 -1284.63
320 -1282.77
12 -1283.6
11 -1283.84
39 -1285.59
2 -1284.55
148 -1285.71
35 -1285.86
63 -1285.8
31 -1284.47
450 -1283.69
9 -1284.09
425 -1284.3
158 -1284.43
204 -1285.58
130 -1286.82
34 -1285.98
6 -1285.95
64 -1286.56
19 -1287.39
1 -1287.14
22 -1288.38
38 -1288.72
2 -1285.8
117 -1286.99
1 -1290.11
6 -1290.46
18 -1290.61
5 -1291.82
43 -1291.14
13 -1287.7
5 -1287.66
27 -1286.66
8 -1285.67
20 -1287.4
9 -1287.28
90 -1286.03
37 -1285.61
12 -1284.64
225 -1285.94
16 -1287.01
13 -1287.76
3 -1286.11
101 -1283.91
115 -1283.77
96 -1282.63
89 -1281.09
285 -1285.38
44 -1287.29
53 -1285.81
83 -1286.44
8 -1287.17
4 -1287.65
6 -1286.31
15 -1287.19
69 -1289.53
15 -1294.13
25 -1295.28
42 -1292.41
39 -1285.76
930 -1287.43
6 -1282.53
38 -1282.35
553 -1282.77
644 -1282.98
164 -1284.39
103 -1284.65
64 -1287.78
5 -1288.66
55 -1285.93
4 -1285.72
40 -1284.38
277 -1284
138 -1285.25
168 -1286.48
14 -1285.69
24 -1286.53
43 -1286.2
16 -1284.59
270 -1287.45
45 -1287.32
73 -1286.85
78 -1289.23
10 -1288.44
2 -1290.17
12 -1287.28
33 -1285.07
71 -1285.14
195 -1285.05
143 -1285.82
94 -1289.82
26 -1290.46
4 -1292.53
2 -1292.13
3 -1290.44
19 -1290.7
4 -1291.09
5 -1291.33
15 -1289.39
23 -1288.87
9 -1287.81
6 -1287.45
2 -1285.85
20 -1285.25
40 -1284.53
153 -1285.68
100 -1283.7
114 -1283.69
69 -1287.74
9 -1287.2
72 -1287.55
10 -1286.67
283 -1286.39
29 -1286.34
45 -1286.41
72 -1285.49
91 -1286.15
10 -1286.23
34 -1285.06
54 -1284.49
221 -1284.91
2 -1285.89
254 -1282.74
1202 -1286.21
30 -1286.48
2 -1286.44
35 -1285.2
745 -1282.11
3703 -1288.01
74 -1283.83
76 -1284.75
87 -1286.57
40 -1285.97
74 -1288.39
5 -1287.5
27 -1285.45
170 -1285.73
1 -1284.08
166 -1286.01
159 -1286.32
46 -1286.65
29 -1284.78
48 -1285.27
17 -1284.17
67 -1285.9
59 -1287.91
42 -1286.03
1 -1284.24
102 -1283.91
113 -1282.73
401 -1283.65
134 -1284.23
15 -1284.82
55 -1288.18
8 -1289.91
13 -1289.32
1 -1291
43 -1292.49
16 -1294.61
38 -1298.13
18 -1292.13
9 -1289.53
30 -1287.93
1 -1288.46
56 -1287.47
3 -1286.23
22 -1283.43
184 -1285.6
5 -1285.15
16 -1285.74
13 -1287.82
24 -1288.98
27 -1285.58
52 -1286.69
150 -1286.33
101 -1286.36
60 -1288.11
23 -1287.21
5 -1284.22
87 -1280.91
138 -1287.35
3 -1286.29
1 -1286.3
143 -1289.09
34 -1289.06
1 -1285.37
180 -1286.03
95 -1287.81
13 -1288.26
1 -1287.29
29 -1287.07
9 -1286.35
44 -1289.29
2 -1286.97
9 -1286.28
29 -1286.87
42 -1286.74
20 -1284.91
1 -1288.06
1 -1287.18
43 -1282.32
534 -1283.32
111 -1283.29
730 -1283.6
348 -1285.27
67 -1282.64
311 -1285.05
630 -1286.54
75 -1288.74
43 -1288.37
26 -1285.65
84 -1288.23
15 -1282.34
1874 -1282.32
123 -1283.48
770 -1284.41
1144 -1286.17
52 -1287.66
28 -1289.14
80 -1290.44
6 -1290.45
9 -1291.65
24 -1291.16
1 -1288.97
34 -1288.13
5 -1285.49
10 -1286.66
7 -1287.72
31 -1286.18
33 -1284.75
1 -1283.15
783 -1285.79
63 -1285.15
30 -1285.74
86 -1288.96
9 -1287.07
2 -1287.08
2 -1285.05
114 -1285.68
5 -1284.59
47 -1286.01
3 -1286.97
89 -1285.23
99 -1284.44
70 -1284.03
5 -1286.6
49 -1284.96
312 -1285.7
39 -1285.87
237 -1286.93
50 -1287.14
13 -1286.75
106 -1287.53
61 -1289.16
8 -1288.24
8 -1285.77
32 -1286.87
52 -1288.26
11 -1287.3
4 -1286.87
136 -1287.65
8 -1287.54
7 -1290.22
8 -1288.95
4 -1288.84
24 -1288.3
7 -1287.9
9 -1290.12
21 -1289.02
1 -1289.59
29 -1288.83
9 -1286.39
32 -1288.59
87 -1291.33
18 -1287.49
17 -1288.17
8 -1286.8
5 -1286.17
152 -1286.01
10 -1284.24
24 -1287.56
2 -1287.85
46 -1287.43
25 -1287.38
3 -1286.03
5 -1284.71
109 -1286.55
240 -1288.33
54 -1286.96
44 -1289.04
6 -1288.82
36 -1289.27
5 -1288.47
5 -1287.45
4 -1285.1
18 -1286.44
5 -1285.1
51 -1285.53
12 -1285.96
30 -1286.19
106 -1288.94
23 -1290.33
2 -1289.7
40 -1289.5
17 -1290.64
26 -1291.25
2 -1288.36
2 -1288.64
7 -1288.2
2 -1287.09
176 -1286.86
28 -1286
47 -1287.24
3 -1284.05
21 -1285.45
42 -1283.56
872 -1284.45
10 -1286.79
30 -1289.35
4 -1291.22
24 -1286.83
201 -1286.55
58 -1286.5
84 -1284.27
77 -1284.52
232 -1285.72
63 -1285.56
3 -1286.65
8 -1286.35
61 -1285.34
24 -1286.05
27 -1287.26
12 -1287.37
68 -1288.06
105 -1288.35
97 -1286.6
10 -1288.11
52 -1287.98
12 -1286.97
49 -1288.33
59 -1285.54
56 -1288.08
38 -1293.29
9 -1288.31
1 -1285.99
38 -1284.73
143 -1285.28
83 -1285.47
18 -1284.38
123 -1285.01
19 -1286.2
71 -1287.61
1 -1287.98
1 -1288.26
88 -1283.65
29 -1287.92
33 -1286.5
29 -1286.09
10 -1287.96
1 -1287
17 -1289.41
2 -1289.95
13 -1288.08
25 -1289.97
88 -1291.65
50 -1292.44
3 -1291.87
68 -1286.64
30 -1287.27
2 -1286
5 -1284.7
212 -1284.83
81 -1285.12
287 -1287.61
23 -1285.66
195 -1286.37
88 -1287.48
5 -1290.12
14 -1288.73
10 -1289.58
4 -1286.23
77 -1286.84
86 -1287.21
46 -1286.67
8 -1287.32
42 -1287.92
11 -1282.8
397 -1283.52
630 -1284.75
201 -1286.58
44 -1285.97
104 -1288.89
21 -1286.94
19 -1289.01
14 -1287.65
3 -1287.89
70 -1286.84
7 -1286.93
42 -1287.84
14 -1285.14
40 -1284.32
82 -1284.32
11 -1286.39
43 -1285.06
339 -1284.52
83 -1286.76
39 -1286.77
41 -1286.61
83 -1288.48
18 -1283.85
815 -1285.44
63 -1286.42
135 -1284.17
74 -1287.63
27 -1287.66
35 -1285.02
44 -1288.49
40 -1287.78
51 -1287.98
6 -1287.06
47 -1288.81
12 -1284.84
124 -1285.85
136 -1286.02
53 -1285.67
56 -1287.77
9 -1289.1
5 -1288.49
34 -1288.71
2 -1287.29
32 -1285.96
25 -1285.92
163 -1287.28
4 -1285.56
65 -1283.32
232 -1284.78
190 -1286.74
147 -1286.09
92 -1287.09
11 -1287.67
27 -1287.13
5 -1287.47
18 -1287.22
4 -1287.73
9 -1288.24
8 -1289.57
17 -1289.5
58 -1286.43
30 -1285.64
158 -1284
72 -1284.54
145 -1284.52
49 -1283.87
71 -1285.97
20 -1288.53
4 -1288.51
16 -1288.1
70 -1288.35
5 -1287.33
13 -1285.73
23 -1286.53
169 -1285.7
18 -1287.81
41 -1288.17
10 -1288.97
8 -1288.02
16 -1288.73
20 -1288.91
17 -1287.79
18 -1287.97
91 -1286.15
29 -1284.79
65 -1283.9
108 -1284.49
229 -1285.12
64 -1285.45
46 -1286.55
25 -1287.25
7 -1285.28
49 -1285.73
267 -1285.4
273 -1284.89
84 -1285.8
20 -1283.27
761 -1284.01
186 -1283.44
32 -1283.71
21 -1284.08
146 -1283.82
71 -1284.5
79 -1289.99
35 -1290.26
26 -1290.17
9 -1286.98
17 -1285.9
17 -1285.9
26 -1285.11
72 -1286.91
26 -1286.53
33 -1288.47
2 -1287.44
70 -1283.71
36 -1284.31
365 -1284.25
210 -1283.99
4 -1289.34
4 -1290.89
13 -1291.41
14 -1287.66
36 -1286.71
51 -1285.93
23 -1286.2
15 -1286.28
8 -1285.28
29 -1282.01
1488 -1286.14
6 -1285.28
68 -1284.07
321 -1284.68
344 -1284.73
61 -1284.55
35 -1286.76
54 -1283.88
69 -1286.77
63 -1287.18
1 -1289.15
29 -1288.03
1 -1288.14
3 -1287.41
36 -1284.75
14 -1284.75
3784 -1288.24
13 -1288.37
5 -1290.24
35 -1289.3
7 -1287.48
23 -1287.53
8 -1290.23
7 -1286.56
4 -1284.29
18 -1283.73
311 -1284.05
293 -1285.44
15 -1287.55
9 -1287.66
45 -1288.42
3 -1289.72
54 -1289.6
2 -1291.72
15 -1291.79
57 -1291.98
130 -1289.41
17 -1288.89
38 -1287.67
20 -1287.57
39 -1294.5
3 -1291.93
7 -1291.45
3 -1290.1
7 -1291.58
5 -1291.42
12 -1291
7 -1287.89
2 -1287.82
9 -1288.2
31 -1287.57
3 -1285.15
88 -1283.94
74 -1284.52
16 -1284.95
81 -1287.24
13 -1286.94
71 -1286.51
97 -1285.67
77 -1286.51
10 -1288.7
31 -1289.72
7 -1288.52
6 -1288.74
50 -1289.62
59 -1289.46
51 -1288.19
8 -1284.87
33 -1285.85
51 -1286.72
128 -1287.47
64 -1287.55
6 -1285.92
100 -1284.14
41 -1287.19
31 -1287.45
36 -1288.74
13 -1285.09
88 -1286.05
480 -1286.64
9 -1285.4
8 -1287.49
16 -1286.3
90 -1288.03
14 -1286.22
47 -1287.58
65 -1286.05
7 -1285.77
55 -1282.9
737 -1282.91
251 -1284.09
32 -1283.81
214 -1286.58
41 -1288.6
42 -1290.38
34 -1291.23
15 -1290.95
67 -1289.73
48 -1289.34
24 -1289.12
13 -1287.5
15 -1291.73
8 -1288.5
19 -1286.62
89 -1288.88
32 -1291.02
35 -1289.32
17 -1289.6
11 -1288.38
91 -1284.89
46 -1287.04
2 -1288.65
7 -1288.51
114 -1289.91
24 -1289.04
1 -1288.42
74 -1288.07
39 -1286.91
19 -1286.78
55 -1284.65
63 -1283.88
8 -1283.82
590 -1288.03
5 -1287.81
43 -1289.39
50 -1289.31
27 -1289.09
18 -1288.19
28 -1284.99
142 -1283.88
583 -1287.5
41 -1290.65
1 -1291.04
8 -1289.7
8 -1290.72
109 -1284.7
11 -1287.43
3 -1287.22
20 -1287.96
25 -1288.53
76 -1286.12
5 -1285.82
44 -1285.9
267 -1286.52
7 -1286.25
68 -1287.13
53 -1287.26
65 -1287.54
3 -1286.59
22 -1285.3
72 -1286.52
59 -1286.93
23 -1287.77
18 -1282.89
88 -1284.55
199 -1284.72
73 -1284.77
184 -1285.84
8 -1286.16
45 -1286.68
7 -1289.72
6 -1291.39
1 -1290.33
19 -1290.46
9 -1290.51
7 -1288.78
38 -1288.57
29 -1290
6 -1287.32
2 -1288.15
5 -1288.86
6 -1288.4
38 -1288.01
11 -1292.52
22 -1291.8
8 -1291.48
63 -1290.11
11 -1287.14
6 -1291.87
3 -1291.59
6 -1291.89
3 -1293.65
22 -1286.12
83 -1285.6
40 -1288.28
14 -1288.49
8 -1287.36
55 -1287.08
68 -1286.93
32 -1290.58
9 -1292.36
7 -1292.82
4 -1290.9
27 -1289.81
19 -1289.81
10 -1289.49
2 -1288.09
14 -1287.68
10 -1285.02
59 -1287.22
70 -1288.36
5 -1285.94
37 -1287.66
14 -1286.7
29 -1285.94
43 -1285.77
251 -1286.76
36 -1287.82
14 -1287.95
6 -1289.55
3 -1285.74
23 -1287.27
24 -1285.34
36 -1285.8
50 -1289.8
7 -1288.81
1 -1289.67
10 -1288.84
12 -1287.06
46 -1287.39
7 -1285.14
23 -1288.66
4 -1286.88
5 -1285.08
2 -1285.33
96 -1287.92
27 -1288.71
10 -1290.68
28 -1290.17
9 -1284.29
141 -1285.36
96 -1287.59
9 -1286.99
23 -1287.48
36 -1288.06
106 -1288.3
87 -1286.63
4 -1283.86
24 -1284.64
2 -1287.75
20 -1287.02
54 -1287.87
58 -1284.97
34 -1282.11
57 -1283.72
68 -1286.34
162 -1286.77
16 -1287.69
1 -1286.19
24 -1287.3
5 -1287.07
3 -1287.08
5 -1287
14 -1287.53
91 -1287.03
98 -1286.38
30 -1283.54
332 -1284.44
47 -1284.71
134 -1285.39
57 -1285.75
93 -1284.41
42 -1285.05
98 -1285.33
13 -1284.42
61 -1285.26
1 -1284.02
28 -1285.79
76 -1287.02
3 -1288
15 -1286.76
31 -1286.51
12 -1285.62
32 -1288.01
5 -1290
9 -1290.38
12 -1288.41
35 -1289.16
17 -1284.65
56 -1284.92
178 -1286.66
44 -1288.69
1 -1291.22
26 -1290.95
18 -1287.87
3 -1288.8
1 -1289.87
18 -1289.19
13 -1289.06
36 -1290.02
86 -1289.95
11 -1291.83
4 -1292.78
4 -1293.77
24 -1288.6
163 -1290.21
28 -1290.63
13 -1288.78
18 -1289.79
37 -1289.83
8 -1289.04
70 -1287.14
152 -1288.8
42 -1288.76
12 -1284.15
721 -1285.95
19 -1284.84
2 -1285.52
48 -1286.18
196 -1285.17
42 -1287.38
536 -1285.57
427 -1286.09
38 -1284.2
135 -1284.05
128 -1286.58
1 -1288.89
16 -1289.63
33 -1290.56
5 -1285.72
44 -1284.45
42 -1286.53
100 -1283.37
123 -1286.97
91 -1286.02
8 -1288.85
80 -1287.96
32 -1294.96
5 -1290.12
23 -1288.01
7 -1286.8
7 -1286.26
12 -1284.56
115 -1284.05
27 -1283.93
166 -1283.84
426 -1283.13
60 -1284.78
71 -1286.53
26 -1288.4
38 -1290.38
9 -1289.28
80 -1289.08
10 -1284.5
3 -1287.49
14 -1286.07
36 -1288.58
3 -1288.45
1 -1286.59
11 -1287.99
34 -1287.78
78 -1287.53
68 -1284.39
191 -1286.74
9 -1286.88
64 -1288.09
25 -1286.11
27 -1284.51
15 -1285.41
117 -1286.16
63 -1286.43
203 -1287.46
50 -1286.88
220 -1286.66
3 -1288.14
29 -1284.13
310 -1283.87
76 -1285.08
144 -1286.73
29 -1286.93
74 -1289.57
3 -1289.2
144 -1286.14
156 -1289.24
34 -1287.34
14 -1290.81
42 -1290.69
39 -1289.65
8 -1288.26
40 -1290.25
15 -1287.72
136 -1284.64
741 -1286.47
34 -1289.11
181 -1289.35
86 -1287.63
119 -1288.56
76 -1288.78
54 -1288.07
25 -1287.29
3 -1284.65
189 -1284.78
184 -1283.96
439 -1283.79
47 -1284.79
77 -1285.68
102 -1286.31
83 -1286.87
7 -1288.38
26 -1288.8
6 -1289.19
10 -1288.54
6 -1289.63
5 -1292.74
17 -1290.99
18 -1288.9
5 -1285.9
26 -1286.09
72 -1286.38
46 -1286.18
27 -1287.45
24 -1286.26
34 -1287.81
18 -1287.39
4 -1287.37
32 -1287.14
23 -1284.82
66 -1285.38
156 -1285.07
9 -1286.08
247 -1286.38
4 -1286.58
37 -1285.97
237 -1287.99
1 -1287.7
32 -1287.41
14 -1287.77
44 -1285.68
45 -1286.14
10 -1286.81
269 -1285.98
65 -1285.05
68 -1284.27
827 -1283.87
80 -1286.54
55 -1287.84
1 -1285.29
129 -1285.56
38 -1287.65
9 -1286.77
155 -1287.6
14 -1286.68
9 -1287.35
14 -1286.94
66 -1286.28
106 -1285.75
52 -1285.61
2 -1288.86
23 -1289.73
24 -1290.46
22 -1289.85
21 -1288.63
28 -1286.89
70 -1286.84
5 -1286.1
8 -1287.87
18 -1287.5
27 -1284.54
308 -1285.6
31 -1286.29
11 -1286.23
59 -1288.03
8 -1290.25
14 -1288.11
21 -1289.62
22 -1289.37
5 -1289.52
1 -1291.07
15 -1288.11
10 -1288.73
44 -1287.66
14 -1288.88
33 -1289.53
22 -1286.93
16 -1285.41
43 -1287.64
27 -1287.59
22 -1287.63
66 -1288.08
29 -1288.16
7 -1288.69
8 -1287.18
1 -1287.92
4 -1285.68
138 -1286.53
39 -1287.57
93 -1287.03
115 -1287.07
46 -1287.25
63 -1286.39
1 -1284.81
331 -1289.14
12 -1289.94
1 -1288.55
8 -1288.44
33 -1285.31
6 -1286.21
219 -1286.21
44 -1287.65
25 -1284.32
42 -1284.74
98 -1285.28
122 -1285.18
264 -1284.23
4 -1285.81
46 -1285.61
16 -1285.91
182 -1288.63
3 -1289.61
7 -1290.45
3 -1288.48
15 -1289.49
34 -1289.87
18 -1287.7
7 -1284.17
33 -1287.37
72 -1285.17
6 -1283.81
56 -1284.51
49 -1283.76
271 -1283.48
211 -1285.17
60 -1285.6
44 -1285.48
32 -1285.73
80 -1286.56
42 -1285.95
8 -1289.44
11 -1286.59
37 -1286.54
30 -1286.79
2 -1287.39
51 -1290.02
4 -1288.74
2 -1287.2
64 -1288.11
12 -1286.44
110 -1289.45
32 -1289.8
7 -1291.05
16 -1288.8
37 -1290.52
56 -1291.37
19 -1289.63
3 -1288.21
11 -1290.55
11 -1289.39
21 -1291.42
1 -1287.63
92 -1289.16
10 -1285.8
10 -1285.67
55 -1287.69
45 -1285.17
50 -1286.25
43 -1283.9
164 -1285.49
32 -1287.1
10 -1287.88
9 -1284.65
125 -1286.69
24 -1286.51
30 -1286.56
32 -1286.12
36 -1284.99
163 -1285.64
1 -1284.94
65 -1286.92
38 -1287.16
155 -1285.89
61 -1286.7
51 -1284.97
36 -1286.08
233 -1287.55
14 -1287.82
39 -1287.16
19 -1286.78
19 -1285.26
184 -1286.27
18 -1286.73
107 -1286.1
77 -1289.17
32 -1291.56
9 -1291.52
18 -1294.05
2 -1293.06
2 -1291.53
2 -1288.75
4 -1289.13
1 -1288.57
36 -1290.65
1 -1287.6
29 -1285.02
181 -1285.18
129 -1286.72
2 -1286.13
9 -1285.87
31 -1287.27
45 -1289.3
16 -1286.25
53 -1286.31
180 -1286.17
46 -1285.63
101 -1287.34
43 -1286.83
100 -1286.45
12 -1286.47
10 -1287.95
14 -1284.49
206 -1284.18
151 -1286.34
7 -1285.64
150 -1284.05
84 -1285.52
14 -1287.45
73 -1287.82
36 -1288.02
20 -1290.51
37 -1287.59
7 -1285.85
63 -1284.28
16 -1283.98
105 -1283.4
151 -1285.38
11 -1287.03
33 -1287.31
33 -1286.83
14 -1284.79
137 -1286.37
31 -1286.12
75 -1288.87
42 -1288.68
7 -1288.44
146 -1289.02
33 -1288.42
12 -1285.79
25 -1285.53
31 -1286.3
23 -1284.39
64 -1284.58
112 -1284.94
147 -1284.26
75 -1284.1
271 -1288.9
22 -1285.69
61 -1286.18
6 -1285.43
193 -1286.3
12 -1288.78
5 -1286.36
38 -1285.05
29 -1285.15
46 -1287.48
39 -1290.62
24 -1289.97
36 -1288.53
13 -1286.99
19 -1286.63
1 -1286.09
310 -1285.59
39 -1287.72
2 -1289.43
10 -1290.75
9 -1287.53
8 -1290.09
17 -1290.1
21 -1285.13
50 -1286.74
24 -1288.71
113 -1287.51
28 -1285.87
66 -1285.8
207 -1283.51
142 -1285.9
23 -1286.32
38 -1286.6
25 -1285.83
20 -1287.27
17 -1285.81
36 -1285.02
100 -1283.84
22 -1285.04
14 -1288.27
12 -1289.98
35 -1289.76
27 -1288.2
9 -1284.31
39 -1285.94
4 -1287.78
1 -1284.44
58 -1284.62
450 -1286.69
3 -1286.8
23 -1286.68
127 -1282.85
194 -1284.76
210 -1282.29
140 -1284.75
66 -1285.77
98 -1286.26
24 -1285.27
32 -1286.82
14 -1285.67
119 -1285.66
23 -1286.97
1 -1284.99
30 -1285.11
80 -1283.79
65 -1284.63
99 -1285.39
120 -1283.95
21 -1283.56
267 -1284.44
22 -1285.68
229 -1285.42
276 -1286.6
45 -1286.56
22 -1287.33
18 -1287.28
15 -1288.94
7 -1289.3
14 -1291.78
5 -1288.92
3 -1287.18
87 -1287.57
3 -1286.94
105 -1288.52
10 -1285.99
53 -1289.22
5 -1288.88
9 -1288.22
5 -1291.36
67 -1293.4
1 -1292.69
21 -1291.25
13 -1291.45
11 -1290.43
21 -1293.58
26 -1292.27
14 -1292.03
25 -1289.3
37 -1286.91
34 -1287.5
15 -1286.97
51 -1286.98
148 -1288.7
23 -1286.86
17 -1289.67
12 -1288.51
30 -1288.99
4 -1287.91
58 -1287.75
6 -1288.97
1 -1288.75
9 -1286.86
48 -1285.53
2 -1287.85
26 -1286.91
11 -1287.33
46 -1287.04
6 -1287.44
6 -1287.74
171 -1284.26
76 -1284.41
67 -1288.09
12 -1287.75
20 -1289.71
34 -1288.16
127 -1288.59
14 -1285.2
24 -1285.38
84 -1284.61
307 -1288.34
33 -1287.41
6 -1285.96
17 -1286.38
16 -1288.5
2 -1287.73
1 -1286.3
125 -1284.08
133 -1284.68
93 -1289.22
26 -1287.56
10 -1289.41
109 -1289.27
5 -1287.49
6 -1288.4
21 -1286.8
28 -1287.99
13 -1288.11
1 -1290.85
13 -1284.63
53 -1286.47
9 -1286.76
135 -1286.81
129 -1285.27
1 -1289.37
4 -1286.56
63 -1289.85
15 -1286.86
95 -1286.3
26 -1286.79
77 -1286.73
4 -1288.43
8 -1289.11
11 -1289.31
9 -1288.48
20 -1288.63
37 -1290.29
30 -1290.35
53 -1288.83
31 -1286.93
78 -1287.48
79 -1287.27
15 -1286.72
35 -1285.63
28 -1287.59
29 -1288.12
79 -1289.74
23 -1286.47
26 -1286.31
6 -1286.56
32 -1286.6
57 -1286.74
1 -1288.25
42 -1286.43
26 -1282.11
370 -1284.01
78 -1284.98
52 -1286.14
8 -1285.13
100 -1284.24
8 -1286.03
2 -1285.46
23 -1286.4
110 -1285.95
81 -1284.73
34 -1289.11
6 -1289.06
3 -1289.09
4 -1287.88
3 -1288.77
9 -1288.32
33 -1287.89
20 -1287.41
2 -1288.38
5 -1288.28
4 -1287.79
1 -1290.99
12 -1289.1
8 -1288.04
5 -1286.71
60 -1285.79
29 -1285.88
241 -1287.49
44 -1287.43
2 -1289.34
33 -1288.77
61 -1287.99
8 -1288.07
6 -1286.66
12 -1286.79
98 -1287.24
18 -1287.42
1 -1287.95
84 -1287.01
25 -1287.78
24 -1285.36
62 -1285.36
55 -1286.01
51 -1286.31
12 -1285.85
224 -1285.69
7 -1287.6
140 -1288.76
35 -1289.76
1 -1288.07
6 -1287.41
7 -1285.54
43 -1286.86
113 -1286.76
57 -1288.49
30 -1288.75
19 -1288.11
13 -1290.9
8 -1284.26
80 -1284.44
10 -1285.37
9 -1292.83
6 -1294.92
3 -1292.13
8 -1290.12
7 -1288.23
10 -1287.46
6 -1291.47
31 -1288.9
41 -1289.67
12 -1289.29
3 -1288.67
2 -1289.28
105 -1284.6
129 -1284.96
37 -1285.02
133 -1285.33
45 -1286.51
14 -1287.58
25 -1288.23
19 -1283.45
1211 -1287.3
2 -1287.01
5 -1284.8
368 -1285.79
42 -1285.01
172 -1287.38
28 -1288.23
15 -1290.27
250 -1291.5
7 -1291.57
17 -1291.31
35 -1292.04
26 -1291.8
1 -1288.37
2 -1289.2
37 -1287.85
15 -1287.9
6 -1287.59
25 -1287.07
17 -1288.28
63 -1287.62
10 -1288.16
17 -1288.04
3 -1289.03
9 -1287.91
32 -1286.19
96 -1288.54
14 -1287.06
10 -1286.59
5 -1285.7
17 -1286.44
42 -1285.5
9 -1287.61
3 -1287.82
18 -1288.58
2 -1289.03
19 -1289.6
1 -1287.63
10 -1286.69
80 -1285.96
97 -1286.51
23 -1287.37
21 -1288.56
20 -1289.62
80 -1287.47
16 -1287.97
49 -1289.25
10 -1288.52
114 -1288.59
15 -1288.74
39 -1288.26
100 -1290.57
17 -1289.49
39 -1289.43
3 -1289.02
15 -1289.6
24 -1288.7
5 -1287.8
19 -1288.36
78 -1287.53
6 -1287.3
11 -1288.84
54 -1290.65
3 -1290.08
6 -1287.2
15 -1286.18
5 -1284.63
97 -1291.53
4 -1289.97
8 -1286.56
5 -1285.82
11 -1287.31
17 -1286.59
132 -1286.03
5 -1284.41
606 -1284.2
17 -1288.33
49 -1288.14
45 -1283.7
152 -1283.29
256 -1284.44
71 -1286.05
50 -1285.8
159 -1288.12
3 -1289.55
20 -1289.52
7 -1288.31
32 -1289.01
60 -1288.97
12 -1288.95
2 -1287.84
40 -1287.53
143 -1286.8
47 -1284.93
38 -1285.87
64 -1287.61
18 -1286.93
21 -1289.06
20 -1289
49 -1290.88
40 -1290.2
8 -1288.27
8 -1287.07
14 -1287.98
8 -1287.86
16 -1289.53
1 -1289.55
46 -1287.57
50 -1288.17
24 -1289
37 -1289.56
31 -1289.38
4 -1289.83
20 -1287.87
9 -1288.1
46 -1286.04
69 -1286.53
5 -1287.07
14 -1287.94
40 -1287.59
61 -1292.25
42 -1291.78
17 -1288.09
4 -1288.22
6 -1288.15
6 -1286.04
113 -1286.42
110 -1286.67
124 -1287.53
4 -1285.59
22 -1287.31
173 -1287.22
58 -1287.8
7 -1285.98
17 -1286.71
93 -1288.16
38 -1286.11
72 -1286.88
4 -1286.08
18 -1287.4
15 -1286.26
20 -1284.83
344 -1284.53
12 -1283.41
704 -1285.85
216 -1285.39
94 -1286.78
20 -1287.69
5 -1287.36
17 -1289.44
15 -1290.63
8 -1289.78
8 -1283.98
249 -1284.61
39 -1285.22
24 -1286.27
13 -1284.66
124 -1285.34
10 -1285.18
37 -1286.39
7 -1286.24
93 -1288.6
15 -1287.3
31 -1286.24
2 -1285.63
121 -1286.09
8 -1287.1
24 -1291.31
1 -1288.93
22 -1286.38
12 -1284.37
167 -1283.84
174 -1284.85
49 -1283.28
384 -1283.59
76 -1286.24
24 -1286.24
50 -1286.41
53 -1285.69
26 -1287.15
26 -1286.29
2 -1287.62
208 -1289.4
41 -1289.19
18 -1287.69
59 -1286.31
1 -1284.11
123 -1285.48
113 -1286.29
22 -1288.79
18 -1290.11
7 -1292.38
1 -1291.43
2 -1286.12
5 -1284.71
68 -1285.66
39 -1284.95
117 -1286.1
61 -1285.56
231 -1285.62
40 -1285.47
40 -1287.28
13 -1288.67
33 -1287.37
19 -1284.33
64 -1284.43
115 -1286.45
36 -1285.45
92 -1283.79
26 -1284.82
298 -1284.1
160 -1284.4
88 -1285.41
120 -1284.04
23 -1286.61
83 -1284.85
214 -1288.01
42 -1288.38
17 -1293.67
6 -1293.51
67 -1288.45
132 -1287.05
109 -1286.59
27 -1285.78
20 -1284.33
249 -1284.02
43 -1284.08
276 -1284.06
149 -1284.08
11 -1282.69
160 -1284.6
63 -1288.81
29 -1288.99
11 -1294.83
11 -1295.71
29 -1285.67
1 -1286.6
14 -1286.28
57 -1286.4
145 -1288.31
1 -1288.89
20 -1290.57
4 -1292.58
18 -1289.87
13 -1291.42
14 -1292.36
16 -1289.84
15 -1288.8
50 -1289.37
10 -1292.14
2 -1288.79
10 -1289.71
8 -1290.76
2 -1294.1
27 -1293.12
2 -1292.6
4 -1290.37
4 -1291.19
2 -1289.92
52 -1286.6
14 -1287.15
38 -1288.52
31 -1291.5
27 -1290.5
13 -1290.62
11 -1289.91
78 -1289.94
3 -1287.5
34 -1287.07
23 -1286.41
6 -1286.87
4 -1288.86
59 -1287.51
27 -1286.87
8 -1286.08
37 -1290.44
9 -1283.27
84 -1283.09
869 -1282.71
1027 -1285.34
44 -1284.73
59 -1284.6
36 -1286.58
8 -1283.35
54 -1283.85
23 -1284.77
606 -1285.17
70 -1284.17
94 -1285.86
4 -1287.14
3 -1286.7
400 -1287.07
37 -1286.19
98 -1286.59
105 -1285.83
258 -1287.37
2 -1285.62
165 -1288.8
422 -1291.05
31 -1286.66
146 -1286.68
3 -1286.29
42 -1287.96
30 -1288.2
17 -1289.73
8 -1287.22
16 -1285.75
76 -1286.67
6 -1284.88
66 -1285.94
10 -1286.15
13 -1284.43
133 -1283.79
257 -1283.09
80 -1285.24
138 -1288.44
3 -1287.28
22 -1287.84
15 -1288.55
18 -1290.54
1 -1286.58
235 -1288.25
9 -1287.9
33 -1289.27
19 -1289.89
28 -1290.12
30 -1289.79
40 -1288.31
31 -1288.95
7 -1288.1
19 -1290.93
63 -1287.82
114 -1288.18
3 -1287.67
22 -1287.82
26 -1290.95
3 -1290.06
1 -1289.54
4 -1287
28 -1284.14
26 -1286.46
69 -1285.09
111 -1288.68
6 -1285.33
7 -1285.23
60 -1285.08
52 -1284.94
107 -1285.22
28 -1285.15
150 -1285.56
71 -1288.62
5 -1288.99
24 -1288.16
9 -1285.56
43 -1287.31
16 -1289.88
25 -1290.43
13 -1289.32
9 -1289.27
60 -1289.03
3 -1284
131 -1283.38
160 -1287.05
9 -1287.77
11 -1288.58
45 -1289.97
25 -1293.2
5 -1292.99
1 -1292.76
40 -1294.35
7 -1295.27
1 -1293.52
13 -1290.18
5 -1289.22
1 -1288.37
18 -1288.2
8 -1288.02
72 -1286.11
65 -1287
62 -1286.95
129 -1290.64
16 -1291.1
19 -1292.71
13 -1288.13
11 -1285.37
385 -1285.45
44 -1285.89
9 -1285.87
3 -1286.77
3 -1284.87
15 -1284.55
266 -1287.08
20 -1289.68
11 -1286.05
14 -1287.8
7 -1285.47
98 -1284.4
154 -1285.68
89 -1285.45
83 -1286.54
99 -1285.28
152 -1287.28
2 -1290.16
11 -1288.41
16 -1285.54
51 -1286.36
146 -1286.76
15 -1290.87
15 -1290
44 -1289.76
39 -1288.65
15 -1289.74
9 -1290.04
7 -1289.73
113 -1291.05
30 -1288.86
28 -1288.19
5 -1287.84
3 -1285.97
20 -1286.82
43 -1291.68
10 -1286.93
8 -1286.19
6 -1283.44
116 -1286.52
10 -1287
70 -1286.77
13 -1286.73
61 -1286.74
13 -1285.27
53 -1287.89
3 -1289.02
30 -1287.83
17 -1286.34
10 -1286.03
34 -1284.82
59 -1284
67 -1285.41
45 -1287.4
11 -1285.6
79 -1285.01
22 -1285.61
179 -1284.74
254 -1284.58
66 -1285.78
40 -1285.78
46 -1285.39
6 -1285.64
47 -1286.75
51 -1285.86
14 -1286.52
1 -1286.21
78 -1285.37
149 -1287.74
16 -1284.28
119 -1287.31
27 -1285.2
106 -1285.33
74 -1286.44
18 -1285.82
7 -1285.26
37 -1285.08
62 -1288.42
40 -1289.43
5 -1290.9
2 -1289.82
8 -1288.79
11 -1288.71
22 -1291.79
2 -1283.87
225 -1284.19
58 -1282.38
1923 -1284.7
21 -1285.98
25 -1284.68
5 -1286.78
68 -1287.99
70 -1285.07
18 -1291.13
3 -1290.57
9 -1288.4
22 -1284.61
185 -1284.88
142 -1286.11
18 -1285.36
1 -1284.96
278 -1285
10 -1283.53
231 -1282.18
1288 -1283.4
119 -1284.72
42 -1283.22
608 -1283.08
2179 -1285.64
55 -1286.27
22 -1287.28
16 -1289.21
18 -1286.73
4 -1285.58
129 -1285.97
11 -1286.32
36 -1285.81
6 -1283.8
1078 -1289.23
3 -1288.59
52 -1286.11
146 -1286.38
162 -1289.22
28 -1289.85
2 -1287.61
43 -1287.73
163 -1287.9
34 -1290.18
12 -1290.15
59 -1288.31
42 -1291.28
4 -1290.93
6 -1289.71
2 -1291.56
20 -1296.3
37 -1294.22
4 -1295.65
11 -1292.7
5 -1288.73
6 -1292.14
23 -1296.18
12 -1288.7
1 -1289.32
5 -1291.6
18 -1292.76
59 -1290.58
19 -1288.87
17 -1287.68
71 -1288.91
32 -1288.22
11 -1288.18
3 -1287.18
21 -1285.33
7 -1287.7
21 -1287.67
7 -1284.01
122 -1286
8 -1286.37
60 -1291.21
12 -1291.58
18 -1289.57
10 -1289.82
1 -1291.71
8 -1291.34
16 -1285.82
11 -1287.7
62 -1290.32
16 -1289.18
7 -1288.36
35 -1288.69
41 -1291.25
11 -1291.41
5 -1292.21
6 -1291.05
2 -1289.29
29 -1288.16
20 -1287.31
27 -1283.1
659 -1286.07
58 -1287.36
72 -1289.35
1 -1289.71
1 -1288.37
2 -1286.24
32 -1286.14
48 -1288.84
10 -1287.32
11 -1287.74
25 -1288.15
2 -1289.03
68 -1288.68
2 -1289.92
5 -1288.73
1 -1288.3
32 -1287.37
42 -1287.87
66 -1286.4
35 -1290.12
13 -1289.51
2 -1289.66
9 -1289.42
46 -1290.23
39 -1289.95
1 -1288.66
2 -1287.64
50 -1287.55
99 -1287.66
91 -1287.23
100 -1291.15
5 -1290.16
130 -1287.65
25 -1291.25
19 -1291.15
3 -1282.95
543 -1282.83
164 -1281.48
107 -1287.2
15 -1287.98
14 -1288.17
12 -1286.43
14 -1284.9
293 -1284.83
174 -1285.66
22 -1287.26
19 -1286.99
3 -1285.87
112 -1284.09
111 -1285.72
51 -1285.28
49 -1287.25
9 -1286.59
135 -1285.4
11 -1284.96
242 -1285.62
131 -1285.24
10 -1286.72
27 -1286.69
39 -1285.76
15 -1287.28
44 -1289.16
6 -1291.44
1 -1289.21
24 -1285.41
22 -1285.97
35 -1286.52
22 -1285.92
167 -1287.18
19 -1288.87
6 -1287.96
92 -1288.15
4 -1289.5
9 -1288.3
18 -1286.57
28 -1288.75
8 -1289.59
33 -1287.43
20 -1286.3
38 -1285.73
59 -1284.17
43 -1285.93
44 -1285.24
113 -1285.68
170 -1283.89
917 -1284.09
79 -1291.86
2 -1287.32
144 -1287.6
41 -1287.54
64 -1287.42
13 -1285.69
65 -1286.16
6 -1288.31
58 -1284.55
150 -1285.4
263 -1284.43
17 -1285.04
189 -1284.87
86 -1287.29
15 -1287.69
37 -1287.61
71 -1288.34
22 -1287.62
23 -1286.62
38 -1286.76
102 -1284.32
184 -1284
555 -1285.04
312 -1284.3
258 -1285.49
52 -1285.66
58 -1288.48
96 -1288.63
4 -1289.98
10 -1286.95
23 -1284.25
15 -1284.67
87 -1285.53
27 -1283.94
215 -1280.91
1297 -1285.8
99 -1289.51
8 -1289.37
10 -1290.31
18 -1291.77
3 -1287.85
5 -1288.83
18 -1289.79
11 -1290.92
11 -1285.69
107 -1286.41
205 -1285.98
91 -1286.67
47 -1286.81
11 -1286.32
59 -1287.65
65 -1288
92 -1287.88
69 -1288.55
12 -1288.88
23 -1289.35
8 -1289.24
15 -1289.99
30 -1292.33
2 -1290.71
33 -1289.75
4 -1287.72
16 -1287.1
85 -1287.96
11 -1286.38
10 -1286.36
43 -1285.59
31 -1287.02
71 -1286.77
4 -1285.02
85 -1285.02
166 -1287.24
26 -1287.11
10 -1286.13
18 -1284.78
72 -1285.97
85 -1286.06
7 -1286.5
8 -1285.3
8 -1284.56
252 -1288.31
22 -1287.35
15 -1287.41
21 -1286.59
25 -1286.45
116 -1285.14
20 -1285.72
56 -1285.6
129 -1284.05
460 -1283.37
738 -1283.7
288 -1285.96
143 -1286.75
34 -1286.63
102 -1287.11
45 -1288.91
17 -1286.97
1 -1285.34
7 -1285.74
161 -1287.74
37 -1290.63
2 -1289.08
8 -1288.09
13 -1283.44
749 -1283.66
103 -1283.67
397 -1287.02
5 -1287.61
6 -1288.52
62 -1285.42
55 -1286.45
93 -1286.89
4 -1286.97
59 -1287.48
46 -1286.93
110 -1287.26
39 -1287.74
40 -1289.55
35 -1289.47
1 -1287.45
8 -1291.18
23 -1288.64
2 -1290.54
29 -1289.6
4 -1289.56
29 -1290.39
2 -1285.24
46 -1283.17
523 -1281.74
420 -1284.75
151 -1284.81
186 -1285.08
146 -1288.38
8 -1286.13
23 -1287.61
2 -1288.27
5 -1289.07
8 -1289.29
71 -1291.23
12 -1289.95
66 -1287.6
28 -1287.19
69 -1286.54
32 -1287.98
60 -1288.2
83 -1290.47
40 -1285.14
446 -1284.68
13 -1288.11
21 -1288.05
26 -1286.59
221 -1287.15
9 -1288.72
119 -1287.93
2 -1289.43
56 -1291.76
9 -1291.87
11 -1294.31
3 -1298.21
3 -1295.91
3 -1289.87
10 -1287.88
88 -1288.45
16 -1285.74
210 -1287.5
43 -1285.27
22 -1285.54
35 -1285.4
125 -1287.81
45 -1287.56
8 -1287.06
45 -1285.99
2 -1287.96
52 -1287.27
41 -1287.46
33 -1288.12
45 -1287.34
69 -1286.61
337 -1290.26
11 -1287.91
11 -1287.79
5 -1288.24
2 -1287.87
9 -1289.45
1 -1290.99
3 -1288.53
39 -1287.36
55 -1289.56
1 -1288.93
10 -1289.29
2 -1290.66
19 -1288.21
48 -1286.8
62 -1285.88
20 -1286.82
3 -1289.33
31 -1286.84
36 -1286.21
112 -1283.99
24 -1286.38
15 -1285.23
61 -1284.43
67 -1286.27
38 -1287.14
86 -1286.87
4 -1287.9
74 -1289.18
35 -1293.18
16 -1283.31
489 -1283.88
537 -1286.02
40 -1286.23
47 -1286.29
2 -1285.72
11 -1284.43
15 -1287.87
16 -1286.95
27 -1286.64
150 -1284.95
108 -1286.37
88 -1285.98
130 -1287.44
81 -1285.28
6 -1283.9
20 -1287.36
51 -1289.6
74 -1290.19
8 -1288.99
26 -1288.79
9 -1285
27 -1288.89
4 -1285.44
11 -1286.44
32 -1286.28
106 -1286.4
36 -1286.12
22 -1287.05
6 -1284.19
26 -1285.7
54 -1286.91
