# Supplementary material for: Parameter inference for stochastic single-cell dynamics from lineage tree data
Source: BMC Syst Biol. 2017 Apr 26;11:52. doi: 10.1186/s12918-017-0425-1 (PMC5406901; doi:10.1186/s12918-017-0425-1)
Supplement: Supplementary file 2 — A ZIP file containing the raw datasets obtained from the MCMC runs presented. (ZIP 449 kb) [file 12918_2017_425_MOESM2_ESM.zip › Additional File 2/Files/Example2_mcmc_parameters_traj.txt]

-0.101469 -1.13519 0.741082 -0.417409 0.960214 1.46958 
-0.220058 -0.991745 0.739224 -0.436483 0.926408 1.36505 
-0.286261 -1.12984 0.817647 -0.486316 0.792418 1.58236 
-0.115859 -1.00242 0.825711 -0.526993 0.924197 1.54595 
-0.14935 -1.0452 0.863436 -0.588046 0.957182 1.41216 
-0.206511 -0.853656 0.867529 -0.594939 0.956915 1.81273 
-0.187898 -0.946383 0.894708 -0.610372 0.825416 1.76835 
-0.18055 -0.914403 0.954103 -0.645801 0.779743 1.81477 
-0.252448 -1.01734 0.922272 -0.674003 0.862816 1.78244 
-0.360996 -0.901174 0.932671 -0.656177 0.869222 1.7767 
-0.353288 -0.756829 0.891053 -0.706245 0.951054 1.70619 
-0.442499 -0.833025 0.847127 -0.700352 0.976733 1.91248 
-0.529643 -0.578053 0.864387 -0.717603 0.977338 2.00885 
-0.468148 -0.500035 0.868851 -0.702295 0.982916 2.16503 
-0.59849 -0.325955 0.896094 -0.722557 0.962797 2.18187 
-0.641509 -0.420872 0.861557 -0.770918 0.978513 2.18036 
-0.612636 -0.444318 0.859596 -0.774182 0.954847 2.39763 
-0.6043 -0.42232 0.864985 -0.872976 0.814955 2.36466 
-0.565424 -0.44151 0.830158 -0.906768 0.563631 2.42254 
-0.697946 -0.425083 0.731674 -0.991001 0.687473 2.19009 
-0.717896 -0.461813 0.809597 -1.01953 0.79668 2.08007 
-0.552478 -0.363662 0.818767 -1.04875 0.644459 2.22441 
-0.636272 -0.465543 0.836589 -1.0676 0.823572 2.5562 
-0.567234 -0.54675 0.783409 -1.11619 0.59861 2.53787 
-0.500847 -0.574345 0.853196 -1.22442 0.713049 2.58369 
-0.58253 -0.469879 0.85137 -1.24285 0.698615 2.4208 
-0.603122 -0.42273 0.837149 -1.19162 0.613438 2.46188 
-0.314534 -0.133215 0.807642 -1.2023 0.751577 2.49157 
-0.157586 0.0752098 0.753858 -1.23537 0.917795 2.63345 
-0.352866 0.132156 0.641934 -1.25181 0.867378 2.5951 
-0.402091 0.219127 0.609301 -1.29149 0.932072 2.59804 
-0.282841 0.209829 0.617844 -1.33942 0.885968 2.72372 
-0.497181 -0.00227154 0.647977 -1.36643 0.756023 2.7119 
-0.809418 -0.0046243 0.658401 -1.38755 0.684646 2.78847 
-0.718799 0.0272462 0.653409 -1.42389 0.742031 2.56155 
-0.755732 -0.0200012 0.644143 -1.43842 0.757744 2.58723 
-0.82778 0.184266 0.645236 -1.39443 0.677986 2.59456 
-0.80049 0.314706 0.633126 -1.42988 0.620133 2.68417 
-0.783326 0.37539 0.587322 -1.48288 0.758853 2.58709 
-1.00199 0.500234 0.587793 -1.53742 0.811372 2.74961 
-1.12345 0.513039 0.648564 -1.50996 0.713461 2.71562 
-1.02514 0.494688 0.686897 -1.49986 0.7444 2.61442 
-0.966968 0.478609 0.662599 -1.49194 0.677589 2.61231 
-1.02706 0.682573 0.676608 -1.49918 0.985479 2.6079 
-1.29293 0.519544 0.672025 -1.50856 0.867528 2.60159 
-1.07592 0.515147 0.676206 -1.49893 0.906782 2.60958 
-1.08394 0.549258 0.727542 -1.49547 0.775852 2.68381 
-1.138 0.416194 0.746462 -1.46888 0.836148 2.67256 
-0.948356 0.506126 0.761643 -1.48308 0.815922 2.68554 
-0.752996 0.465191 0.779383 -1.45099 0.598355 2.59087 
-0.81642 0.614194 0.733668 -1.50262 0.748652 2.59365 
-0.81283 0.554525 0.786132 -1.51987 0.645484 2.70188 
-1.01912 0.560557 0.819732 -1.50796 0.61787 2.64631 
-1.21986 0.507976 0.785178 -1.48218 0.783341 2.65178 
-1.13904 0.545958 0.814808 -1.50409 0.819109 2.53655 
-1.34192 0.649276 0.78747 -1.47939 0.944226 2.6757 
-1.00265 0.730619 0.871757 -1.50707 0.871069 2.64952 
-1.08952 0.848344 0.878171 -1.53142 0.952989 2.70524 
-1.2132 0.892989 0.896805 -1.54724 0.873525 2.65499 
-0.994079 0.910301 0.7443 -1.56016 0.861641 2.64996 
-0.993694 0.709547 0.708015 -1.49487 0.817286 2.60912 
-0.746473 0.998686 0.663061 -1.55227 0.751161 2.66478 
-0.806817 0.861445 0.765407 -1.52995 0.675281 2.77295 
-0.914265 0.660344 0.703683 -1.5103 0.712627 2.7966 
-0.987727 0.670388 0.720346 -1.48059 0.656991 2.63453 
-0.919793 0.611065 0.671133 -1.52566 0.780991 2.62293 
-0.993808 0.457208 0.715349 -1.48827 0.720245 2.75558 
-1.00113 0.320474 0.716196 -1.48928 0.962044 2.71581 
-0.923692 0.567189 0.615055 -1.51304 0.961226 2.73235 
-1.02064 0.600854 0.590935 -1.50228 0.786928 2.75233 
-1.02271 0.566058 0.746171 -1.48235 0.722925 2.78745 
-1.12432 0.573285 0.710085 -1.50246 0.563291 2.65037 
-1.07404 0.668546 0.741529 -1.48851 0.644043 2.6004 
-0.973802 0.680753 0.756459 -1.50712 0.674764 2.74379 
-1.33465 0.59847 0.695442 -1.51724 0.709422 2.64529 
-1.27499 0.484441 0.728009 -1.50782 0.65434 2.60242 
-1.47132 0.59516 0.754758 -1.5355 0.736808 2.72853 
-1.517 0.567615 0.797955 -1.53768 0.712127 2.6046 
-1.29829 0.74803 0.838375 -1.53018 0.696301 2.65063 
-1.06371 0.777136 0.897735 -1.49174 0.747414 2.57787 
-1.03466 0.673786 0.922189 -1.4966 0.72065 2.71052 
-0.737819 0.565261 0.910497 -1.46956 0.718942 2.65477 
-0.783553 0.472632 0.953073 -1.46011 0.635344 2.66933 
-0.86583 0.530012 0.924724 -1.43467 0.785028 2.62497 
-0.892984 0.61488 0.882144 -1.44882 0.688407 2.62666 
-0.799316 0.667369 0.902494 -1.46929 0.506273 2.62446 
-1.01177 0.645167 0.940788 -1.46235 0.44538 2.65786 
-0.674799 0.697828 0.84657 -1.4861 0.44771 2.54197 
-0.523969 0.817558 0.858992 -1.48783 0.660813 2.51179 
-0.594705 0.847889 0.878086 -1.48232 0.517019 2.60946 
-0.483556 0.8199 0.798935 -1.48003 0.503868 2.60706 
-0.784622 0.651622 0.826045 -1.48697 0.574194 2.64147 
-0.823633 0.546312 0.742781 -1.44492 0.559949 2.63193 
-0.688354 0.539117 0.773788 -1.40563 0.543873 2.62432 
-0.781903 0.411184 0.778139 -1.4269 0.311985 2.67827 
-0.863374 0.307811 0.77559 -1.44388 0.208124 2.67692 
-1.05143 0.213428 0.751564 -1.46096 0.328075 2.72644 
-1.1332 0.232203 0.699487 -1.46811 0.303622 2.61642 
-1.2404 0.257446 0.754218 -1.4855 0.664691 2.65564 
-1.31522 0.249303 0.7132 -1.48287 0.473205 2.68011 
-1.34841 0.256456 0.805299 -1.4907 0.592054 2.70853 
-1.1502 0.396723 0.833648 -1.51396 0.652326 2.68464 
-1.00491 0.567612 0.736395 -1.51572 0.683189 2.61401 
-0.972009 0.444289 0.705112 -1.49119 0.81295 2.68114 
-1.13469 0.399104 0.828394 -1.50831 0.934461 2.57673 
-1.07187 0.570905 0.831262 -1.49507 0.560647 2.70443 
-1.0872 0.591971 0.769141 -1.50875 0.550258 2.69213 
-1.02023 0.196652 0.791517 -1.46204 0.782161 2.61524 
-1.10223 0.351369 0.807254 -1.50986 0.832945 2.69576 
-1.07845 0.356496 0.757625 -1.46447 0.802683 2.54034 
-0.935489 0.343267 0.749497 -1.47342 0.412781 2.61848 
-0.764212 0.399679 0.679702 -1.42911 0.418552 2.69282 
-0.765769 0.345029 0.747488 -1.43507 0.404668 2.73733 
-0.809457 0.509086 0.776538 -1.46891 0.628334 2.54697 
-0.746408 0.810175 0.787103 -1.48705 0.733671 2.57324 
-0.806204 0.970216 0.688331 -1.4972 0.828841 2.63662 
-0.615681 0.780369 0.650239 -1.47663 0.68884 2.66512 
-0.740062 0.619469 0.64222 -1.49653 0.75688 2.76032 
-0.826101 0.640288 0.621826 -1.47824 0.703846 2.77553 
-0.710013 0.561748 0.641899 -1.52627 0.77194 2.71617 
-0.435739 0.755992 0.712585 -1.50008 0.882716 2.5781 
-0.40936 0.913698 0.726659 -1.46381 0.793254 2.62688 
-0.532419 0.909861 0.723174 -1.53368 0.995448 2.71819 
-0.549173 0.886092 0.690263 -1.51825 0.864719 2.74549 
-0.817288 0.887039 0.629998 -1.50685 0.995733 2.74555 
-0.864875 0.623415 0.702 -1.50641 0.883654 2.71222 
-0.956587 0.610148 0.740856 -1.50841 0.92626 2.72498 
-0.829712 0.835597 0.717573 -1.49869 0.790813 2.77588 
-1.00541 0.891096 0.740495 -1.53434 0.773922 2.73259 
-1.17606 0.793219 0.820235 -1.4923 0.871239 2.71313 
-1.06654 0.636734 0.737781 -1.5013 0.851142 2.67515 
-0.98098 0.683452 0.68162 -1.49355 0.822069 2.58764 
-1.05991 0.428735 0.776622 -1.45762 0.657392 2.60441 
-0.9832 0.298806 0.765865 -1.48762 0.506119 2.57001 
-0.896038 0.190038 0.73419 -1.42766 0.450216 2.77473 
-1.28762 0.231493 0.80954 -1.49702 0.489095 2.75287 
-1.42835 0.499585 0.813168 -1.49858 0.676511 2.69675 
-1.38347 0.489436 0.883013 -1.51987 0.711809 2.63465 
-1.48595 0.432363 0.875319 -1.52836 0.815113 2.78645 
-1.51991 0.506237 0.889361 -1.48488 0.874213 2.74254 
-1.42988 0.766469 0.752875 -1.50233 0.7868 2.63126 
-1.52354 0.962361 0.696444 -1.59122 0.770843 2.65881 
-1.13997 0.932326 0.715441 -1.50295 0.71842 2.57038 
-1.31384 0.769509 0.691809 -1.50737 0.631403 2.69652 
-1.11673 0.691289 0.789849 -1.49187 0.621987 2.68171 
-0.957607 0.722633 0.831778 -1.50889 0.730685 2.69407 
-0.970575 0.737717 0.77207 -1.53008 0.797126 2.60642 
-1.23313 0.592047 0.816176 -1.48686 0.81539 2.62619 
-1.43783 0.349681 0.760026 -1.52287 0.966301 2.73684 
-1.35611 0.331118 0.762185 -1.50115 0.982515 2.71476 
-1.27562 0.0576417 0.745459 -1.49014 0.734397 2.75213 
-1.36652 0.200147 0.666348 -1.51284 0.654725 2.78447 
-1.37815 0.134448 0.61183 -1.51097 0.826124 2.60216 
-1.28008 0.0794536 0.602527 -1.48847 0.887209 2.55918 
-1.37775 0.175675 0.599565 -1.50156 0.972382 2.66107 
-1.44174 -0.128003 0.642143 -1.47379 0.760951 2.61219 
-1.83503 -0.145923 0.627415 -1.53535 0.627421 2.61516 
-1.84842 -0.0848414 0.699619 -1.52247 0.537438 2.67702 
-1.66223 -0.116246 0.739413 -1.49928 0.262499 2.75992 
-1.73153 -0.212598 0.74787 -1.49484 0.0239719 2.77691 
-1.65084 0.0177018 0.800552 -1.49838 0.0870897 2.63953 
-1.46501 -0.0156831 0.82135 -1.4956 0.0793447 2.79015 
-1.45935 0.0198829 0.770519 -1.52813 0.055435 2.6128 
-1.44163 0.102726 0.735256 -1.50305 0.184033 2.74343 
-1.53052 0.205041 0.701894 -1.48482 0.495207 2.66572 
-1.54888 0.0608697 0.663025 -1.51683 0.421428 2.66018 
-1.38497 0.102385 0.690943 -1.4848 0.636865 2.6025 
-1.55452 0.0930502 0.642532 -1.4803 0.820382 2.75947 
-1.45564 0.110259 0.640573 -1.46513 0.840573 2.71295 
-1.57134 0.0226413 0.62655 -1.51526 0.841936 2.81875 
-1.53566 -0.0796555 0.637574 -1.53153 0.73108 2.78781 
-1.243 0.213861 0.661875 -1.54242 0.64306 2.80592 
-1.15721 0.18315 0.628216 -1.50283 0.48575 2.84339 
-1.07028 0.0949646 0.60213 -1.47532 0.597566 2.68014 
-1.017 -0.00751 0.515518 -1.47452 0.67672 2.6752 
-0.998337 0.0284192 0.483509 -1.47285 0.771442 2.59796 
-0.799271 0.126282 0.461388 -1.46532 0.769087 2.67021 
-0.824804 0.122682 0.484414 -1.46734 0.722794 2.70602 
-1.10792 0.0744425 0.479626 -1.45664 0.723163 2.7397 
-0.895706 0.0989645 0.442528 -1.48649 0.61208 2.57034 
-0.918658 0.111033 0.475598 -1.46675 0.555108 2.68169 
-1.02113 0.0245166 0.510656 -1.49562 0.507599 2.68464 
-0.867627 -0.0684906 0.42237 -1.45839 0.487618 2.64848 
-0.831184 0.117154 0.38837 -1.4827 0.297836 2.67415 
-0.849971 -0.0653106 0.329373 -1.47434 0.411081 2.84448 
-0.87109 0.000246059 0.374527 -1.45536 0.544453 2.73074 
-0.934811 0.0248013 0.289736 -1.45977 0.588713 2.69618 
-1.11562 0.245454 0.319674 -1.5359 0.657525 2.63992 
-1.22794 0.265105 0.349705 -1.51462 0.967384 2.62839 
-1.12576 0.184474 0.33133 -1.50941 0.96955 2.71903 
-1.01247 0.032553 0.313059 -1.5256 0.980706 2.62266 
-1.11006 0.0990792 0.361677 -1.51474 0.787874 2.72043 
-0.990026 0.250436 0.370493 -1.47819 0.843924 2.69952 
-0.839644 0.139896 0.41266 -1.49563 0.552474 2.67019 
-0.77506 0.228733 0.334539 -1.51626 0.826225 2.56713 
-0.835721 0.130365 0.316047 -1.52779 0.810507 2.61424 
-0.797267 0.217086 0.321179 -1.51067 0.703654 2.7214 
-0.834363 0.0217262 0.359723 -1.51282 0.654264 2.60957 
-0.783341 0.249385 0.374265 -1.52938 0.782427 2.66232 
-0.894931 0.198969 0.319385 -1.48515 0.988077 2.57918 
-0.781341 0.254465 0.329026 -1.50124 0.753542 2.65512 
-0.599795 0.477248 0.376716 -1.50324 0.530101 2.71761 
-0.754712 0.325301 0.380374 -1.48326 0.586118 2.57428 
-0.751185 0.235966 0.379373 -1.49214 0.700629 2.59874 
-0.946861 0.0796348 0.335288 -1.49062 0.87249 2.61605 
-0.877817 0.0994742 0.286913 -1.48618 0.781377 2.69156 
-0.876877 -0.0138668 0.302112 -1.51281 0.45141 2.67955 
-0.619382 0.181838 0.247211 -1.51375 0.425964 2.58016 
-0.758339 -0.04832 0.276858 -1.49222 0.747781 2.59836 
-0.835527 0.341579 0.305575 -1.49186 0.865196 2.60483 
-0.725 0.368322 0.358417 -1.44235 0.958658 2.65697 
-0.433027 0.419042 0.37767 -1.47902 0.985191 2.55252 
-0.410814 0.577125 0.373259 -1.44682 0.880791 2.59654 
-0.461157 0.588371 0.398182 -1.46683 0.701886 2.67229 
-0.391529 0.531912 0.448821 -1.472 0.906738 2.71453 
-0.214388 0.619812 0.422888 -1.45986 0.955095 2.66799 
-0.214294 0.778467 0.440646 -1.4986 0.881412 2.64698 
-0.146413 0.785998 0.379888 -1.49693 0.930147 2.68257 
-0.282264 0.946885 0.326323 -1.49628 0.853869 2.6961 
-0.0655376 0.6784 0.301444 -1.46351 0.821339 2.72352 
-0.075335 0.783066 0.305196 -1.48812 0.774311 2.69695 
-0.131373 0.722963 0.39104 -1.45818 0.577638 2.5889 
-0.147693 0.742302 0.377154 -1.48115 0.736679 2.72648 
-0.169855 0.642679 0.397523 -1.46932 0.58556 2.59688 
-0.294101 0.68472 0.309017 -1.48313 0.613937 2.61157 
-0.404512 0.682271 0.349544 -1.51228 0.606544 2.78154 
-0.379683 0.661704 0.31741 -1.49405 0.516852 2.64858 
-0.141579 0.593776 0.288462 -1.46693 0.556703 2.76232 
-0.225567 0.447565 0.257524 -1.49614 0.72532 2.70633 
-0.123409 0.451862 0.347614 -1.4598 0.725162 2.70948 
-0.304304 0.409649 0.289585 -1.47568 0.655918 2.61321 
-0.50208 0.467832 0.282935 -1.5047 0.710865 2.60914 
-0.649931 0.50365 0.370319 -1.51229 0.712112 2.54086 
-0.685365 0.398259 0.381228 -1.45907 0.622875 2.5648 
-0.619044 0.459357 0.401776 -1.48886 0.603797 2.73521 
-0.678042 0.766331 0.369946 -1.51669 0.798242 2.6991 
-0.708951 0.843836 0.411775 -1.49379 0.947724 2.55946 
-0.956758 0.831326 0.409335 -1.52635 0.808724 2.71952 
-0.977836 0.809094 0.36526 -1.54441 0.788487 2.61957 
-1.05872 0.644711 0.467112 -1.48877 0.899617 2.66242 
-0.870559 0.689338 0.501555 -1.51213 0.87928 2.73723 
-1.05666 0.886474 0.526088 -1.5279 0.805362 2.64561 
-1.08642 0.563223 0.52181 -1.51452 0.772892 2.70731 
-0.988346 0.797377 0.475215 -1.50411 0.904213 2.67209 
-1.32359 0.792608 0.509293 -1.53613 0.763407 2.73309 
-1.36559 0.766805 0.552483 -1.53032 0.882669 2.67233 
-1.01489 0.553492 0.528402 -1.53523 0.772557 2.73253 
-0.770139 0.728878 0.531835 -1.49837 0.831973 2.61372 
-0.754363 0.68235 0.568698 -1.53648 0.704236 2.61557 
-0.633852 0.670547 0.549884 -1.51129 0.852573 2.59776 
-0.450163 0.784911 0.575568 -1.48768 0.861199 2.7056 
-0.442426 0.746494 0.576765 -1.49413 0.621541 2.68129 
-0.474023 0.654769 0.608251 -1.45539 0.566596 2.61161 
-0.188619 0.596172 0.61891 -1.40498 0.647291 2.62316 
-0.391934 0.825367 0.614414 -1.48859 0.795287 2.61651 
-0.369843 0.714602 0.590374 -1.44704 0.781822 2.73723 
-0.592887 0.728791 0.638347 -1.48391 0.784666 2.84384 
-0.639828 0.836183 0.6379 -1.48436 0.729504 2.69621 
-0.66812 0.824618 0.679231 -1.51539 0.590821 2.75347 
-0.692199 0.977775 0.775952 -1.53646 0.722029 2.64398 
-0.562171 0.91822 0.763964 -1.51458 0.807587 2.63359 
-0.355838 0.879021 0.758258 -1.51033 0.704424 2.75428 
-0.420533 0.990171 0.701283 -1.473 0.91127 2.66865 
-0.313759 0.897552 0.710235 -1.45902 0.931321 2.60482 
-0.333998 0.933539 0.760619 -1.45308 0.809037 2.60994 
-0.329851 0.911975 0.760752 -1.42858 0.497942 2.59614 
-0.314355 0.912325 0.774609 -1.45802 0.574327 2.69109 
-0.3377 0.866706 0.809091 -1.4138 0.621586 2.67727 
-0.473182 0.711958 0.810396 -1.41017 0.625826 2.78984 
-0.40629 0.586715 0.823552 -1.42912 0.568443 2.64879 
-0.567782 0.81286 0.899205 -1.45041 0.537443 2.6892 
-0.734315 0.918535 0.963343 -1.46698 0.567146 2.6196 
-0.726592 0.819184 0.90374 -1.46585 0.432547 2.72154 
-0.668058 0.727356 0.862308 -1.4736 0.635953 2.74268 
-0.655195 0.708013 0.817849 -1.44905 0.650482 2.79167 
-0.597832 0.736533 0.862919 -1.43648 0.675062 2.64096 
-0.497684 0.812513 0.885221 -1.42928 0.609843 2.72974 
-0.49607 0.900651 0.894341 -1.45583 0.681696 2.70133 
-0.45294 0.94107 0.838256 -1.48165 0.670628 2.6357 
-0.60843 0.832644 0.804981 -1.45845 0.712162 2.62939 
-0.589334 0.886506 0.82854 -1.46865 0.761442 2.67507 
-0.646043 0.847955 0.796219 -1.47386 0.643626 2.69131 
-0.679642 0.888624 0.802239 -1.49806 0.838103 2.61021 
-0.683995 0.975127 0.720411 -1.53228 0.757394 2.6681 
-0.616976 0.840838 0.675091 -1.49352 0.851338 2.61261 
-0.680893 0.987092 0.689735 -1.50969 0.79117 2.67816 
-0.788813 0.946435 0.693378 -1.52261 0.802089 2.72087 
-0.666357 0.918493 0.628644 -1.49979 0.859827 2.70995 
-0.588934 0.885969 0.56248 -1.5297 0.740172 2.6396 
-0.435878 0.939424 0.596858 -1.47918 0.799849 2.70945 
-0.443732 0.671803 0.549494 -1.45849 0.916028 2.66782 
-0.307368 0.933119 0.505549 -1.54385 0.889795 2.66167 
-0.342237 0.807481 0.515645 -1.51538 0.892787 2.65442 
-0.305687 0.95128 0.565857 -1.50603 0.938656 2.72764 
-0.617996 0.918434 0.532414 -1.50136 0.850374 2.70154 
-0.556616 0.953294 0.543161 -1.53924 0.718502 2.71368 
-0.197276 0.933336 0.646428 -1.48609 0.782741 2.6637 
-0.361721 0.815122 0.640144 -1.50666 0.63129 2.64905 
-0.239016 0.862131 0.500118 -1.47037 0.612369 2.71847 
0.0730838 0.898136 0.445906 -1.43021 0.787751 2.63142 
-0.0769693 0.805974 0.467008 -1.45173 0.77138 2.60606 
-0.21963 0.989909 0.444403 -1.53073 0.876193 2.72164 
-0.169886 0.998945 0.434969 -1.50863 0.895051 2.70057 
-0.0290587 0.951844 0.470738 -1.49527 0.943753 2.72412 
-0.270723 0.969931 0.424777 -1.49064 0.879256 2.77672 
-0.133015 0.77943 0.429073 -1.45245 0.642249 2.70634 
-0.0588187 0.797916 0.376942 -1.46273 0.727372 2.58792 
-0.137973 0.788237 0.318417 -1.48771 0.671807 2.68514 
0.01369 0.84675 0.352167 -1.48136 0.735802 2.63995 
0.123118 0.934697 0.364182 -1.45745 0.77475 2.6126 
0.147914 0.910979 0.286153 -1.42373 0.778549 2.68659 
0.0459806 0.806727 0.259378 -1.49798 0.738857 2.69896 
-0.187458 0.642537 0.251417 -1.48692 0.723035 2.56041 
-0.23302 0.757438 0.238378 -1.49114 0.613335 2.53131 
0.00647344 0.760114 0.274044 -1.49433 0.732074 2.66475 
0.0441376 0.988178 0.279339 -1.48788 0.770269 2.73137 
0.0552198 0.820413 0.283799 -1.46196 0.657572 2.55073 
-0.00454206 0.834835 0.255427 -1.49834 0.881873 2.64426 
-0.00211958 0.855678 0.171009 -1.53886 0.730418 2.72557 
0.0435392 0.703552 0.14478 -1.47845 0.710943 2.76669 
0.112003 0.403993 0.125518 -1.49175 0.67989 2.71313 
-0.0373162 0.537075 0.152015 -1.47639 0.623934 2.69922 
-0.205593 0.606243 0.228291 -1.50653 0.615131 2.61259 
-0.0598868 0.599629 0.153245 -1.48076 0.746477 2.67035 
-0.121338 0.733294 0.204023 -1.49992 0.891613 2.65567 
-0.0560729 0.645557 0.19189 -1.50554 0.860853 2.64945 
-0.108355 0.73501 0.194007 -1.52326 0.747749 2.62933 
-0.144031 0.555008 0.224494 -1.49564 0.885241 2.68925 
-0.429327 0.67825 0.258395 -1.5222 0.854449 2.67356 
-0.558169 0.653368 0.248688 -1.51717 0.873899 2.64115 
-0.351325 0.514275 0.242674 -1.47599 0.823317 2.67458 
-0.333456 0.48872 0.198038 -1.47897 0.899818 2.69721 
-0.212164 0.614057 0.214796 -1.52541 0.734115 2.78695 
-0.311541 0.615509 0.250661 -1.50096 0.652868 2.76973 
-0.0324609 0.625354 0.257879 -1.42948 0.697689 2.7973 
0.00625866 0.575991 0.267106 -1.43405 0.475895 2.69895 
-0.163545 0.331373 0.268397 -1.44553 0.461478 2.67552 
-0.313834 0.478662 0.314992 -1.47535 0.53617 2.5246 
-0.361359 0.392096 0.343725 -1.46014 0.574821 2.62194 
-0.311566 0.486014 0.364221 -1.50094 0.713329 2.78992 
-0.276735 0.54929 0.344759 -1.50498 0.897544 2.72808 
-0.1104 0.714835 0.207543 -1.52046 0.880585 2.75473 
-0.284921 0.588062 0.227361 -1.48491 0.737595 2.62273 
-0.271428 0.671574 0.157858 -1.51008 0.850858 2.73595 
-0.21679 0.621233 0.250908 -1.45729 0.65335 2.76876 
-0.129429 0.731772 0.201241 -1.47452 0.78242 2.71483 
-0.102091 0.832288 0.0710082 -1.50804 0.845851 2.63241 
-0.159647 0.693191 0.0942377 -1.51086 0.935839 2.64179 
-0.407949 0.568409 0.17013 -1.52159 0.957638 2.73208 
-0.621792 0.247288 0.146965 -1.46906 0.833885 2.69943 
-0.553221 0.040429 0.107942 -1.49232 0.941083 2.54525 
-0.554334 0.116599 -0.0024081 -1.51822 0.792114 2.80186 
-0.516095 -0.0440242 -0.00832384 -1.48376 0.742581 2.8443 
-0.447019 0.224976 0.0371629 -1.54854 0.800157 2.66766 
-0.573862 0.134411 0.138835 -1.56191 0.92342 2.75985 
-0.496732 0.0571439 0.0953146 -1.46202 0.820816 2.77514 
-0.542654 -0.104725 0.0147028 -1.48954 0.981915 2.61585 
-0.569451 -0.154375 -0.01797 -1.47231 0.862245 2.65885 
-0.601291 -0.127227 -0.0282812 -1.4739 0.80405 2.76784 
-0.635946 -0.342526 -0.0484754 -1.51545 0.963949 2.6033 
-0.567872 -0.0484069 -0.0511573 -1.51553 0.844888 2.67117 
-0.714506 0.0111727 -0.109758 -1.5141 0.800031 2.62075 
-0.749782 -0.139157 -0.126526 -1.51004 0.765681 2.68537 
-0.741647 -0.246153 -0.0524428 -1.46701 0.704636 2.60895 
-0.620967 -0.379568 0.0274848 -1.50046 0.954303 2.67751 
-0.56217 -0.474978 -0.0596186 -1.50305 0.87271 2.77425 
-0.56374 -0.664746 -0.12799 -1.47059 0.891212 2.72506 
-0.684813 -0.774446 -0.168303 -1.51038 0.709824 2.67039 
-0.880387 -0.66399 -0.122787 -1.51813 0.669146 2.60992 
-1.07093 -0.892966 -0.0959623 -1.48416 0.752665 2.5811 
-1.12495 -0.752235 -0.0712746 -1.43853 0.776971 2.6374 
-1.10766 -0.979678 -0.0738776 -1.47266 0.621063 2.71462 
-1.07431 -1.08474 -0.100944 -1.4554 0.597032 2.70764 
-0.942864 -1.00408 -0.11691 -1.46097 0.594687 2.59332 
-0.968263 -1.0038 -0.0921106 -1.44209 0.488444 2.76706 
-1.1289 -0.899596 -0.123326 -1.46217 0.635867 2.5582 
-1.35167 -1.01205 -0.113629 -1.46388 0.603877 2.63851 
-1.4422 -1.02753 -0.0493838 -1.46048 0.754269 2.6604 
-1.79595 -1.12785 -0.0896264 -1.44163 0.622202 2.59507 
-1.59702 -1.26177 -0.123563 -1.51858 0.666017 2.74519 
-1.61824 -1.0224 -0.0853433 -1.4731 0.833915 2.61908 
-1.60672 -0.984826 -0.118371 -1.50222 0.787463 2.61647 
-1.44473 -0.887427 -0.070113 -1.48541 0.636894 2.62942 
-1.54201 -0.835036 -0.0514073 -1.52255 0.662274 2.61036 
-1.62386 -1.0873 0.011971 -1.51318 0.679731 2.72766 
-1.5417 -0.933133 -0.0163412 -1.48947 0.436492 2.75573 
-1.46247 -0.967079 -0.0359951 -1.54938 0.358845 2.75214 
-1.40374 -1.01044 -0.00943842 -1.53817 0.231501 2.56805 
-1.53194 -1.13881 0.0186167 -1.49356 0.269334 2.5982 
-1.43758 -1.16373 0.00259566 -1.51368 0.293627 2.48335 
-1.67768 -1.11775 0.0135303 -1.48943 0.448393 2.65242 
-1.73248 -0.956284 0.0409186 -1.49357 0.3235 2.62982 
-1.68402 -1.06942 0.103227 -1.51133 0.213856 2.63041 
-1.79565 -0.989284 0.238824 -1.49705 0.113242 2.56641 
-1.81987 -0.943789 0.197541 -1.50948 0.286402 2.59307 
-1.76014 -0.905452 0.15662 -1.49783 0.323036 2.67125 
-1.56808 -0.899314 0.15272 -1.47658 0.330476 2.72496 
-1.50648 -1.17732 0.106488 -1.51014 0.183561 2.81556 
-1.62069 -1.05688 0.139684 -1.52531 0.0739822 2.72987 
-1.91308 -1.04022 0.0768361 -1.51242 0.0352056 2.60212 
-1.84524 -1.00096 0.128773 -1.49036 0.0831251 2.63973 
-1.85017 -0.968756 0.14912 -1.51253 0.0317084 2.65291 
-1.86166 -0.921163 0.1545 -1.5212 0.0561133 2.53335 
-1.76685 -0.902874 0.152481 -1.49696 0.0329898 2.56454 
-1.89446 -0.962117 0.1416 -1.53264 0.0830336 2.70137 
-1.89342 -1.10256 0.0938474 -1.50387 0.236347 2.70439 
-1.67314 -1.11338 0.0967581 -1.51635 0.135577 2.6766 
-1.77273 -1.16406 0.0743888 -1.50347 0.0937851 2.62163 
-1.76443 -1.16092 0.0925601 -1.4853 0.164779 2.73486 
-2.02002 -1.106 0.124883 -1.48581 0.191091 2.62315 
-2.21347 -1.03187 0.105407 -1.51705 0.151349 2.66135 
-2.26985 -1.22716 0.0827478 -1.50089 0.18775 2.63692 
-2.11165 -1.24114 0.168 -1.51203 0.0378174 2.61241 
-2.06941 -1.25208 0.145757 -1.51157 0.0643924 2.69701 
-1.97793 -1.39769 0.119492 -1.51501 0.156271 2.66875 
-2.08471 -1.23369 0.0334447 -1.54884 0.111944 2.74137 
-2.43409 -1.44614 0.0530087 -1.51431 0.0319337 2.75494 
-2.51696 -1.24779 0.00716043 -1.53155 0.16972 2.70792 
-2.77103 -1.30005 0.0518307 -1.5277 0.148243 2.68812 
-2.81988 -1.35458 0.0706723 -1.53804 0.111938 2.71683 
-2.77165 -1.06422 0.098924 -1.52731 0.0903057 2.7321 
-2.6041 -1.25313 0.0263768 -1.5232 0.0577126 2.76137 
-2.79214 -0.987735 0.0375019 -1.5272 0.162296 2.63515 
-2.72614 -0.960271 0.110041 -1.55855 0.191188 2.69677 
-2.68271 -0.925052 0.157772 -1.54586 0.0189084 2.5546 
-2.64179 -0.843133 0.0753881 -1.52223 0.0404443 2.63107 
-2.70801 -1.1535 0.0392743 -1.55069 0.289911 2.61283 
-2.55136 -0.999047 -0.0467409 -1.56483 0.48054 2.68312 
-2.39887 -1.30428 -0.0306624 -1.50407 0.487135 2.78899 
-2.6196 -1.51461 -0.0569028 -1.56017 0.353699 2.78576 
-2.68771 -1.4993 -0.0548182 -1.51408 0.651648 2.72813 
-2.84619 -1.67079 -0.000744994 -1.49921 0.878361 2.7312 
-3.11704 -1.91243 0.00483706 -1.50984 0.768041 2.62708 
-3.25535 -1.92169 0.0258602 -1.5443 0.373869 2.71413 
-3.3305 -1.83346 0.0504756 -1.51035 0.185735 2.57829 
-3.44777 -1.66335 0.0688511 -1.5347 0.235685 2.64822 
-3.64164 -1.6859 0.133598 -1.51808 0.241949 2.65444 
-3.38708 -1.80969 0.103031 -1.49762 0.281229 2.62031 
-3.35441 -1.8341 0.128612 -1.48388 0.14937 2.73367 
-3.50425 -1.95193 0.137084 -1.49521 0.341015 2.77787 
-3.09941 -2.0835 0.170726 -1.4984 0.152676 2.6242 
-3.12697 -2.02588 0.0897322 -1.52482 0.235604 2.7478 
-3.01161 -1.87173 0.1309 -1.52488 0.236482 2.60271 
-3.12127 -1.86854 0.128393 -1.51152 0.161708 2.47688 
-2.90317 -1.64759 0.129679 -1.49588 0.292528 2.67565 
-2.92465 -1.8097 0.153587 -1.49023 0.213682 2.68161 
-2.99179 -1.92072 0.20524 -1.50598 0.278574 2.76594 
-2.79811 -1.92692 0.114972 -1.53506 0.278878 2.71516 
-2.90573 -2.02019 0.0959183 -1.51036 0.149011 2.76821 
-3.03148 -2.1588 0.120028 -1.5333 0.0640098 2.65248 
-2.75997 -1.92044 0.127349 -1.55399 0.180873 2.59027 
-2.91946 -2.02341 0.053763 -1.5195 0.235478 2.63214 
-2.85543 -2.08138 0.137335 -1.52107 0.405322 2.69072 
-2.85738 -1.85535 0.156275 -1.52675 0.227929 2.74534 
-2.65819 -1.98682 0.132626 -1.5255 0.241057 2.72682 
-2.57767 -1.89515 0.0896482 -1.55451 0.209103 2.63401 
-2.65565 -1.9326 0.108472 -1.52429 0.229655 2.60195 
-2.73903 -1.62437 0.128433 -1.5358 0.0503394 2.65136 
-3.06039 -1.86297 0.129599 -1.52483 0.0573187 2.74905 
-3.37753 -1.88684 0.0875835 -1.51091 0.0275043 2.71319 
-3.25428 -1.87315 0.0133691 -1.5046 0.191337 2.62818 
-3.32106 -1.91599 -0.0339987 -1.54298 0.255696 2.68996 
-3.00827 -2.08968 -0.0408264 -1.54344 0.248949 2.69576 
-3.01758 -2.24472 -0.0589216 -1.52666 0.251613 2.65201 
-3.12292 -2.32726 -0.0516682 -1.53714 0.195467 2.70681 
-3.16404 -2.31628 -0.0162221 -1.54732 0.314074 2.65537 
-3.11782 -2.3386 -0.00251127 -1.51991 0.316293 2.6264 
-3.23135 -2.48025 0.030386 -1.54961 0.27516 2.69616 
-3.40647 -2.38724 0.037692 -1.49527 0.210179 2.61822 
-3.53723 -2.52403 0.13286 -1.50373 0.291449 2.73648 
-3.47838 -2.35789 0.153543 -1.49372 0.152999 2.61355 
-3.38131 -2.282 0.108117 -1.51095 0.0699484 2.58632 
-3.18571 -2.37576 0.103883 -1.54618 0.137873 2.52428 
-3.33631 -2.30765 0.112852 -1.55463 0.231844 2.6522 
-3.37352 -2.04787 0.134243 -1.48776 0.324144 2.71278 
-3.41415 -2.10998 0.110159 -1.50828 0.162259 2.58599 
-3.63452 -2.13001 0.0416129 -1.5081 0.0550678 2.77033 
-3.62464 -1.94975 0.0269393 -1.51571 0.114488 2.65853 
-3.56406 -1.92562 0.0675505 -1.53254 0.172589 2.76029 
-3.60276 -1.90212 0.0733736 -1.53128 0.238647 2.74534 
-3.41741 -1.90981 0.0456276 -1.53617 0.366944 2.74004 
-3.24677 -1.92364 0.044432 -1.51584 0.591872 2.66518 
-3.17424 -1.95117 0.0293555 -1.51924 0.662846 2.6801 
-3.39682 -2.09944 0.0970083 -1.49956 0.437847 2.76043 
-3.35062 -1.99655 0.118734 -1.54124 0.143302 2.64509 
-3.04784 -2.18477 0.113566 -1.51873 0.0853843 2.67903 
-3.19424 -2.29196 0.0666504 -1.49945 0.0831881 2.60275 
-3.21707 -2.25971 0.0321946 -1.54257 0.121342 2.53597 
-3.36314 -2.00937 0.048841 -1.54515 0.118417 2.64835 
-3.51369 -1.89205 0.0795774 -1.5264 0.0899446 2.72869 
-3.56501 -1.67165 0.069939 -1.53733 0.211703 2.6846 
-3.57888 -1.5596 0.0965764 -1.50362 0.120602 2.67223 
-3.55046 -1.71623 0.102919 -1.50819 0.169629 2.54154 
-3.67206 -1.6936 0.144578 -1.50952 0.269398 2.69239 
-3.56986 -1.725 0.144764 -1.51747 0.251617 2.70953 
-3.76056 -1.84176 0.123165 -1.50468 0.0623199 2.67123 
-3.81687 -1.93561 0.0836846 -1.5062 0.196152 2.57021 
-4.04969 -1.9767 0.0658555 -1.49538 0.156898 2.7976 
-3.75884 -2.01441 0.0586541 -1.53251 0.162442 2.77691 
-3.71112 -2.08362 0.0833966 -1.51655 0.100453 2.77423 
-3.54263 -2.17833 0.0238385 -1.5497 0.165987 2.67437 
-3.77932 -2.24172 0.0377368 -1.5234 0.199425 2.70185 
-3.80992 -2.14192 0.069021 -1.55561 0.105512 2.64075 
-3.68711 -2.012 0.139505 -1.52269 0.0839704 2.6113 
-3.85767 -1.80051 0.0978672 -1.53172 0.176291 2.64366 
-3.64631 -1.76757 0.113096 -1.53468 0.111819 2.69041 
-3.86391 -2.06047 0.0571452 -1.52568 0.0834518 2.63573 
-3.82206 -2.12296 0.0178944 -1.55497 0.208487 2.60434 
-3.85167 -2.40928 0.0167187 -1.52391 0.12256 2.7618 
-3.77618 -2.33741 0.0528993 -1.5246 0.0966206 2.57588 
-3.80331 -2.23514 0.0910755 -1.51169 0.281362 2.65117 
-3.85342 -2.38214 0.0525561 -1.54385 0.167919 2.69823 
-3.89932 -2.49133 0.0815654 -1.5242 0.118217 2.79291 
-4.0724 -2.59463 0.034033 -1.53973 0.177979 2.69245 
-4.07039 -2.41817 0.0415953 -1.55224 0.0553523 2.61466 
-4.09086 -2.38875 0.0441282 -1.52734 0.226836 2.5996 
-4.17945 -2.34331 0.100441 -1.53045 0.300688 2.70395 
-4.1478 -2.33304 0.0173482 -1.52337 0.315485 2.73133 
-3.9899 -2.45896 -0.0304485 -1.52539 0.27928 2.72746 
-3.92827 -2.41258 0.0434095 -1.55968 0.183147 2.58114 
-3.97491 -2.29935 0.0763384 -1.52596 0.134236 2.65309 
-3.77332 -2.32481 0.0433522 -1.55791 0.0494938 2.65672 
-3.93193 -2.40954 0.0682131 -1.53012 0.109642 2.65956 
-4.05811 -2.21407 0.093594 -1.523 0.0532955 2.58649 
-3.98995 -2.10931 0.100641 -1.50514 0.133719 2.63307 
-4.12741 -1.89337 0.0748934 -1.52261 0.170122 2.68135 
-4.09175 -1.69696 0.0928826 -1.52387 0.170363 2.75155 
-3.76732 -1.70864 0.123145 -1.52703 0.134389 2.66542 
-3.59287 -2.01072 0.09015 -1.49875 0.0845474 2.77487 
-3.60801 -1.91656 0.0785259 -1.54228 0.13673 2.70726 
-3.49117 -1.93214 0.0756448 -1.53471 0.133314 2.71159 
-3.48087 -1.63256 0.108448 -1.53535 0.0647666 2.67219 
-3.72578 -1.74803 0.0895613 -1.51309 0.0790557 2.65568 
-3.96006 -1.71449 0.0735794 -1.54105 0.0201516 2.65178 
-4.01751 -1.76385 0.0730445 -1.53232 0.167476 2.50726 
-4.12762 -1.88632 0.102111 -1.51799 0.106276 2.58899 
-4.22828 -1.98911 0.0956982 -1.53818 0.0733495 2.69763 
-4.24062 -1.93972 0.0958896 -1.53373 0.0704193 2.56033 
-4.2916 -1.62913 0.0580409 -1.52866 0.117832 2.67193 
-4.19964 -1.62594 0.0918197 -1.49782 0.0876574 2.63401 
-4.03387 -1.38088 0.14756 -1.51421 0.0471683 2.68442 
-3.79976 -1.5344 0.186274 -1.51424 0.142336 2.70451 
-3.75836 -1.45306 0.115074 -1.51487 0.250745 2.86455 
-3.75703 -1.50011 0.0277683 -1.5642 0.104355 2.76026 
-3.92036 -1.48811 -0.0320728 -1.52794 0.215323 2.69165 
-3.71594 -1.55529 0.0536878 -1.5263 0.221301 2.70943 
-3.84055 -1.74372 0.0379908 -1.52676 0.186334 2.64909 
-3.83959 -1.89693 0.0490496 -1.54371 0.0228053 2.55961 
-3.86847 -1.87095 0.0162913 -1.54499 0.113601 2.64809 
-3.90923 -1.87713 0.0439848 -1.54816 0.0434948 2.76953 
-3.90112 -1.84815 0.0611724 -1.54315 0.134515 2.69735 
-3.81375 -1.80777 0.121548 -1.55451 0.141153 2.71184 
-3.92037 -1.90762 0.0912541 -1.53736 0.0559634 2.71573 
-3.97566 -1.75636 0.101741 -1.52822 0.0916237 2.67852 
-3.90381 -1.93298 0.107928 -1.54654 0.0596411 2.73564 
-3.90498 -2.14489 0.119306 -1.53159 0.167875 2.57262 
-4.01707 -2.28493 0.105597 -1.51722 0.311252 2.75499 
-4.17841 -2.1028 0.172395 -1.50346 0.263784 2.80453 
-4.00307 -1.98233 0.240069 -1.49105 0.330379 2.64986 
-3.94595 -1.94598 0.238681 -1.50885 0.304369 2.60342 
-4.13574 -1.90379 0.258987 -1.50165 0.325258 2.77581 
-4.03709 -2.12565 0.220014 -1.53028 0.36084 2.71692 
-3.8795 -2.2722 0.126427 -1.52351 0.323795 2.75507 
-3.92427 -2.52061 0.0713459 -1.5212 0.340289 2.77379 
-3.91335 -2.44345 0.025563 -1.52023 0.328097 2.7701 
-4.14247 -2.51747 0.0864065 -1.51668 0.17849 2.79828 
-4.33112 -2.52862 0.052609 -1.53701 0.0777578 2.7962 
-4.28075 -2.42792 0.0568646 -1.51942 0.0162209 2.75944 
-4.18916 -2.15745 0.0874829 -1.48275 0.293746 2.68188 
-4.49706 -2.20315 0.0934259 -1.5344 0.386667 2.61906 
-4.67443 -2.18614 0.0541126 -1.49471 0.40568 2.59198 
-4.66995 -2.31989 -0.0222226 -1.52603 0.475779 2.66049 
-4.61511 -2.26478 -0.105367 -1.47814 0.606301 2.57706 
-4.56988 -2.30807 -0.164082 -1.51876 0.539557 2.79922 
-4.70017 -2.2214 -0.13891 -1.52103 0.787886 2.74401 
-4.72188 -1.93898 -0.152968 -1.49851 0.857852 2.74428 
-4.6628 -1.85828 -0.183376 -1.47538 0.691458 2.81025 
-4.87638 -1.83649 -0.110843 -1.50763 0.818361 2.71317 
-4.85107 -1.79984 -0.0481562 -1.4869 0.762897 2.62942 
-5.1153 -1.80366 -0.0283197 -1.51524 0.70446 2.72114 
-5.15846 -1.79612 -0.0498358 -1.51307 0.612088 2.59904 
-5.17807 -1.81215 -0.00414031 -1.53407 0.507779 2.6136 
-5.28956 -1.91672 -0.04151 -1.53463 0.482072 2.73011 
-5.28624 -1.66765 -0.0495817 -1.50455 0.345966 2.77422 
-5.36818 -1.66761 0.0500724 -1.52417 0.358934 2.78594 
-5.30686 -1.62158 0.0568098 -1.52782 0.231855 2.58838 
-5.21364 -1.66196 -0.00916187 -1.54644 0.160929 2.6684 
-5.34797 -1.67364 0.0279521 -1.50736 0.205741 2.67524 
-5.41742 -1.76223 0.0562948 -1.5188 0.396359 2.64165 
-5.16071 -1.60486 0.0189475 -1.53395 0.202819 2.66823 
-5.29475 -1.47386 0.0774941 -1.51681 0.151049 2.75326 
-5.3403 -1.44602 0.0555783 -1.53154 0.0365702 2.7808 
-5.58878 -1.37321 0.085023 -1.55485 0.139773 2.65386 
-5.56026 -1.32982 0.0548669 -1.51383 0.0378523 2.73602 
-5.55341 -1.40877 0.128517 -1.51561 0.0916535 2.72946 
-5.63855 -1.46749 0.124521 -1.50014 0.0915273 2.72602 
-5.51655 -1.28372 0.158183 -1.5243 0.193189 2.71141 
-5.44907 -1.29243 0.12023 -1.49966 0.207068 2.70912 
-5.53488 -1.37265 0.139572 -1.51175 0.391142 2.59485 
-5.60608 -1.23757 0.117267 -1.49549 0.265519 2.69382 
-5.6018 -1.39302 0.0894686 -1.49682 0.158725 2.77511 
-5.73303 -1.36171 0.0312039 -1.50748 0.24404 2.61569 
-5.7073 -1.63948 0.0581401 -1.52219 0.220454 2.65899 
-5.79992 -1.35292 0.0135993 -1.53026 0.130144 2.67346 
-5.75348 -1.38806 0.0765845 -1.52952 0.208468 2.77376 
-5.70932 -1.16331 0.106668 -1.53849 0.203189 2.68497 
-5.73746 -1.1912 0.201606 -1.49535 0.19258 2.67345 
-5.76813 -1.32037 0.157503 -1.51218 0.144442 2.80343 
-5.85976 -1.39766 0.117646 -1.54324 0.209564 2.63037 
-5.98628 -1.2938 0.051279 -1.51862 0.182102 2.59692 
-5.94746 -1.53427 0.0143768 -1.52383 0.241945 2.59846 
-5.84668 -1.48396 0.0055271 -1.49813 0.101959 2.65947 
-5.9497 -1.49789 0.0483404 -1.51259 0.0277456 2.57872 
-5.95365 -1.37191 0.078436 -1.55904 0.0801147 2.80496 
-5.86279 -1.346 0.104666 -1.52528 0.139441 2.82302 
-5.83746 -1.46867 0.108203 -1.50562 0.0448218 2.5978 
-5.90612 -1.48044 0.158727 -1.52417 0.148674 2.79689 
-5.93928 -1.4856 0.0933376 -1.51824 0.143816 2.72827 
-5.84692 -1.43471 0.0175341 -1.52919 0.277733 2.80577 
-5.69081 -1.19678 0.0572372 -1.50618 0.285176 2.67126 
-5.65099 -1.33059 0.0429814 -1.53089 0.207124 2.69748 
-5.41923 -1.13269 0.0781038 -1.5107 0.291815 2.5888 
-5.63524 -1.19615 0.0659986 -1.53066 0.284499 2.63485 
-5.62519 -1.10759 0.0652329 -1.48722 0.209372 2.67478 
-5.7483 -1.19108 0.0410573 -1.52694 0.0118125 2.79295 
-5.84936 -1.30915 0.068367 -1.54611 0.0355303 2.66671 
-5.65387 -1.05556 0.05559 -1.53549 0.195958 2.59165 
-5.65311 -0.973044 0.150184 -1.49292 0.142698 2.65348 
-5.71243 -0.944209 0.113403 -1.52503 0.167302 2.6691 
-5.80913 -1.23382 0.104116 -1.53695 0.0815806 2.77823 
-5.81749 -1.275 0.0789645 -1.54647 0.223666 2.65668 
-5.88821 -1.33249 0.0482657 -1.51975 0.264022 2.6863 
-5.9019 -1.31151 0.0714509 -1.51116 0.201666 2.61416 
-5.86737 -1.37573 0.0403409 -1.52317 0.155388 2.63774 
-5.97131 -1.27584 0.0257883 -1.53198 0.101453 2.70108 
-5.98481 -1.4936 0.013367 -1.52294 0.063126 2.7054 
-5.96922 -1.42593 0.0580702 -1.52404 0.103093 2.71767 
-5.9505 -1.59525 0.0221011 -1.55828 0.115289 2.65472 
-5.77412 -1.70739 0.079178 -1.53043 0.128092 2.63639 
-5.78922 -1.81747 0.102336 -1.5094 0.0687803 2.68693 
-5.81056 -1.74207 0.156914 -1.53495 0.162931 2.65401 
-5.80432 -1.87445 0.147582 -1.52159 0.0783962 2.63632 
-5.84376 -1.69587 0.101019 -1.51802 0.151323 2.66186 
-5.94271 -1.46474 0.0877163 -1.52576 0.101796 2.664 
-5.94117 -1.48752 0.109012 -1.53498 0.32328 2.57609 
-5.88068 -1.46751 0.112405 -1.53095 0.288494 2.67213 
-5.77186 -1.59429 0.111696 -1.50648 0.198764 2.70509 
-5.95147 -1.39447 0.105248 -1.52137 0.0868161 2.61643 
-5.89584 -1.40067 0.0670719 -1.5099 0.0976045 2.69464 
-5.56775 -1.55237 0.0702669 -1.53636 0.259995 2.66358 
-5.52823 -1.50516 0.0764701 -1.50845 0.126608 2.62904 
-5.60596 -1.69343 0.0716849 -1.50452 0.194217 2.61023 
-5.28533 -1.51235 0.112642 -1.51842 0.216526 2.57581 
-5.43091 -1.64393 0.108142 -1.49547 0.106442 2.67593 
-5.58877 -1.89877 0.0737414 -1.53299 0.256991 2.70122 
-5.50121 -1.84326 0.0860589 -1.53912 0.268853 2.71098 
-5.26134 -1.81542 0.0867249 -1.52698 0.28429 2.64745 
-5.25617 -1.73459 0.0760684 -1.51056 0.338222 2.72751 
-5.11071 -1.79426 0.0202028 -1.54983 0.240754 2.68259 
-5.0396 -1.9148 0.0991781 -1.52039 0.152962 2.53521 
-5.1598 -1.65912 0.032632 -1.51139 0.109786 2.67806 
-4.93047 -1.94598 0.0976284 -1.50468 0.222725 2.59384 
-4.75805 -1.99027 0.156586 -1.49987 0.0772112 2.73809 
-4.71159 -2.13811 0.135048 -1.49833 0.0255823 2.6255 
-4.75082 -2.16008 0.0935197 -1.4919 0.08473 2.63665 
-4.90474 -2.30905 0.0452639 -1.51155 0.165603 2.69491 
-4.78393 -2.19126 0.02617 -1.49629 0.140781 2.63535 
-4.57899 -1.99187 0.0274947 -1.51832 0.149503 2.57841 
-4.4798 -1.91778 0.0108266 -1.54182 0.276047 2.64028 
-4.47817 -1.956 0.042937 -1.52304 0.0917332 2.73926 
-4.60323 -2.02136 0.0558191 -1.53962 0.387556 2.63687 
-4.70567 -2.13021 0.0693674 -1.53934 0.136956 2.58333 
-4.82393 -2.25985 0.00844901 -1.54508 0.106011 2.67786 
-4.87993 -2.0384 0.015648 -1.54704 0.0989601 2.69052 
-4.867 -2.11152 0.0501374 -1.51892 0.128988 2.80315 
-4.79771 -2.08845 0.0752716 -1.53152 0.183953 2.66279 
-4.69144 -2.18282 0.0362862 -1.51582 0.20696 2.60893 
-4.46966 -2.20711 0.0839718 -1.50947 0.171395 2.76125 
-4.36613 -1.95828 0.00107768 -1.53497 0.203874 2.70387 
-4.54944 -1.86671 0.0305138 -1.5345 0.120262 2.70598 
-4.61768 -1.76753 0.0549974 -1.55578 0.183887 2.70081 
-4.65546 -1.75075 0.0794529 -1.53324 0.0341456 2.74859 
-4.68809 -1.71108 0.0678067 -1.50004 0.0257658 2.70946 
-4.69773 -1.44331 0.124753 -1.48987 0.0819302 2.64097 
-4.64447 -1.41064 0.0992861 -1.5159 0.176199 2.61639 
-4.63738 -1.29533 0.116115 -1.51614 0.203278 2.70305 
-4.52631 -1.18758 0.0937549 -1.52651 0.0672024 2.5683 
-4.57909 -1.49778 0.0788784 -1.53815 0.191271 2.71999 
-4.53536 -1.57222 0.0750103 -1.50275 0.243807 2.68734 
-4.64439 -1.71847 0.0878324 -1.54129 0.172451 2.74522 
-4.67047 -1.51613 0.0221015 -1.52797 0.0934994 2.67174 
-4.67469 -1.40907 0.102753 -1.52 0.0191415 2.67083 
-4.78624 -1.50713 0.0858009 -1.53242 0.116569 2.73086 
-4.91719 -1.62318 0.0832147 -1.50102 0.290775 2.69319 
-4.96816 -1.60825 0.161634 -1.50792 0.281449 2.70143 
-5.04486 -1.89581 0.174302 -1.51005 0.18575 2.72819 
-5.1977 -2.03092 0.10918 -1.50715 0.0934925 2.6804 
-5.24631 -1.98 0.0660647 -1.52472 0.0805022 2.73747 
-5.22043 -1.95856 0.0888672 -1.52358 0.146139 2.71382 
-4.95052 -2.0461 0.0844001 -1.51661 0.0764833 2.65826 
-4.84189 -2.00074 0.135368 -1.50884 0.172432 2.73478 
-4.96247 -1.9958 0.141081 -1.49785 0.0862643 2.77486 
-4.94872 -1.65582 0.109803 -1.51681 0.196731 2.72027 
-4.81765 -1.53618 0.0998558 -1.53071 0.0721095 2.55537 
-4.92332 -1.51172 0.0715314 -1.56199 0.110616 2.64232 
-5.12292 -1.32117 0.0263305 -1.5621 0.143698 2.71014 
-5.01114 -1.26606 0.0440723 -1.51003 0.194062 2.62083 
-5.20936 -1.22372 0.147567 -1.49275 0.13035 2.69924 
-4.9955 -1.10705 0.113462 -1.51411 0.135721 2.73998 
-4.91404 -1.35632 0.105685 -1.52733 0.0410772 2.7206 
-5.00313 -1.4698 0.0490542 -1.55329 0.0802673 2.6407 
-4.87447 -1.60382 0.0651777 -1.53421 0.107352 2.68371 
-4.55656 -1.8594 0.023057 -1.5225 0.173566 2.64393 
-4.4707 -2.03909 0.01931 -1.50923 0.16638 2.6058 
-4.45912 -2.19721 -0.00372387 -1.52183 0.242504 2.71243 
-4.56134 -2.31171 0.0408754 -1.53605 0.031828 2.76413 
-4.65894 -2.05063 0.0369899 -1.53599 0.0456816 2.71619 
-4.6393 -1.88392 0.0782191 -1.54321 0.10723 2.76476 
-4.79209 -1.92553 0.045605 -1.55135 0.322183 2.73585 
-4.603 -1.96359 0.0211948 -1.55029 0.132006 2.69587 
-4.40159 -1.90539 0.051519 -1.51817 0.251539 2.72734 
-4.42548 -1.88852 0.134121 -1.52831 0.315475 2.60568 
-4.38179 -1.84643 0.103236 -1.52248 0.134772 2.57836 
-4.25901 -1.91018 0.110372 -1.51288 0.125774 2.66241 
-4.25747 -1.90629 0.0806478 -1.5278 0.0436 2.72222 
-4.19993 -2.10955 0.0755788 -1.52455 0.0812033 2.64998 
-4.10454 -2.30808 0.0814987 -1.51405 0.0839506 2.63922 
-4.10479 -2.53337 0.0984301 -1.5284 0.181898 2.62647 
-3.95727 -2.48713 0.103751 -1.53551 0.0497033 2.76256 
-3.69927 -2.50186 0.110478 -1.51252 0.0792426 2.72486 
-3.6246 -2.39137 0.0805518 -1.52696 0.0413822 2.71509 
-3.72331 -2.35737 0.0288354 -1.55209 0.0161684 2.64301 
-3.64217 -2.2755 0.0659173 -1.55286 0.1492 2.66964 
-3.5636 -2.28718 0.103446 -1.51757 0.126899 2.66513 
-3.50995 -2.09775 0.0768349 -1.5255 0.167312 2.70346 
-3.62872 -2.00621 0.0294024 -1.53906 0.0132785 2.69087 
-3.43265 -1.91762 0.0723504 -1.52812 0.18874 2.74739 
-3.41864 -2.06936 0.131831 -1.51454 0.221688 2.70744 
-3.36353 -2.18249 0.104812 -1.52425 0.126556 2.74543 
-3.34758 -2.45732 0.0385797 -1.52946 0.054659 2.60144 
-3.37248 -2.51056 0.0928905 -1.51367 0.0694972 2.627 
-3.19468 -2.51718 0.0217028 -1.54553 0.083302 2.73164 
-3.09999 -2.79488 0.0185797 -1.51927 0.0142501 2.69359 
-2.99249 -2.75808 -0.0161799 -1.52261 0.168402 2.69533 
-2.96378 -2.80567 0.00982635 -1.51877 0.141758 2.67915 
-3.03745 -2.5585 0.0297952 -1.50627 0.214868 2.72729 
-2.93567 -2.71158 0.070994 -1.52788 0.108576 2.84406 
-3.03787 -2.74277 0.0428772 -1.51018 0.282681 2.6905 
-3.00911 -2.76843 0.0632509 -1.52382 0.264605 2.76364 
-3.19512 -2.80489 0.0650251 -1.51557 0.0504598 2.79477 
-3.1555 -2.8098 0.0155869 -1.52533 0.164616 2.70949 
-3.17539 -2.63346 0.0393356 -1.52936 0.0349407 2.67114 
-3.25135 -2.59536 0.0837339 -1.52998 0.0440473 2.6108 
-3.25403 -2.41563 0.0931993 -1.52598 0.12343 2.69261 
-3.35028 -2.40395 0.0506681 -1.53919 0.171098 2.60616 
-3.46137 -2.39833 0.0398127 -1.52638 0.212633 2.70255 
-3.32902 -2.42997 0.0707181 -1.51804 0.119726 2.80374 
-3.47717 -2.42303 0.0602806 -1.49206 0.265843 2.65745 
-3.50247 -2.21822 0.0222247 -1.49898 0.326606 2.79844 
-3.29293 -2.1264 0.0073119 -1.51426 0.170259 2.62613 
-3.19411 -1.87241 0.0680839 -1.51262 0.125344 2.7984 
-3.51781 -1.88285 0.12096 -1.49128 0.102387 2.71229 
-3.39591 -1.67395 0.10696 -1.4945 0.0544117 2.77599 
-3.60429 -1.89631 0.10358 -1.53653 0.0910645 2.56296 
-3.85532 -1.75595 0.118132 -1.52471 0.177818 2.71707 
-3.84213 -1.83334 0.129402 -1.49947 0.301259 2.71606 
-3.64875 -1.60425 0.0891472 -1.497 0.353752 2.75926 
-3.50522 -1.30787 0.0927509 -1.51793 0.395564 2.66166 
-3.74182 -1.24801 0.146573 -1.5219 0.38295 2.59645 
-3.8313 -1.16446 0.0953931 -1.52447 0.18242 2.59901 
-3.95129 -1.39094 0.139423 -1.54649 0.152466 2.58583 
-3.78617 -1.44309 0.111183 -1.51123 0.203153 2.63273 
-3.83163 -1.18026 0.0969102 -1.48083 0.232915 2.762 
-3.99744 -1.14518 0.0777738 -1.5492 0.0793714 2.71546 
-4.02238 -1.03037 0.155432 -1.52625 0.0739836 2.62681 
-4.10701 -1.15666 0.142463 -1.51713 0.167994 2.66205 
-4.19957 -1.16672 0.129211 -1.51131 0.121742 2.74699 
-4.1131 -1.14372 0.111816 -1.5243 0.0698144 2.53744 
-4.2446 -1.202 0.112333 -1.49975 0.0688048 2.68693 
-4.165 -1.16845 0.098711 -1.52889 0.0972193 2.66589 
-4.22379 -1.27206 0.0634758 -1.52112 0.0971183 2.71833 
-4.33962 -1.27358 0.0951891 -1.52237 0.148466 2.68389 
-4.42932 -1.17608 0.115396 -1.5014 0.183487 2.65425 
-4.45106 -1.10718 0.0934928 -1.51388 0.191402 2.68146 
-4.51314 -1.43572 0.121453 -1.52922 0.157619 2.66689 
-4.44673 -1.56741 0.0734363 -1.52292 0.0661666 2.6739 
-4.46578 -1.65744 0.00661809 -1.55551 0.112633 2.7364 
-4.44586 -1.97949 -0.0039095 -1.53441 0.0698343 2.71782 
-4.39298 -1.98598 0.0151949 -1.5338 0.0660643 2.65609 
-4.40123 -1.82048 -0.0151626 -1.52758 0.35951 2.63129 
-4.54134 -1.77324 0.0162758 -1.56679 0.154051 2.69975 
-4.52488 -1.51073 0.0394225 -1.51603 0.248105 2.76257 
-4.58447 -1.41367 0.078594 -1.51928 0.228274 2.58913 
-4.62645 -1.70432 0.050525 -1.51573 0.202579 2.62547 
-4.6718 -1.5472 0.0786501 -1.55184 0.0778101 2.69844 
-4.62871 -1.75141 0.0958674 -1.52612 0.100498 2.7488 
-4.62509 -1.70154 0.0984668 -1.53877 0.0209671 2.59494 
-4.57823 -1.71359 0.0668068 -1.52604 0.139909 2.55119 
-4.36141 -1.71129 0.0527812 -1.52162 0.188149 2.71101 
-4.42278 -1.78463 0.0296405 -1.54544 0.201645 2.73023 
-4.45203 -1.84381 0.0384003 -1.54333 0.205147 2.63892 
-4.43534 -1.77568 0.0955904 -1.52657 0.107317 2.71089 
-4.28283 -1.78463 0.0310634 -1.56693 0.0279183 2.60622 
-4.1822 -1.751 0.0254129 -1.52254 0.167328 2.65875 
-4.03247 -1.66122 0.0747214 -1.52163 0.0654942 2.59692 
-4.12691 -1.57545 0.0760962 -1.5221 0.16093 2.65431 
-4.19087 -1.60976 0.0964826 -1.52036 0.102867 2.62814 
-4.22771 -1.42262 0.0655271 -1.5301 0.0597331 2.70026 
-4.13252 -1.56751 0.120492 -1.51342 0.248272 2.58132 
-4.04266 -1.71623 0.150756 -1.49641 0.0814093 2.63625 
-4.18572 -1.53108 0.131381 -1.50894 0.244904 2.62583 
-3.96275 -1.52255 0.131116 -1.51312 0.2636 2.72159 
-3.95032 -1.483 0.0954029 -1.49987 0.278997 2.7445 
-3.81703 -1.34172 0.0948196 -1.53837 0.0433228 2.66166 
-3.77673 -1.20108 0.116149 -1.50128 0.17279 2.59986 
-3.74951 -1.11069 0.113431 -1.50818 0.126743 2.66365 
-3.65511 -1.09136 0.171393 -1.50772 0.301557 2.64332 
-3.4542 -1.21164 0.0957749 -1.50265 0.246409 2.59785 
-3.27187 -1.26438 0.0861267 -1.50575 0.262292 2.65103 
-3.14978 -1.08189 0.0727133 -1.49289 0.216389 2.63509 
-3.03937 -0.994918 0.0901263 -1.51813 0.0809743 2.62669 
-2.93028 -1.11471 0.111482 -1.52677 0.141245 2.67083 
-3.0167 -1.16374 0.0619493 -1.55203 0.0826548 2.6559 
-3.0764 -1.23813 0.00116208 -1.56613 0.135296 2.64852 
-3.09666 -1.1891 0.0340732 -1.50751 0.250798 2.72791 
-3.04262 -1.2303 0.0175205 -1.53488 0.29162 2.78809 
-3.16924 -1.37551 0.110146 -1.49476 0.282488 2.60424 
-3.2788 -1.55755 0.152289 -1.51159 0.174305 2.62938 
-3.19602 -1.70913 0.172901 -1.5038 0.18615 2.65421 
-3.20588 -1.80872 0.0994395 -1.50928 0.191664 2.75151 
-3.09166 -1.81773 0.0602049 -1.51711 0.415382 2.64408 
-3.06543 -1.56216 0.0348643 -1.49951 0.490724 2.65846 
-3.02623 -1.80228 -0.000448204 -1.52567 0.369222 2.6956 
-2.93849 -1.7777 0.000808895 -1.52129 0.117383 2.65504 
-2.83265 -1.70316 -0.00295676 -1.51463 0.291145 2.66488 
-2.7214 -1.96716 0.0588129 -1.52672 0.278881 2.61955 
-2.89006 -2.00143 0.0663271 -1.50366 0.169861 2.74249 
-2.71974 -2.07057 0.125922 -1.50927 0.391139 2.6566 
-2.78824 -2.12986 0.0963016 -1.53188 0.14017 2.68902 
-2.64853 -2.25497 0.00646673 -1.53907 0.117493 2.66152 
-2.47731 -2.16721 0.0668383 -1.52359 0.11042 2.69006 
-2.2109 -2.10744 0.0853203 -1.5141 0.204072 2.76031 
-2.10808 -2.04508 0.0730677 -1.50565 0.193932 2.7322 
-2.14848 -2.16835 0.0767463 -1.50111 0.354573 2.58306 
-2.02226 -2.10876 0.0995714 -1.51844 0.264513 2.67362 
-2.06043 -2.21747 0.140382 -1.52606 0.244741 2.72361 
-2.14024 -2.10984 0.118445 -1.51366 0.158081 2.66712 
-2.16209 -1.91608 0.117203 -1.49736 0.21373 2.68854 
-2.26804 -1.86373 0.121405 -1.54153 0.0294099 2.71625 
-2.28708 -1.80179 0.10848 -1.51646 0.0335642 2.66524 
-2.23327 -1.93725 0.147085 -1.51803 0.125553 2.58122 
-2.38973 -1.75949 0.125666 -1.52354 0.226175 2.67479 
-2.33143 -1.67274 0.125821 -1.51581 0.0352553 2.76252 
-1.96872 -1.55631 0.136307 -1.51969 0.134383 2.63099 
-2.09635 -1.77916 0.111027 -1.53166 0.036654 2.61481 
-2.08967 -1.90163 0.110555 -1.52511 0.0980223 2.65235 
-2.23931 -2.07969 0.103276 -1.52065 0.0825868 2.65585 
-2.27373 -1.99491 0.164307 -1.5065 0.0287122 2.63333 
-2.2656 -1.90362 0.126075 -1.5149 0.0794351 2.63786 
-2.20828 -1.9055 0.164967 -1.52418 0.066515 2.76726 
-2.28151 -1.915 0.128706 -1.51547 0.28366 2.64094 
-2.2511 -1.88646 0.10644 -1.5272 0.243106 2.70299 
-2.19144 -1.69991 0.0416485 -1.53189 0.190018 2.60354 
-2.11783 -1.4085 0.0735831 -1.54985 0.1492 2.73753 
-2.17484 -1.26032 0.0453804 -1.53547 0.267899 2.71283 
-2.19446 -1.29028 0.0789001 -1.52432 0.234272 2.67657 
-2.32248 -1.62021 0.102908 -1.5538 0.118168 2.69584 
-2.20829 -1.53509 0.116771 -1.54756 0.188594 2.62639 
-2.30366 -1.28227 0.0765455 -1.47921 0.138615 2.73912 
-2.26856 -1.19005 0.0487773 -1.51005 0.25597 2.63939 
-2.21621 -1.24665 0.0996721 -1.51129 0.17503 2.70626 
-2.0956 -1.12079 0.120761 -1.52483 0.233998 2.64698 
-2.23456 -1.09772 0.159539 -1.52964 0.0183089 2.62027 
-2.05032 -1.3634 0.179417 -1.53099 0.0474727 2.64808 
-2.28506 -1.35363 0.138887 -1.51347 0.106679 2.6869 
-2.26138 -1.15522 0.0725073 -1.51435 0.0790134 2.70501 
-2.24785 -1.24027 0.0948785 -1.51208 0.0954278 2.69951 
-2.09525 -1.30451 0.135557 -1.50091 0.138526 2.61999 
-2.29149 -1.15803 0.171396 -1.53471 0.083315 2.6434 
-2.33872 -1.15055 0.160595 -1.51013 0.135649 2.68869 
-2.18865 -1.11356 0.135293 -1.51814 0.05487 2.62107 
-2.28366 -1.25971 0.113003 -1.514 0.0858696 2.63099 
-2.21934 -1.2124 0.129672 -1.52299 0.0861473 2.57392 
-2.14606 -1.22461 0.06579 -1.52688 0.0582247 2.60388 
-2.2269 -1.3993 0.101716 -1.51811 0.0166086 2.60657 
-2.25701 -1.39141 0.0610367 -1.54764 0.0346589 2.57609 
-2.52946 -1.51315 0.112542 -1.52935 0.124798 2.53323 
-2.67825 -1.38852 0.12614 -1.49681 0.159823 2.62813 
-2.6287 -1.14731 0.12794 -1.51888 0.102172 2.59406 
-2.26733 -1.49382 0.138458 -1.49717 0.228841 2.66779 
-2.19288 -1.44123 0.174487 -1.52658 0.0263133 2.6917 
-2.17928 -1.47161 0.216815 -1.5133 0.0888419 2.73344 
-1.93827 -1.46145 0.192494 -1.50388 0.0849396 2.69926 
-1.90003 -1.31344 0.193764 -1.50509 0.0701458 2.73065 
-1.75889 -1.24805 0.15527 -1.49447 0.032593 2.65103 
-1.76266 -1.36006 0.190935 -1.49959 0.0441334 2.75388 
-1.98127 -1.21134 0.193767 -1.52675 0.0555293 2.79692 
-2.23261 -1.3978 0.13424 -1.5338 0.0292899 2.67151 
-2.20175 -1.25691 0.107071 -1.53261 0.108727 2.77821 
-2.34166 -1.29036 0.0520159 -1.52992 0.131237 2.70196 
-2.07364 -1.25446 0.0415495 -1.51844 0.129529 2.60812 
-2.25059 -1.37157 0.0711088 -1.53422 0.133552 2.64171 
-2.2627 -1.3571 0.0301505 -1.51407 0.156722 2.70464 
-2.18427 -1.16025 0.0576524 -1.54292 0.0658485 2.66609 
-1.96239 -1.35898 0.0548218 -1.52667 0.0541603 2.67366 
-2.05317 -1.19256 0.0964364 -1.49067 0.0603651 2.69916 
-1.87586 -1.20739 0.102351 -1.50468 0.14928 2.61757 
-1.83362 -1.23958 0.094225 -1.53454 0.0773787 2.66444 
-1.87895 -1.4195 0.105914 -1.5279 0.0397596 2.75023 
-2.01725 -1.38025 0.159212 -1.51102 0.107514 2.73827 
-2.13848 -1.54534 0.126168 -1.50084 0.311758 2.67463 
-2.06314 -1.5253 0.125629 -1.53889 0.10665 2.58969 
-2.06567 -1.69308 0.134189 -1.51302 0.131608 2.57801 
-2.1873 -1.51303 0.149724 -1.48321 0.0199105 2.73825 
-2.34249 -1.31299 0.171306 -1.48452 0.110639 2.71449 
-2.15331 -1.2893 0.107525 -1.52111 0.06669 2.68566 
-2.08533 -1.44875 0.168253 -1.5132 0.0167786 2.69326 
-1.91245 -1.36766 0.1048 -1.50503 0.219121 2.68965 
-2.09075 -1.39859 0.160962 -1.49129 0.117422 2.67603 
-2.06529 -1.32936 0.158729 -1.49102 0.0171062 2.71258 
-2.09571 -1.30171 0.157037 -1.53958 0.0535014 2.68427 
-1.99404 -1.28399 0.179641 -1.5272 0.166346 2.54944 
-1.93099 -1.34319 0.136498 -1.51711 0.0687994 2.59227 
-1.79901 -1.34825 0.152698 -1.50694 0.0559061 2.65748 
-1.93302 -1.28783 0.166231 -1.52495 0.0540067 2.62354 
-2.06881 -1.29824 0.137984 -1.54151 0.0557157 2.62185 
-2.15959 -1.3452 0.180483 -1.51548 0.0296122 2.79206 
-2.3178 -1.18419 0.165223 -1.48718 0.134015 2.58325 
-2.4801 -1.44124 0.180146 -1.51981 0.192692 2.63502 
-2.6003 -1.21823 0.131252 -1.52474 0.0841525 2.62387 
-2.62891 -1.28159 0.155401 -1.51368 0.124483 2.63489 
-2.63907 -1.2076 0.169782 -1.50027 0.0624159 2.67069 
-2.75345 -1.26221 0.140233 -1.50972 0.147056 2.69848 
-2.83853 -1.12808 0.120109 -1.51776 0.264786 2.601 
-2.97221 -1.12998 0.099236 -1.53892 0.0185772 2.68717 
-2.86187 -0.976419 0.101821 -1.52419 0.049674 2.68699 
-2.88774 -1.08635 0.169652 -1.50925 0.296833 2.71057 
-3.07313 -1.11723 0.170337 -1.52418 0.0877179 2.72573 
-3.03401 -1.39734 0.0770412 -1.52138 0.164798 2.76738 
-2.65441 -1.4245 0.113873 -1.52061 0.285369 2.71182 
-2.56766 -1.45052 0.0923191 -1.51942 0.14907 2.6426 
-2.2476 -1.16928 0.0775086 -1.50992 0.191155 2.70984 
-2.2651 -1.09728 0.186716 -1.49823 0.237455 2.73714 
-2.07826 -1.30289 0.162496 -1.52623 0.0585335 2.59152 
-2.14832 -1.31926 0.121579 -1.51479 0.135992 2.62988 
-2.26498 -1.28196 0.139516 -1.49827 0.153815 2.62349 
-2.2023 -1.22106 0.157595 -1.50821 0.165568 2.61888 
-2.27468 -1.2157 0.110012 -1.52193 0.192841 2.68342 
-2.32939 -1.20735 0.0636584 -1.50439 0.327479 2.66955 
-2.2782 -1.44511 0.0107222 -1.54427 0.464859 2.70069 
-2.19216 -1.2425 -0.00882408 -1.48255 0.36398 2.67553 
-2.1554 -1.30502 0.0306107 -1.51556 0.23596 2.65818 
-2.21027 -1.44352 0.0159939 -1.50827 0.156543 2.72651 
-2.17509 -1.39255 0.0880309 -1.51843 0.0680608 2.72802 
-2.26413 -1.54836 0.0699888 -1.54826 0.0487081 2.64721 
-2.11045 -1.47382 0.0740615 -1.53437 0.077026 2.70316 
-2.15351 -1.63249 0.112107 -1.53324 0.0296373 2.65753 
-2.38731 -1.42432 0.165692 -1.53175 0.0647974 2.66673 
-2.55445 -1.59407 0.166805 -1.52961 0.0331592 2.61098 
-2.85118 -1.65637 0.108192 -1.49101 0.152785 2.66891 
-3.12263 -1.72589 0.0708049 -1.48817 0.069194 2.68154 
-2.96956 -1.65655 -0.00741051 -1.55433 0.0361423 2.76247 
-2.79562 -1.54078 0.0541987 -1.55508 0.220939 2.63613 
-2.73826 -1.50071 0.0229819 -1.55123 0.164707 2.5811 
-2.70133 -1.48849 0.046711 -1.55383 0.102371 2.69765 
-2.68217 -1.45611 0.00474732 -1.52335 0.277334 2.64567 
-2.55285 -1.32176 0.0416446 -1.54205 0.429696 2.70254 
-2.54674 -1.31644 0.0827178 -1.52362 0.116981 2.69559 
-2.23153 -1.22245 0.104046 -1.51717 0.0437959 2.70727 
-2.49366 -1.27836 0.133153 -1.51027 0.0594425 2.76673 
-2.24938 -1.1433 0.155531 -1.49967 0.0522154 2.66321 
-2.32132 -1.1147 0.152045 -1.52121 0.164586 2.66579 
-2.46751 -1.2197 0.112286 -1.52414 0.113732 2.68839 
-2.48905 -1.15694 0.0963449 -1.52646 0.274508 2.70885 
-2.42227 -1.36731 0.0573255 -1.55937 0.0840965 2.67935 
-2.4043 -1.32817 0.0806006 -1.5423 0.075457 2.70191 
-2.32952 -1.26754 0.0648717 -1.51699 0.205645 2.67757 
-2.29604 -1.42048 0.084333 -1.52911 0.306958 2.6033 
-2.44144 -1.43574 0.136316 -1.51754 0.286951 2.81527 
-2.63787 -1.33695 0.0891877 -1.54285 0.292219 2.67726 
-2.62005 -1.42298 0.0618621 -1.51503 0.366949 2.64127 
-2.60428 -1.41423 0.035531 -1.5323 0.317797 2.67748 
-2.85497 -1.4607 0.0457939 -1.5117 0.286463 2.69081 
-2.95398 -1.44237 0.00971011 -1.51201 0.186416 2.66733 
-3.04607 -1.49853 0.031848 -1.50027 0.266712 2.75376 
-2.90407 -1.41999 0.0184525 -1.5372 0.130865 2.66415 
-2.72301 -1.42154 0.0626023 -1.54243 0.0799575 2.70743 
-2.81096 -1.41402 0.080073 -1.53706 0.0790387 2.76664 
-2.97453 -1.42694 0.104155 -1.5094 0.098173 2.67409 
-2.91418 -1.47934 0.111652 -1.49254 0.268622 2.71404 
-2.9869 -1.51928 0.179083 -1.51342 0.202535 2.64159 
-3.323 -1.45678 0.161047 -1.51748 0.206988 2.65217 
-3.33358 -1.48043 0.0961834 -1.50917 0.0539224 2.73706 
-3.39846 -1.59077 0.0344965 -1.54847 0.118061 2.6562 
-3.00588 -1.39386 0.0166605 -1.53317 0.0801008 2.67069 
-2.97202 -1.5455 0.0543912 -1.53336 0.0147139 2.76063 
-3.13573 -1.59702 0.040419 -1.54321 0.138813 2.73624 
-2.96489 -1.46834 0.0693985 -1.5329 0.108433 2.63115 
-3.15171 -1.35689 0.0606766 -1.51986 0.0401634 2.59907 
-3.23072 -1.23055 0.0869019 -1.54887 0.0732149 2.63736 
-3.19641 -1.34877 0.047154 -1.52052 0.142211 2.71053 
-3.14305 -1.30815 0.078118 -1.51282 0.18611 2.65967 
-3.28084 -1.41099 0.0843313 -1.5226 0.124917 2.6289 
-3.24454 -1.63897 0.120295 -1.49778 0.10211 2.64521 
-3.32218 -1.70736 0.161201 -1.51186 0.157438 2.64527 
-3.27923 -1.71518 0.0913466 -1.52384 0.127689 2.68389 
-3.47794 -1.65061 -0.00142769 -1.53974 0.111791 2.62832 
-3.29229 -1.4406 0.0531887 -1.53104 0.0497727 2.70132 
-3.56107 -1.71817 0.0551865 -1.53688 0.119285 2.66531 
-3.77056 -1.59694 0.0545238 -1.51189 0.175505 2.72942 
-3.75842 -1.73992 0.0628151 -1.50518 0.184864 2.69634 
-3.68407 -1.4448 0.0342059 -1.50583 0.207856 2.6332 
-3.69479 -1.3753 0.0873219 -1.52964 0.0184934 2.68214 
-3.63297 -1.34603 0.165166 -1.52833 0.228376 2.75972 
-3.60098 -1.1476 0.121988 -1.51637 0.294069 2.64839 
-3.76844 -1.32648 0.0702316 -1.54824 0.0626027 2.71138 
-3.67884 -1.34017 0.0338532 -1.54167 0.0461625 2.71885 
-3.45598 -1.38019 0.0554327 -1.53186 0.0193153 2.66708 
-3.59056 -1.1801 0.105628 -1.54121 0.0658385 2.62851 
-3.5304 -1.02241 0.0844436 -1.51878 0.262658 2.72148 
-3.61725 -1.14061 0.0497425 -1.52226 0.145627 2.60114 
-3.78185 -1.07461 0.0933311 -1.51466 0.166698 2.69556 
-3.81525 -1.09373 0.171683 -1.50497 0.0881514 2.6808 
-3.7086 -1.03326 0.0912005 -1.51692 0.322664 2.73667 
-3.63468 -1.36309 0.0727325 -1.53776 0.0821714 2.84661 
-3.69253 -1.4289 0.05903 -1.54061 0.0691647 2.53392 
-3.55879 -1.47357 0.0603937 -1.54492 0.0221862 2.62866 
-3.60904 -1.27285 0.108772 -1.49972 0.0228132 2.69558 
-3.77691 -1.52723 0.101915 -1.54248 0.138663 2.65304 
-3.97035 -1.46836 0.07382 -1.52632 0.163255 2.64657 
-3.89688 -1.49442 0.0983519 -1.51274 0.167901 2.71456 
-3.50874 -1.43377 0.0931027 -1.52316 0.105325 2.69458 
-3.58868 -1.55628 0.170291 -1.50602 0.0547843 2.67814 
-3.49142 -1.69674 0.154827 -1.50916 0.08874 2.60426 
-3.62802 -1.59404 0.154352 -1.48807 0.117593 2.78914 
-3.63933 -1.53994 0.100094 -1.50305 0.157985 2.62407 
-3.61079 -1.53511 0.0847293 -1.52041 0.129154 2.76737 
-3.66418 -1.4273 0.0513864 -1.52464 0.118024 2.6387 
-3.85829 -1.53642 0.0478897 -1.49259 0.308212 2.71856 
-3.74356 -1.61995 0.00955965 -1.52104 0.119355 2.65869 
-3.94643 -1.57453 0.0277933 -1.54103 0.169584 2.82427 
-3.90283 -1.6088 0.0568383 -1.54339 0.149602 2.76545 
-3.91112 -1.65432 0.0746719 -1.50669 0.11318 2.75727 
-4.08241 -1.74152 0.0409437 -1.52179 0.0790978 2.71045 
-4.07224 -2.01197 0.0702101 -1.52388 0.048416 2.78974 
-4.05582 -2.12521 0.028903 -1.52259 0.0582442 2.65945 
-4.04358 -2.07865 0.0424526 -1.52932 0.0935624 2.65529 
-4.1665 -2.03746 0.061342 -1.55729 0.0743952 2.69557 
-3.90101 -1.89387 0.0667611 -1.54663 0.221713 2.7 
-3.72189 -1.93751 0.0523307 -1.51317 0.210769 2.66781 
-3.90543 -1.65385 0.0412116 -1.52744 0.315329 2.66172 
-4.05078 -1.53922 0.0795917 -1.55127 0.171699 2.68443 
-3.90931 -1.82433 0.0486705 -1.51774 0.0496726 2.67748 
-3.75273 -2.00136 0.039352 -1.52708 0.0927839 2.72219 
-3.65863 -2.37081 0.0454558 -1.54225 0.0891221 2.6591 
-3.46479 -2.3141 0.0504514 -1.52223 0.0258756 2.68651 
-3.40205 -2.17695 0.0192187 -1.56263 0.190411 2.61123 
-3.46057 -2.16657 0.0501565 -1.53182 0.180833 2.78279 
-3.52949 -2.1053 -0.01819 -1.55245 0.151459 2.74031 
-3.49809 -2.34804 -0.0321498 -1.53892 0.126204 2.57186 
-3.49746 -2.34076 -0.0154724 -1.5458 0.142534 2.63028 
-3.72673 -2.28729 -0.0191722 -1.53029 0.447714 2.70054 
-3.74104 -2.14291 0.00894438 -1.52221 0.325988 2.65779 
-3.37257 -2.01778 0.0449229 -1.52947 0.135556 2.65685 
-3.04549 -1.93402 0.0690083 -1.55211 0.137586 2.72412 
-2.80391 -1.97226 0.00981156 -1.52272 0.0316138 2.77542 
-3.04854 -1.9299 0.0173034 -1.53354 0.108201 2.63247 
-3.03589 -2.03568 0.104526 -1.53609 0.245612 2.66739 
-3.10569 -1.97873 0.0740203 -1.52972 0.111034 2.56325 
-3.27294 -1.95155 0.133532 -1.52186 0.176585 2.59976 
-3.33822 -1.65102 0.102215 -1.50814 0.119002 2.60381 
-3.51088 -1.76727 0.00144253 -1.51608 0.186519 2.75345 
-3.35522 -1.6891 0.0483594 -1.51795 0.141458 2.64052 
-3.52223 -1.92676 0.0328686 -1.53517 0.27002 2.66378 
-3.40381 -1.81221 0.0759964 -1.5083 0.16059 2.70634 
-3.11842 -1.5914 0.022228 -1.53975 0.0444899 2.6971 
-3.20517 -1.49185 0.0409969 -1.53933 0.0550769 2.68856 
-3.23428 -1.43347 0.0291965 -1.55488 0.2711 2.66283 
-3.34638 -1.1688 0.0378262 -1.5167 0.210369 2.69347 
-3.32046 -1.12965 0.0906077 -1.53841 0.148868 2.76335 
-3.26975 -1.12253 0.0531347 -1.51114 0.151943 2.80718 
-3.37974 -1.25099 0.0708861 -1.51272 0.108742 2.64293 
-3.43651 -1.21601 0.066753 -1.51358 0.0922726 2.67636 
-3.09539 -1.22358 0.162561 -1.50959 0.0702097 2.66779 
-3.33807 -1.37105 0.126935 -1.52861 0.124706 2.66702 
-3.18608 -1.5481 0.111164 -1.52893 0.0294631 2.61899 
-3.09875 -1.53902 0.0894674 -1.49476 0.106389 2.70024 
-3.25439 -1.35458 0.0628147 -1.54046 0.125891 2.62505 
-3.11482 -1.31542 0.0844974 -1.53657 0.131659 2.61411 
-3.00459 -1.35862 0.0155851 -1.54444 0.0269069 2.7454 
-2.87947 -1.64369 0.0641564 -1.52679 0.141033 2.68326 
-2.7921 -1.60418 0.0787019 -1.51512 0.0866299 2.62526 
-2.72077 -1.43576 0.147936 -1.51612 0.081416 2.61296 
-2.52031 -1.54223 0.153574 -1.52625 0.134343 2.72187 
-2.43123 -1.52471 0.121611 -1.49505 0.32244 2.72958 
-2.39594 -1.59677 0.110174 -1.52135 0.0948978 2.68424 
-2.3621 -1.45789 0.1315 -1.49931 0.151923 2.58195 
-2.11987 -1.48222 0.104842 -1.50431 0.214253 2.73264 
-1.98639 -1.34584 0.1575 -1.49887 0.0514796 2.703 
-1.72803 -1.34051 0.0943787 -1.49931 0.0837162 2.70119 
-1.88278 -1.43177 0.105435 -1.51158 0.0914392 2.78932 
-1.9615 -1.5588 0.0868333 -1.50616 0.185615 2.70991 
-1.98462 -1.39027 0.010407 -1.52122 0.222845 2.63972 
-1.86822 -1.56548 0.0330916 -1.51457 0.149872 2.62758 
-1.92951 -1.78827 -0.000391879 -1.53335 0.260701 2.60951 
-2.00169 -1.70157 0.0335588 -1.54429 0.0593732 2.61151 
-1.89273 -1.57783 0.0822209 -1.51128 0.174146 2.69174 
-1.9164 -1.45408 0.102607 -1.53676 0.176984 2.57351 
-1.8025 -1.33875 0.133676 -1.51361 0.0236944 2.54729 
-1.71364 -1.27466 0.0865 -1.52822 0.258714 2.59102 
-1.83514 -1.10591 0.0458525 -1.54906 0.0473088 2.61587 
-2.0258 -1.25442 0.0702202 -1.53571 0.05609 2.60504 
-2.33075 -1.37419 0.116714 -1.52353 0.0425557 2.56256 
-2.05926 -1.22857 0.101576 -1.51471 0.116544 2.65371 
-2.22988 -1.48324 0.118468 -1.50082 0.108591 2.56418 
-2.27283 -1.6649 0.125949 -1.52127 0.0713614 2.56413 
-2.37862 -1.8052 0.0654311 -1.51873 0.131542 2.68977 
-2.5783 -1.64032 0.101196 -1.53221 0.18472 2.70548 
-2.73888 -1.50127 0.173028 -1.52434 0.119423 2.61088 
-2.58569 -1.7054 0.164604 -1.52539 0.0744356 2.65777 
-2.50434 -1.58087 0.206017 -1.53938 0.232358 2.60496 
-2.45723 -1.70055 0.244084 -1.50282 0.188878 2.6443 
-2.26975 -1.72547 0.207751 -1.50068 0.0785105 2.61638 
-2.34544 -1.56527 0.163773 -1.49285 0.0833315 2.62242 
-2.54119 -1.41034 0.120828 -1.53489 0.0757673 2.52937 
-2.73592 -1.36605 0.0759804 -1.52108 0.164156 2.66096 
-2.63059 -1.15666 0.128453 -1.5302 0.0970108 2.61456 
-2.75918 -1.30681 0.167164 -1.48801 0.0198195 2.78718 
-2.77992 -1.2884 0.189994 -1.50613 0.0666484 2.74385 
-2.76647 -1.38192 0.154776 -1.53055 0.0939255 2.70437 
-2.59098 -1.65412 0.0908556 -1.52173 0.111672 2.76355 
-2.5304 -1.36796 0.122204 -1.53475 0.124014 2.71901 
-2.44858 -1.4347 0.0898636 -1.54073 0.0647609 2.63737 
-2.23879 -1.48018 0.115315 -1.52986 0.10871 2.70549 
-2.34062 -1.62641 0.111639 -1.52651 0.101894 2.70798 
-2.24824 -1.61878 0.0505204 -1.50666 0.113546 2.71627 
-2.37624 -1.41875 0.0817306 -1.50198 0.30119 2.65727 
-2.37469 -1.32711 0.0684683 -1.52106 0.246183 2.70292 
-2.59467 -1.32516 0.0984279 -1.51269 0.268021 2.68013 
-2.75122 -1.52647 0.0612851 -1.51707 0.231883 2.7022 
-2.77494 -1.34411 0.0647619 -1.52457 0.141238 2.69666 
-2.6342 -1.41937 0.131686 -1.52039 0.0487861 2.60695 
-2.61702 -1.57832 0.075811 -1.53416 0.102486 2.70191 
-2.5172 -1.36715 0.113427 -1.53249 0.0580064 2.72908 
-2.63705 -1.25139 0.183131 -1.49622 0.0828733 2.57367 
-2.83364 -1.11147 0.174056 -1.51434 0.0982962 2.68056 
-2.85736 -1.18912 0.232399 -1.51708 0.209701 2.58329 
-2.78811 -1.25085 0.168218 -1.4979 0.23763 2.60855 
-2.80638 -1.18593 0.223759 -1.52297 0.368744 2.55465 
-2.75253 -1.46278 0.233273 -1.52156 0.222232 2.63688 
-2.57226 -1.53148 0.212475 -1.50367 0.254493 2.64883 
-2.57602 -1.41371 0.206185 -1.4962 0.268223 2.62232 
-2.47032 -1.22705 0.199648 -1.47687 0.2806 2.68635 
-2.50308 -1.21865 0.166379 -1.50059 0.250944 2.70548 
-2.65706 -1.09391 0.185751 -1.49104 0.179679 2.68623 
-2.41158 -1.31078 0.169088 -1.51259 0.032217 2.59373 
-2.27723 -1.66625 0.119876 -1.51245 0.0650402 2.55848 
-2.48499 -1.65503 0.149821 -1.52713 0.0856826 2.63585 
-2.5961 -1.61246 0.136797 -1.52807 0.0565291 2.71368 
-2.3187 -1.74716 0.143786 -1.52033 0.0948372 2.7082 
-2.35623 -1.49615 0.107339 -1.51135 0.101159 2.68448 
-2.44335 -1.416 0.0654584 -1.5271 0.163744 2.64112 
-2.05434 -1.24928 0.0715106 -1.54849 0.184077 2.53453 
-1.90948 -1.16197 0.107306 -1.5223 0.0948842 2.58057 
-1.99469 -1.12563 0.134494 -1.5325 0.164716 2.64658 
-2.12451 -1.10718 0.0994267 -1.52056 0.0487784 2.68838 
-2.32041 -1.06595 0.0916622 -1.54552 0.0843389 2.65576 
-2.19277 -1.13447 0.0352087 -1.54151 0.199516 2.73913 
-2.43831 -1.17693 0.0687734 -1.52767 0.193535 2.71809 
-2.40927 -1.14593 0.102463 -1.49789 0.125702 2.72864 
-2.42308 -1.03888 0.143227 -1.52295 0.18249 2.59199 
-2.56997 -0.979576 0.105268 -1.52372 0.211307 2.70928 
-2.5331 -1.23284 0.0868505 -1.53119 0.0993088 2.70758 
-2.56481 -1.2055 0.178007 -1.54365 0.226659 2.65348 
-2.66004 -1.23802 0.160381 -1.47796 0.223262 2.61261 
-2.80383 -1.17682 0.132006 -1.49602 0.304994 2.66245 
-2.65975 -1.19631 0.133965 -1.55192 0.125592 2.6757 
-2.81746 -1.35962 0.128907 -1.51872 0.201814 2.65443 
-2.63386 -1.37459 0.0855538 -1.524 0.146424 2.67049 
-2.68847 -1.36177 0.0545331 -1.5196 0.0821068 2.63342 
-2.80868 -1.42713 0.0643817 -1.51524 0.18401 2.6108 
-2.92935 -1.2244 0.0491369 -1.52648 0.105078 2.65405 
-2.72313 -1.35118 0.0808406 -1.51936 0.163028 2.70692 
-2.89113 -1.24503 0.0842643 -1.5387 0.0237752 2.70872 
-3.05662 -1.25554 0.0673722 -1.53476 0.0504466 2.71931 
-3.07992 -1.20758 0.0816395 -1.52333 0.228647 2.69042 
-2.94842 -1.33265 0.0429206 -1.53388 0.195905 2.67519 
-2.80585 -1.52177 0.0504963 -1.52751 0.0896822 2.66697 
-2.63368 -1.45242 0.106638 -1.49799 0.0284333 2.64047 
-2.6351 -1.51946 0.14341 -1.49612 0.172761 2.59843 
-2.70923 -1.58337 0.144635 -1.50207 0.235896 2.58736 
-2.82552 -1.53314 0.117518 -1.5337 0.11648 2.66963 
-2.55787 -1.51034 0.130472 -1.52508 0.0537984 2.7106 
-2.38293 -1.41653 0.128066 -1.50618 0.16627 2.62601 
-2.45497 -1.35987 0.0533757 -1.55161 0.111528 2.53853 
-2.8168 -1.28239 0.0822847 -1.54973 0.162191 2.61255 
-2.8138 -1.18753 0.0688899 -1.55202 0.20121 2.67137 
-2.45689 -1.1806 0.0574375 -1.52559 0.368612 2.68254 
-2.29176 -1.19989 0.0985688 -1.51815 0.199873 2.64503 
-2.42559 -1.20994 0.120378 -1.50763 0.100919 2.67547 
-2.36122 -1.23638 0.0997519 -1.53652 0.112112 2.58891 
-2.55943 -1.41344 0.0504505 -1.55579 0.055824 2.63077 
-2.24869 -1.35729 0.0241984 -1.54868 0.0917979 2.69164 
-2.44541 -1.24383 0.0472094 -1.5177 0.122427 2.67371 
-2.38528 -1.32529 0.0267586 -1.5366 0.156458 2.67742 
-2.70654 -1.42235 0.0152912 -1.50784 0.296331 2.59421 
-2.49708 -1.5146 0.0309892 -1.54748 0.0601189 2.68709 
-2.45978 -1.59269 0.0506293 -1.51713 0.0148059 2.73931 
-2.38119 -1.343 0.0225469 -1.52899 0.185038 2.58672 
-2.47695 -1.39122 0.0290438 -1.51449 0.123557 2.73863 
-2.4733 -1.55989 0.0860718 -1.49996 0.152658 2.61462 
-2.43679 -1.43651 0.0556802 -1.52196 0.088324 2.59485 
-2.50299 -1.79677 0.0628631 -1.53191 0.0953131 2.61315 
-2.21811 -1.7769 0.0412433 -1.53775 0.0544127 2.79804 
-2.23033 -1.75337 0.0966926 -1.51144 0.136826 2.71133 
-2.06606 -1.76394 0.107135 -1.51385 0.107607 2.6517 
-2.07998 -1.61672 0.0622665 -1.51266 0.110547 2.76897 
-2.21928 -1.79374 0.066347 -1.49746 0.18902 2.74625 
-2.28895 -1.67495 0.0787465 -1.54798 0.0388682 2.54237 
-2.33083 -1.61425 0.0868455 -1.52731 0.174347 2.54411 
-2.68141 -1.49403 0.188958 -1.53174 0.200844 2.60241 
-2.71678 -1.65146 0.186381 -1.49553 0.388069 2.63568 
-2.60716 -1.58237 0.145768 -1.5246 0.277416 2.63684 
-2.70815 -1.53869 0.117161 -1.49163 0.134827 2.65053 
-2.63355 -1.47598 0.0819668 -1.51529 0.0912806 2.73869 
-2.76968 -1.17519 0.0671509 -1.5308 0.0665226 2.66015 
-2.76744 -1.1313 0.0933357 -1.49698 0.0579334 2.73819 
-2.68329 -1.11805 0.0828758 -1.50287 0.26435 2.71613 
-2.57954 -1.15476 0.0919217 -1.5419 0.041816 2.67398 
-2.83061 -0.949597 0.110215 -1.51531 0.0273338 2.63943 
-2.91638 -1.06022 0.120185 -1.54413 0.0538512 2.64348 
-2.86773 -1.09918 0.0823837 -1.51663 0.171905 2.64979 
-2.85931 -1.3256 0.0917784 -1.52392 0.0895783 2.65206 
-2.74068 -1.3231 0.0514798 -1.54468 0.111642 2.63195 
-3.00349 -1.38496 0.049178 -1.5369 0.0630955 2.64485 
-2.82091 -1.37568 0.0696316 -1.5059 0.086885 2.69425 
-2.74861 -1.40294 0.0751694 -1.50286 0.127472 2.64751 
-2.71275 -1.64719 0.105675 -1.49781 0.11443 2.65457 
-2.45413 -1.64501 0.14241 -1.50998 0.0110889 2.65902 
-2.46162 -1.58402 0.147235 -1.51118 0.132022 2.67554 
-2.35525 -1.35094 0.194283 -1.50355 0.137603 2.70448 
-2.30061 -1.45134 0.183305 -1.5006 0.236784 2.71766 
-2.33827 -1.55079 0.175965 -1.53533 0.312758 2.66058 
-2.12195 -1.36319 0.179648 -1.50602 0.317002 2.71981 
-2.1524 -1.35407 0.143889 -1.53275 0.161609 2.63645 
-2.0468 -1.52737 0.132825 -1.50092 0.0322367 2.67307 
-1.97126 -1.28495 0.10681 -1.48935 0.130951 2.6521 
-2.09888 -1.08632 0.103737 -1.50087 0.329338 2.69919 
-1.99299 -1.38416 0.0848085 -1.49147 0.173674 2.57641 
-2.09128 -1.48708 0.0649337 -1.54029 0.200369 2.65954 
-2.32707 -1.32998 0.048246 -1.53843 0.16959 2.62467 
-2.26397 -1.19145 0.0508906 -1.52639 0.182898 2.63646 
-2.51338 -1.17948 0.121012 -1.5003 0.233901 2.64646 
-2.50682 -1.18004 0.147149 -1.51337 0.0650805 2.73236 
-2.562 -1.42955 0.169568 -1.51532 0.0511419 2.70508 
-2.34368 -1.19352 0.138512 -1.5271 0.0767904 2.67307 
-2.17894 -1.32818 0.126795 -1.49454 0.0390688 2.60946 
-2.20942 -1.19343 0.0833588 -1.52157 0.0470188 2.74328 
-2.0774 -1.20832 0.0928834 -1.52772 0.0669127 2.72795 
-1.94516 -1.35236 0.0831395 -1.50766 0.150326 2.68316 
-1.95276 -1.57606 0.11792 -1.50898 0.184279 2.63688 
-2.02739 -1.62779 0.136575 -1.51171 0.154344 2.67907 
-1.91091 -1.60225 0.125167 -1.53105 0.128836 2.65543 
-1.81029 -1.41721 0.114603 -1.51832 0.204041 2.71541 
-1.90611 -1.42235 0.159607 -1.50862 0.148619 2.64006 
-2.04722 -1.3549 0.120595 -1.53911 0.0822986 2.72834 
-2.13418 -1.25576 0.173888 -1.50931 0.152163 2.76619 
-2.13461 -1.35858 0.148376 -1.52511 0.0837889 2.59662 
-2.05278 -1.17093 0.156634 -1.51466 0.0879461 2.66398 
-1.90694 -0.982013 0.130074 -1.53217 0.0777045 2.53097 
-2.16493 -1.26742 0.128991 -1.51506 0.188714 2.61419 
-2.20701 -1.3017 0.151382 -1.51277 0.212853 2.68769 
-2.43953 -1.48875 0.136437 -1.50546 0.128741 2.65553 
-2.63814 -1.64389 0.133093 -1.53936 0.226924 2.65315 
-2.50929 -1.61288 0.131845 -1.52992 0.109013 2.65348 
-2.37258 -1.76071 0.175896 -1.518 0.127784 2.58397 
-2.59138 -1.55913 0.171736 -1.53404 0.274299 2.632 
-2.75193 -1.83559 0.135793 -1.52673 0.286187 2.69021 
-2.64711 -2.18541 0.155453 -1.52746 0.390296 2.7002 
-2.66308 -2.24353 0.138292 -1.50866 0.240725 2.5809 
-2.6394 -2.27538 0.0564759 -1.48281 0.376727 2.64512 
-2.67469 -2.18579 -0.0574438 -1.4807 0.411992 2.73879 
-2.58254 -2.13271 -0.16299 -1.52555 0.32499 2.67084 
-2.88208 -1.79602 -0.199485 -1.51513 0.710163 2.83332 
-2.97601 -1.77908 -0.209121 -1.54553 0.525218 2.65303 
-3.01131 -1.84022 -0.280428 -1.5215 0.551527 2.84238 
-2.95028 -1.80547 -0.258436 -1.51795 0.716896 2.62409 
-3.12876 -1.9578 -0.281935 -1.53181 0.815192 2.73346 
-3.22909 -1.75344 -0.313407 -1.52094 0.85877 2.66876 
-3.28821 -1.86699 -0.248962 -1.52976 0.62828 2.71058 
-3.32311 -1.84411 -0.30035 -1.50909 0.869315 2.62124 
-3.36348 -1.85647 -0.343975 -1.53088 0.828817 2.76398 
-3.28608 -1.97766 -0.295277 -1.53169 0.827634 2.72093 
-3.35598 -1.82241 -0.228748 -1.5141 0.861063 2.65987 
-3.36764 -1.8557 -0.23036 -1.50512 0.689481 2.781 
-3.4515 -1.80498 -0.216943 -1.50779 0.80138 2.62858 
-3.28575 -1.69283 -0.154347 -1.4737 0.751553 2.71667 
-3.17569 -1.48233 -0.139122 -1.48955 0.796377 2.67913 
-3.0694 -1.55956 -0.127386 -1.51662 0.713249 2.63068 
-3.06694 -1.65055 -0.0914497 -1.47571 0.682987 2.76131 
-3.06627 -1.64569 -0.0601566 -1.46482 0.67611 2.76993 
-2.99206 -1.65871 -0.0684091 -1.47497 0.600469 2.69495 
-2.97783 -1.56083 -0.0384376 -1.52305 0.493011 2.66287 
-2.95078 -1.59806 -0.00503572 -1.51612 0.331071 2.74097 
-2.91276 -1.57326 -0.00667127 -1.53454 0.189852 2.8061 
-3.19885 -1.55179 -0.0165613 -1.55586 0.255787 2.77741 
-2.99375 -1.6679 0.0135094 -1.53693 0.370642 2.73489 
-3.17289 -1.72753 0.0138305 -1.52538 0.0782938 2.70184 
-3.1735 -1.81473 0.0540256 -1.54814 0.0385826 2.66824 
-3.31924 -1.90936 0.0321233 -1.51838 0.0482245 2.73693 
-3.41697 -1.9335 0.0242098 -1.55168 0.0128942 2.69282 
-3.26699 -2.09125 0.0576335 -1.56303 0.042986 2.72858 
-3.39465 -1.8646 0.0781094 -1.54077 0.0309645 2.54557 
-3.42357 -1.93125 0.0749317 -1.5358 0.216754 2.5711 
-3.50676 -1.90779 0.0838423 -1.52022 0.182427 2.55456 
-3.54208 -1.67591 0.0855631 -1.52115 0.034787 2.65382 
-3.48462 -1.81588 0.150919 -1.53376 0.269533 2.65226 
-3.76149 -1.91778 0.114008 -1.51082 0.100284 2.6577 
-3.79553 -1.85213 0.106042 -1.52939 0.0528175 2.74057 
-3.87129 -1.7333 0.125654 -1.52698 0.0978002 2.61364 
-3.97494 -1.63347 0.0566163 -1.52074 0.28674 2.74706 
-3.96179 -1.65105 0.0916817 -1.53245 0.170001 2.66905 
-3.87633 -1.66764 0.0864183 -1.52361 0.279424 2.63798 
-3.64612 -1.6048 0.185586 -1.50267 0.356596 2.73341 
-3.65086 -1.56157 0.155126 -1.53473 0.157512 2.54587 
-3.70925 -1.45774 0.120587 -1.52531 0.317618 2.61943 
-3.6473 -1.77102 0.0863808 -1.49585 0.477711 2.64602 
-3.75675 -1.79598 0.135584 -1.52204 0.236316 2.57174 
-3.95737 -1.89565 0.177027 -1.47008 0.28186 2.63148 
-4.00201 -1.73837 0.0748025 -1.51172 0.323685 2.77486 
-4.01337 -1.82639 0.038404 -1.51452 0.291774 2.73952 
-3.93017 -1.8068 0.0475433 -1.53988 0.0333235 2.69429 
-3.99779 -1.70358 0.0853327 -1.49893 0.16071 2.5921 
-3.94335 -1.80765 0.114029 -1.52222 0.129209 2.66338 
-3.94871 -1.79914 0.121475 -1.51546 0.236828 2.68932 
-3.86083 -1.68622 0.124044 -1.49556 0.196788 2.63031 
-3.77374 -1.48396 0.0829935 -1.50568 0.196224 2.65846 
-3.73371 -1.67535 0.0916926 -1.50082 0.236091 2.64052 
-3.7565 -1.5297 0.0392505 -1.54083 0.228845 2.74879 
-3.54408 -1.41726 0.0599608 -1.51386 0.120439 2.65728 
-3.56271 -1.54631 0.0894189 -1.52434 0.196701 2.72661 
-3.46453 -1.52427 0.124858 -1.52651 0.0840303 2.67224 
-3.49213 -1.57723 0.0658307 -1.52372 0.0524301 2.62954 
-3.57895 -1.46643 0.0510487 -1.5164 0.024421 2.69264 
-3.54262 -1.55958 0.107117 -1.48905 0.108622 2.76521 
-3.47209 -1.42449 0.0959722 -1.50654 0.238928 2.64492 
-3.71403 -1.43011 0.0491309 -1.52288 0.196814 2.71462 
-3.81911 -1.36692 0.111652 -1.52594 0.162861 2.64144 
-3.98057 -1.22086 0.179391 -1.48448 0.219998 2.81478 
-4.18041 -1.32844 0.238551 -1.5173 0.4109 2.71134 
-3.93522 -1.47738 0.191538 -1.53371 0.349275 2.63824 
-3.97511 -1.2954 0.163913 -1.51257 0.430348 2.69858 
-4.00728 -1.15052 0.0184001 -1.51762 0.240817 2.73233 
-3.9884 -1.28003 0.0768625 -1.52312 0.192164 2.66446 
-4.07004 -1.36602 0.0871735 -1.51017 0.19568 2.68722 
-4.06087 -1.48255 0.0482275 -1.5347 0.229305 2.7079 
-4.19409 -1.31858 0.0431265 -1.51663 0.14274 2.62315 
-3.96098 -1.34968 0.10172 -1.53762 0.0511639 2.71712 
-4.13125 -1.3944 0.0597114 -1.50589 0.176891 2.65183 
-4.12919 -1.44842 0.0490859 -1.53825 0.0174346 2.6394 
-3.92554 -1.70603 0.0624057 -1.50766 0.0617879 2.82949 
-3.97746 -1.64121 0.0872577 -1.52787 0.0386679 2.74688 
-3.89789 -1.33962 0.0728474 -1.51138 0.0666116 2.79662 
-3.91122 -1.19245 0.116668 -1.49206 0.126268 2.65238 
-3.81212 -1.20443 0.088353 -1.50876 0.105053 2.59171 
-3.69732 -1.34511 0.0728711 -1.51847 0.139984 2.64966 
-3.78719 -1.48195 0.0904397 -1.52326 0.0893283 2.6401 
-3.78472 -1.68257 0.099448 -1.5234 0.0460285 2.65437 
-3.59547 -1.90763 0.00830584 -1.50218 0.308192 2.61315 
-3.44769 -2.12602 0.0722476 -1.51164 0.380687 2.67344 
-3.38231 -2.1335 0.12994 -1.53632 0.266137 2.70252 
-3.34156 -2.14363 0.121108 -1.51861 0.299797 2.72568 
-3.50987 -2.03345 0.118621 -1.50684 0.377349 2.70894 
-3.74919 -2.12723 0.0464798 -1.50277 0.385952 2.60633 
-3.63604 -2.16938 0.142304 -1.4932 0.269939 2.68603 
-3.36806 -1.97466 0.04424 -1.54585 0.141627 2.63173 
-3.46292 -1.84779 0.0376684 -1.52031 0.194804 2.59458 
-3.40227 -1.84375 0.0665061 -1.50034 0.196865 2.66912 
-3.3925 -1.73146 0.101672 -1.54173 0.11041 2.77881 
-3.56888 -1.67508 0.0899283 -1.52505 0.294882 2.76882 
-3.61523 -1.76565 0.12504 -1.50713 0.318145 2.74581 
-3.73048 -2.16392 0.0948749 -1.50654 0.260536 2.8033 
-3.65054 -2.17867 0.0777375 -1.5127 0.340996 2.55677 
-3.36926 -2.14685 0.0498679 -1.53965 0.335467 2.62377 
-3.4252 -2.14435 0.0435145 -1.5264 0.207988 2.68069 
-3.32984 -2.00897 0.0587861 -1.51086 0.292642 2.70599 
-3.22513 -1.86872 0.0428506 -1.54442 0.273563 2.72461 
-3.27988 -2.0841 0.0337084 -1.55009 0.0869919 2.67426 
-3.14732 -2.00061 0.0386399 -1.53241 0.0358236 2.73278 
-3.09037 -1.98972 0.0388055 -1.54318 0.0610255 2.71265 
-3.08098 -1.8787 0.0298293 -1.52281 0.0342351 2.67792 
-2.93802 -1.78298 0.0558541 -1.53813 0.0899074 2.60466 
-3.05764 -1.85862 -0.0157967 -1.54391 0.0979767 2.72624 
-3.22918 -1.9075 0.018366 -1.53136 0.199777 2.78305 
-2.89316 -1.76941 0.0605025 -1.52848 0.0992555 2.71295 
-3.11357 -1.713 0.0819417 -1.517 0.147391 2.75989 
-2.97808 -1.62134 0.131258 -1.52202 0.0956965 2.57954 
-2.93921 -1.54447 0.123724 -1.50062 0.0888603 2.63616 
-2.80562 -1.4889 0.084938 -1.5157 0.0179235 2.78716 
-2.82897 -1.61328 0.102239 -1.52867 0.173023 2.52782 
-2.87373 -1.69721 0.106942 -1.54155 0.219298 2.7077 
-2.52508 -1.63571 0.0893745 -1.53412 0.0429173 2.70493 
-2.61717 -1.27792 0.0751066 -1.53774 0.0293107 2.65061 
-2.76624 -1.45685 0.0687185 -1.5373 0.0144702 2.63429 
-2.65756 -1.4541 0.131419 -1.50034 0.0725467 2.67252 
-2.76372 -1.39444 0.163762 -1.53153 0.146403 2.60746 
-2.63063 -1.16072 0.208432 -1.51769 0.278302 2.68882 
-2.47153 -1.19676 0.218118 -1.55711 0.0468499 2.63792 
-2.37869 -1.20609 0.228126 -1.51306 0.0287781 2.63095 
-2.35509 -1.31543 0.116113 -1.48205 0.0869741 2.7177 
-2.19415 -1.08394 0.0792704 -1.52684 0.237023 2.65437 
-2.07793 -0.978404 0.0914999 -1.51894 0.205679 2.62327 
-2.06037 -1.00566 0.133775 -1.49685 0.301301 2.68893 
-1.98872 -1.04207 0.15551 -1.51755 0.140818 2.58023 
-2.18202 -1.02103 0.153209 -1.52081 0.135715 2.58842 
-2.11722 -0.974061 0.103558 -1.51381 0.168045 2.64852 
-2.17574 -1.06024 0.0633075 -1.50639 0.22007 2.66476 
-2.27474 -1.11503 0.119719 -1.51039 0.090479 2.71719 
-2.31185 -1.27285 0.12273 -1.51578 0.0997328 2.64593 
-2.20757 -1.20361 0.215288 -1.51196 0.061503 2.67842 
-2.14354 -1.03029 0.22137 -1.52481 0.073523 2.60261 
-2.1768 -1.11527 0.225616 -1.49099 0.077829 2.69622 
-2.34603 -1.30198 0.160143 -1.4896 0.023592 2.75897 
-2.31637 -1.67621 0.103024 -1.52703 0.273076 2.74649 
-2.13804 -1.64857 0.12574 -1.52674 0.0646441 2.70572 
-2.21331 -1.8631 0.0835386 -1.52071 0.0794141 2.6438 
-2.27465 -1.64094 0.107372 -1.52629 0.0797235 2.7316 
-2.32021 -1.52614 0.0831734 -1.53859 0.160088 2.61919 
-2.48846 -1.2864 0.0243655 -1.49556 0.234505 2.58809 
-2.52461 -1.23556 0.0917845 -1.53395 0.2189 2.69339 
-2.61638 -1.36283 0.0592187 -1.51138 0.0971777 2.75953 
-2.46303 -1.28334 0.106372 -1.50778 0.0862253 2.69497 
-2.63746 -1.22337 0.12125 -1.51146 0.0838443 2.72039 
-2.25611 -1.20474 0.139374 -1.5117 0.11429 2.68534 
-2.16215 -1.30484 0.15744 -1.47752 0.177966 2.68259 
-2.33031 -1.35556 0.141503 -1.4878 0.121133 2.68766 
-2.33827 -1.45188 0.11012 -1.51944 0.0901269 2.67219 
-2.26385 -1.38359 0.0701 -1.51289 0.089464 2.69 
-2.1423 -1.29686 0.0682332 -1.53292 0.153916 2.63155 
-2.05135 -1.42881 0.108154 -1.51937 0.133593 2.60992 
-1.99649 -1.29256 0.085482 -1.54828 0.167675 2.65225 
-1.99533 -1.47407 0.0751148 -1.52151 0.152749 2.74226 
-1.98853 -1.44546 0.0435748 -1.51528 0.207672 2.64987 
-2.03484 -1.43548 0.102785 -1.53693 0.0518761 2.62276 
-2.21136 -1.2669 0.0285634 -1.54154 0.167041 2.60982 
-2.1444 -1.22722 0.0363469 -1.55075 0.167706 2.6408 
-2.27286 -1.33552 0.0602369 -1.52779 0.182794 2.68768 
-2.26175 -1.38194 0.0528676 -1.515 0.196573 2.73198 
-2.37629 -1.30746 0.0723566 -1.502 0.0157124 2.64215 
-2.39628 -1.36612 0.144434 -1.48172 0.0298425 2.6316 
-2.50994 -1.54436 0.168816 -1.48172 0.0281795 2.62712 
-2.64989 -1.27636 0.183919 -1.52178 0.262237 2.6884 
-2.75308 -1.2148 0.117643 -1.48122 0.166152 2.78728 
-2.97615 -1.21909 0.112979 -1.50163 0.225249 2.60182 
-2.81811 -1.38641 0.114396 -1.50904 0.262317 2.60549 
-2.80022 -1.60116 0.0344839 -1.53013 0.268768 2.80223 
-2.73743 -1.51758 0.0115903 -1.4905 0.461415 2.68723 
-2.74103 -1.53859 -0.0547438 -1.50523 0.506447 2.70814 
-2.97067 -1.44007 -0.0797154 -1.53176 0.329462 2.70134 
-2.9789 -1.43017 -0.0591797 -1.50139 0.499916 2.66565 
-2.89416 -1.24826 0.00587366 -1.49181 0.284212 2.65101 
-2.92591 -1.23788 0.0673671 -1.52042 0.312589 2.64195 
-2.87847 -1.37764 0.0703078 -1.55004 0.0217224 2.66942 
-2.94595 -1.78568 0.0250235 -1.52994 0.0107831 2.67913 
-2.97375 -1.75971 0.0148527 -1.52532 0.205296 2.74807 
-3.02151 -1.95287 0.02345 -1.52806 0.21543 2.74996 
-2.86895 -1.97986 0.0764054 -1.52118 0.155569 2.76084 
-2.90037 -1.91905 0.0654326 -1.52783 0.0752517 2.7675 
-3.2626 -1.87921 0.157025 -1.51244 0.226386 2.68706 
-3.23922 -1.95003 0.10003 -1.51377 0.109587 2.6156 
-3.36135 -1.89678 0.140185 -1.52094 0.0779853 2.51589 
-3.36447 -1.7416 0.0719601 -1.50586 0.155675 2.66233 
-3.5009 -1.69319 0.0610333 -1.51572 0.33673 2.69776 
-3.49815 -1.42486 0.0369261 -1.49451 0.209091 2.67715 
-3.48922 -1.27934 -0.00504942 -1.54337 0.216243 2.7543 
-3.42675 -1.34553 -0.0457428 -1.52899 0.242409 2.71037 
-3.18117 -1.26185 -0.00909 -1.51886 0.168001 2.71011 
-3.40082 -1.31992 0.0248002 -1.5481 0.119109 2.77637 
-3.67588 -1.5272 -0.0467119 -1.53626 0.15086 2.66318 
-3.63389 -1.45834 -0.0183076 -1.55033 0.025164 2.6453 
-3.67602 -1.49189 0.00626112 -1.55003 0.0445692 2.69988 
-3.76213 -1.37932 0.0335496 -1.54893 0.149429 2.71716 
-3.65053 -1.29557 0.0766865 -1.53974 0.106554 2.66599 
-3.63807 -1.16622 0.0267949 -1.49966 0.309748 2.72046 
-3.65697 -1.24396 0.090588 -1.52765 0.194954 2.62537 
-3.60589 -1.40127 0.132802 -1.50817 0.253458 2.58497 
-3.51101 -1.60145 0.0642316 -1.54174 0.0587409 2.63523 
-3.47708 -1.66756 0.111099 -1.49556 0.192161 2.65516 
-3.4794 -1.77048 0.147436 -1.50851 0.158551 2.72977 
-3.5582 -1.72005 0.122705 -1.50598 0.107852 2.62012 
-3.5707 -1.69084 0.094227 -1.51475 0.0932709 2.59149 
-3.77578 -1.71695 0.0734532 -1.5323 0.048007 2.68567 
-3.79445 -1.7181 0.0619421 -1.52502 0.224327 2.64652 
-3.89742 -1.66902 0.0605811 -1.52829 0.223282 2.58236 
-3.94935 -1.65669 0.0697011 -1.5266 0.0225385 2.63715 
-4.07299 -1.7027 0.108791 -1.52162 0.0517963 2.64672 
-4.28576 -1.88792 0.0995517 -1.53217 0.194591 2.65207 
-4.38014 -1.89951 0.0850737 -1.53218 0.102009 2.77275 
-4.63854 -1.70145 0.106289 -1.52468 0.100847 2.54835 
-4.73615 -1.71689 0.0913202 -1.49817 0.0711508 2.72016 
-4.81601 -1.89166 0.146675 -1.50333 0.223702 2.75091 
-4.99244 -1.81053 0.120226 -1.54162 0.244097 2.68074 
-4.90604 -1.79012 0.040934 -1.55905 0.0118925 2.6155 
-4.92265 -1.79577 0.0117208 -1.52436 0.115863 2.67134 
-5.23412 -1.90023 -0.00275999 -1.5474 0.18091 2.74936 
-5.25014 -1.86457 -0.0248318 -1.52802 0.310507 2.76738 
-5.30973 -1.71612 0.000959471 -1.53112 0.151475 2.69609 
-5.53032 -1.76087 -0.0165842 -1.5316 0.242636 2.71143 
-5.59983 -1.98844 -0.0217537 -1.5455 0.0774953 2.77162 
-5.75127 -1.74231 0.0199444 -1.54833 0.0855386 2.75974 
-5.93815 -1.61342 -0.0256142 -1.54953 0.18207 2.65808 
-5.8872 -1.75219 -0.0716075 -1.55836 0.166068 2.74635 
-5.9547 -1.63126 -0.0141604 -1.55185 0.217477 2.82709 
-5.88347 -1.507 0.0200844 -1.55743 0.232226 2.62628 
-5.97517 -1.59441 0.0777453 -1.54066 0.331891 2.70599 
-5.94711 -1.60165 0.109401 -1.51304 0.27981 2.66013 
-5.86997 -1.51724 0.0725868 -1.51798 0.257575 2.61176 
-5.69152 -1.29106 0.0981815 -1.50271 0.288254 2.61765 
-5.67049 -1.28995 0.121947 -1.51786 0.195742 2.58555 
-5.98986 -1.32709 0.198041 -1.49984 0.311751 2.71172 
-5.88634 -1.03534 0.194258 -1.47693 0.243008 2.75589 
-5.97997 -1.00135 0.199221 -1.50217 0.19524 2.76878 
-5.92822 -1.13472 0.146537 -1.51909 0.248958 2.56341 
-5.96939 -1.21707 0.0724003 -1.53431 0.254304 2.66332 
-5.84362 -1.18977 0.0779618 -1.5284 0.109939 2.66359 
-5.98173 -1.31861 0.0614487 -1.52466 0.126399 2.71278 
-5.88988 -1.46753 0.0961662 -1.51459 0.0380505 2.72968 
-5.85743 -1.68328 0.0929594 -1.50263 0.0549 2.65314 
-5.70108 -1.69113 0.0860851 -1.54162 0.140424 2.75663 
-5.70818 -1.59446 0.119291 -1.52541 0.219977 2.74787 
-5.65919 -1.68091 0.126447 -1.51293 0.303724 2.57498 
-5.82932 -1.92451 0.12938 -1.53169 0.163123 2.72676 
-5.73723 -1.80829 0.13428 -1.54809 0.108543 2.68961 
-5.66371 -2.18632 0.059253 -1.51553 0.244669 2.6593 
-5.71089 -2.06929 0.0659821 -1.52292 0.234614 2.67383 
-5.66826 -1.91685 0.0588789 -1.52899 0.3448 2.66308 
-5.97233 -1.91645 0.0759064 -1.5199 0.0868059 2.67536 
-5.7905 -2.03415 0.0751174 -1.53113 0.163772 2.65864 
-5.86682 -1.82 0.123185 -1.54764 0.0664503 2.65484 
-5.85165 -1.85647 0.1111 -1.54396 0.095468 2.63768 
-5.70089 -1.79178 0.0732983 -1.52465 0.201601 2.70635 
-5.865 -1.76076 0.0534992 -1.52005 0.0576141 2.7126 
-5.99306 -1.76581 0.0206246 -1.52641 0.040732 2.70459 
-5.7527 -1.53261 -0.00499294 -1.54364 0.115792 2.71863 
-5.98144 -1.32457 0.0884683 -1.53024 0.123848 2.62888 
-5.96049 -1.28148 0.122056 -1.49873 0.0200459 2.62036 
-5.71045 -1.35695 0.0577373 -1.51197 0.0162304 2.76116 
-5.58932 -1.54801 0.034303 -1.53982 0.0745381 2.55666 
-5.69443 -1.68944 0.0866118 -1.51424 0.158881 2.65092 
-5.8424 -1.70232 0.0773585 -1.53631 0.141123 2.73382 
-5.99538 -1.68028 0.100821 -1.52946 0.105028 2.74194 
-5.75258 -1.59517 0.166073 -1.5259 0.121411 2.63987 
-5.91192 -1.72155 0.102771 -1.49428 0.219118 2.71694 
-5.70215 -1.68543 0.100918 -1.51759 0.122474 2.73993 
-5.65919 -1.45473 0.110742 -1.51768 0.104625 2.79381 
-5.37213 -1.60273 0.0988641 -1.49075 0.149513 2.64846 
-5.50837 -1.65285 0.0715627 -1.53619 0.143394 2.67614 
-5.27008 -1.30363 0.172772 -1.52987 0.131449 2.56075 
-5.21775 -1.49709 0.186223 -1.49188 0.100049 2.67961 
-5.13709 -1.35573 0.142473 -1.5013 0.131739 2.62002 
-5.10215 -1.49571 0.167566 -1.51639 0.206013 2.68634 
-5.1343 -1.36731 0.146696 -1.51116 0.0716245 2.71587 
-5.16963 -1.41784 0.0297381 -1.53391 0.114067 2.75078 
-5.01149 -1.59806 0.083606 -1.53419 0.041445 2.64446 
-5.07282 -1.91164 0.103894 -1.51178 0.0454242 2.63727 
-5.36486 -2.07344 0.0806944 -1.53456 0.0642172 2.68036 
-5.2035 -1.99802 0.0984021 -1.53071 0.0535064 2.70703 
-5.17115 -1.89819 0.0651681 -1.52863 0.0654051 2.67233 
-5.34745 -1.83328 0.0695037 -1.51623 0.189295 2.71954 
-5.48565 -1.69761 0.0850224 -1.51744 0.293039 2.70715 
-5.55688 -1.69529 0.106831 -1.5284 0.138817 2.62841 
-5.52082 -1.57394 0.072086 -1.51661 0.0572532 2.61076 
-5.34924 -1.42132 0.11921 -1.50105 0.121525 2.665 
-5.4023 -1.64208 0.137783 -1.53167 0.221824 2.72078 
-5.40207 -1.86314 0.131934 -1.50191 0.152541 2.72511 
-5.64656 -1.76107 0.0983305 -1.50019 0.321774 2.68247 
-5.62864 -1.66579 0.133092 -1.52895 0.0747376 2.62766 
-5.7414 -1.647 0.144109 -1.52562 0.164303 2.76682 
-5.52809 -1.56691 0.14141 -1.5448 0.170299 2.68708 
-5.38868 -1.76132 0.14317 -1.51267 0.0602607 2.59013 
-5.37322 -1.49027 0.124137 -1.51027 0.202599 2.59793 
-5.50802 -1.31216 0.108895 -1.54321 0.0772281 2.57803 
-5.50673 -1.25209 0.148866 -1.5067 0.0568876 2.60046 
-5.46451 -1.36362 0.169914 -1.49775 0.20404 2.69853 
-5.40082 -1.45479 0.135481 -1.49125 0.182539 2.63396 
-5.50061 -1.53775 0.122308 -1.48615 0.327288 2.60093 
-5.4234 -1.54281 0.0321601 -1.50553 0.275276 2.77172 
-5.48595 -1.35814 -0.0504068 -1.5092 0.302846 2.85515 
-5.33829 -1.33327 -0.0992983 -1.52488 0.673488 2.78614 
-5.65133 -1.19832 -0.0640597 -1.55049 0.527844 2.61717 
-5.44268 -1.28085 -0.159701 -1.50151 0.521931 2.77702 
-5.56063 -1.25939 -0.0923399 -1.52202 0.383827 2.75162 
-5.47568 -1.25923 -0.122949 -1.49687 0.446151 2.78568 
-5.62081 -1.01876 -0.125763 -1.5279 0.678822 2.791 
-5.61194 -1.24599 -0.120688 -1.50628 0.435868 2.70199 
-5.6693 -1.28362 -0.191904 -1.51494 0.554577 2.72578 
-5.78154 -1.21202 -0.164481 -1.56013 0.715177 2.73323 
-5.69973 -1.05957 -0.228858 -1.53274 0.575436 2.63755 
-5.53771 -1.10084 -0.204339 -1.5095 0.645095 2.74983 
-5.56664 -1.07394 -0.152077 -1.5377 0.643176 2.64944 
-5.61251 -1.08864 -0.112271 -1.52306 0.47811 2.71668 
-5.44434 -0.940964 -0.137724 -1.51697 0.550306 2.75684 
-5.49756 -1.06286 -0.117212 -1.51625 0.4266 2.69664 
-5.38761 -1.14846 -0.0331526 -1.50816 0.358667 2.76093 
-5.37994 -1.27664 0.020322 -1.50006 0.201592 2.74662 
-5.33419 -1.20834 0.0390817 -1.52879 0.0618284 2.68114 
-5.49711 -1.14992 0.0538909 -1.50859 0.222774 2.72301 
-5.58208 -1.10901 0.0655546 -1.54769 0.123644 2.61538 
-5.6702 -1.22261 0.0840524 -1.51783 0.147625 2.67785 
-5.74528 -1.19622 0.0317933 -1.53103 0.12136 2.76466 
-5.75497 -1.30985 0.0964909 -1.52887 0.209374 2.67055 
-5.88326 -1.50814 0.164986 -1.52388 0.149345 2.6072 
-5.81074 -1.54142 0.0674597 -1.55344 0.0603316 2.57595 
-5.84171 -1.46496 0.0759299 -1.53353 0.196108 2.63995 
-5.97746 -1.62188 0.117259 -1.53578 0.0487665 2.68095 
-5.84787 -1.72529 0.0695058 -1.52449 0.134428 2.59586 
-5.66061 -1.911 0.0625782 -1.52753 0.137017 2.69851 
-5.52108 -1.94228 0.135904 -1.52569 0.11358 2.60716 
-5.51835 -1.92955 0.10746 -1.53198 0.298283 2.69014 
-5.4144 -2.27844 0.0813576 -1.52345 0.332003 2.69988 
-5.23284 -2.4054 0.140329 -1.54404 0.187831 2.74142 
-5.27301 -2.41302 0.0506061 -1.52532 0.137041 2.79302 
-5.28201 -2.22343 0.0692562 -1.5264 0.0801794 2.73201 
-5.29979 -2.18914 0.0194428 -1.54774 0.18175 2.63953 
-5.39867 -2.20042 0.052122 -1.50924 0.217869 2.7246 
-5.53277 -2.10907 0.0205043 -1.53331 0.0908461 2.73222 
-5.35684 -1.95088 0.0902367 -1.53541 0.17996 2.77905 
-5.13405 -1.81822 0.0779163 -1.54017 0.351475 2.7063 
-4.92763 -1.58478 0.0952596 -1.52324 0.0921319 2.73189 
-4.81116 -1.53354 0.13336 -1.5261 0.161127 2.70967 
-4.98094 -1.42146 0.083007 -1.54025 0.237123 2.64779 
-4.78235 -1.49163 0.0719035 -1.53428 0.194026 2.67138 
-5.01317 -1.38192 0.0560509 -1.51497 0.249301 2.56517 
-4.94641 -1.21284 0.0595706 -1.49253 0.220306 2.72922 
-5.03364 -1.28207 0.0912256 -1.5277 0.0853112 2.74609 
-5.32533 -1.28486 0.0873898 -1.5272 0.0301162 2.70292 
-5.37119 -1.1441 0.10596 -1.51104 0.149376 2.70938 
-5.0875 -1.08046 0.173436 -1.52134 0.328943 2.64315 
-5.08179 -1.27044 0.17019 -1.497 0.257983 2.78564 
-5.12876 -1.34059 0.106235 -1.52718 0.328544 2.6777 
-5.09807 -1.05211 0.0732877 -1.54902 0.182375 2.6926 
-5.10267 -1.23089 0.0808977 -1.52634 0.0999617 2.5957 
-5.05755 -1.25617 0.120534 -1.50222 0.218657 2.76065 
-5.24026 -1.22585 0.142441 -1.53781 0.255548 2.66836 
-5.37602 -1.14173 0.155706 -1.52383 0.318013 2.69541 
-5.46137 -1.06104 0.126655 -1.5148 0.354231 2.65371 
-5.35472 -1.23246 0.13917 -1.53772 0.195793 2.66072 
-5.11354 -1.26573 0.133831 -1.52775 0.125784 2.63302 
-5.12836 -1.5653 0.12899 -1.51899 0.183701 2.56311 
-5.23587 -1.5801 0.164465 -1.52148 0.140347 2.65323 
-5.44032 -1.74136 0.125502 -1.5109 0.102361 2.6374 
-5.33876 -1.883 0.167234 -1.5254 0.183997 2.70575 
-5.09086 -1.74079 0.116591 -1.50785 0.275754 2.74483 
-5.02191 -1.68111 0.101594 -1.50606 0.0414442 2.82277 
-5.09126 -1.35618 0.165859 -1.52073 0.212709 2.79601 
-5.0014 -1.28251 0.131855 -1.53977 0.319398 2.65067 
-4.7669 -1.20021 0.0805229 -1.54021 0.0453396 2.74098 
-4.92479 -1.5259 0.165271 -1.51803 0.117797 2.7412 
-4.95935 -1.40423 0.153845 -1.49148 0.200422 2.72903 
-5.18698 -1.41639 0.152177 -1.54741 0.348534 2.65468 
-5.21144 -1.56624 0.1571 -1.52281 0.308956 2.63919 
-5.2007 -1.72019 0.0624653 -1.55771 0.277155 2.69065 
-5.06866 -1.44394 0.090025 -1.53529 0.364564 2.57785 
-5.24435 -1.24778 0.0723185 -1.51135 0.471213 2.73916 
-5.02987 -1.21515 0.0430865 -1.52377 0.339409 2.78914 
-4.94771 -1.37499 0.0775139 -1.53436 0.0124793 2.82374 
-4.98439 -1.53444 0.138355 -1.48603 0.037938 2.74304 
-4.84014 -1.48604 0.113958 -1.51733 0.152335 2.78403 
-4.75288 -1.66945 0.0590146 -1.51743 0.199596 2.74273 
-4.52706 -1.61865 0.0677475 -1.52867 0.0919997 2.64308 
-4.53756 -1.58743 0.0424304 -1.50251 0.0824881 2.69747 
-4.47698 -1.54551 0.0648231 -1.51609 0.010418 2.63836 
-4.22055 -1.51636 0.142143 -1.50744 0.171239 2.7291 
-4.14441 -1.57188 0.0190717 -1.52731 0.246042 2.78536 
-4.35809 -1.53024 0.0351596 -1.53675 0.199012 2.74294 
-4.29026 -1.61206 0.0495207 -1.52627 0.248565 2.7375 
-4.45733 -1.53026 0.0825605 -1.53422 0.11411 2.70173 
-4.43084 -1.79278 0.0653843 -1.53926 0.175826 2.69991 
-4.0503 -1.75923 0.0818889 -1.50723 0.10144 2.66012 
-4.06728 -1.61406 0.0436994 -1.55167 0.135457 2.70883 
-4.12565 -1.6701 0.0300561 -1.53755 0.149406 2.68011 
-3.79517 -1.45201 0.114165 -1.50308 0.072656 2.65093 
-3.71109 -1.35436 0.0804793 -1.52246 0.147591 2.67078 
-3.72327 -1.2815 0.0498335 -1.50418 0.133206 2.7648 
-4.0467 -1.2382 0.0592035 -1.52602 0.259313 2.57969 
-4.20933 -1.18605 0.124301 -1.50893 0.0812142 2.72939 
-4.05503 -1.08847 0.112376 -1.52416 0.0947408 2.6323 
-4.05613 -1.28189 0.0948373 -1.54607 0.137724 2.63423 
-4.06395 -1.50454 0.0917811 -1.54446 0.159324 2.65049 
-4.04568 -1.53819 0.0791653 -1.50309 0.162679 2.57568 
-4.1542 -1.54389 0.00673495 -1.50306 0.413836 2.65024 
-4.21915 -1.50091 0.059819 -1.4951 0.337151 2.56626 
-4.21651 -1.43725 0.086775 -1.53559 0.234918 2.7251 
-4.01396 -1.41639 0.0948758 -1.51124 0.0265721 2.66991 
-4.13396 -1.38881 0.0606853 -1.54238 0.0984869 2.67641 
-3.90735 -1.4059 0.0821691 -1.5154 0.157528 2.66258 
-4.10362 -1.30261 0.126877 -1.50471 0.113129 2.62294 
-4.25937 -1.61339 0.0859922 -1.50389 0.0156082 2.80262 
-4.20146 -1.40942 0.122406 -1.51665 0.0953072 2.63492 
-3.88034 -1.26752 0.0683641 -1.50974 0.215224 2.72996 
-4.13828 -1.25372 0.0779383 -1.53093 0.0843054 2.70382 
-4.11155 -1.39475 0.11895 -1.50345 0.118266 2.66911 
-4.31494 -1.49238 0.061845 -1.51277 0.0619459 2.61815 
-4.20039 -1.58219 0.0618776 -1.51468 0.230359 2.62271 
-4.02158 -1.66111 0.0533948 -1.55951 0.0256554 2.61943 
-4.08346 -1.56466 0.0328076 -1.53864 0.12944 2.71732 
-3.68507 -1.61584 0.0831464 -1.5469 0.101216 2.66882 
-3.65602 -1.65654 0.0462552 -1.54056 0.0529836 2.70223 
-3.5362 -1.46905 0.150869 -1.52492 0.172349 2.65616 
-3.30949 -1.33487 0.112654 -1.53843 0.106898 2.60998 
-3.38826 -1.34557 0.140779 -1.50257 0.128759 2.66465 
-3.33759 -1.38859 0.108344 -1.51243 0.180675 2.71372 
-3.28609 -1.21388 0.0996799 -1.50862 0.14913 2.6294 
-3.46554 -1.27628 0.0720205 -1.50196 0.116304 2.68126 
-3.3956 -1.17335 0.052272 -1.54467 0.134183 2.74412 
-3.21731 -1.28548 0.115197 -1.54958 0.308636 2.72387 
-3.17349 -1.57684 0.11309 -1.4932 0.38033 2.7086 
-3.1227 -1.6747 0.128798 -1.49708 0.116597 2.71855 
-3.06145 -1.68503 0.139418 -1.51917 0.160376 2.72916 
-2.87244 -1.53006 0.162075 -1.49542 0.151097 2.69877 
-2.96712 -1.36955 0.154928 -1.51944 0.253314 2.60176 
-3.05481 -1.35829 0.114279 -1.52646 0.208741 2.67887 
-3.05271 -1.33691 0.114499 -1.53296 0.0129415 2.68133 
-3.08519 -1.37172 0.1553 -1.51196 0.120611 2.79872 
-3.09466 -1.41561 0.164028 -1.53056 0.346521 2.70292 
-2.99589 -1.4748 0.18945 -1.52644 0.403199 2.71724 
-2.90291 -1.44463 0.161153 -1.50127 0.449359 2.73815 
-2.91792 -1.3954 0.100017 -1.52038 0.323509 2.75678 
-2.78386 -1.4994 0.147971 -1.50223 0.165656 2.73216 
-2.66546 -1.30944 0.160707 -1.50459 0.275092 2.589 
-2.60463 -1.37655 0.139826 -1.51068 0.200791 2.56803 
-2.51243 -1.69265 0.148702 -1.51542 0.194914 2.5573 
-2.25 -1.79669 0.0788817 -1.52219 0.0787692 2.68106 
-2.20444 -1.59038 0.152122 -1.5115 0.123578 2.63924 
-2.48116 -1.73273 0.114374 -1.51936 0.0897736 2.62265 
-2.53396 -1.60177 0.156431 -1.54071 0.0612362 2.72995 
-2.158 -1.74028 0.0711698 -1.55901 0.0730934 2.62181 
-2.35568 -1.78116 0.01955 -1.55588 0.120741 2.53588 
-2.30028 -1.68717 0.0833698 -1.52706 0.0386197 2.58748 
-2.4809 -1.70395 0.115792 -1.49933 0.219192 2.57339 
-2.36135 -1.72695 0.0980065 -1.52797 0.0263025 2.60255 
-2.24187 -1.80597 0.0433783 -1.51674 0.0673662 2.68838 
-2.4041 -1.57446 0.118449 -1.55159 0.105047 2.65709 
-2.4302 -1.47442 0.175663 -1.51882 0.170244 2.77861 
-2.47991 -1.53497 0.152106 -1.53503 0.152248 2.66076 
-2.57136 -1.37831 0.123825 -1.49376 0.194274 2.74485 
-2.69483 -1.25612 0.0769253 -1.5107 0.162644 2.71988 
-2.87405 -1.39832 0.0808868 -1.52852 0.213954 2.76742 
-2.76872 -1.43965 0.0702858 -1.50061 0.342328 2.67497 
-2.69848 -1.49504 0.0838128 -1.51361 0.299516 2.80836 
-2.87916 -1.63676 0.168181 -1.50525 0.368383 2.66577 
-2.86828 -1.60662 0.185414 -1.49043 0.379286 2.64707 
-2.81892 -1.69143 0.163495 -1.49841 0.307186 2.58551 
-2.70823 -1.80138 0.125704 -1.51001 0.192155 2.66153 
-2.54221 -1.76373 0.0768524 -1.51112 0.0755354 2.68787 
-2.80537 -1.81404 0.0649365 -1.54598 0.0918157 2.78629 
-2.9656 -1.58398 0.0483124 -1.52854 0.149047 2.76673 
-3.09168 -1.4525 0.0976878 -1.50319 0.0633181 2.79528 
-2.98344 -1.46563 0.0277962 -1.5332 0.0946311 2.72164 
-2.97388 -1.52148 0.0438868 -1.53207 0.167225 2.60682 
-3.03201 -1.57807 0.0552524 -1.54314 0.191446 2.75744 
-3.3433 -1.46859 0.0323434 -1.49031 0.339307 2.61158 
-3.31352 -1.69724 0.0416879 -1.51616 0.142813 2.64676 
-3.24404 -1.30379 0.0434985 -1.50073 0.198069 2.70295 
-3.31187 -1.41889 0.0300466 -1.52253 0.177071 2.73592 
-3.04712 -1.33685 0.00393384 -1.50939 0.153739 2.75478 
-3.11132 -1.40363 0.0818628 -1.5106 0.162559 2.62736 
-3.21705 -1.26542 0.0785017 -1.50671 0.0152628 2.70942 
-3.16502 -1.20399 0.129253 -1.49074 0.0569663 2.67454 
-3.29005 -1.47201 0.152502 -1.53683 0.0787548 2.69246 
-3.23581 -1.68595 0.128775 -1.52631 0.138147 2.79137 
-3.16385 -1.86993 0.0767408 -1.51396 0.0377719 2.78651 
-3.13709 -1.82179 0.0238661 -1.50116 0.159586 2.62879 
-3.20424 -2.02575 0.0581516 -1.53921 0.191834 2.7893 
-3.12357 -1.93957 0.0636273 -1.52988 0.224589 2.74562 
-3.18542 -2.02511 0.0403302 -1.52581 0.0828544 2.75665 
-3.06298 -2.09464 0.151202 -1.53706 0.243799 2.78839 
-3.12951 -2.05801 0.129758 -1.50163 0.0907225 2.76861 
-3.17464 -2.14041 0.132384 -1.52483 0.0570623 2.62041 
-3.1648 -2.34483 0.0843462 -1.50579 0.123226 2.6689 
-3.10989 -2.23362 0.136828 -1.49237 0.234675 2.62479 
-3.3302 -1.96313 0.119287 -1.49491 0.245736 2.61096 
-3.3475 -1.87864 0.13472 -1.53319 0.26539 2.55245 
-3.56431 -1.69478 0.0325246 -1.55193 0.216278 2.65945 
-3.75778 -1.53446 0.0390715 -1.55883 0.0742682 2.69651 
-3.82031 -1.59541 0.107154 -1.49427 0.108719 2.67857 
-3.7095 -1.38456 0.0523422 -1.51544 0.070853 2.73721 
-3.96916 -1.39854 0.104384 -1.49628 0.114332 2.75287 
-3.99078 -1.43428 0.112752 -1.49958 0.0731085 2.70704 
-3.7954 -1.61979 0.0708021 -1.52132 0.106682 2.73555 
-3.96577 -1.41415 0.0486993 -1.52968 0.153272 2.61403 
-4.03907 -1.19876 0.0751339 -1.52596 0.148602 2.65241 
-4.03839 -1.12854 0.0916729 -1.51832 0.176811 2.734 
-4.05916 -1.0307 0.120089 -1.54185 0.0469085 2.73288 
-3.79467 -1.00594 0.0901691 -1.51 0.0657285 2.65762 
-3.85943 -1.17805 0.137054 -1.51171 0.0409195 2.74365 
-3.74199 -1.17547 0.105277 -1.51743 0.0272452 2.69495 
-3.87787 -1.17979 0.0958045 -1.50937 0.119268 2.61287 
-3.84877 -1.27271 0.109118 -1.49047 0.12631 2.74817 
-3.95928 -1.32484 0.114048 -1.54759 0.24866 2.6262 
-4.14248 -1.39487 0.100772 -1.53576 0.163795 2.66752 
-4.24639 -1.41886 0.0448232 -1.50657 0.294219 2.70964 
-4.22624 -1.159 0.128925 -1.51943 0.366272 2.65689 
-4.22716 -1.26468 0.193597 -1.50095 0.484063 2.64395 
-4.41286 -1.10746 0.196513 -1.5251 0.317889 2.65279 
-4.46784 -1.01536 0.13261 -1.50871 0.36389 2.54575 
-4.6461 -1.05893 0.185701 -1.48714 0.34938 2.63212 
-4.62221 -1.06545 0.196769 -1.51914 0.422052 2.68243 
-4.64364 -1.00809 0.201495 -1.49289 0.405022 2.74407 
-4.76653 -1.01598 0.181171 -1.51227 0.192655 2.67728 
-4.79528 -1.26795 0.136449 -1.49392 0.300585 2.65441 
-4.75392 -1.38062 0.148742 -1.5277 0.326653 2.75554 
-4.99644 -1.30301 0.125699 -1.5038 0.270253 2.73922 
-5.02102 -1.59035 0.0232549 -1.54366 0.245495 2.70047 
-4.97161 -1.56806 0.0185351 -1.52886 0.17062 2.7584 
-4.70062 -1.47443 0.0314366 -1.55163 0.0620629 2.77368 
-4.76235 -1.44613 0.0257647 -1.54025 0.0743724 2.65793 
-4.85742 -1.61339 0.0494632 -1.53794 0.175594 2.65533 
-4.72777 -1.53964 0.0777017 -1.51418 0.131585 2.61976 
-4.57877 -1.87596 0.0922038 -1.50809 0.0964651 2.65444 
-4.64859 -1.64643 0.0631543 -1.5164 0.0301745 2.59933 
-4.84439 -1.83702 0.0735331 -1.52397 0.0498911 2.68722 
-4.87055 -1.79914 0.097538 -1.5181 0.166053 2.6179 
-4.67618 -1.70801 0.104177 -1.53345 0.106223 2.59108 
-4.6024 -1.64056 0.113997 -1.50091 0.172978 2.59017 
-4.72102 -1.61004 0.0807216 -1.52475 0.216201 2.5602 
-4.73626 -1.73485 0.0556851 -1.53435 0.166807 2.65501 
-4.57548 -1.74847 0.102887 -1.54437 0.202452 2.72541 
-4.68271 -1.78611 0.0504418 -1.53223 0.115055 2.70504 
-4.73379 -1.64608 0.0410246 -1.52737 0.0898202 2.62381 
-4.66977 -1.71277 0.0806454 -1.53171 0.113473 2.69969 
-4.83498 -1.60049 0.0469399 -1.53148 0.121629 2.67026 
-4.85417 -1.39978 0.0207812 -1.53371 0.0401003 2.6784 
-4.75196 -1.49597 0.0490731 -1.52975 0.0900449 2.7575 
-4.52684 -1.53294 0.0365241 -1.54118 0.109478 2.7033 
-4.48903 -1.42184 0.0377416 -1.53715 0.0363768 2.68953 
-4.38772 -1.41512 0.0476091 -1.51058 0.104105 2.69367 
-4.47497 -1.21406 0.0325728 -1.5669 0.0409996 2.74503 
-4.4846 -1.39931 -0.012658 -1.54622 0.163178 2.6904 
-4.34883 -1.46853 0.00186259 -1.51731 0.201586 2.76537 
-4.367 -1.58107 0.000400418 -1.51886 0.0609372 2.70253 
-4.36024 -1.61354 0.0167822 -1.53444 0.274662 2.68677 
-4.44994 -1.84145 0.0213854 -1.52988 0.338488 2.72528 
-4.52479 -1.64872 0.0296948 -1.52963 0.324305 2.79046 
-4.46093 -1.60325 0.0607468 -1.48793 0.231599 2.61986 
-4.39636 -1.4648 0.0158753 -1.50023 0.164895 2.67458 
-4.57294 -1.27829 0.071902 -1.53102 0.115115 2.60322 
-4.50325 -1.51799 0.0665741 -1.53427 0.0983062 2.5786 
-4.52333 -1.59059 0.0798387 -1.49885 0.0558282 2.71282 
-4.58371 -1.74891 -0.0100334 -1.50954 0.101069 2.79329 
-4.55803 -1.73286 -0.00186747 -1.53731 0.245873 2.71095 
-4.63659 -1.60515 -0.0251802 -1.50905 0.315368 2.74107 
-4.69119 -1.74602 0.0468631 -1.51189 0.147903 2.75496 
-4.65582 -1.63763 0.0880664 -1.55721 0.0304576 2.56327 
-4.69064 -1.59045 0.0713168 -1.54892 0.0563739 2.70707 
-4.53985 -1.56845 0.0681744 -1.54076 0.024542 2.65683 
-4.48084 -1.50104 0.043709 -1.52989 0.0822286 2.65821 
-4.39184 -1.62394 0.0797006 -1.51756 0.0894766 2.72932 
-4.2985 -1.6552 0.0140066 -1.5236 0.136895 2.63769 
-4.33012 -1.83838 0.0370181 -1.54246 0.0757479 2.70283 
-4.63819 -1.81885 0.0139486 -1.53505 0.0246436 2.7598 
-4.70746 -2.12958 0.0938373 -1.52711 0.128155 2.76875 
-4.63045 -1.72413 0.113501 -1.50431 0.0404613 2.88151 
-4.63455 -1.51979 0.0881149 -1.54405 0.012336 2.7741 
-4.59339 -1.48749 0.0924632 -1.53547 0.0391367 2.79051 
-4.68397 -1.49111 0.128 -1.51593 0.273744 2.67629 
-4.41186 -1.4159 0.123616 -1.55606 0.259238 2.7105 
-4.56114 -1.39922 0.0510973 -1.5257 0.0166983 2.77766 
-4.85429 -1.41674 0.0860936 -1.52447 0.0607861 2.6484 
-4.80552 -1.70163 0.0930111 -1.52024 0.186345 2.58197 
-4.58203 -1.57705 0.0762269 -1.52737 0.111016 2.63937 
-4.4205 -1.51087 0.0953206 -1.51552 0.0182208 2.72571 
-4.55093 -1.4078 0.0810282 -1.50379 0.0913754 2.7156 
-4.68121 -1.43964 0.130617 -1.52909 0.0490778 2.652 
-4.59843 -1.58594 0.0806647 -1.50927 0.0479021 2.69341 
-4.62798 -1.56966 0.028223 -1.52988 0.0675313 2.67339 
-4.63124 -1.61694 0.0447362 -1.53762 0.085893 2.76168 
-4.51492 -1.43456 0.074765 -1.53749 0.110587 2.76856 
-4.56862 -1.40661 0.0657261 -1.52245 0.0536152 2.63464 
-4.62336 -1.48014 0.0372161 -1.54024 0.0582707 2.68658 
-4.60843 -1.5365 0.028386 -1.54073 0.171246 2.72938 
-4.61707 -1.62846 0.0751371 -1.51025 0.0189777 2.67816 
-4.66956 -1.58562 0.0730885 -1.52148 0.0146602 2.65561 
-4.67531 -1.5545 0.0830524 -1.52997 0.0371425 2.64455 
-4.65617 -1.77753 0.0649361 -1.51163 0.0191145 2.69607 
-4.56146 -1.95419 0.0722381 -1.55643 0.111435 2.66109 
-4.50189 -1.79089 0.0799548 -1.5322 0.156934 2.72576 
-4.50471 -1.71666 0.0165142 -1.53875 0.20026 2.68483 
-4.56632 -1.91293 0.0388597 -1.54581 0.133771 2.67232 
-4.65146 -1.77478 0.0661086 -1.52639 0.0859431 2.60629 
-4.501 -1.91012 0.0740049 -1.53984 0.140675 2.66148 
-4.30846 -1.79246 0.0674399 -1.52437 0.0738918 2.75317 
-4.27257 -1.55693 0.028646 -1.51855 0.159849 2.68551 
-4.52543 -1.47091 -0.0257911 -1.51599 0.280238 2.64543 
-4.56343 -1.42279 0.0198648 -1.5221 0.214503 2.57369 
-4.58135 -1.3882 0.0758361 -1.53325 0.188676 2.61995 
-4.54858 -1.27494 0.0533226 -1.50786 0.355538 2.71544 
-4.67841 -1.48117 0.0170281 -1.49192 0.461456 2.69062 
-4.53479 -1.48242 0.026123 -1.50757 0.164249 2.62935 
-4.44375 -1.61511 0.0870755 -1.52072 0.19094 2.7145 
-4.48996 -1.65132 0.0317035 -1.52379 0.155155 2.69532 
-4.46244 -1.49119 0.0129875 -1.53077 0.237358 2.74487 
-4.58209 -1.43536 0.0354454 -1.53945 0.244257 2.77138 
-4.60667 -1.55704 0.118751 -1.51247 0.127249 2.66286 
-4.55931 -1.49523 0.107247 -1.52073 0.170475 2.77497 
-4.64425 -1.3863 0.111787 -1.52357 0.0562214 2.66158 
-4.45889 -1.41145 0.0892616 -1.5037 0.162384 2.67502 
-4.51722 -1.38792 0.0489153 -1.52022 0.13128 2.74774 
-4.28719 -1.66333 0.0365121 -1.52744 0.0921171 2.60577 
-4.56907 -1.85385 0.119152 -1.52076 0.192207 2.56639 
-4.37753 -1.83703 0.133495 -1.51562 0.198211 2.68826 
-4.3692 -1.47039 0.0978529 -1.51574 0.267988 2.63949 
-4.53698 -1.63339 0.103726 -1.50666 0.212734 2.69737 
-4.454 -1.6359 0.113886 -1.52951 0.239571 2.61721 
-4.24957 -1.60151 0.0835728 -1.53435 0.0364213 2.65092 
-4.12942 -1.69848 0.0537847 -1.53322 0.0672036 2.60429 
-4.1262 -1.69735 0.0474384 -1.52702 0.135617 2.71195 
-4.2257 -1.67028 0.0540074 -1.54693 0.0911848 2.78798 
-4.18096 -1.63321 0.0285087 -1.52897 0.243952 2.69479 
-3.98917 -1.76816 0.0633401 -1.55081 0.0752385 2.69355 
-4.09894 -1.64461 0.0274497 -1.52799 0.130254 2.75592 
-4.1064 -1.74044 0.00859593 -1.54063 0.151959 2.67469 
-4.23761 -1.80634 0.0743087 -1.54058 0.119643 2.6722 
-4.36569 -1.77455 0.0702116 -1.51252 0.0714213 2.62259 
-4.42081 -1.4504 0.0585779 -1.516 0.127807 2.67519 
-4.49664 -1.53867 0.0482523 -1.53184 0.21451 2.65611 
-4.44366 -1.41716 0.0942655 -1.52849 0.135263 2.66957 
-4.36665 -1.40915 0.0883687 -1.51835 0.103747 2.74273 
-4.32164 -1.46387 0.172581 -1.51312 0.391486 2.64786 
-4.17358 -1.45743 0.142504 -1.50017 0.279058 2.70936 
-4.1623 -1.51344 0.0859204 -1.50248 0.13382 2.77339 
-4.27546 -1.39882 0.034987 -1.55495 0.0350767 2.74093 
-4.12413 -1.33731 0.007124 -1.52827 0.0700474 2.64086 
-4.13833 -1.43035 0.0508907 -1.53137 0.0456835 2.54686 
-4.3145 -1.91908 0.0852864 -1.52166 0.0583542 2.57931 
-4.25326 -2.07632 0.0980638 -1.4938 0.122511 2.6888 
-4.47236 -1.79996 0.117968 -1.52303 0.158128 2.76165 
-4.24955 -2.20822 0.150277 -1.48775 0.28954 2.74547 
-4.25809 -2.068 0.129609 -1.50309 0.207525 2.71209 
-4.12315 -2.08128 0.0702858 -1.51256 0.302105 2.68657 
-4.10606 -2.27251 0.0860817 -1.51963 0.186725 2.62701 
-4.15178 -2.14492 0.0947406 -1.53571 0.0892075 2.63937 
-4.0886 -2.06212 0.057663 -1.49587 0.289993 2.66841 
-4.13733 -2.02414 0.0595271 -1.49585 0.368127 2.70452 
-4.01605 -2.12201 0.0642879 -1.50083 0.245251 2.73996 
-3.76827 -2.00147 0.0760919 -1.50792 0.145373 2.7819 
-3.84544 -1.92403 0.0579793 -1.53324 0.113255 2.67545 
-3.69139 -2.04925 0.0911864 -1.5336 0.212923 2.66165 
-3.50145 -2.16722 0.0394164 -1.54201 0.0697969 2.60104 
-3.51384 -2.12608 0.0296607 -1.54707 0.082148 2.64208 
-3.48226 -2.34032 0.0859021 -1.54279 0.230348 2.65913 
-3.38667 -2.12484 0.0292239 -1.50063 0.141409 2.73832 
-3.46818 -2.15413 0.0544781 -1.56366 0.0840306 2.75358 
-3.71436 -2.35451 0.0522451 -1.52275 0.0869177 2.75123 
-3.67188 -2.20529 0.0674575 -1.51266 0.236931 2.70031 
-3.70031 -2.34463 0.142257 -1.52922 0.292282 2.7305 
-3.53959 -2.52475 0.178028 -1.51159 0.216665 2.68284 
-3.43564 -2.33814 0.0381964 -1.51888 0.0950705 2.67783 
-3.61293 -2.25855 0.0625684 -1.53182 0.0962082 2.71085 
-3.75789 -2.06474 0.0737257 -1.5197 0.0353025 2.68727 
-3.70399 -1.82885 0.0395809 -1.53423 0.0676329 2.65606 
-3.71305 -1.85939 0.0921381 -1.51478 0.111376 2.62834 
-3.91945 -1.87716 0.0479431 -1.53538 0.219414 2.65836 
-4.00794 -1.81773 0.087921 -1.52679 0.217878 2.67769 
-4.13328 -1.7929 0.039061 -1.523 0.153534 2.59439 
-4.19503 -1.61072 0.0589538 -1.53997 0.0511424 2.67639 
-4.08375 -1.58222 0.0755161 -1.52092 0.0682958 2.75171 
-3.8929 -1.69152 0.041619 -1.51242 0.08599 2.6832 
-4.05797 -1.89035 0.047692 -1.52423 0.151858 2.68737 
-3.98337 -1.77113 0.0282219 -1.53837 0.0144081 2.65177 
-4.11258 -1.91326 0.0557697 -1.51963 0.172562 2.67927 
-4.20163 -1.69463 0.0607119 -1.51513 0.147179 2.67089 
-4.39253 -1.38345 0.110979 -1.51318 0.209456 2.6812 
-4.42163 -1.43106 0.106509 -1.52968 0.310257 2.59605 
-4.38306 -1.53423 0.164404 -1.50597 0.210699 2.68527 
-4.463 -1.76895 0.163052 -1.51649 0.235585 2.67005 
-4.37171 -1.82187 0.0992632 -1.4982 0.145541 2.79094 
-4.46012 -1.67766 0.0601123 -1.50221 0.132223 2.68853 
-4.28649 -1.65303 0.0346822 -1.52173 0.056542 2.66642 
-4.29351 -1.54532 0.0364822 -1.50832 0.148823 2.75043 
-4.26811 -1.4859 0.0615184 -1.54689 0.133154 2.63787 
-4.13938 -1.39607 0.0547739 -1.51903 0.0840223 2.6482 
-4.17238 -1.52969 0.0545323 -1.54124 0.106977 2.62097 
-4.13697 -1.30333 0.0586544 -1.52679 0.163911 2.63325 
-4.30737 -1.34284 0.0756211 -1.51757 0.0283365 2.69354 
-4.33876 -1.17117 0.0397072 -1.52934 0.0540756 2.60905 
-4.09955 -1.43534 0.0176071 -1.51226 0.298771 2.72701 
-4.22885 -1.31713 0.000830526 -1.52281 0.195701 2.78544 
-4.37692 -1.47618 0.0926121 -1.5332 0.293921 2.7055 
-4.40468 -1.53247 0.00676777 -1.51939 0.213305 2.62922 
-4.19347 -1.49056 0.0582322 -1.5308 0.0999303 2.70224 
-4.0205 -1.51968 0.0667801 -1.52412 0.0611987 2.74252 
-4.1364 -1.66478 0.0454674 -1.5324 0.113912 2.70488 
-3.89486 -1.79183 0.0775838 -1.49785 0.16072 2.71251 
-4.13188 -1.73939 0.0184107 -1.53821 0.214936 2.62326 
-4.30145 -1.69458 0.0891165 -1.54148 0.0865156 2.74079 
-4.21686 -1.70746 0.106852 -1.51467 0.0282017 2.72365 
-3.99317 -1.48247 0.0504459 -1.5079 0.116856 2.60614 
-4.07799 -1.26811 0.0948213 -1.5165 0.064831 2.77968 
-4.0007 -1.45108 0.104145 -1.52243 0.100853 2.74869 
-3.88185 -1.53596 0.141724 -1.52876 0.0691684 2.66465 
-3.7938 -1.39261 0.148665 -1.5068 0.136368 2.69658 
-3.59853 -1.46963 0.0984429 -1.52166 0.180189 2.76323 
-3.72466 -1.50627 0.0572498 -1.53112 0.204288 2.65223 
-3.78658 -1.24494 0.105253 -1.51512 0.167009 2.72743 
-3.56544 -1.14592 0.0595332 -1.49887 0.159247 2.67278 
-3.63277 -1.11106 0.0675435 -1.52484 0.247649 2.71966 
-3.55228 -1.1325 0.0864295 -1.50819 0.212231 2.64351 
-3.567 -1.3439 0.0901226 -1.53335 0.0930501 2.66033 
-3.72057 -1.50289 0.144278 -1.51929 0.11841 2.70393 
-3.52184 -1.50555 0.141823 -1.5257 0.125668 2.53932 
-3.65716 -1.51295 0.147233 -1.51255 0.226498 2.66725 
-3.60161 -1.45445 0.133108 -1.52196 0.133344 2.68796 
-3.45012 -1.54642 0.0603954 -1.51929 0.125651 2.62372 
-3.61426 -1.65423 0.0900759 -1.53585 0.107977 2.7218 
-3.60496 -1.6436 0.138652 -1.49489 0.105051 2.78328 
-3.70002 -1.54496 0.130811 -1.51806 0.067618 2.67347 
-3.82701 -1.38384 0.114921 -1.49772 0.0702287 2.74172 
-3.866 -1.33522 0.0936934 -1.53256 0.0518763 2.71008 
-3.87411 -1.52818 0.0844313 -1.53566 0.103789 2.71093 
-3.77477 -1.68795 0.0676323 -1.53482 0.0435384 2.61534 
-3.86181 -1.57161 0.0517426 -1.51952 0.154052 2.67674 
-3.88717 -1.47974 0.0462505 -1.53873 0.0904515 2.7247 
-3.96337 -1.38052 0.066332 -1.52367 0.0181378 2.76583 
-3.84131 -1.30585 0.0199214 -1.53907 0.0865575 2.61527 
-3.59004 -1.28093 0.0948572 -1.53163 0.28676 2.6136 
-3.52908 -1.35816 0.118721 -1.53672 0.196145 2.64179 
-3.29488 -1.29716 0.125537 -1.52307 0.308676 2.73599 
-3.19802 -1.27372 0.118366 -1.49371 0.196209 2.73357 
-3.13982 -1.34297 0.116306 -1.51837 0.0421333 2.75784 
-3.31944 -1.28627 0.0944255 -1.51589 0.164176 2.71473 
-3.37299 -1.49311 0.0759038 -1.54256 0.0178622 2.62432 
-3.40847 -1.44598 0.0769651 -1.50853 0.135518 2.65346 
-3.55856 -1.43042 0.0786842 -1.50907 0.0998281 2.79767 
-3.66972 -1.36089 0.0912194 -1.53177 0.147587 2.79334 
-3.90089 -1.58001 0.0740835 -1.51882 0.142524 2.73368 
-3.86806 -1.73099 0.0664892 -1.51141 0.107044 2.63882 
-3.83646 -1.69378 0.0496844 -1.52572 0.148755 2.66715 
-4.07746 -1.66051 0.0810986 -1.5325 0.10991 2.70692 
-4.07858 -1.75574 0.0984191 -1.51388 0.159285 2.66965 
-3.98733 -1.84512 0.0894916 -1.49652 0.212652 2.78569 
-3.78055 -1.89116 0.133815 -1.52638 0.28277 2.71336 
-3.72378 -1.7725 0.169406 -1.50282 0.145122 2.62823 
-3.51477 -1.66597 0.157858 -1.524 0.141316 2.67779 
-3.26707 -1.72778 0.145103 -1.51892 0.211203 2.66751 
-3.19324 -1.64644 0.148742 -1.49906 0.164014 2.73083 
-2.99715 -1.4598 0.157447 -1.52194 0.167559 2.64853 
-2.88257 -1.30942 0.126471 -1.53001 0.197573 2.65611 
-2.87554 -1.31034 0.090571 -1.53017 0.19075 2.60531 
-3.00317 -1.31426 0.19307 -1.52568 0.20883 2.6821 
-2.96137 -1.39686 0.18768 -1.53051 0.111247 2.64889 
-3.0001 -1.45196 0.125505 -1.51793 0.0780564 2.55198 
-3.00423 -1.35274 0.108405 -1.52102 0.127967 2.51714 
-2.87744 -1.43163 0.087406 -1.53332 0.0263463 2.59461 
-2.95526 -1.48523 0.078656 -1.50338 0.0379212 2.72423 
-2.8081 -1.4693 0.080764 -1.52115 0.150432 2.76498 
-2.75967 -1.34874 0.0345157 -1.54264 0.023976 2.6933 
-2.44513 -1.51181 0.0410261 -1.51388 0.171525 2.63293 
-2.4191 -1.38438 0.123853 -1.52575 0.217947 2.60131 
-2.40646 -1.30288 0.205412 -1.53189 0.196965 2.6177 
-2.43452 -1.46259 0.161147 -1.52534 0.130152 2.71271 
-2.28791 -1.37315 0.121805 -1.52867 0.0517074 2.65159 
-2.16553 -1.16554 0.159206 -1.50652 0.0876044 2.57886 
-2.35534 -1.09112 0.133852 -1.49402 0.0908144 2.54716 
-2.38363 -1.05961 0.168156 -1.52538 0.0755531 2.50493 
-2.473 -1.07943 0.189015 -1.51893 0.123854 2.57648 
-2.54911 -0.987091 0.165031 -1.53147 0.0768728 2.65669 
-2.43878 -1.07708 0.203277 -1.51669 0.209 2.6793 
-2.07381 -0.974424 0.168468 -1.50713 0.111318 2.7266 
-1.79643 -0.825655 0.123386 -1.51394 0.195841 2.64488 
-1.72641 -0.870351 0.149494 -1.50079 0.0813144 2.58228 
-1.91875 -0.761359 0.203876 -1.50636 0.197642 2.60884 
-1.80629 -0.817737 0.105604 -1.4921 0.2796 2.5549 
-1.78941 -0.954667 0.139959 -1.5046 0.236157 2.62083 
-1.85231 -1.29991 0.0570454 -1.50899 0.339502 2.73415 
-2.52951 -1.31203 0.0394844 -1.51658 0.0494037 2.72856 
-2.56268 -1.27527 0.0541017 -1.52738 0.0491752 2.74575 
-2.40423 -1.1676 0.129526 -1.51872 0.13425 2.70241 
-2.4294 -1.04564 0.18714 -1.5031 0.0751146 2.72336 
-2.59015 -1.12293 0.12636 -1.49694 0.0961229 2.63182 
-2.77803 -1.20205 0.208386 -1.50213 0.063588 2.7109 
-2.81808 -1.1492 0.167819 -1.50873 0.257633 2.62918 
-2.86092 -0.983704 0.119004 -1.51561 0.110179 2.63949 
-3.04759 -1.15656 0.183651 -1.48737 0.275746 2.73772 
-2.97281 -1.17216 0.162447 -1.54329 0.186421 2.71582 
-3.02812 -1.21378 0.0740898 -1.51508 0.241111 2.53685 
-3.0265 -1.21548 0.0869179 -1.54405 0.165259 2.41687 
-3.08386 -1.43435 0.107944 -1.51788 0.0362621 2.6559 
-3.23495 -1.23712 0.106334 -1.53594 0.0795886 2.58195 
-3.03918 -1.38171 0.135612 -1.50848 0.111201 2.54471 
-3.03815 -1.4836 0.0863129 -1.54965 0.108656 2.64454 
-2.702 -1.5746 0.158164 -1.49812 0.309261 2.61812 
-2.86678 -1.92624 0.168561 -1.49804 0.373611 2.6619 
-2.71906 -1.94376 0.18969 -1.49758 0.35684 2.71792 
-2.81561 -1.88694 0.187898 -1.5183 0.253845 2.67931 
-2.86233 -1.82904 0.215235 -1.48418 0.173842 2.6771 
-2.86889 -1.71844 0.207281 -1.49418 0.154869 2.65277 
-2.87666 -1.64119 0.161153 -1.52952 0.21514 2.76992 
-2.93894 -1.84947 0.137141 -1.49927 0.164509 2.7577 
-2.96986 -1.77512 0.0318379 -1.52017 0.203652 2.71841 
-3.09369 -1.71534 0.0385558 -1.51891 0.212052 2.71334 
-2.86044 -1.79408 0.09599 -1.53159 0.0708578 2.5858 
-2.61065 -1.64861 0.0912953 -1.54102 0.0244025 2.76085 
-2.74492 -1.49999 0.0570785 -1.52612 0.132919 2.67428 
-2.66946 -1.70586 0.0124516 -1.52377 0.102901 2.71257 
-2.91519 -1.57751 -0.00735585 -1.53182 0.109498 2.80175 
-3.09844 -1.59903 0.0286532 -1.56059 0.095362 2.59132 
-3.20635 -1.65262 0.0427199 -1.5222 0.177636 2.76201 
-3.14401 -1.57975 0.0878963 -1.52007 0.284593 2.67516 
-3.1032 -1.50707 0.065603 -1.52496 0.145257 2.71972 
-2.97978 -1.43209 0.133604 -1.53324 0.0866595 2.64631 
-2.98344 -1.18586 0.0790112 -1.53332 0.210641 2.63643 
-2.7989 -1.1649 0.0507258 -1.52045 0.0697092 2.69126 
-2.71206 -1.12154 0.115488 -1.51956 0.0796575 2.6764 
-2.59163 -1.41187 0.0925303 -1.50784 0.111028 2.71943 
-2.7159 -1.38439 0.0431953 -1.54094 0.059585 2.60142 
-2.70917 -1.47601 0.0539488 -1.52694 0.104135 2.66551 
-2.80184 -1.58732 0.0906934 -1.50114 0.201108 2.6617 
-3.10076 -1.59538 0.0890638 -1.52127 0.174772 2.58348 
-3.1785 -1.51608 0.0392316 -1.52667 0.128104 2.63274 
-3.13317 -1.54769 0.0445513 -1.55578 0.140652 2.69165 
-3.20985 -1.43358 0.00464825 -1.53251 0.352573 2.64669 
-2.94833 -1.54778 0.0869919 -1.54804 0.248997 2.70793 
-2.95695 -1.41455 0.0784468 -1.54387 0.0732904 2.70281 
-3.01166 -1.73181 0.120397 -1.51572 0.186194 2.81692 
-2.97795 -1.92361 0.159082 -1.49478 0.157591 2.67658 
-2.8768 -2.07635 0.141721 -1.49159 0.155798 2.61176 
-2.79079 -2.09605 0.112464 -1.51721 0.0529106 2.60107 
-2.61876 -2.17408 0.132156 -1.53625 0.0342778 2.66085 
-2.48595 -2.24262 0.098287 -1.53708 0.138273 2.69887 
-2.34247 -2.15082 0.0780081 -1.52758 0.0889016 2.62203 
-2.55353 -2.03442 0.0595381 -1.54602 0.210863 2.74219 
-2.60101 -2.03454 0.0828125 -1.55205 0.0136604 2.67991 
-2.57692 -2.02352 0.0597377 -1.56322 0.0127517 2.71439 
-2.69489 -1.93991 0.0766255 -1.49969 0.120638 2.69001 
-2.6187 -2.03476 0.0641732 -1.5067 0.042827 2.74102 
-2.58864 -1.79587 0.0799652 -1.53631 0.212433 2.54001 
-2.36949 -1.70716 0.0608614 -1.49275 0.178376 2.74565 
-2.24079 -1.51254 0.0283088 -1.49806 0.233991 2.72126 
-2.34772 -1.39491 -0.00875187 -1.5298 0.268077 2.53767 
-2.44935 -1.49675 -0.0595408 -1.53845 0.196151 2.75815 
-2.20683 -1.49489 -0.0767995 -1.53438 0.386158 2.6551 
-2.23313 -1.4323 -0.010609 -1.53073 0.241761 2.56619 
-2.221 -1.28129 -0.0223657 -1.50198 0.386496 2.58306 
-2.02432 -1.37065 -0.0053858 -1.49176 0.368075 2.70914 
-1.92174 -1.20626 -0.069625 -1.54067 0.390553 2.58588 
-1.97409 -0.983855 -0.098389 -1.50604 0.633469 2.64414 
-1.9622 -0.933166 -0.130854 -1.52843 0.669902 2.68644 
-2.02257 -0.883594 -0.158552 -1.53271 0.747269 2.64501 
-2.21023 -0.901682 -0.144885 -1.52625 0.693289 2.6673 
-2.27905 -0.803341 -0.151493 -1.5209 0.690404 2.74892 
-1.98712 -0.882777 -0.16366 -1.52131 0.706711 2.7125 
-2.09938 -0.973009 -0.222143 -1.51977 0.816499 2.62595 
-2.14588 -0.8905 -0.151905 -1.52253 0.768818 2.67533 
-2.22448 -1.09738 -0.131236 -1.493 0.901192 2.72132 
-2.34227 -0.993923 -0.108745 -1.52565 0.777805 2.68791 
-2.92558 -1.06104 0.025673 -1.51617 0.667754 2.62853 
-3.14516 -1.10612 0.074068 -1.49367 0.532781 2.62138 
-3.00929 -0.893719 0.0799191 -1.5334 0.340665 2.58796 
-2.95879 -0.869237 0.122285 -1.53057 0.236995 2.67639 
-3.17905 -0.877775 0.0993626 -1.54371 0.0307151 2.65209 
-2.9476 -1.28827 0.101156 -1.52605 0.211498 2.64738 
-2.88928 -1.53196 0.107543 -1.5108 0.362412 2.54849 
-2.98499 -1.71242 0.0910473 -1.53942 0.311535 2.69989 
-2.97871 -1.52666 0.134105 -1.51778 0.178308 2.74861 
-2.98346 -1.57987 0.186695 -1.46602 0.25847 2.7001 
-3.0668 -1.43142 0.148833 -1.48686 0.16822 2.53024 
-3.13029 -1.39526 0.0737129 -1.50314 0.287548 2.62048 
-3.10238 -1.5526 0.0647285 -1.54309 0.233903 2.61638 
-3.21952 -1.56827 0.170988 -1.5542 0.447764 2.59263 
-3.50842 -1.4325 0.0969521 -1.50527 0.330254 2.64603 
-3.50364 -1.64085 0.11374 -1.52252 0.150095 2.74053 
-3.38104 -1.64717 0.0843276 -1.51729 0.0556987 2.76386 
-3.38709 -1.79036 0.0747742 -1.51864 0.120569 2.72483 
-3.11415 -1.84035 0.0706246 -1.52049 0.210914 2.75829 
-2.94282 -1.52849 0.0619796 -1.56424 0.0211061 2.61646 
-2.74769 -1.55385 0.114695 -1.52095 0.0398322 2.78148 
-2.567 -1.62325 0.0959693 -1.50455 0.0352076 2.69901 
-2.60121 -1.61825 0.0658215 -1.51545 0.182869 2.82609 
-2.56266 -1.4972 0.0794748 -1.51713 0.190807 2.70795 
-2.44786 -1.5289 0.105039 -1.52857 0.126929 2.60113 
-2.41115 -1.55683 0.0641687 -1.5071 0.0927421 2.63518 
-2.58404 -1.82864 0.125976 -1.53125 0.0453504 2.65642 
-2.61823 -1.58456 0.14198 -1.49685 0.419493 2.75537 
-2.73039 -1.68762 0.0882603 -1.50408 0.0747024 2.61775 
-2.72774 -1.52162 0.0897209 -1.55833 0.158232 2.6916 
-2.73472 -1.59277 0.137854 -1.52232 0.215053 2.66531 
-2.57454 -1.64818 0.0855238 -1.49707 0.0685873 2.61769 
-2.65733 -1.61613 0.0772547 -1.50714 0.0507224 2.64765 
-2.58533 -1.49845 0.0907901 -1.52285 0.0177299 2.64885 
-2.2648 -1.56709 0.170357 -1.51532 0.0605879 2.71603 
-2.51154 -1.52725 0.091561 -1.51372 0.0315641 2.69734 
-2.55751 -1.50983 0.067742 -1.50957 0.106781 2.74632 
-2.8082 -1.54591 0.0685293 -1.53359 0.110935 2.66486 
-3.01153 -1.649 0.124582 -1.51521 0.177818 2.66064 
-2.99534 -1.64405 0.118558 -1.53329 0.0862748 2.67025 
-2.96588 -1.68686 0.0810657 -1.49979 0.141968 2.74133 
-3.03034 -1.69912 0.100885 -1.49812 0.247295 2.67876 
-2.95836 -1.79804 0.105813 -1.51571 0.0964095 2.64834 
-3.16983 -1.79148 0.117579 -1.51705 0.12574 2.77444 
-3.04457 -1.7224 0.11147 -1.51965 0.100268 2.65552 
-2.83318 -1.81155 0.0818597 -1.51997 0.071524 2.76412 
-2.79271 -1.91467 0.0711673 -1.53226 0.141477 2.69957 
-2.64338 -1.80553 0.104918 -1.51828 0.0426145 2.60904 
-2.66846 -1.84334 0.0814652 -1.52894 0.0397943 2.6973 
-2.79382 -2.04052 0.110811 -1.52237 0.010971 2.69136 
-2.69604 -2.28808 0.06333 -1.53598 0.110654 2.60204 
-2.70562 -2.53417 0.0560397 -1.50687 0.240629 2.70811 
-2.63123 -2.69024 0.110329 -1.51638 0.0716571 2.7594 
-2.61448 -2.42527 0.0710521 -1.50491 0.22544 2.72749 
-2.7435 -2.21268 0.0497279 -1.51529 0.227684 2.68355 
-2.78057 -2.39216 0.111638 -1.51543 0.0985237 2.72025 
-2.86433 -2.27323 0.0647609 -1.51736 0.116323 2.7552 
-2.71547 -2.09483 0.048709 -1.52366 0.0745573 2.63843 
-2.67403 -1.95749 0.107872 -1.53789 0.0187071 2.70627 
-2.48592 -1.97918 0.122928 -1.52118 0.157376 2.67943 
-2.23869 -1.61725 0.199567 -1.52432 0.194386 2.60994 
-2.26268 -1.55266 0.188381 -1.54013 0.165985 2.60052 
-2.40987 -1.76045 0.119265 -1.54633 0.0232943 2.57937 
-2.39823 -1.68663 0.174365 -1.53423 0.165087 2.69915 
-2.13677 -1.5543 0.161477 -1.52926 0.18814 2.81809 
-2.14716 -1.47191 0.0706754 -1.48695 0.11352 2.88157 
-1.98831 -1.58366 0.0620482 -1.56107 0.113683 2.82662 
-1.86819 -1.5015 0.108113 -1.57011 0.0678359 2.69099 
-1.86465 -1.51168 0.149123 -1.50858 0.0821938 2.77679 
-1.82865 -1.54212 0.143743 -1.5059 0.0303405 2.67744 
-2.00661 -1.51502 0.115105 -1.51874 0.106769 2.65697 
-2.17141 -1.52004 0.102784 -1.52064 0.0218506 2.63958 
-2.06641 -1.60948 0.060003 -1.51517 0.0712514 2.73269 
-2.14153 -1.73768 0.101592 -1.48472 0.170538 2.69992 
-2.43766 -1.80403 0.0409302 -1.50598 0.138477 2.59008 
-2.52304 -1.84825 0.0197066 -1.51059 0.0218695 2.58023 
-2.51503 -1.82174 0.0380471 -1.53636 0.0796148 2.62948 
-2.29756 -1.6027 0.105637 -1.54307 0.0761863 2.55012 
-2.40045 -1.42305 0.149222 -1.52241 0.0849299 2.50577 
-2.53384 -1.48228 0.16968 -1.50464 0.133075 2.64198 
-2.61586 -1.4379 0.117536 -1.51493 0.139287 2.67253 
-2.58059 -1.56244 0.0877426 -1.53007 0.129589 2.69046 
-2.57148 -1.79944 0.0703954 -1.53089 0.162567 2.62246 
-2.65164 -1.80556 0.0677594 -1.51281 0.170762 2.69909 
-2.68835 -1.96198 0.132941 -1.52025 0.124015 2.70213 
-2.78258 -1.84813 0.168908 -1.4952 0.168991 2.6257 
-2.86678 -1.54148 0.140077 -1.50889 0.120808 2.65713 
-2.91708 -1.68109 0.140321 -1.51437 0.206642 2.67048 
-2.94359 -1.70949 0.157094 -1.51233 0.114057 2.70874 
-3.07612 -1.76611 0.105239 -1.51844 0.0335295 2.62573 
-2.8 -1.91314 0.0819244 -1.53165 0.0369357 2.7055 
-2.82054 -1.77219 0.0682777 -1.5163 0.184638 2.74526 
-2.99334 -1.93679 0.0791826 -1.52593 0.0778562 2.73502 
-2.99715 -1.97584 0.0855649 -1.54561 0.112349 2.67112 
-3.08694 -1.77945 0.0733681 -1.52418 0.173183 2.68012 
-2.79654 -1.75252 0.0651734 -1.50242 0.109776 2.71859 
-2.40091 -1.81563 0.0917747 -1.53334 0.128386 2.63436 
-2.33787 -1.81926 0.119119 -1.53316 0.0940201 2.55963 
-2.31391 -1.6587 0.110666 -1.53314 0.168797 2.6627 
-2.37318 -1.63133 0.106987 -1.52193 0.0956262 2.60393 
-2.59257 -1.55742 0.081117 -1.54442 0.0189553 2.76473 
-2.51628 -1.66501 0.0483261 -1.52907 0.0410386 2.64184 
-2.55648 -1.56337 0.0433302 -1.52049 0.0563021 2.58123 
-2.67954 -1.66218 0.0741461 -1.54486 0.0281647 2.63832 
-2.69557 -1.62042 0.111605 -1.52203 0.126973 2.65607 
-2.37478 -1.59027 0.0983043 -1.51689 0.0347486 2.73101 
-2.17583 -1.43627 0.0470082 -1.52839 0.0509157 2.66801 
-2.04105 -1.46053 0.0846234 -1.54744 0.124034 2.66978 
-1.88724 -1.4736 0.118587 -1.52105 0.319016 2.58145 
-1.98289 -1.52466 0.10388 -1.52991 0.448155 2.67071 
-2.16693 -1.40267 0.128607 -1.51216 0.359575 2.54688 
-2.4429 -1.51677 0.105387 -1.55456 0.13768 2.73118 
-2.49478 -1.5143 0.0478364 -1.54993 0.0331297 2.78448 
-2.19588 -1.53311 0.0464146 -1.53795 0.169001 2.72399 
-2.45222 -1.06011 0.0828745 -1.50831 0.181924 2.65 
-2.46519 -1.00106 0.0842237 -1.50218 0.173698 2.64711 
-2.36491 -1.05783 0.120694 -1.51914 0.075354 2.7379 
-2.48121 -1.03 0.0796004 -1.52551 0.217353 2.659 
-2.3755 -1.12773 0.187489 -1.51039 0.0226287 2.62137 
-2.51197 -1.21893 0.161382 -1.50197 0.0962327 2.68338 
-2.75914 -1.3371 0.16632 -1.49298 0.156283 2.61889 
-2.67979 -1.34864 0.187343 -1.50217 0.0961388 2.74197 
-2.81008 -1.37543 0.144629 -1.51609 0.0465875 2.70559 
-2.81764 -1.45529 0.125042 -1.52019 0.0133101 2.76755 
-2.57604 -1.51573 0.144696 -1.52007 0.0808815 2.75113 
-2.41744 -1.37471 0.164686 -1.49618 0.178486 2.77996 
-2.48784 -1.13505 0.182224 -1.51017 0.0667486 2.73917 
-2.43035 -0.937033 0.169606 -1.51634 0.0926543 2.70785 
-2.37168 -1.0888 0.114155 -1.51447 0.0399308 2.68021 
-2.16925 -1.28178 0.103104 -1.5181 0.0686975 2.77962 
-1.86056 -1.4298 0.151482 -1.51426 0.0406558 2.75917 
-2.00628 -1.39878 0.154128 -1.50297 0.155686 2.79701 
-2.05535 -1.28707 0.164614 -1.49747 0.103935 2.78733 
-2.16184 -1.3611 0.155753 -1.49486 0.20498 2.72143 
-2.17951 -1.32229 0.18911 -1.48421 0.3039 2.58756 
-2.20738 -1.29463 0.12721 -1.51421 0.168574 2.54169 
-2.09995 -1.23797 0.0906149 -1.50159 0.0755565 2.74282 
-2.26796 -1.26944 0.0666231 -1.53853 0.14501 2.63843 
-2.29524 -1.56893 0.117776 -1.51786 0.137709 2.64731 
-2.1443 -1.5509 0.134424 -1.51745 0.185401 2.64817 
-2.36472 -1.60756 0.152688 -1.513 0.373675 2.73158 
-2.55254 -1.55416 0.13849 -1.50338 0.178285 2.73969 
-2.43277 -1.26499 0.0709008 -1.51288 0.184276 2.63394 
-2.33391 -1.30983 0.122804 -1.53193 0.0662579 2.60387 
-2.37124 -1.10724 0.0586741 -1.50437 0.185799 2.74458 
-2.50524 -1.0906 0.0742429 -1.51958 0.0836961 2.7097 
-2.71709 -1.19702 0.113717 -1.52684 0.105904 2.68838 
-2.67354 -1.11762 0.122079 -1.52336 0.0919752 2.68601 
-2.47057 -1.26396 0.0966137 -1.50768 0.109495 2.79567 
-2.53166 -1.2597 0.0704621 -1.5144 0.207335 2.73954 
-2.55114 -1.5384 0.0716071 -1.52027 0.256951 2.66411 
-2.527 -1.5694 0.0397518 -1.49212 0.261323 2.66337 
-2.61759 -1.55807 0.0220083 -1.50854 0.194476 2.62529 
-2.72053 -1.50865 0.0583847 -1.49408 0.150387 2.674 
-2.59723 -1.19409 0.0670185 -1.52718 0.102052 2.7489 
-2.61552 -1.28157 0.0747118 -1.54287 0.234693 2.69759 
-2.67347 -1.43326 0.0458453 -1.52691 0.174809 2.68849 
-2.61684 -1.37045 0.07955 -1.53221 0.142271 2.68147 
-2.5385 -1.4793 0.108074 -1.52927 0.242609 2.54493 
-2.54295 -1.55888 0.104657 -1.48939 0.319239 2.66245 
-2.65966 -1.69328 0.119414 -1.53766 0.236314 2.58853 
-2.91573 -1.84081 0.111204 -1.53357 0.133344 2.61923 
-2.78699 -1.8451 0.0715695 -1.52419 0.0133068 2.76056 
-2.88851 -1.95038 0.109878 -1.51905 0.0789692 2.73276 
-3.03153 -2.21757 0.0522944 -1.52763 0.192369 2.68213 
-2.79929 -1.92923 0.0455755 -1.51083 0.164683 2.76038 
-3.07397 -1.80157 0.0188014 -1.55823 0.0712998 2.61887 
-3.19685 -1.71657 0.0271495 -1.5454 0.0119132 2.7931 
-3.30806 -1.87629 0.0448121 -1.53412 0.0311993 2.75885 
-3.39157 -1.83692 0.0193043 -1.53898 0.14582 2.78644 
-3.59583 -1.73137 0.0384409 -1.52325 0.0894912 2.75597 
-3.60229 -1.90325 0.0666149 -1.53122 0.133594 2.78388 
-3.81799 -1.55859 0.0638319 -1.49568 0.226574 2.67984 
-3.77342 -1.39225 0.0830857 -1.53016 0.21621 2.58352 
-3.67098 -1.29538 0.0932085 -1.51655 0.131516 2.691 
-3.72307 -1.30858 0.098597 -1.5278 0.158619 2.69541 
-3.65422 -1.20492 0.0965079 -1.50057 0.309915 2.76649 
-3.73787 -1.28165 0.122578 -1.49675 0.245773 2.77438 
-3.76832 -1.4153 0.0846594 -1.49256 0.19156 2.66251 
-3.78002 -1.12171 0.0861683 -1.49082 0.215068 2.61267 
-3.77731 -1.23554 0.124651 -1.52955 0.08413 2.79001 
-4.00669 -1.28574 0.181502 -1.50318 0.218332 2.65395 
-3.92546 -1.21495 0.184148 -1.50529 0.297285 2.58502 
-3.99415 -1.07898 0.178739 -1.52197 0.392686 2.56412 
-4.04058 -0.9768 0.188571 -1.52656 0.302732 2.70447 
-3.94105 -0.965444 0.148553 -1.50839 0.133234 2.71374 
-3.76534 -1.07386 0.110459 -1.5305 0.0916426 2.70174 
-3.87191 -1.28291 0.121265 -1.48544 0.0683388 2.71993 
-4.04575 -1.33573 0.136571 -1.52944 0.0992045 2.70657 
-3.908 -1.57226 0.0522947 -1.51828 0.127498 2.75195 
-3.88117 -1.73121 0.0499857 -1.53673 0.0593831 2.71825 
-3.79763 -1.66471 0.0487469 -1.53227 0.0593169 2.67657 
-4.03988 -1.62409 0.0336063 -1.53514 0.194637 2.57847 
-4.20415 -1.71124 0.0331588 -1.54323 0.171038 2.52765 
-4.35773 -1.78951 -0.00894713 -1.54672 0.128565 2.63935 
-4.26264 -1.80197 0.0165695 -1.52422 0.335843 2.70502 
-4.58298 -1.69059 0.013485 -1.54078 0.139911 2.71271 
-4.68255 -1.77319 0.0212319 -1.51741 0.0753265 2.77908 
-4.79762 -1.82902 0.0151503 -1.52696 0.0830763 2.77981 
-4.74613 -1.71453 0.0163759 -1.56749 0.137358 2.72325 
-4.85867 -1.59492 0.0362121 -1.50484 0.124037 2.7341 
-5.01285 -1.52635 0.0732811 -1.5434 0.131128 2.77904 
-4.9152 -1.50472 0.0355994 -1.52257 0.0362251 2.69906 
-4.70506 -1.6316 0.049606 -1.55291 0.151281 2.72163 
-4.64753 -1.56024 0.02836 -1.54519 0.226304 2.67608 
-4.77634 -1.33045 0.0989259 -1.51329 0.160142 2.72825 
-4.7545 -1.41662 0.119812 -1.5148 0.144811 2.72497 
-4.60835 -1.53006 0.0741286 -1.53553 0.242545 2.68663 
-4.6437 -1.44683 0.127803 -1.52605 0.143756 2.60739 
-4.81348 -1.45712 0.0667106 -1.53687 0.167225 2.58977 
-4.9125 -1.31915 0.111062 -1.53751 0.14212 2.69415 
-4.7525 -1.32208 0.14937 -1.51162 0.283511 2.73257 
-4.79637 -1.52406 0.136378 -1.50566 0.266988 2.6909 
-5.01307 -1.45319 0.135574 -1.5229 0.339326 2.8202 
-5.09395 -1.44564 0.135189 -1.52788 0.208558 2.65087 
-4.87663 -1.37964 0.100159 -1.54666 0.353224 2.72826 
-4.96071 -1.36297 0.120084 -1.52414 0.397461 2.74599 
-5.03247 -1.46411 0.0827443 -1.53035 0.0216327 2.71996 
-4.8751 -1.43813 0.14918 -1.52618 0.203135 2.63134 
-4.95931 -1.38125 0.100589 -1.52311 0.0885567 2.6382 
-4.95506 -1.50782 0.0777804 -1.53698 0.0702222 2.66237 
-5.01351 -1.34113 0.0787361 -1.53222 0.0407974 2.70492 
-5.00522 -1.44004 0.114757 -1.51388 0.102624 2.73148 
-5.2048 -1.57568 0.111825 -1.48985 0.222509 2.77303 
-4.91087 -1.61197 0.085789 -1.50611 0.318524 2.77936 
-5.158 -1.75917 0.0625881 -1.50807 0.125994 2.61306 
-5.40078 -1.90252 0.100548 -1.52112 0.0428809 2.67752 
-5.3729 -2.19221 0.0419301 -1.51169 0.128565 2.66607 
-5.53761 -2.29392 0.0670679 -1.52701 0.100567 2.78106 
-5.7897 -2.08589 0.083832 -1.5116 0.20829 2.65711 
-5.94237 -2.1081 0.0996257 -1.52798 0.104146 2.66266 
-5.87891 -1.7835 0.00426451 -1.54412 0.256744 2.63917 
-5.82022 -1.8485 0.0488499 -1.53721 0.103375 2.68141 
-5.7513 -2.03925 -0.0109198 -1.52081 0.312622 2.688 
-5.49762 -1.98853 0.0266379 -1.52568 0.188906 2.67416 
-5.5523 -2.1374 0.0632253 -1.52857 0.317846 2.76723 
-5.55546 -2.45394 0.0248333 -1.52708 0.121615 2.64623 
-5.52275 -2.42438 0.0562946 -1.54624 0.228925 2.83268 
-5.43106 -2.48418 0.153981 -1.51478 0.468788 2.6755 
-5.32838 -2.71638 0.0905616 -1.49446 0.295815 2.74488 
-5.29524 -2.63124 0.0806076 -1.49932 0.1735 2.62864 
-5.13997 -2.67282 0.124593 -1.52143 0.280323 2.60653 
-5.13784 -2.4884 0.074992 -1.50986 0.156631 2.72476 
-5.45785 -2.17998 0.0379337 -1.54426 0.0536219 2.76456 
-5.69474 -2.2056 0.0150985 -1.54728 0.156454 2.61198 
-5.66941 -2.40853 0.00181211 -1.54238 0.0746819 2.59294 
-5.76404 -2.2509 0.0331925 -1.52004 0.106344 2.69006 
-5.64708 -2.30525 0.114232 -1.50361 0.149042 2.70952 
-5.28211 -2.32906 0.115247 -1.49981 0.383868 2.69339 
-5.38264 -2.09535 0.0444316 -1.50716 0.257445 2.63895 
-5.28978 -2.16342 0.0451877 -1.54963 0.175252 2.68881 
-5.33681 -2.20165 0.105764 -1.52371 0.0314758 2.79454 
-5.48676 -1.97668 0.0908815 -1.54308 0.117379 2.73793 
-5.42665 -1.9067 0.10231 -1.51314 0.068586 2.73732 
-5.2033 -1.71003 0.123787 -1.50001 0.100569 2.70274 
-5.23618 -1.72181 0.135425 -1.49773 0.187913 2.74366 
-5.41913 -1.86052 0.0972939 -1.54193 0.166474 2.57076 
-5.67069 -2.01593 0.0837046 -1.5298 0.0960069 2.65025 
-5.6046 -2.00418 0.0977235 -1.50762 0.118178 2.68706 
-5.73279 -2.07863 0.0344571 -1.51763 0.283702 2.59455 
-5.66362 -2.34312 0.052225 -1.51259 0.339957 2.6333 
-5.77923 -2.3552 0.0807153 -1.53279 0.26072 2.57837 
-5.83677 -2.50236 0.0760823 -1.52312 0.195361 2.56018 
-5.93851 -2.43495 0.0362335 -1.53973 0.198734 2.64605 
-5.90774 -2.31822 0.0774787 -1.52076 0.139768 2.60319 
-5.98539 -2.42814 0.0623948 -1.52239 0.185322 2.51382 
-5.98289 -2.45933 0.0849666 -1.53648 0.0972995 2.71485 
-5.99218 -2.34754 0.0528453 -1.55135 0.0347 2.70041 
-5.989 -2.40359 0.0245014 -1.50985 0.150649 2.68625 
-5.97769 -2.48538 0.057387 -1.52092 0.149565 2.70786 
-5.75612 -2.70684 0.1225 -1.48522 0.299011 2.60283 
-5.73383 -2.61565 0.083402 -1.51463 0.26608 2.69627 
-5.91464 -2.49548 0.112431 -1.51052 0.144785 2.57447 
-5.6471 -2.48364 0.127302 -1.50411 0.0934505 2.60261 
-5.58856 -2.32665 0.135131 -1.52538 0.182293 2.61624 
-5.51286 -2.26984 0.102863 -1.51464 0.285024 2.55742 
-5.54958 -2.08924 0.118328 -1.53527 0.117032 2.75582 
-5.2387 -2.22456 0.0897093 -1.55061 0.066978 2.64814 
-5.07592 -2.43805 0.12753 -1.53553 0.0821356 2.7055 
-5.2307 -2.47089 0.14578 -1.50479 0.166924 2.67799 
-5.46486 -2.47893 0.0645718 -1.51897 0.305128 2.6819 
-5.54329 -2.63657 0.0897792 -1.53448 0.14281 2.77345 
-5.67795 -2.50661 0.142323 -1.52611 0.215467 2.59127 
-5.65609 -2.27359 0.18954 -1.5383 0.223214 2.67851 
-5.6505 -2.50447 0.1699 -1.52825 0.302069 2.60371 
-5.70058 -2.47796 0.145218 -1.48237 0.482619 2.76411 
-5.65671 -2.33402 0.146568 -1.51208 0.420384 2.64836 
-5.60797 -2.28163 0.144131 -1.51145 0.184962 2.69459 
-5.7003 -2.19347 0.0799504 -1.53403 0.38377 2.75108 
-5.71349 -2.09789 0.0611562 -1.5283 0.361929 2.76555 
-5.46075 -2.01759 0.0572508 -1.52036 0.204668 2.74567 
-5.60092 -1.92526 0.0506604 -1.5425 0.228783 2.54968 
-5.67199 -1.81644 0.0550022 -1.52773 0.231172 2.58771 
-5.7713 -1.7564 0.0514495 -1.51871 0.0910652 2.7358 
-5.8299 -1.81139 0.0878872 -1.51184 0.115746 2.68501 
-5.66947 -1.61499 0.026136 -1.5356 0.165585 2.70571 
-5.52213 -1.58516 0.0648781 -1.52673 0.130472 2.67462 
-5.28405 -1.72003 0.111118 -1.52784 0.196705 2.60331 
-5.36642 -1.74233 0.104207 -1.52165 0.108629 2.73719 
-5.44093 -1.66897 0.0914732 -1.51248 0.0291425 2.73809 
-5.40153 -1.74384 0.065548 -1.51806 0.0876889 2.72907 
-5.34155 -1.7008 0.0411725 -1.52215 0.0983032 2.6742 
-5.52633 -1.63203 0.0265762 -1.53304 0.199135 2.69668 
-5.53804 -1.62284 0.0984183 -1.53707 0.221042 2.6241 
-5.53478 -1.43084 0.0536378 -1.51623 0.387879 2.60503 
-5.29198 -1.34026 0.0695119 -1.53737 0.234231 2.76118 
-5.094 -1.45854 0.0677617 -1.50356 0.0189771 2.57809 
-5.13577 -1.37182 0.0720323 -1.51157 0.0614003 2.69586 
-5.22167 -1.49291 0.0588606 -1.52336 0.116955 2.67855 
-5.25578 -1.57786 0.0844804 -1.5207 0.179277 2.63084 
-5.11396 -1.67911 0.101258 -1.51217 0.255181 2.64911 
-5.04168 -1.75059 0.123101 -1.51616 0.175611 2.66691 
-5.05581 -1.82309 0.1035 -1.51372 0.130408 2.71524 
-5.01314 -1.79773 0.073969 -1.50602 0.0745378 2.72473 
-4.81829 -1.76561 0.135308 -1.50671 0.174884 2.6551 
-4.75606 -1.77346 0.123129 -1.51842 0.0748306 2.62091 
-4.55755 -1.75234 0.141269 -1.49921 0.153274 2.61673 
-4.46055 -1.63121 0.151315 -1.50778 0.0523976 2.71094 
-4.46005 -1.67299 0.0847294 -1.53317 0.0710673 2.70041 
-4.37695 -1.45564 0.126774 -1.51694 0.0535131 2.63974 
-4.36109 -1.33287 0.054269 -1.52791 0.102945 2.67476 
-4.43649 -1.4649 0.0836853 -1.5035 0.192926 2.69064 
-4.56536 -1.65765 0.0552573 -1.53148 0.121522 2.66002 
-4.40821 -1.61802 0.128926 -1.50126 0.151536 2.73193 
-4.35498 -1.36661 0.114677 -1.51784 0.221351 2.64434 
-4.73418 -1.43124 0.12767 -1.51695 0.197223 2.68795 
-4.9259 -1.53645 0.118409 -1.50634 0.179792 2.6701 
-4.7649 -1.35226 0.0726624 -1.53253 0.0434404 2.76207 
-4.93886 -1.54419 0.143767 -1.52698 0.181118 2.68971 
-4.6125 -1.25455 0.105851 -1.50906 0.0252173 2.76117 
-4.46869 -1.26771 0.0574508 -1.5187 0.0445031 2.81307 
-4.64766 -1.39511 0.047334 -1.52939 0.109794 2.67628 
-4.66451 -1.55656 0.0791132 -1.49818 0.110164 2.77938 
-4.57267 -1.43903 0.114942 -1.51947 0.0207563 2.6891 
-4.34599 -1.50893 0.107024 -1.53304 0.061849 2.59497 
-4.51595 -1.30842 0.0868517 -1.53181 0.156416 2.65564 
-4.44224 -1.43272 0.058638 -1.51939 0.132897 2.63687 
-4.40809 -1.47904 0.0564293 -1.52339 0.098562 2.66495 
-4.46708 -1.49943 0.0605876 -1.51108 0.203499 2.54567 
-4.34435 -1.30906 0.0275625 -1.55608 0.156955 2.60513 
-4.27723 -1.31563 0.0451976 -1.53121 0.195178 2.72735 
-4.39371 -1.15788 0.115596 -1.52031 0.139398 2.70759 
-4.29316 -1.16021 0.14601 -1.52123 0.270004 2.60098 
-4.40025 -1.02029 0.203825 -1.49643 0.244861 2.63401 
-4.47823 -1.08642 0.183001 -1.51185 0.271113 2.72134 
-4.53415 -1.0968 0.21288 -1.50305 0.308083 2.63947 
-4.47771 -1.28911 0.166954 -1.51334 0.181855 2.6402 
-4.34263 -1.10461 0.197118 -1.50794 0.304772 2.69105 
-4.15617 -1.40972 0.131726 -1.51387 0.210569 2.58074 
-4.16333 -1.72103 0.111637 -1.5335 0.241802 2.72154 
-4.1259 -1.85128 0.0731271 -1.49922 0.197521 2.76654 
-4.2489 -1.77206 0.107513 -1.51119 0.178471 2.69354 
-4.38714 -1.85747 0.113339 -1.52682 0.30248 2.65252 
-4.28401 -1.898 0.115084 -1.52706 0.216863 2.67686 
-4.51945 -1.77399 0.106562 -1.5293 0.343688 2.75291 
-4.43148 -1.76003 0.0820241 -1.51172 0.215119 2.80505 
-4.48724 -1.73025 0.14483 -1.51681 0.240345 2.73504 
-4.54332 -1.51764 0.0838596 -1.54973 0.209949 2.75751 
-4.50039 -1.61224 0.118962 -1.53397 0.262055 2.70331 
-4.51012 -1.60684 0.0756592 -1.52659 0.320083 2.7404 
-4.37944 -1.71417 0.0785846 -1.54098 0.0868983 2.66477 
-4.31472 -1.5789 0.0717871 -1.5236 0.141477 2.6321 
-4.24705 -1.50957 0.123007 -1.48939 0.0707761 2.66361 
-4.14447 -1.6722 0.125266 -1.49649 0.0728425 2.75178 
-4.03632 -1.60125 0.11976 -1.50668 0.189078 2.66883 
-4.10691 -1.48148 0.0566447 -1.53587 0.261062 2.65957 
-4.1289 -1.42765 0.0809424 -1.51425 0.0311676 2.59131 
-4.24711 -1.45474 0.0878622 -1.50624 0.168279 2.56842 
-4.1826 -1.60841 0.0364778 -1.51706 0.135749 2.57447 
-4.30258 -1.52836 0.124372 -1.53817 0.0581752 2.63546 
-4.34103 -1.78005 0.109121 -1.5044 0.0953095 2.63293 
-4.2701 -1.74374 0.124083 -1.53417 0.24694 2.64653 
-4.39396 -1.58077 0.143869 -1.51515 0.283461 2.652 
-4.55736 -1.9401 0.130602 -1.53165 0.257808 2.72635 
-4.5332 -2.20344 0.14281 -1.53154 0.189892 2.69919 
-4.58429 -2.19941 0.0964011 -1.5133 0.308233 2.68249 
-4.5259 -2.13804 0.0802245 -1.53139 0.144024 2.7177 
-4.43058 -2.17896 0.0593976 -1.53215 0.0863433 2.78951 
-4.70028 -2.27702 0.106781 -1.51822 0.0347378 2.62008 
-4.60412 -2.37193 0.081833 -1.52614 0.0780211 2.65027 
-4.3435 -2.29428 0.0558877 -1.55342 0.171256 2.59482 
-4.27892 -2.37094 0.0651126 -1.5269 0.233095 2.75057 
-4.07249 -2.2649 0.0955372 -1.52085 0.0963211 2.6672 
-4.25219 -2.25772 0.157066 -1.50941 0.246078 2.65539 
-4.29879 -2.05218 0.140685 -1.49707 0.31287 2.71424 
-4.40488 -1.9442 0.163779 -1.50423 0.225286 2.72289 
-4.30795 -1.64045 0.0926047 -1.53174 0.211226 2.83463 
-4.21277 -1.64732 0.101916 -1.50885 0.279058 2.64848 
-4.08434 -1.65128 0.111427 -1.54438 0.245757 2.67728 
-4.47541 -1.95709 0.117851 -1.56186 0.0929549 2.63203 
-4.59366 -2.08057 0.100884 -1.53276 0.165525 2.74576 
-4.75758 -1.72537 0.0268096 -1.51747 0.214316 2.66457 
-4.80754 -1.43444 0.0221048 -1.52418 0.0572407 2.65581 
-4.87443 -1.19354 0.0476087 -1.53297 0.105531 2.71363 
-4.77054 -1.49413 0.0963798 -1.50246 0.142111 2.76815 
-4.73089 -1.302 0.113545 -1.54269 0.198149 2.69079 
-4.64981 -1.42531 0.032313 -1.54756 0.0800716 2.61219 
-4.8062 -1.43335 0.074817 -1.51647 0.0775139 2.69269 
-5.06588 -1.56289 0.102725 -1.5036 0.173928 2.6822 
-5.32955 -1.45954 0.0693723 -1.54391 0.234689 2.66826 
-5.4941 -1.4839 0.103464 -1.48996 0.0436772 2.7355 
-5.74838 -1.45325 0.135384 -1.50166 0.165543 2.61302 
-5.86479 -1.57925 0.133411 -1.51509 0.217514 2.58457 
-5.83597 -1.40851 0.116283 -1.52591 0.0777402 2.73935 
-5.85496 -1.39772 0.13418 -1.50632 0.0691794 2.68331 
-5.92278 -1.37668 0.120756 -1.54635 0.250459 2.68271 
-5.90065 -1.32989 0.0948173 -1.50874 0.210303 2.73227 
-5.81279 -1.3433 0.0735372 -1.52296 0.064351 2.68425 
-5.87376 -1.26966 0.0588737 -1.51936 0.010573 2.63587 
-5.87584 -1.22989 0.0914777 -1.51882 0.125977 2.65873 
-5.7024 -1.19339 0.0986189 -1.50111 0.1295 2.63403 
-5.8395 -1.05074 0.0866794 -1.53971 0.0102778 2.71997 
-5.81358 -1.11908 0.108926 -1.5235 0.182634 2.67216 
-5.67929 -1.07727 0.0758015 -1.52216 0.109662 2.65124 
-5.6429 -1.24954 0.076183 -1.53446 0.116993 2.7411 
-5.48739 -1.41785 0.0959662 -1.51676 0.0677728 2.66578 
-5.36352 -1.44918 0.166171 -1.49486 0.0429373 2.63851 
-5.5668 -1.73053 0.157065 -1.52726 0.197439 2.73943 
-5.4633 -1.56997 0.102657 -1.53419 0.340666 2.74825 
-5.60942 -1.61922 0.0802327 -1.517 0.27608 2.61472 
-5.63814 -1.74709 0.0828857 -1.52242 0.0851463 2.60467 
-5.72973 -1.44274 0.0898925 -1.53818 0.0948463 2.65921 
-5.8243 -1.36201 0.0908239 -1.50776 0.105479 2.70332 
-5.71914 -1.29364 0.119755 -1.53036 0.320572 2.55901 
-5.9205 -1.06006 0.0358194 -1.53898 0.376585 2.71569 
-5.94049 -1.06832 0.0493249 -1.53711 0.313018 2.67243 
-5.92086 -1.19419 0.0706348 -1.50669 0.259625 2.76384 
-5.92647 -1.19676 0.0596129 -1.49294 0.356806 2.79381 
-5.78382 -1.16392 0.0813028 -1.52999 0.295364 2.71469 
-5.68681 -1.26434 0.141282 -1.52388 0.311392 2.71417 
-5.75405 -1.31425 0.164394 -1.4985 0.313591 2.61125 
-5.73597 -1.12859 0.10135 -1.53719 0.317266 2.65108 
-5.61665 -1.06143 0.152043 -1.50195 0.120721 2.81626 
-5.76991 -1.12416 0.13838 -1.53065 0.206693 2.7063 
-5.93992 -1.25828 0.159225 -1.51223 0.240162 2.61696 
-5.91329 -1.18568 0.119561 -1.5223 0.268995 2.74285 
-5.76356 -1.06578 0.0958206 -1.49428 0.249672 2.74502 
-5.98821 -0.857245 0.0233046 -1.51335 0.39522 2.70695 
-5.94368 -0.898681 0.0361931 -1.51423 0.526939 2.63173 
-5.92807 -0.860017 -0.0124256 -1.5469 0.422717 2.61513 
-5.70615 -1.01111 -0.0566087 -1.54317 0.325892 2.6296 
-5.81103 -1.11795 -0.0855705 -1.50333 0.311233 2.71382 
-5.76798 -1.23992 0.00368207 -1.49025 0.233905 2.66084 
-5.79414 -1.19052 0.0359906 -1.49286 0.363435 2.63946 
-5.88126 -0.995798 0.0971843 -1.52851 0.315075 2.77682 
-5.97405 -0.870108 0.0705689 -1.53297 0.341731 2.58993 
-5.89033 -1.23888 0.122997 -1.5213 0.192395 2.65577 
-5.85077 -1.08543 0.0840421 -1.50479 0.211229 2.72719 
-5.89041 -1.3389 0.105618 -1.50112 0.0355609 2.64959 
-5.90017 -1.26532 0.0560208 -1.52759 0.0949183 2.59646 
-5.67371 -1.24246 0.0337792 -1.50857 0.191699 2.63783 
-5.74618 -1.29558 0.0757725 -1.54854 0.154123 2.62867 
-5.63059 -1.43269 0.0600873 -1.54324 0.063229 2.63734 
-5.55187 -1.54414 0.0731799 -1.54747 0.177698 2.74235 
-5.38098 -1.61482 0.0924793 -1.51645 0.0669121 2.63865 
-5.29492 -1.5739 0.11935 -1.5206 0.146772 2.78704 
-5.57119 -1.50531 0.0458431 -1.51374 0.086798 2.68396 
-5.49014 -1.4029 0.0650845 -1.52131 0.0192073 2.57902 
-5.37171 -1.27158 0.0788796 -1.54158 0.190543 2.58798 
-5.45118 -1.30786 0.0960602 -1.51793 0.149161 2.75523 
-5.31944 -1.4784 0.116091 -1.51799 0.115232 2.70315 
-5.30109 -1.46142 0.136703 -1.51779 0.0397553 2.63141 
-5.37029 -1.57567 0.109863 -1.53043 0.186302 2.58191 
-5.49089 -1.46226 0.145648 -1.53589 0.148084 2.62409 
-5.38764 -1.29055 0.0974686 -1.52864 0.132048 2.75053 
-5.39764 -1.41391 0.0389156 -1.52278 0.113694 2.7364 
-5.16557 -1.44104 0.0744859 -1.53653 0.0583516 2.68674 
-5.40915 -1.3016 0.0369514 -1.52731 0.0641147 2.71449 
-5.47817 -1.39464 0.0627439 -1.51476 0.0465239 2.77393 
-5.41492 -1.53263 0.0448136 -1.53004 0.056923 2.65203 
-5.5339 -1.4897 0.0813037 -1.53124 0.0292866 2.61765 
-5.39212 -1.66015 0.0869894 -1.50699 0.139067 2.7566 
-5.18187 -1.74051 0.0663753 -1.53343 0.0152534 2.74986 
-5.19658 -1.67562 0.0359012 -1.53057 0.293386 2.64898 
-5.42848 -1.90027 0.115337 -1.50174 0.147597 2.72766 
-5.55648 -2.02944 0.083663 -1.50178 0.136783 2.74225 
-5.64446 -2.07335 0.0916093 -1.52717 0.288859 2.76283 
-5.55924 -1.9748 0.098222 -1.54523 0.236906 2.73457 
-5.71857 -1.85921 0.0548472 -1.52977 0.114221 2.62121 
-5.90988 -1.63691 0.0719773 -1.55337 0.0119406 2.66348 
-5.69847 -1.69857 0.0494869 -1.55165 0.0532551 2.58014 
-5.47413 -2.04987 0.0802947 -1.54174 0.0374546 2.75787 
-5.43275 -1.87053 0.0843611 -1.51791 0.0115311 2.78762 
-5.60897 -1.73722 0.0875386 -1.51289 0.0430053 2.67193 
-5.52531 -1.86107 0.0848329 -1.50423 0.121249 2.64548 
-5.5205 -1.95278 0.0564622 -1.53135 0.0969503 2.59161 
-5.5267 -1.63692 0.0370435 -1.53331 0.109177 2.57868 
-5.38067 -1.75859 0.0492678 -1.53594 0.124208 2.63258 
-5.25989 -1.7643 -0.0167616 -1.50948 0.212721 2.65513 
-5.32359 -2.01176 -0.0619688 -1.53622 0.323852 2.72972 
-5.44566 -2.08043 0.0463998 -1.53556 0.171603 2.84043 
-5.28075 -2.11457 0.0403484 -1.52917 0.0956613 2.77198 
-5.10777 -2.2542 0.0995916 -1.51686 0.108161 2.80566 
-5.01937 -2.35494 0.116583 -1.50617 0.137842 2.70293 
-5.07545 -2.13346 0.0627997 -1.52945 0.252688 2.68266 
-5.16615 -1.96901 0.0240645 -1.53207 0.102808 2.5972 
-5.12132 -1.98094 0.0150645 -1.50888 0.216786 2.68211 
-5.04147 -1.84341 0.0443323 -1.52902 0.117571 2.6686 
-5.33475 -1.83042 -0.020873 -1.53788 0.16715 2.65859 
-5.45329 -1.81673 -0.0157197 -1.53891 0.162854 2.73809 
-5.6702 -1.7092 -0.00306717 -1.52884 0.197381 2.7369 
-5.54574 -1.67156 -0.0196497 -1.53728 0.0848891 2.72464 
-5.57512 -1.79726 -0.0248399 -1.55404 0.0669279 2.73492 
-5.21819 -1.77759 0.0191511 -1.52942 0.205863 2.81782 
-5.41363 -1.79504 0.0100981 -1.53179 0.226591 2.74293 
-5.58221 -1.78064 -0.0141531 -1.54347 0.279325 2.73565 
-5.85285 -1.74878 0.0580811 -1.53643 0.13531 2.74569 
-5.85115 -1.87493 0.0487659 -1.51396 0.116536 2.69985 
-5.64079 -2.0157 0.0409401 -1.53906 0.0490163 2.70726 
-5.67947 -2.16849 0.0484567 -1.52204 0.0732156 2.79371 
-5.94087 -2.13645 0.0495259 -1.52736 0.114311 2.67535 
-5.97148 -2.10142 0.0927998 -1.48647 0.15953 2.60696 
-5.9121 -2.27316 0.0842534 -1.52881 0.127449 2.61112 
-5.80895 -2.23506 0.0339322 -1.53261 0.0350829 2.60721 
-5.68268 -2.5059 -0.0113872 -1.54448 0.0108124 2.68152 
-5.60538 -2.47056 0.0206611 -1.54308 0.133115 2.65031 
-5.86291 -2.55565 0.0867318 -1.53599 0.0729996 2.68421 
-5.78061 -2.53303 0.0800086 -1.54057 0.0168611 2.63163 
-5.77112 -2.40857 0.0870234 -1.53939 0.13047 2.63472 
-5.72522 -2.24164 0.113969 -1.51525 0.14513 2.72075 
-5.85288 -2.69617 0.0911649 -1.52727 0.219389 2.65851 
-5.84377 -2.71214 0.105573 -1.54432 0.288981 2.71809 
-5.99776 -2.6649 0.181281 -1.49216 0.255352 2.72234 
-5.70174 -2.6343 0.123675 -1.50359 0.223028 2.75823 
-5.86437 -2.6284 0.0959752 -1.50375 0.25408 2.58684 
-5.86048 -2.71036 0.0834207 -1.54451 0.0457593 2.62816 
-5.66196 -2.60186 0.119914 -1.50603 0.120315 2.54984 
-5.55358 -2.88681 0.14504 -1.49762 0.134728 2.67357 
-5.44673 -2.89707 0.146569 -1.5021 0.264354 2.76136 
-5.49678 -2.79165 0.123877 -1.51654 0.468507 2.63077 
-5.39988 -2.68409 0.14733 -1.50748 0.342152 2.72044 
-5.17774 -2.58543 0.0835285 -1.5065 0.420659 2.69577 
-5.36973 -2.28054 0.0469297 -1.51247 0.361965 2.7711 
-5.60199 -2.12428 0.10811 -1.49311 0.257789 2.67346 
-5.62937 -2.13527 0.137789 -1.53498 0.274882 2.6924 
-5.58232 -2.07631 0.132807 -1.48961 0.122173 2.55729 
-5.53349 -2.21362 0.156891 -1.52435 0.181034 2.60121 
-5.44646 -2.15278 0.114674 -1.507 0.0870563 2.59186 
-5.6098 -2.31487 0.0960704 -1.53517 0.0952702 2.71516 
-5.55403 -2.22485 0.0924584 -1.50163 0.0612609 2.64924 
-5.64807 -2.24091 0.0992988 -1.50529 0.0692777 2.74709 
-5.52047 -2.41757 0.109603 -1.52284 0.155376 2.63209 
-5.42701 -2.60734 0.035983 -1.51619 0.240855 2.66194 
-5.5051 -2.46783 0.0106413 -1.50777 0.272644 2.60413 
-5.43391 -2.5986 0.0233506 -1.5412 0.330111 2.67586 
-5.35022 -2.72449 0.0543839 -1.50654 0.182496 2.68089 
-5.18238 -2.76726 0.0798945 -1.5267 0.125289 2.68913 
-5.38955 -3.10853 0.0748651 -1.51592 0.19889 2.65993 
-5.47799 -3.28554 0.0248668 -1.56853 0.17441 2.71381 
-5.57507 -3.28468 -0.0232604 -1.52898 0.18057 2.73276 
-5.88792 -2.83392 0.0518111 -1.52011 0.117416 2.71723 
-5.73103 -2.78964 0.114382 -1.54329 0.199326 2.67967 
-5.82912 -2.54565 0.118454 -1.51187 0.270622 2.76557 
-5.87177 -2.5762 0.157353 -1.51115 0.262501 2.68071 
-5.84878 -2.42885 0.119013 -1.49949 0.243887 2.7013 
-5.86929 -2.25213 0.103025 -1.5277 0.0513548 2.63463 
-5.94063 -2.10836 0.0831207 -1.51638 0.279169 2.71083 
-5.97661 -2.20163 0.17021 -1.51247 0.370926 2.70523 
-5.80917 -2.1925 0.145941 -1.5252 0.140817 2.67621 
-5.81233 -2.22639 0.0819667 -1.54447 0.121987 2.71032 
-5.7038 -2.2166 0.0643688 -1.52111 0.0894472 2.70327 
-5.56142 -2.30332 0.0502868 -1.53766 0.0813155 2.64528 
-5.55245 -2.29363 0.0881129 -1.52235 0.0312571 2.63277 
-5.58545 -2.33029 0.0714251 -1.54183 0.146863 2.70738 
-5.62593 -2.35975 0.0501635 -1.511 0.147066 2.76999 
-5.88476 -1.91616 0.048911 -1.5364 0.237341 2.76223 
-5.80204 -1.81346 0.0490237 -1.55286 0.0911289 2.67194 
-5.88558 -1.97466 0.025797 -1.55673 0.104777 2.77456 
-5.93978 -1.87437 0.0135467 -1.55925 0.0688839 2.75352 
-5.98369 -1.84894 0.037792 -1.51767 0.0462529 2.72597 
-5.89477 -1.76775 0.0851321 -1.5216 0.0235116 2.83434 
-5.73714 -1.58668 0.0954743 -1.5673 0.0185661 2.63419 
-5.70204 -1.71618 0.0614404 -1.53468 0.112383 2.57752 
-5.75587 -1.57722 0.0894274 -1.53162 0.304539 2.61164 
-5.72262 -1.69019 0.115199 -1.51787 0.162567 2.64169 
-5.43451 -1.7709 0.133623 -1.52041 0.277455 2.72669 
-5.45711 -1.90312 0.0793881 -1.52257 0.202244 2.73074 
-5.39331 -1.97843 0.129776 -1.51124 0.121138 2.64612 
-5.45386 -1.74483 0.153762 -1.50715 0.0893547 2.63494 
-5.42897 -1.69126 0.122135 -1.4958 0.112769 2.75977 
-5.51827 -1.60043 0.0944673 -1.52155 0.13993 2.75182 
-5.55265 -1.60777 0.131964 -1.50498 0.0995752 2.66308 
-5.38367 -1.48286 0.118801 -1.51553 0.126366 2.78805 
-5.85214 -1.40277 0.0979906 -1.52565 0.0340733 2.67431 
-5.8179 -1.53685 0.0780736 -1.52893 0.247787 2.70082 
-5.92894 -1.5612 0.0669021 -1.53007 0.141719 2.76522 
-5.75514 -1.52958 0.110801 -1.51356 0.112771 2.71856 
-5.63765 -1.37985 0.0552024 -1.52453 0.0977104 2.63606 
-5.49291 -1.21817 0.0567486 -1.5023 0.267041 2.7297 
-5.46119 -1.30837 0.0571719 -1.52369 0.127725 2.72772 
-5.48102 -1.49765 0.0899803 -1.55008 0.281275 2.591 
-5.74621 -1.49904 0.0467693 -1.50795 0.198525 2.69396 
-5.8484 -1.18149 0.0623181 -1.50168 0.208439 2.64008 
-5.86802 -1.38833 0.113291 -1.47449 0.163112 2.68897 
-5.65122 -1.31483 0.10744 -1.47325 0.433116 2.63456 
-5.87424 -1.36836 0.118633 -1.46408 0.357148 2.70016 
-5.94169 -1.0456 0.145582 -1.52813 0.458144 2.65336 
-5.77582 -0.935146 0.114686 -1.52865 0.367568 2.55991 
-5.75864 -1.08861 0.098383 -1.49457 0.220704 2.61137 
-5.84198 -1.24762 0.0911468 -1.52585 0.0306588 2.68859 
-5.71977 -1.19089 0.0874232 -1.51656 0.13003 2.65525 
-5.82465 -1.33254 0.067674 -1.55062 0.102435 2.6148 
-5.86101 -1.33747 0.0561632 -1.50753 0.162196 2.66686 
-5.92874 -1.23486 0.0414599 -1.54363 0.0834626 2.68373 
-5.93259 -1.11349 0.107744 -1.52584 0.0310637 2.69483 
-5.841 -1.2072 0.0987125 -1.52523 0.0651119 2.72991 
-5.82938 -1.04186 0.0888029 -1.50728 0.096035 2.67054 
-5.71791 -1.11949 0.10954 -1.52748 0.0738954 2.69276 
-5.807 -1.39085 0.127171 -1.52961 0.174236 2.65533 
-5.74152 -1.51307 0.126347 -1.51278 0.205358 2.74527 
-5.74698 -1.59177 0.121321 -1.51222 0.322673 2.68358 
-5.72354 -1.70529 0.0562372 -1.5311 0.235964 2.64526 
-5.54812 -1.4044 0.0964449 -1.52399 0.0432977 2.70196 
-5.659 -1.68238 0.0960897 -1.51209 0.0510943 2.76674 
-5.57657 -1.80971 0.0814651 -1.50027 0.080704 2.66632 
-5.78341 -1.56943 0.113917 -1.53832 0.246389 2.65393 
-5.73136 -1.54196 0.123313 -1.51309 0.205531 2.75501 
-5.46093 -1.54895 0.119737 -1.53297 0.0800113 2.63706 
-5.75395 -1.54297 0.0672631 -1.53461 0.265438 2.61752 
-5.71753 -1.31857 0.0240674 -1.50939 0.190451 2.55544 
-5.82155 -1.4453 -0.0126473 -1.52053 0.176783 2.68907 
-5.91214 -1.61962 0.000681432 -1.52905 0.158331 2.74293 
-5.88009 -1.7214 0.0414669 -1.53997 0.0951766 2.55973 
-5.85447 -1.65182 -0.0467313 -1.53144 0.224588 2.76094 
-5.82399 -1.77982 -0.0608282 -1.54684 0.0749892 2.72993 
-5.88017 -1.60836 -0.0358978 -1.54206 0.182403 2.61986 
-5.91503 -1.61658 0.0743208 -1.51678 0.0309549 2.61037 
-5.79195 -1.55777 0.0698309 -1.51497 0.124489 2.71637 
-5.86311 -1.63535 0.0505895 -1.52267 0.028936 2.74483 
-5.82586 -1.49365 0.0361468 -1.53503 0.0316835 2.64156 
-5.60967 -1.40789 0.0617029 -1.53884 0.0464456 2.63808 
-5.6955 -1.52973 0.0743147 -1.52985 0.0219851 2.64145 
-5.96307 -1.87696 0.110877 -1.50602 0.148637 2.57727 
-5.88375 -1.96057 0.0861683 -1.54937 0.103013 2.71621 
-5.82504 -1.77216 0.0636958 -1.52688 0.231835 2.55813 
-5.69827 -1.84514 0.113309 -1.52648 0.232616 2.58852 
-5.63986 -1.84918 0.117529 -1.50414 0.200821 2.54606 
-5.73862 -1.79121 0.0727712 -1.55522 0.320289 2.67605 
-5.77029 -1.70688 0.0821553 -1.52184 0.218288 2.58622 
-5.73101 -1.41101 0.0404187 -1.5579 0.232426 2.6393 
-5.96079 -1.29214 -0.00243049 -1.53848 0.216862 2.60736 
-5.98651 -1.37847 -0.0034141 -1.55044 0.149747 2.73177 
-5.83602 -1.30615 0.0576894 -1.49205 0.202114 2.71422 
-5.8893 -1.47376 0.101313 -1.51335 0.0193022 2.68399 
-5.98126 -1.63976 0.156859 -1.50305 0.0347813 2.80397 
-5.70316 -1.81984 0.10782 -1.53787 0.11717 2.72442 
-5.79406 -1.79247 0.0554728 -1.54334 0.241693 2.65133 
-5.754 -1.8349 0.0328484 -1.5338 0.208005 2.70602 
-5.54158 -1.63515 0.034631 -1.51153 0.151397 2.7926 
-5.54055 -1.8201 0.0361288 -1.52175 0.214063 2.69329 
-5.51638 -1.66153 0.0317428 -1.52902 0.105031 2.7766 
-5.60118 -1.64129 0.0323901 -1.52035 0.249191 2.81083 
-5.39395 -1.6605 0.105952 -1.53046 0.335724 2.66401 
-5.16852 -1.72757 0.133261 -1.52221 0.292117 2.69628 
-5.52135 -1.57967 0.0808875 -1.53479 0.137449 2.55264 
-5.56953 -1.59149 0.0897194 -1.5379 0.119281 2.73704 
-5.72666 -1.4023 0.094528 -1.5241 0.0993308 2.66228 
-5.56885 -1.43517 0.10336 -1.52665 0.113132 2.7185 
-5.66843 -1.2007 0.0826115 -1.52831 0.142079 2.57049 
-5.60644 -1.43433 0.0939875 -1.52154 0.229907 2.69665 
-5.57614 -1.30426 0.0440067 -1.52074 0.183633 2.71546 
-5.52656 -1.14604 0.0110396 -1.53133 0.151822 2.71325 
-5.41391 -1.28314 0.0231389 -1.52636 0.137705 2.64613 
-5.61367 -1.30864 0.0684033 -1.55533 0.0893728 2.68472 
-5.47101 -1.39464 0.0682655 -1.54788 0.0533427 2.64746 
-5.65574 -1.21855 0.0581185 -1.52574 0.197436 2.64306 
-5.46069 -1.33014 0.108375 -1.50137 0.121928 2.63753 
-5.398 -1.20972 0.114836 -1.5004 0.037659 2.62036 
-5.58138 -1.36854 0.0887136 -1.5145 0.12058 2.79482 
-5.7322 -1.54222 0.060679 -1.53391 0.154664 2.73447 
-5.85096 -1.57725 0.0928582 -1.51307 0.0819128 2.6577 
-5.69465 -1.37708 0.0780854 -1.52971 0.0432732 2.75519 
-5.89952 -1.62418 0.0967825 -1.50049 0.112412 2.65557 
-5.97412 -1.51137 0.122524 -1.52991 0.0353071 2.73277 
-5.94484 -1.62538 0.107607 -1.5213 0.137271 2.79348 
-5.92965 -1.61721 0.0928345 -1.51215 0.0911916 2.80125 
-5.88297 -1.95562 0.0666726 -1.53282 0.218299 2.64286 
-5.7626 -1.92484 0.0930048 -1.53177 0.1397 2.73888 
-5.77667 -1.96823 -0.0069567 -1.5243 0.232542 2.65169 
-5.70049 -1.77539 0.0509638 -1.51814 0.117094 2.56894 
-5.65621 -1.77932 0.0137677 -1.52041 0.210065 2.61548 
-5.53903 -1.80991 0.0413676 -1.49439 0.281868 2.76322 
-5.62802 -2.00294 0.0710269 -1.52655 0.0784148 2.73662 
-5.78585 -2.09391 0.0868387 -1.51952 0.0691348 2.71388 
-5.87173 -1.97729 0.0918889 -1.51848 0.128936 2.62417 
-5.79893 -2.11491 0.105655 -1.53922 0.152985 2.73004 
-5.76885 -1.88479 0.130043 -1.51917 0.242945 2.70959 
-5.5722 -2.15678 0.0496755 -1.53757 0.246911 2.73578 
-5.45458 -2.28304 0.0481613 -1.52052 0.376413 2.75675 
-5.58166 -2.26341 0.119459 -1.52804 0.207284 2.74797 
-5.5399 -2.0871 0.103468 -1.52342 0.0911569 2.65517 
-5.52675 -2.3045 0.113496 -1.52654 0.0709619 2.75396 
-5.33731 -2.22255 0.0704515 -1.51862 0.188254 2.77098 
-5.41308 -2.20703 0.137837 -1.5188 0.158176 2.6355 
-5.3747 -2.09312 0.0809266 -1.51734 0.0747595 2.69404 
-5.45236 -2.1325 0.0807901 -1.55046 0.135863 2.74122 
-5.41029 -2.05697 0.0226233 -1.54318 0.076162 2.70305 
-5.50257 -2.00995 0.112021 -1.49962 0.0251803 2.74479 
-5.48607 -2.0314 0.0870321 -1.53935 0.101692 2.66819 
-5.42417 -1.79945 0.126823 -1.51507 0.147941 2.62759 
-5.41002 -1.82148 0.10598 -1.51765 0.165736 2.75588 
-5.22879 -1.78417 0.0747397 -1.53961 0.280429 2.65414 
-5.38912 -1.57563 0.0959007 -1.50131 0.116899 2.70243 
-5.54717 -1.73137 0.113091 -1.51354 0.130219 2.67239 
-5.51433 -1.68256 0.0642308 -1.53554 0.238747 2.73354 
-5.55733 -1.57407 0.0597883 -1.51445 0.0599804 2.8084 
-5.45772 -1.75309 0.0308258 -1.52422 0.0798006 2.61515 
-5.56462 -1.54894 0.109529 -1.50958 0.106162 2.78434 
-5.87036 -1.72769 0.10803 -1.51189 0.0239551 2.81248 
-5.6643 -1.61288 0.0852566 -1.54275 0.093833 2.69452 
-5.67284 -1.66757 0.0953063 -1.51237 0.122373 2.71999 
-5.70223 -1.75932 0.0197785 -1.52121 0.09827 2.61304 
-5.60277 -1.50862 0.0346297 -1.52011 0.151187 2.60274 
-5.72993 -1.63584 0.107179 -1.50658 0.0895512 2.69915 
-5.72943 -1.43996 0.114378 -1.511 0.0814849 2.61545 
-5.62714 -1.53119 0.0766149 -1.53998 0.0991027 2.58835 
-5.83408 -1.35486 0.142268 -1.52306 0.19988 2.64145 
-5.89607 -1.24448 0.169075 -1.52469 0.107545 2.69902 
-5.83507 -1.27871 0.0571333 -1.5121 0.227254 2.62167 
-5.70461 -1.30369 0.0709866 -1.51096 0.143853 2.58203 
-5.68504 -1.32162 0.0336267 -1.52847 0.0482785 2.67031 
-5.72251 -1.33839 0.0550589 -1.52552 0.0535479 2.68515 
-5.62179 -1.3994 0.0926095 -1.53333 0.0308418 2.61924 
-5.41365 -1.67256 0.105191 -1.5062 0.132489 2.65239 
-5.23483 -1.90386 0.128193 -1.53252 0.220471 2.7218 
-5.10894 -1.96973 0.128939 -1.51354 0.0988401 2.6514 
-5.08846 -1.96756 0.105989 -1.50307 0.397434 2.61749 
-5.17386 -1.89728 0.133966 -1.4919 0.153621 2.72589 
-5.16052 -1.80281 0.025916 -1.52851 0.0635982 2.64697 
-5.0324 -1.57992 0.0504883 -1.55188 0.0790715 2.62731 
-4.99193 -1.61166 0.0710241 -1.53331 0.0554081 2.67093 
-5.12089 -1.60337 0.0488537 -1.53606 0.0497014 2.67326 
-4.91949 -1.69557 0.0780683 -1.54118 0.217103 2.67745 
-4.6386 -1.74848 0.0713715 -1.52955 0.195344 2.67875 
-4.59064 -1.66876 0.0626781 -1.522 0.0799833 2.66672 
-4.62952 -1.39537 0.0714475 -1.55611 0.232215 2.67897 
-4.34436 -1.29159 0.0794158 -1.53301 0.148759 2.60435 
-4.39552 -1.26678 0.110591 -1.51559 0.11827 2.61642 
-4.3863 -1.18881 0.0655782 -1.51443 0.123258 2.65815 
-4.32819 -1.34461 0.0710625 -1.52248 0.0781848 2.71758 
-4.41529 -1.4978 0.0849463 -1.52289 0.0255282 2.58051 
-4.30088 -1.39864 0.0884379 -1.49986 0.0126387 2.78321 
-4.38216 -1.15864 0.0400943 -1.51889 0.173188 2.70246 
-4.44961 -1.43106 0.0626355 -1.52322 0.0964668 2.81119 
-4.39138 -1.49511 0.0882523 -1.52552 0.0359218 2.74642 
-4.67721 -1.54185 0.08689 -1.50837 0.084741 2.63893 
-4.82552 -1.44594 0.101267 -1.52604 0.142183 2.6557 
-5.29322 -1.19184 0.0632564 -1.52706 0.126388 2.68942 
-5.49054 -1.22719 0.0988573 -1.51374 0.0549408 2.75248 
-5.45739 -1.3899 0.121316 -1.52677 0.238985 2.63284 
-5.34268 -1.34032 0.101577 -1.53331 0.329389 2.68358 
-5.389 -1.36012 0.1252 -1.51135 0.150633 2.75633 
-5.55768 -1.27488 0.17399 -1.5234 0.139829 2.63568 
-5.57013 -1.12418 0.178557 -1.51225 0.125531 2.72245 
-5.66718 -1.13477 0.15068 -1.51205 0.216404 2.65232 
-5.55706 -1.34547 0.159584 -1.50141 0.179464 2.76214 
-5.54267 -1.60129 0.138869 -1.49469 0.327733 2.7089 
-5.61955 -1.72233 0.0906845 -1.50349 0.344172 2.71894 
-5.68069 -1.63072 0.138779 -1.52792 0.276057 2.7518 
-5.64931 -1.65995 0.119797 -1.5075 0.246766 2.68043 
-5.99599 -1.77739 0.0945752 -1.51643 0.207008 2.57661 
-5.98102 -1.67382 0.0753563 -1.52876 0.100631 2.76702 
-5.75761 -1.65574 0.0622534 -1.51179 0.113982 2.75947 
-5.7325 -1.42279 0.0778845 -1.50244 0.106305 2.68455 
-5.83928 -1.63844 0.0204242 -1.51053 0.206895 2.72506 
-5.72174 -1.83521 0.0847556 -1.52714 0.0494812 2.58792 
-5.66438 -1.7843 0.0810243 -1.5311 0.160861 2.57909 
-5.79005 -1.72141 0.109168 -1.52887 0.0748752 2.60765 
-5.93029 -1.81804 0.088085 -1.52197 0.244457 2.63431 
-5.83921 -1.78554 0.16308 -1.53577 0.228308 2.61386 
-5.9167 -1.78116 0.10229 -1.53726 0.168927 2.60699 
-5.89911 -2.00626 0.0851863 -1.52543 0.0749901 2.64937 
-5.9083 -2.12519 0.112446 -1.53794 0.116489 2.58564 
-5.83344 -2.29928 0.09027 -1.53797 0.150889 2.63311 
-5.80686 -2.31352 0.0363236 -1.5198 0.201506 2.65914 
-5.6729 -2.18536 0.104178 -1.51521 0.216378 2.61754 
-5.6893 -2.42302 0.119626 -1.52702 0.0996731 2.72329 
-5.8455 -2.38851 0.0964937 -1.50678 0.271767 2.70721 
-5.90713 -2.3209 0.0803945 -1.53571 0.122311 2.68869 
-5.69657 -2.41608 0.0372385 -1.5461 0.0237994 2.62145 
-5.61598 -2.554 0.103323 -1.52776 0.205331 2.69344 
-5.71848 -2.66061 0.128605 -1.50728 0.271979 2.67621 
-5.69288 -2.54984 0.0811199 -1.54769 0.0853433 2.7434 
-5.77619 -2.51405 0.0692532 -1.54372 0.0304953 2.68161 
-5.70182 -2.76296 0.112036 -1.52269 0.0569937 2.64894 
-5.80118 -2.91416 0.0742768 -1.5256 0.0260743 2.74721 
-5.96503 -2.57568 0.0888319 -1.51082 0.143811 2.65009 
-5.94692 -2.6165 0.037561 -1.52919 0.0776148 2.70078 
-5.91783 -2.64508 0.0448351 -1.52328 0.103806 2.75339 
-5.70097 -2.60275 0.0643998 -1.53345 0.291391 2.67419 
-5.72122 -2.57264 0.101878 -1.52344 0.278697 2.58652 
-5.80739 -2.54949 0.10766 -1.53666 0.151868 2.69058 
-5.91495 -2.64985 0.0202941 -1.56471 0.0472882 2.6096 
-5.93311 -2.62557 0.0401182 -1.55124 0.0978381 2.64319 
-5.75518 -2.55963 -0.0193544 -1.5602 0.0943813 2.78981 
-5.65153 -2.47105 0.0200055 -1.54239 0.0976686 2.60289 
-5.55328 -2.42914 0.0580732 -1.5275 0.0587994 2.69549 
-5.58274 -2.15905 0.0597163 -1.52919 0.157844 2.71721 
-5.60889 -2.11837 -0.00427016 -1.51453 0.191107 2.63803 
-5.40462 -2.05398 0.0124678 -1.51773 0.299548 2.646 
-5.47861 -1.97791 0.0707989 -1.51882 0.189289 2.78233 
-5.34241 -2.31612 0.0611265 -1.54991 0.18656 2.68528 
-5.26067 -2.44837 -0.00316924 -1.55286 0.0349065 2.66835 
-5.21095 -2.36081 -0.0449178 -1.54968 0.101112 2.67932 
-5.12142 -2.38839 -0.00786242 -1.541 0.253569 2.74797 
-4.95148 -2.29294 0.0378261 -1.49612 0.210724 2.68224 
-5.00462 -2.09416 0.0537 -1.53179 0.216328 2.704 
-5.1286 -1.65314 0.0453215 -1.54189 0.226812 2.6708 
-5.08121 -1.81851 0.0731219 -1.52471 0.108355 2.58785 
-5.09524 -1.6578 0.0498561 -1.55942 0.103117 2.72553 
-5.19214 -1.7964 0.110831 -1.50351 0.266863 2.80481 
-5.2132 -1.798 0.0472402 -1.51185 0.0789552 2.75319 
-5.09551 -1.85935 0.036998 -1.53052 0.0841036 2.7737 
-4.89866 -1.82908 0.0701161 -1.52398 0.069629 2.79479 
-5.13081 -1.62172 0.0925613 -1.49592 0.23225 2.78323 
-5.25833 -1.5288 0.104757 -1.50858 0.176207 2.60568 
-5.14649 -1.48496 0.0798227 -1.52423 0.0490872 2.72517 
-5.35729 -1.4193 0.0895541 -1.50935 0.173534 2.68505 
-5.25803 -1.33874 0.0182285 -1.53193 0.226193 2.71957 
-5.26624 -1.35385 0.0495371 -1.5164 0.0662036 2.72366 
-5.3427 -1.57895 0.0896857 -1.50971 0.110028 2.73425 
-5.35872 -1.39802 0.0675732 -1.52166 0.130078 2.64738 
-5.49267 -1.55753 0.0603313 -1.52225 0.0727119 2.612 
-5.5364 -1.52665 0.0993933 -1.52789 0.0684179 2.7404 
-5.47154 -1.6972 0.0349103 -1.53307 0.0503882 2.65047 
-5.50939 -1.72969 0.11141 -1.53636 0.108616 2.66434 
-5.73451 -1.67078 0.091595 -1.52946 0.105386 2.64328 
-5.9281 -1.76434 0.0550684 -1.52187 0.125779 2.68196 
-5.84699 -1.8529 0.0676602 -1.5254 0.136264 2.63779 
-5.81474 -1.9462 0.0670423 -1.51738 0.149734 2.63369 
-5.9627 -1.95845 0.0522994 -1.53854 0.107942 2.66497 
-5.86984 -1.79083 0.113264 -1.52421 0.107222 2.7566 
-5.72716 -1.90225 0.0382525 -1.51566 0.0775039 2.70964 
-5.44775 -1.75106 0.024873 -1.54584 0.0314516 2.63198 
-5.65735 -1.7139 0.0673143 -1.52542 0.159474 2.56699 
-5.78212 -1.43639 0.115366 -1.5088 0.267649 2.62997 
-5.76761 -1.22472 0.178455 -1.49444 0.173131 2.64633 
-5.91969 -1.34681 0.148189 -1.49903 0.0797226 2.76969 
-5.84548 -1.46945 0.127002 -1.51721 0.160215 2.70265 
-5.84504 -1.61303 0.121435 -1.51173 0.0772082 2.6709 
-5.78022 -1.67155 0.127972 -1.50846 0.140526 2.62423 
-5.70389 -1.64061 0.0730764 -1.53197 0.0573188 2.67514 
-5.67913 -1.68118 0.0903654 -1.50916 0.157542 2.67162 
-5.9154 -1.78931 0.105639 -1.50679 0.175934 2.72132 
-5.92734 -1.72794 0.0574462 -1.5191 0.112609 2.79835 
-5.97851 -1.79715 0.113137 -1.524 0.0894288 2.72827 
-5.91795 -1.74619 0.119144 -1.52986 0.0420371 2.68804 
-5.99329 -1.89335 0.109756 -1.53034 0.0991338 2.61464 
-5.74623 -1.72524 0.132071 -1.51315 0.194045 2.67184 
-5.72005 -1.93933 0.124207 -1.52041 0.241683 2.69006 
-5.75596 -1.91239 0.11884 -1.50525 0.117258 2.66523 
-5.77016 -1.84236 0.0785888 -1.52928 0.178176 2.66866 
-5.78364 -1.92597 0.0788005 -1.51994 0.0667335 2.6562 
-5.76714 -2.05933 0.114684 -1.52507 0.154558 2.65757 
-5.86354 -2.11214 0.059932 -1.51589 0.118372 2.57396 
-5.93524 -2.0868 0.0705564 -1.54181 0.106715 2.56967 
-5.87766 -1.91208 0.030338 -1.51257 0.121765 2.77684 
-5.83414 -1.72111 0.0863645 -1.50872 0.125646 2.74069 
-5.85408 -1.74497 0.105617 -1.50764 0.125169 2.68055 
-5.9287 -1.60392 0.107402 -1.54783 0.143531 2.71613 
-5.85342 -1.75946 0.0910864 -1.50699 0.220123 2.78635 
-5.83361 -1.54485 0.118488 -1.50572 0.190449 2.6733 
-5.79433 -1.73149 0.0807968 -1.51837 0.128469 2.68496 
-5.72823 -1.59518 0.0928597 -1.5082 0.295173 2.60092 
-5.76515 -1.4929 0.0961125 -1.51696 0.203549 2.77352 
-5.90054 -1.64354 0.0985442 -1.52236 0.171967 2.6753 
-5.54905 -1.54 0.0863288 -1.51777 0.114503 2.67832 
-5.58205 -1.40638 0.13696 -1.54941 0.173898 2.69001 
-5.63312 -1.37945 0.141943 -1.51993 0.160715 2.53985 
-5.82359 -1.5057 0.056914 -1.51386 0.29168 2.67248 
-5.94329 -1.62249 0.14566 -1.51443 0.180585 2.58215 
-5.91875 -1.62267 0.15927 -1.50971 0.129298 2.64227 
-5.84069 -1.56015 0.111694 -1.53793 0.131148 2.63585 
-5.92276 -1.59407 0.0902558 -1.50992 0.273181 2.65927 
-5.66958 -1.66514 0.148787 -1.51197 0.178636 2.68873 
-5.72341 -1.73679 0.15653 -1.49396 0.172586 2.7427 
-5.71468 -1.6064 0.119391 -1.50174 0.139504 2.72163 
-5.89173 -1.41178 0.103397 -1.53195 0.183564 2.73798 
-5.73209 -1.38538 0.0767968 -1.53468 0.239436 2.67397 
-5.85326 -1.26926 0.0931659 -1.51863 0.0878329 2.72362 
-5.83814 -1.23959 0.12812 -1.51579 0.0847157 2.77847 
-5.66787 -1.17172 0.126037 -1.48618 0.144054 2.70581 
-5.603 -1.07839 0.0518947 -1.50802 0.114752 2.58446 
-5.55232 -1.03844 0.0693847 -1.50662 0.312989 2.75774 
-5.64914 -1.26902 0.0212037 -1.54033 0.450981 2.66793 
-5.95774 -1.43265 0.0268843 -1.49071 0.326672 2.69391 
-5.76456 -1.39824 -0.00511452 -1.54099 0.247838 2.68219 
-5.63664 -1.35921 0.0663001 -1.52754 0.165721 2.71707 
-5.48703 -1.36763 0.0517307 -1.51514 0.263472 2.64749 
-5.62554 -1.48211 -0.0242399 -1.54094 0.178277 2.69233 
-5.85278 -1.49748 -0.0176245 -1.5412 0.178271 2.60247 
-5.80276 -1.55203 0.043611 -1.51823 0.195658 2.69843 
-5.73939 -1.58684 0.0579968 -1.50684 0.298006 2.77317 
-5.57955 -1.72696 0.079832 -1.53343 0.191208 2.73174 
-5.72811 -1.66398 0.0769716 -1.51921 0.0856595 2.73384 
-5.82527 -1.66414 0.0491022 -1.52937 0.0975901 2.62753 
-5.92988 -1.74048 0.0480979 -1.5552 0.230323 2.65349 
-5.94412 -1.55237 0.0524616 -1.52416 0.19998 2.77988 
-5.75524 -1.50799 0.0870483 -1.53975 0.24516 2.73913 
-5.92858 -1.6146 0.102114 -1.52565 0.168669 2.69318 
-5.69759 -1.4987 0.0498815 -1.5041 0.141824 2.68005 
-5.53536 -1.27239 0.0292469 -1.52892 0.0656599 2.64926 
-5.58445 -1.4991 0.00850942 -1.54277 0.131686 2.69145 
-5.72107 -1.33004 0.0312762 -1.51396 0.231926 2.74258 
-5.72777 -1.29102 0.0449078 -1.50151 0.278156 2.77763 
-5.70476 -1.0744 0.0310971 -1.53868 0.0510265 2.66843 
-5.78328 -1.15976 0.0846355 -1.52898 0.0493151 2.72856 
-5.92626 -1.26109 -0.00406686 -1.50589 0.157145 2.65149 
-5.88329 -1.17151 0.0392541 -1.52036 0.234721 2.65026 
-5.7376 -1.3642 0.0567198 -1.49215 0.439242 2.68781 
-5.62972 -1.39115 0.0423236 -1.4914 0.374946 2.62733 
-5.73573 -1.27147 0.157309 -1.4954 0.206486 2.65756 
-5.62294 -1.3739 0.145684 -1.51865 0.272504 2.6827 
-5.79806 -1.26566 0.133227 -1.50875 0.210907 2.74409 
-5.93896 -1.27676 0.147955 -1.50387 0.116794 2.69756 
-5.72586 -1.14646 0.0921845 -1.51927 0.216215 2.58059 
-5.97913 -1.15143 0.108041 -1.51444 0.118122 2.64327 
-5.86585 -1.30586 0.131147 -1.50355 0.191056 2.72204 
-5.94835 -1.40793 0.118779 -1.49259 0.160666 2.62668 
-5.87581 -1.3331 0.030259 -1.53281 0.201365 2.63452 
-5.77406 -1.40646 0.0594744 -1.51265 0.30821 2.59057 
-5.84484 -1.27778 0.138995 -1.50685 0.235744 2.61285 
-5.93997 -1.28598 0.101541 -1.55048 0.0754211 2.68179 
-5.98478 -1.23902 0.120133 -1.54737 0.178471 2.70113 
-5.89317 -1.24551 0.0955308 -1.54658 0.030983 2.78888 
-5.92432 -1.25762 0.117145 -1.52193 0.0809493 2.62813 
-5.851 -1.19844 0.0987069 -1.5166 0.0857126 2.69285 
-5.75523 -1.24219 0.106236 -1.52312 0.18923 2.64279 
-5.84606 -1.29034 0.108715 -1.51467 0.0747389 2.68027 
-5.75122 -1.30786 0.127678 -1.50759 0.0772039 2.71646 
-5.90073 -1.18856 0.105606 -1.52929 0.0851345 2.68912 
-5.67892 -1.47154 0.123039 -1.4934 0.153469 2.68375 
-5.9271 -1.52875 0.078803 -1.51255 0.0400715 2.66462 
-5.95766 -1.41583 0.0602465 -1.51381 0.0713961 2.73836 
-5.88916 -1.42761 0.0461779 -1.50349 0.108632 2.68586 
-5.68845 -1.35061 0.0200624 -1.52841 0.108792 2.71337 
-5.65048 -1.43761 -0.00284167 -1.5442 0.131442 2.68055 
-5.76412 -1.34646 -0.00335075 -1.53413 0.17782 2.63736 
-5.86984 -1.27461 0.0118504 -1.5061 0.134839 2.7088 
-5.75225 -1.03986 0.0548434 -1.55023 0.0142394 2.68699 
-5.9642 -1.03422 0.0433445 -1.5317 0.143382 2.67778 
-5.91886 -1.03659 0.0623878 -1.53302 0.21318 2.69569 
-5.96841 -1.12393 0.118002 -1.52485 0.175572 2.74318 
-5.9876 -1.40117 0.149901 -1.52663 0.188155 2.67099 
-5.98014 -1.41916 0.0995818 -1.52885 0.0339229 2.61919 
-5.89918 -1.32842 0.0394409 -1.5162 0.123342 2.63435 
-5.87498 -1.5711 0.15145 -1.50564 0.105879 2.73685 
-5.88422 -1.46141 0.0765301 -1.51666 0.139969 2.65996 
-5.79782 -1.7622 0.0948746 -1.50955 0.229848 2.53837 
-5.53943 -1.87716 0.0871076 -1.5139 0.0972802 2.62791 
-5.61296 -1.74478 0.0542178 -1.54432 0.0906715 2.71378 
-5.59939 -1.64007 0.0596465 -1.52913 0.135124 2.71766 
-5.72243 -1.85248 0.0405556 -1.52674 0.177693 2.70282 
-5.57486 -1.58687 0.0704176 -1.52552 0.0736621 2.54777 
-5.7662 -1.48179 0.0235359 -1.51613 0.0549421 2.61201 
-5.89921 -1.66841 -0.00447361 -1.51545 0.210579 2.63972 
-5.85939 -1.58787 0.034603 -1.52435 0.182127 2.71242 
-5.69239 -1.53367 0.0510599 -1.5168 0.163271 2.77861 
-5.71043 -1.46744 0.0905232 -1.52497 0.20147 2.71904 
-5.7928 -1.53365 0.0624159 -1.53712 0.200288 2.78743 
-5.91591 -1.31598 0.0418184 -1.49982 0.35554 2.6101 
-5.93363 -1.48262 0.085999 -1.51123 0.224532 2.72245 
-5.73097 -1.29236 0.0531122 -1.50546 0.125824 2.61233 
-5.71767 -1.36097 0.0489941 -1.53072 0.0711331 2.64911 
-5.7165 -1.41333 0.0827761 -1.51987 0.0606881 2.72048 
-5.63592 -1.26448 0.0691509 -1.54305 0.078416 2.65338 
-5.73095 -1.408 0.103409 -1.53867 0.151405 2.75409 
-5.73615 -1.25737 0.037003 -1.50516 0.0349496 2.74547 
-5.85565 -1.43012 0.0749523 -1.53008 0.106269 2.64665 
-5.87503 -1.23633 0.127925 -1.51225 0.0884167 2.68795 
-5.90157 -1.12817 0.110897 -1.50255 0.106486 2.73242 
-5.79418 -1.12986 0.107909 -1.51125 0.115325 2.81278 
-5.99959 -1.15784 0.10134 -1.50516 0.0754141 2.78402 
-5.87679 -1.26182 0.082362 -1.54551 0.166279 2.68667 
-5.92879 -1.03733 0.0556781 -1.54934 0.0868134 2.67998 
-5.94698 -0.935341 0.0376733 -1.53317 0.0274482 2.73925 
-5.73245 -1.04064 0.0727353 -1.54291 0.0106008 2.57418 
-5.83784 -0.893041 0.0767083 -1.51631 0.124249 2.58245 
-5.67826 -1.00817 0.114198 -1.53802 0.2687 2.61786 
-5.75619 -1.03355 0.155318 -1.51576 0.217241 2.75738 
-5.71368 -1.20134 0.088841 -1.52315 0.0914097 2.78539 
-5.65199 -1.27789 0.114117 -1.51749 0.168296 2.60671 
-5.47046 -1.40113 0.0829357 -1.50401 0.145355 2.59387 
-5.20021 -1.35457 0.0362396 -1.51309 0.199823 2.75089 
-5.19117 -1.25976 0.00320225 -1.51904 0.232696 2.77053 
-5.11692 -1.28159 0.0139397 -1.53303 0.103528 2.71879 
-4.92006 -1.53337 0.0166252 -1.53079 0.0334775 2.62471 
-4.85311 -1.54392 0.0924045 -1.52888 0.0365027 2.78443 
-4.91827 -1.76016 0.0321937 -1.49528 0.231185 2.73634 
-5.18546 -1.70319 0.0175758 -1.51367 0.166753 2.74142 
-5.12567 -1.59581 0.0588171 -1.51692 0.122648 2.59019 
-4.96419 -1.61163 0.0595424 -1.52557 0.20571 2.65922 
-4.94474 -1.5332 0.0551253 -1.53761 0.203818 2.789 
-4.85954 -1.48184 0.0587224 -1.5495 0.253958 2.71793 
-4.75618 -1.51376 0.0404441 -1.50847 0.138095 2.76203 
-4.73977 -1.52867 0.0107189 -1.53963 0.0316396 2.71049 
-4.85524 -1.67216 0.110545 -1.50704 0.325245 2.70293 
-4.80848 -1.8811 0.0589691 -1.50315 0.335219 2.64851 
-4.83586 -1.87947 0.0775781 -1.50588 0.122544 2.5809 
-4.98429 -1.98229 0.0807449 -1.51695 0.153419 2.61264 
-4.93762 -1.91442 0.0814919 -1.52336 0.0918284 2.58473 
-4.69683 -1.956 0.092002 -1.52289 0.117855 2.68384 
-4.57933 -2.00821 0.0472837 -1.53881 0.1166 2.72309 
-4.61944 -2.09714 0.0695894 -1.54669 0.0811254 2.67574 
-4.48737 -1.99808 0.0271795 -1.55271 0.109221 2.66228 
-4.36115 -1.92677 0.0469374 -1.545 0.132276 2.63523 
-4.41726 -1.77901 0.0500568 -1.52866 0.0622202 2.78344 
-4.42643 -1.58494 0.0649624 -1.504 0.0789676 2.68448 
-4.63837 -1.73931 0.0463536 -1.5429 0.0266321 2.57629 
-4.79423 -1.80901 0.0818765 -1.49844 0.0650742 2.65926 
-4.84089 -1.97503 0.14396 -1.53279 0.158872 2.59822 
-5.04011 -2.09078 0.112382 -1.52284 0.299104 2.6277 
-4.90831 -1.90976 0.133851 -1.51121 0.104047 2.63251 
-4.72625 -1.81752 0.088767 -1.53039 0.13813 2.60389 
-4.81677 -1.87768 0.0684469 -1.52928 0.112934 2.55458 
-4.96363 -1.92818 0.0205202 -1.5323 0.0911389 2.63876 
-4.93551 -2.06801 0.043643 -1.5478 0.074999 2.60197 
-5.1191 -1.94191 0.000122488 -1.51661 0.113519 2.6223 
-4.91679 -1.74646 0.00830851 -1.53118 0.172156 2.6823 
-4.77737 -1.71446 0.032866 -1.52041 0.17681 2.70166 
-4.75759 -1.615 0.058044 -1.52886 0.0402245 2.6465 
-4.82388 -1.58762 0.156833 -1.52265 0.12181 2.72772 
-5.04133 -1.49352 0.148376 -1.49143 0.110625 2.66556 
-5.06409 -1.58885 0.0997149 -1.51207 0.221402 2.67775 
-5.03928 -1.70926 0.112532 -1.51274 0.119259 2.6746 
-5.272 -1.64408 0.109572 -1.54076 0.181441 2.6408 
-5.45448 -1.42678 0.0347218 -1.52862 0.0979208 2.6579 
-5.78816 -1.34682 0.0580574 -1.51388 0.030613 2.70208 
-5.94147 -1.34605 0.0747285 -1.52186 0.0869719 2.77447 
-5.96706 -1.33915 0.018314 -1.54545 0.127988 2.64811 
-5.94168 -1.24584 0.0448349 -1.53634 0.26056 2.6692 
-5.91441 -1.17264 0.0444226 -1.53959 0.129896 2.63732 
-5.71947 -1.33096 0.0672921 -1.53604 0.0951718 2.58754 
-5.75051 -1.34178 0.0797907 -1.50803 0.258568 2.69372 
-5.70518 -1.2929 0.0374753 -1.52394 0.166546 2.73325 
-5.58113 -1.31955 0.0447708 -1.5417 0.0997016 2.74706 
-5.70192 -1.52697 0.079372 -1.52679 0.173694 2.71067 
-5.64307 -1.32561 0.102167 -1.53208 0.128356 2.64261 
-5.54278 -1.43164 0.0915559 -1.50429 0.119586 2.63793 
-5.57802 -1.35129 0.103106 -1.50963 0.104628 2.78017 
-5.50707 -1.15068 0.0998089 -1.51567 0.147675 2.71075 
-5.54256 -1.26544 0.0356156 -1.52419 0.0798009 2.63168 
-5.56883 -1.16062 0.057505 -1.53168 0.210916 2.6356 
-5.65203 -1.12076 0.112641 -1.5234 0.187381 2.66913 
-5.67326 -1.17846 0.115617 -1.50089 0.0139695 2.67874 
-5.6397 -1.27573 0.0985602 -1.50032 0.151496 2.69387 
-5.78155 -1.47156 0.112617 -1.52373 0.168877 2.64765 
-5.8784 -1.20119 0.0443271 -1.54041 0.0416462 2.67162 
-5.75772 -1.28798 0.0995444 -1.51899 0.114287 2.57515 
-5.66444 -1.27413 0.0705238 -1.50998 0.095817 2.63246 
-5.90668 -1.34169 0.0432407 -1.55053 0.0974229 2.62592 
-5.90408 -1.47997 0.0756809 -1.50614 0.0301111 2.69928 
-5.46866 -1.36098 0.0117718 -1.53966 0.0156237 2.65931 
-5.04844 -1.32603 0.0626662 -1.53395 0.0796254 2.72304 
-4.8643 -1.3848 0.103453 -1.51988 0.0711623 2.60796 
-4.66426 -1.55044 0.0882053 -1.4995 0.0607032 2.72626 
-4.72708 -1.51724 0.0639746 -1.4939 0.121871 2.75345 
-4.77066 -1.55322 0.0700313 -1.52297 0.060001 2.67686 
-4.70019 -1.19024 0.035059 -1.53454 0.0529117 2.7529 
-4.85725 -1.32447 0.0550491 -1.53101 0.246199 2.80306 
-4.8754 -1.47887 0.0284879 -1.52583 0.263969 2.68668 
-4.74928 -1.53985 0.0711264 -1.5208 0.280882 2.74051 
-4.75868 -1.36889 0.0444491 -1.54462 0.088903 2.66015 
-4.83607 -1.39778 0.0276904 -1.54489 0.119447 2.67561 
-5.01432 -1.42623 0.030767 -1.55225 0.0975788 2.6211 
-5.14371 -1.39725 0.0765412 -1.53452 0.0450332 2.68246 
-4.99358 -1.53197 -0.00354114 -1.51217 0.263046 2.70138 
-4.6664 -1.5204 0.0796587 -1.51782 0.130709 2.64158 
-4.71337 -1.49702 0.0838558 -1.50179 0.121918 2.74335 
-4.76101 -1.39094 0.0732684 -1.52773 0.0481857 2.74693 
-4.74129 -1.37209 0.0585048 -1.50873 0.185859 2.71677 
-4.93647 -1.51901 0.022743 -1.53624 0.196509 2.68781 
-4.74466 -1.27524 0.00536515 -1.53759 0.112315 2.66794 
-4.59702 -1.47483 0.0746873 -1.52879 0.0620105 2.72888 
-4.52804 -1.61361 0.0796487 -1.50716 0.170271 2.73731 
-4.43775 -1.6077 0.0690823 -1.51373 0.109189 2.77189 
-4.43965 -1.61179 0.103991 -1.49743 0.0287237 2.68873 
-4.44892 -1.64029 0.0999201 -1.51445 0.0769591 2.73935 
-4.42576 -1.57288 0.126123 -1.50276 0.200301 2.71265 
-4.48362 -1.41033 0.103989 -1.49041 0.345856 2.71245 
-4.53091 -1.50929 0.087808 -1.51254 0.23882 2.77111 
-4.50773 -1.5178 0.126253 -1.5216 0.256214 2.60988 
-4.60744 -1.44012 0.187827 -1.52662 0.248687 2.70898 
-4.38079 -1.46926 0.212168 -1.53492 0.288295 2.64534 
-4.4948 -1.62201 0.223881 -1.49603 0.253905 2.63579 
-4.51833 -1.73654 0.151911 -1.52622 0.135687 2.63835 
-4.57949 -1.68093 0.0944228 -1.50973 0.124788 2.78162 
-4.36025 -1.66552 0.0620921 -1.53797 0.0683428 2.61765 
-4.43538 -1.75032 0.029425 -1.53232 0.0644636 2.68594 
-4.45365 -1.84074 0.013003 -1.5393 0.0732768 2.72084 
-4.45351 -2.0409 0.0471309 -1.52462 0.124573 2.74045 
-4.28804 -1.94945 0.0655957 -1.51715 0.073971 2.78004 
-4.18028 -1.82842 0.0721778 -1.54506 0.0874025 2.73429 
-4.1034 -1.69772 0.0760139 -1.5418 0.105912 2.73284 
-4.19004 -1.81467 0.078242 -1.52596 0.0698523 2.77056 
-4.26104 -1.90447 0.0859167 -1.53318 0.0714589 2.71724 
-4.3146 -1.72121 0.0775004 -1.53556 0.12391 2.6267 
-4.2584 -1.612 0.0583242 -1.5083 0.137703 2.68903 
-4.16422 -1.74146 0.0392945 -1.52954 0.142672 2.72191 
-4.32615 -1.65566 0.0342953 -1.54578 0.157128 2.6191 
-4.09215 -1.73389 0.0280834 -1.52614 0.163671 2.76894 
-4.00578 -1.77512 0.0740731 -1.54165 0.110526 2.76647 
-4.0107 -1.78588 0.0841249 -1.52385 0.0364398 2.73196 
-4.08377 -1.79538 0.0629987 -1.52449 0.153344 2.76951 
-4.18912 -1.67204 0.0462941 -1.51659 0.0954495 2.73632 
-4.51859 -1.79093 0.00759888 -1.52798 0.193263 2.63604 
-4.30618 -1.76619 0.0650412 -1.52087 0.0155946 2.67833 
-4.30933 -1.77131 0.0799993 -1.5091 0.0218851 2.66882 
-4.34512 -1.7763 0.0819894 -1.50679 0.0678983 2.72689 
-4.33239 -1.65474 0.111302 -1.52436 0.028864 2.70821 
-4.40807 -1.6353 0.0624589 -1.5112 0.203198 2.66593 
-4.58735 -1.55277 0.115235 -1.52299 0.231599 2.73602 
-4.55618 -1.57073 0.0647055 -1.5228 0.0856447 2.64896 
-4.65819 -1.52281 0.0731771 -1.54378 0.182165 2.57327 
-4.61562 -1.81505 0.0962735 -1.53888 0.205818 2.71517 
-4.46762 -1.86757 0.0850396 -1.50843 0.108102 2.62014 
-4.20104 -1.65107 0.167064 -1.50725 0.127852 2.57228 
-4.18806 -1.64014 0.1228 -1.5252 0.243865 2.60975 
-4.2628 -1.7759 0.112042 -1.51354 0.143987 2.72084 
-4.41781 -1.59372 0.0896448 -1.53127 0.127381 2.64353 
-4.36748 -1.68751 0.147257 -1.52242 0.0736148 2.77451 
-4.23271 -1.7999 0.12902 -1.53843 0.0775886 2.70201 
-4.10976 -1.55675 0.0739141 -1.53257 0.095922 2.72632 
-4.31076 -1.46424 0.0827581 -1.54275 0.161797 2.71086 
-4.22643 -1.31727 0.0814344 -1.54932 0.184802 2.68535 
-4.09749 -1.47474 0.081989 -1.5065 0.185989 2.66898 
-4.20929 -1.34758 0.0774948 -1.51036 0.249893 2.74241 
-4.02519 -1.34504 0.0568479 -1.50411 0.19726 2.68694 
-4.22071 -1.45663 0.12918 -1.50121 0.0360082 2.71356 
-4.17695 -1.54947 0.0700533 -1.52719 0.139634 2.61879 
-3.93153 -1.75185 0.131998 -1.52912 0.177836 2.77628 
-3.87087 -1.8421 0.114277 -1.51517 0.0533997 2.778 
-3.76822 -1.7542 0.067671 -1.52148 0.185651 2.64606 
-3.73383 -1.73663 0.0593644 -1.53152 0.107398 2.7103 
-3.95496 -1.45496 0.098977 -1.5159 0.132436 2.69358 
-3.71109 -1.35291 0.0997375 -1.53336 0.0252879 2.68159 
-3.65173 -1.47236 0.0989688 -1.50492 0.159558 2.66144 
-3.90167 -1.59755 0.0858117 -1.53078 0.0945643 2.74354 
-4.03581 -1.77397 0.0989929 -1.51255 0.382137 2.71292 
-3.96218 -1.74092 0.0583083 -1.53886 0.205738 2.63812 
-3.90126 -1.86596 0.0278764 -1.54409 0.106593 2.65602 
-4.07655 -1.65782 0.0153431 -1.52406 0.194701 2.7414 
-3.94232 -1.55076 0.0744513 -1.51468 0.233745 2.6643 
-3.9187 -1.64442 0.0391765 -1.5181 0.178083 2.63308 
-3.91636 -1.48006 0.0493834 -1.52178 0.281534 2.75349 
-4.07765 -1.24437 0.0616914 -1.52479 0.0723161 2.74292 
-4.00152 -1.26319 0.0351844 -1.51927 0.206759 2.5986 
-4.04203 -1.18094 0.0294473 -1.53093 0.386864 2.60343 
-4.2983 -1.35699 0.0574127 -1.54419 0.236008 2.67324 
-4.53643 -1.3597 0.0664926 -1.48715 0.426446 2.61169 
-4.45829 -1.36543 0.0886898 -1.53996 0.385829 2.5055 
-4.46269 -1.18719 0.0547706 -1.54206 0.385816 2.64609 
-4.33968 -1.57385 0.0712004 -1.54571 0.212344 2.71134 
-4.07654 -1.54324 0.0642176 -1.53352 0.257629 2.83672 
-4.05713 -1.71356 0.0854943 -1.51151 0.300697 2.60031 
-3.94612 -1.80858 0.0404604 -1.50076 0.138478 2.70714 
-4.09759 -1.8107 0.0879497 -1.52305 0.126369 2.76285 
-3.92006 -1.83751 0.0948402 -1.5458 0.0988265 2.77506 
-3.89725 -1.9105 0.0704812 -1.53742 0.267689 2.66012 
-3.74971 -2.07614 0.06875 -1.53249 0.0842029 2.69856 
-3.70708 -1.94698 0.0562723 -1.54385 0.195835 2.72853 
-3.96472 -2.01672 0.085997 -1.52793 0.163161 2.69271 
-3.87726 -2.14774 0.126422 -1.53064 0.0866278 2.58038 
-3.93098 -2.10877 0.0986381 -1.5368 0.102311 2.74394 
-3.80475 -2.32326 0.0633826 -1.51148 0.0907279 2.71346 
-3.77178 -2.32701 0.0929098 -1.52062 0.182458 2.72526 
-4.12841 -2.16219 0.0978899 -1.51384 0.0691378 2.79237 
-4.26785 -2.15489 0.032415 -1.53887 0.0889948 2.78279 
-4.23114 -2.28166 0.0204398 -1.51551 0.126589 2.71134 
-4.18291 -2.42123 0.0714694 -1.52881 0.143677 2.74776 
-4.20247 -2.52161 0.0931424 -1.51138 0.121275 2.80994 
-4.16074 -2.86786 0.0364162 -1.53947 0.0193702 2.66321 
-4.00647 -2.96657 0.0459853 -1.5293 0.0785678 2.67653 
-3.84951 -3.02821 0.0257602 -1.54716 0.132157 2.76558 
-3.8948 -3.03688 0.0989165 -1.50162 0.132953 2.78454 
-3.87834 -3.11547 0.0822181 -1.50313 0.243809 2.82657 
-3.9239 -3.13149 0.087449 -1.51288 0.357352 2.80954 
-3.80571 -3.0914 0.0737514 -1.55137 0.170876 2.65963 
-3.93985 -2.97802 0.122951 -1.50297 0.224459 2.6905 
-3.89327 -2.75546 0.0833814 -1.50469 0.290262 2.68879 
-3.85342 -2.83497 0.0529613 -1.52963 0.302693 2.74662 
-4.08477 -2.97906 0.0172132 -1.5459 0.114087 2.74139 
-4.0655 -2.91701 0.0783495 -1.51697 0.0936136 2.79892 
-3.9692 -3.00491 0.0905226 -1.5049 0.0128159 2.66649 
-4.02696 -2.7492 0.0327562 -1.53783 0.182742 2.73732 
-4.0577 -2.75252 -0.0214192 -1.54815 0.10353 2.72129 
-4.15195 -2.72494 0.00680878 -1.52452 0.0166628 2.678 
-4.26567 -2.80622 0.0297389 -1.55324 0.0351053 2.68894 
-4.29252 -2.8999 0.0669681 -1.53048 0.0507342 2.57802 
-4.18314 -3.06865 0.0589639 -1.54468 0.0545177 2.63033 
-3.88414 -3.09935 0.0947704 -1.5234 0.0202759 2.72318 
-3.89492 -2.97084 0.0884036 -1.51348 0.0367535 2.64586 
-3.52992 -3.08642 -0.0102639 -1.55545 0.221566 2.70979 
-3.16804 -3.22106 0.027389 -1.51122 0.302246 2.70924 
-3.1867 -3.03632 0.0393595 -1.54384 0.21657 2.72439 
-2.82357 -3.13577 0.0276876 -1.53003 0.221535 2.62562 
-2.54695 -3.40483 0.0379532 -1.49462 0.0611305 2.70266 
-2.28617 -3.56717 0.0487935 -1.52105 0.055903 2.74103 
-2.3988 -3.5346 0.0532991 -1.54384 0.0819038 2.76552 
-2.70338 -3.67173 0.0164223 -1.526 0.0859025 2.68904 
-2.90826 -3.78631 0.0207458 -1.53763 0.010671 2.71556 
-2.95406 -3.67156 0.031536 -1.52189 0.148535 2.69285 
-2.85514 -3.75036 0.0464167 -1.53526 0.136103 2.65411 
-2.80416 -3.63656 0.0597728 -1.52752 0.164202 2.6803 
-2.87354 -3.43414 0.0739839 -1.53281 0.148624 2.6016 
-2.86424 -3.25486 0.06707 -1.51499 0.135756 2.76388 
-2.79539 -3.11669 0.0257552 -1.53258 0.189118 2.66014 
-2.78034 -2.97774 0.0131083 -1.5394 0.339783 2.71307 
-2.74843 -3.27599 0.022619 -1.53975 0.214061 2.6856 
-2.68159 -3.35489 0.0498395 -1.52612 0.148292 2.69556 
-2.66168 -3.3929 0.107733 -1.51677 0.344495 2.79342 
-2.59191 -3.34047 0.0935704 -1.53323 0.140128 2.61537 
-2.63 -3.27026 0.0859305 -1.49571 0.122152 2.72539 
-2.65424 -3.22113 0.0166168 -1.52337 0.168029 2.6725 
-2.42631 -3.5283 0.00990891 -1.52176 0.231217 2.62944 
-2.36845 -3.49026 -0.0189162 -1.53141 0.134862 2.71415 
-2.48062 -3.55627 0.0169807 -1.53081 0.167733 2.60453 
-2.57817 -3.58599 0.024231 -1.52412 0.0484367 2.6445 
-2.73884 -3.75572 0.0709023 -1.50665 0.163772 2.78205 
-2.79867 -3.90158 0.024704 -1.51225 0.13013 2.71753 
-2.76705 -3.70414 0.0666598 -1.54206 0.226702 2.64012 
-2.82476 -3.90684 0.0987321 -1.51835 0.320155 2.66229 
-2.60166 -3.87895 0.0645218 -1.52583 0.306047 2.67208 
-2.67558 -3.90272 0.0430588 -1.52398 0.176883 2.6679 
-2.64373 -3.7848 0.0302745 -1.52667 0.225373 2.67998 
-2.4739 -4.02141 0.0244687 -1.53107 0.0894807 2.62776 
-2.76591 -4.17083 0.0445196 -1.53767 0.0888732 2.65178 
-2.95398 -3.98436 0.0870698 -1.51498 0.181423 2.78707 
-2.96995 -3.84215 0.0927439 -1.51344 0.068853 2.86408 
-2.7017 -3.87944 0.103975 -1.53583 0.124738 2.56629 
-2.62435 -4.01405 0.0933345 -1.54875 0.273043 2.68637 
-2.61762 -4.02713 0.0833996 -1.51335 0.326566 2.70912 
-2.48851 -3.86431 0.0772591 -1.50253 0.256788 2.73469 
-2.6445 -3.90985 0.0645936 -1.52169 0.357728 2.74155 
-2.88475 -3.59416 0.0602627 -1.50572 0.323269 2.7249 
-2.95687 -3.72594 0.061199 -1.54002 0.0606899 2.82498 
-3.18371 -3.79719 0.0261675 -1.52315 0.1093 2.86333 
-3.38675 -3.63466 0.0565717 -1.49942 0.170079 2.743 
-3.31571 -3.76124 0.0303044 -1.51466 0.359484 2.79616 
-3.20795 -3.75322 0.0232628 -1.5051 0.186226 2.7152 
-3.09014 -3.61494 0.0230699 -1.52179 0.159909 2.67571 
-3.28107 -3.60048 0.0199981 -1.50734 0.202208 2.74629 
-3.34963 -3.6529 0.0329338 -1.50236 0.260022 2.72324 
-3.38658 -3.53779 0.0585489 -1.50892 0.260485 2.78172 
-3.31473 -3.51181 0.0852485 -1.52515 0.192208 2.65981 
-3.47835 -3.41221 0.138191 -1.5161 0.292415 2.60949 
-3.65956 -3.41383 0.0439544 -1.51172 0.215803 2.69306 
-3.65159 -3.24522 0.0268886 -1.53961 0.187197 2.62124 
-3.66399 -3.18413 0.0622626 -1.52768 0.324876 2.70278 
-3.40095 -3.29904 0.0688794 -1.51597 0.32212 2.55683 
-3.50613 -3.21952 0.0464263 -1.54864 0.129924 2.64749 
-3.45494 -3.07028 0.0594878 -1.52496 0.0398725 2.68146 
-3.37533 -3.03091 0.0624864 -1.53476 0.102191 2.74909 
-3.18943 -2.97181 0.0627595 -1.53408 0.0615373 2.6689 
-3.29903 -3.06039 0.0203366 -1.52828 0.207842 2.77124 
-3.54744 -3.00839 0.0609711 -1.50264 0.185907 2.72686 
-3.53266 -3.05255 0.0321385 -1.52175 0.135897 2.8545 
-3.67961 -3.08265 -0.0276903 -1.51305 0.0643227 2.82124 
-3.77597 -3.18334 -0.00253701 -1.52094 0.0786584 2.82209 
-3.81597 -3.05447 0.018295 -1.51969 0.258672 2.62944 
-3.53868 -2.98203 0.044633 -1.53182 0.246188 2.61499 
-3.6089 -3.19008 0.0678903 -1.49821 0.218336 2.75407 
-3.88483 -2.98089 0.136407 -1.49292 0.241915 2.70498 
-3.76024 -2.99855 0.179493 -1.51187 0.190752 2.63645 
-3.86539 -3.03143 0.115384 -1.52364 0.341646 2.72121 
-3.79974 -2.99551 0.167338 -1.54558 0.224831 2.67754 
-4.16878 -3.0282 0.141884 -1.50067 0.112178 2.62376 
-4.06766 -3.0595 0.0914217 -1.49894 0.0996648 2.71363 
-4.2828 -3.10078 0.0143599 -1.53593 0.291171 2.80102 
-4.04288 -3.13605 0.0231302 -1.53713 0.3294 2.73776 
-3.987 -3.1384 0.00391051 -1.50769 0.0765578 2.77225 
-3.92413 -2.99267 0.0269333 -1.53261 0.10351 2.69718 
-3.67186 -2.81581 -0.00545331 -1.55494 0.240606 2.70993 
-3.70043 -2.59244 0.0926353 -1.5214 0.223904 2.73943 
-3.39831 -2.49371 0.0656368 -1.52313 0.226375 2.74527 
-3.03214 -2.28779 0.0380675 -1.53098 0.0418859 2.6488 
-3.15516 -2.29738 0.0618608 -1.52528 0.0240241 2.61178 
-3.04799 -2.20684 0.0506149 -1.5292 0.0630535 2.73535 
-3.25965 -2.11777 0.00730437 -1.52747 0.222237 2.72764 
-3.11763 -2.10983 0.0464866 -1.52367 0.141067 2.74813 
-3.02459 -2.3736 0.0876868 -1.51776 0.0427255 2.6129 
-3.03717 -2.16835 0.130338 -1.52615 0.0610044 2.58175 
-2.93125 -1.90906 0.0936376 -1.53599 0.0665756 2.53043 
-3.00565 -1.9237 0.0822882 -1.51175 0.0351994 2.58335 
-2.97371 -1.73288 0.0973412 -1.5257 0.0566405 2.74438 
-3.13581 -1.77593 0.0870115 -1.50392 0.0791808 2.69445 
-3.04003 -2.00364 0.0619673 -1.53431 0.128565 2.68619 
-3.01811 -1.9894 0.0994805 -1.52442 0.166551 2.6634 
-2.88747 -2.06908 0.114428 -1.50331 0.0587073 2.66012 
-2.77838 -2.19934 0.111939 -1.51551 0.133222 2.59987 
-2.80306 -2.30423 0.0985252 -1.51676 0.231389 2.68602 
-2.88861 -2.32585 0.0686272 -1.53639 0.0563845 2.60763 
-2.84794 -2.35194 0.0684218 -1.53653 0.0991648 2.74387 
-2.97142 -2.18054 0.0317904 -1.52119 0.101943 2.8312 
-3.09654 -2.12462 0.0524179 -1.499 0.182686 2.85031 
-3.19635 -2.42357 0.0383985 -1.50964 0.091089 2.86097 
-3.30044 -2.2325 -0.00409671 -1.51843 0.0320803 2.8197 
-3.47489 -2.32632 0.0241825 -1.53385 0.188582 2.75766 
-3.48914 -2.33581 0.0866999 -1.52067 0.0747989 2.68816 
-3.46662 -2.47836 0.110454 -1.53177 0.157688 2.63213 
-3.47001 -2.60463 0.0973373 -1.50788 0.0307284 2.77922 
-3.56031 -2.64467 0.0880283 -1.5184 0.129888 2.74541 
-3.74495 -2.60544 0.07867 -1.56845 0.152974 2.66782 
-3.71053 -2.54724 0.0588505 -1.54389 0.158491 2.62149 
-3.68994 -2.45002 0.0893266 -1.49845 0.170292 2.70136 
-3.95406 -2.45981 0.084933 -1.51267 0.144906 2.63958 
-3.94784 -2.39815 0.0429403 -1.52948 0.14354 2.66875 
-4.07401 -2.40505 0.026048 -1.55127 0.0951987 2.63334 
-4.11761 -2.10671 0.0821383 -1.54514 0.200134 2.75162 
-4.01209 -1.97819 0.153977 -1.50667 0.326565 2.59174 
-3.82759 -2.00557 0.0727616 -1.51611 0.150315 2.59856 
-4.06112 -2.10564 0.0326421 -1.55055 0.0850868 2.79035 
-3.85168 -2.1658 0.0324912 -1.5629 0.0930537 2.65333 
-3.7288 -2.04307 0.131331 -1.51649 0.242657 2.6125 
-3.69819 -2.12119 0.0421438 -1.51709 0.111795 2.70958 
-3.58511 -2.10681 0.0998104 -1.50942 0.0478467 2.68747 
-3.77962 -2.03899 0.0553459 -1.52686 0.150377 2.7027 
-3.7987 -2.1611 0.0868831 -1.52933 0.14975 2.70612 
-3.45217 -2.17103 0.0762223 -1.51886 0.17222 2.67047 
-3.62115 -2.1911 0.0856903 -1.5304 0.191399 2.67954 
-3.52032 -2.11823 0.114644 -1.52366 0.195089 2.53852 
-3.49251 -2.1361 0.175528 -1.51753 0.130448 2.65203 
-3.57647 -1.90114 0.136564 -1.51807 0.110594 2.64752 
-3.41399 -1.89657 0.111218 -1.52003 0.0759873 2.67212 
-3.59932 -1.84722 0.135281 -1.48064 0.16059 2.76912 
-3.47596 -1.91498 0.170198 -1.51066 0.104913 2.59903 
-3.46176 -1.76135 0.054118 -1.49741 0.12662 2.66769 
-3.01966 -1.81092 0.0861407 -1.49593 0.24305 2.66303 
-2.99588 -1.6414 0.112498 -1.51313 0.417374 2.68594 
-3.04559 -1.68419 0.0767474 -1.51623 0.407061 2.58224 
-2.9912 -1.67166 0.0737858 -1.4999 0.436607 2.68877 
-3.03223 -1.81205 0.0486227 -1.50586 0.379005 2.59473 
-2.90223 -1.79225 0.0594322 -1.54685 0.221265 2.56971 
-2.58811 -1.90563 0.154691 -1.52331 0.212576 2.77075 
-2.39792 -1.96991 0.092868 -1.5135 0.0583553 2.65693 
-2.39363 -1.90083 0.0163381 -1.51664 0.103485 2.60034 
-2.31117 -1.69261 0.049647 -1.50236 0.193658 2.67928 
-2.38627 -1.79263 0.0228548 -1.51182 0.271703 2.64129 
-2.47733 -1.82908 -0.0264383 -1.51974 0.322934 2.70706 
-2.59595 -1.75454 -0.0282314 -1.53861 0.225195 2.64967 
-2.90011 -1.56971 0.024042 -1.52392 0.270323 2.63328 
-3.31606 -1.51726 0.0969771 -1.52221 0.0673556 2.61384 
-3.51433 -1.64968 0.0406171 -1.53179 0.215985 2.62437 
-3.46397 -1.98359 0.0518114 -1.52937 0.296047 2.64085 
-3.46784 -2.04486 0.0117449 -1.55118 0.102775 2.68212 
-3.38906 -1.91376 -0.0066393 -1.55238 0.0354939 2.59744 
-3.63062 -1.81776 -0.000947317 -1.56066 0.176041 2.61383 
-3.62241 -1.80151 0.0341424 -1.5275 0.138431 2.71655 
-3.569 -1.78347 0.111926 -1.5057 0.132708 2.62858 
-3.55872 -1.77344 0.0984974 -1.52656 0.30179 2.7298 
-3.73646 -1.59575 0.105909 -1.51271 0.231857 2.75486 
-3.56469 -1.41899 0.156048 -1.51799 0.164525 2.68957 
-3.35924 -1.52769 0.14574 -1.53803 0.0355854 2.71726 
-3.31397 -1.65778 0.0523867 -1.52751 0.176902 2.56441 
-3.49531 -1.46812 0.0761733 -1.51441 0.193581 2.56384 
-3.56209 -1.45209 0.044853 -1.50292 0.34588 2.73166 
-3.4552 -1.54735 0.110854 -1.50994 0.0663592 2.75691 
-3.44421 -1.45072 0.162678 -1.53283 0.0556296 2.67438 
-3.5208 -1.40429 0.122213 -1.54248 0.151312 2.56687 
-3.70964 -1.34446 0.0494022 -1.4983 0.233381 2.62462 
-3.69722 -1.29527 0.0729548 -1.51033 0.199296 2.7474 
-3.77369 -1.45225 0.0894604 -1.51111 0.244188 2.66953 
-3.62104 -1.42337 0.0715484 -1.54279 0.259726 2.61774 
-3.81726 -1.64826 0.0802143 -1.52072 0.216116 2.62524 
-3.60963 -1.60821 0.089819 -1.4848 0.189022 2.58132 
-3.58932 -1.41972 0.131447 -1.51468 0.314312 2.7604 
-3.51174 -1.3924 0.0973006 -1.52627 0.210988 2.68187 
-3.65354 -1.51776 0.158099 -1.51186 0.174475 2.73167 
-3.93425 -1.44974 0.0725606 -1.53892 0.0675885 2.64632 
-3.86752 -1.49172 0.0911275 -1.53815 0.0544883 2.58565 
-4.10302 -1.58868 0.0656773 -1.5212 0.0903496 2.70146 
-4.13751 -1.54364 0.0692996 -1.5224 0.0874761 2.70048 
-4.20108 -1.63031 0.0669447 -1.49432 0.170218 2.64633 
-4.26398 -1.41488 0.0396282 -1.51263 0.0965716 2.71139 
-4.20934 -1.1809 0.0774867 -1.50513 0.0862959 2.58382 
-4.25461 -1.05956 0.111814 -1.49372 0.101142 2.61922 
-4.47438 -1.09745 0.131205 -1.51359 0.387522 2.55076 
-4.62066 -1.02654 0.165136 -1.54041 0.286595 2.63488 
-4.65172 -1.08624 0.148243 -1.49856 0.239822 2.65154 
-4.47913 -1.35216 0.128757 -1.51649 0.0462827 2.64748 
-4.29634 -1.41818 0.106114 -1.50696 0.0961197 2.80837 
-4.4374 -1.4656 0.0779864 -1.50364 0.0913812 2.76453 
-4.35786 -1.47069 0.0498607 -1.50449 0.123324 2.63467 
-4.57193 -1.56096 0.131879 -1.50218 0.081705 2.72686 
-4.55171 -1.60944 0.083955 -1.49467 0.204541 2.66699 
-4.55739 -1.39603 0.104086 -1.54056 0.178443 2.86982 
-4.58229 -1.26107 0.11677 -1.55687 0.208406 2.62937 
-4.70415 -1.39127 0.0997601 -1.54199 0.127521 2.72489 
-4.59901 -1.41109 0.106769 -1.50234 0.1944 2.7353 
-4.74373 -1.55739 0.0832822 -1.52253 0.0446416 2.73258 
-4.59571 -1.32996 0.0836796 -1.51773 0.138477 2.73612 
-4.66796 -1.26259 0.099879 -1.50307 0.115356 2.82939 
-4.60363 -1.36495 0.0522308 -1.52465 0.126128 2.82368 
-4.68454 -1.47268 0.0882479 -1.52061 0.0423502 2.80391 
-4.76728 -1.34784 0.128486 -1.51782 0.0956128 2.64236 
-4.72307 -1.34254 0.123433 -1.53367 0.329425 2.61086 
-4.75394 -1.45043 0.105508 -1.51505 0.371609 2.63 
-4.80309 -1.46376 0.0740906 -1.5023 0.241939 2.6446 
-4.87047 -1.38884 0.0136963 -1.50805 0.153842 2.66997 
-4.83552 -1.53706 0.052499 -1.51758 0.257787 2.71517 
-4.57461 -1.59182 0.0563921 -1.51091 0.0842201 2.64634 
-4.66097 -1.62924 0.00419905 -1.54448 0.208275 2.63221 
-5.05744 -1.73703 0.032213 -1.53349 0.0732438 2.64666 
-4.98634 -1.69103 0.0600204 -1.52483 0.16671 2.62967 
-5.00863 -1.58564 0.0758064 -1.54277 0.0773202 2.71668 
-5.22365 -1.66064 0.0415518 -1.52886 0.0976164 2.67006 
-5.25458 -1.72356 0.102941 -1.53046 0.0587469 2.64557 
-5.04805 -1.75292 0.0324811 -1.51373 0.146652 2.65356 
-5.26849 -1.76094 0.0482733 -1.5308 0.0478008 2.79125 
-5.29808 -1.74972 0.0927133 -1.51569 0.0540136 2.81235 
-5.48719 -1.77377 0.0941191 -1.51609 0.177936 2.75765 
-5.34458 -1.65094 0.147181 -1.49214 0.160204 2.64709 
-5.39642 -1.54171 0.0989642 -1.52159 0.259951 2.72674 
-5.37769 -1.50181 0.0549503 -1.51037 0.225435 2.73459 
-5.44847 -1.65524 0.0227425 -1.51747 0.111424 2.67042 
-5.61066 -1.88837 0.0191092 -1.5373 0.0726783 2.5498 
-5.62126 -1.63314 0.0666046 -1.55232 0.0155835 2.66939 
-5.76941 -1.61621 0.0421789 -1.52642 0.193256 2.69897 
-5.70141 -1.62643 0.084868 -1.53269 0.130734 2.64033 
-5.48788 -1.72208 0.0714056 -1.52559 0.0627954 2.67125 
-5.66784 -1.72342 0.0908632 -1.53541 0.0259561 2.52054 
-5.61904 -1.79357 0.115322 -1.51939 0.297537 2.63191 
-5.51586 -1.81623 0.0758031 -1.54485 0.264574 2.60702 
-5.78492 -1.84991 0.0212236 -1.51301 0.31359 2.55452 
-5.87815 -1.88201 -0.00403713 -1.52059 0.188103 2.61837 
-5.87531 -2.01292 -0.0177335 -1.5574 0.312958 2.65383 
-5.72833 -2.09967 -0.0221213 -1.54282 0.429244 2.73399 
-5.59785 -1.97855 -0.0187957 -1.51063 0.207486 2.78077 
-5.70058 -1.8188 0.0753026 -1.51296 0.295001 2.61974 
-5.71766 -2.13883 0.0835651 -1.50227 0.246275 2.68327 
-5.54865 -1.9289 0.148461 -1.51656 0.0796977 2.74624 
-5.52896 -1.80675 0.12923 -1.50652 0.13321 2.84228 
-5.64628 -1.84881 0.0749225 -1.50912 0.0895088 2.69139 
-5.81016 -1.73613 0.0944474 -1.50108 0.023006 2.65014 
-5.70856 -1.64233 0.127616 -1.5071 0.124969 2.665 
-5.59348 -1.7048 0.105536 -1.53157 0.0909353 2.67342 
-5.68307 -1.61336 0.0758088 -1.52248 0.157264 2.64416 
-5.56335 -1.76797 0.038298 -1.53821 0.212777 2.60557 
-5.39842 -1.88248 0.0386677 -1.5311 0.133987 2.69086 
-5.31768 -1.91507 0.120473 -1.51897 0.125942 2.62835 
-5.397 -1.89691 0.0569824 -1.5155 0.033416 2.74329 
-5.65975 -1.64944 0.0792771 -1.51713 0.0394457 2.66864 
-5.47593 -1.54543 0.0126558 -1.54552 0.0231723 2.64741 
-5.58901 -1.58425 0.0371918 -1.54859 0.278475 2.64613 
-5.78558 -1.6714 0.0277046 -1.52453 0.342127 2.59145 
-5.84458 -1.83357 0.116252 -1.50127 0.108455 2.73955 
-5.75032 -1.64139 0.0742003 -1.49497 0.153811 2.784 
-5.51932 -1.48822 0.0608006 -1.56839 0.146276 2.66962 
-5.60958 -1.5735 0.0710359 -1.53038 0.271642 2.73336 
-5.43055 -1.47272 0.126203 -1.49393 0.362059 2.74202 
-5.30981 -1.55131 0.0683827 -1.49418 0.392561 2.7323 
-5.3436 -1.5403 0.115621 -1.52441 0.251591 2.67567 
-5.341 -1.38214 0.126919 -1.52705 0.391382 2.62223 
-5.25714 -1.66668 0.104676 -1.49247 0.408973 2.71294 
-5.08546 -1.7879 0.144761 -1.49062 0.34152 2.78096 
-5.09623 -1.72156 0.153284 -1.49193 0.204909 2.77011 
-5.11592 -1.89575 0.124818 -1.5017 0.210841 2.62837 
-5.01625 -2.29931 0.090436 -1.53839 0.146887 2.67133 
-5.23217 -2.33369 0.106462 -1.51326 0.220964 2.70403 
-5.0313 -2.11544 0.081082 -1.50451 0.145183 2.7068 
-5.13192 -2.09167 0.112294 -1.51303 0.113128 2.7776 
-4.96049 -2.35948 0.0395461 -1.50398 0.0155729 2.77178 
-4.76713 -2.06649 0.0188044 -1.52974 0.285368 2.62049 
-4.6291 -2.34121 0.0622181 -1.5117 0.0824683 2.65719 
-4.6886 -2.1908 0.100133 -1.50618 0.253541 2.78556 
-4.69381 -2.30049 0.0480666 -1.50208 0.125303 2.75293 
-4.63134 -2.29892 0.0432086 -1.51295 0.157771 2.66923 
-4.71604 -2.32388 0.059993 -1.54408 0.178972 2.61483 
-4.53491 -2.51059 0.0990545 -1.51756 0.124658 2.64348 
-4.65658 -2.70409 0.0479774 -1.532 0.191655 2.71494 
-4.62489 -2.64068 0.0242492 -1.51961 0.240032 2.65614 
-4.91367 -2.59501 0.0667939 -1.5248 0.0984868 2.63995 
-5.18634 -2.54074 0.0312365 -1.5473 0.0968458 2.74221 
-5.0926 -2.45301 -0.00436443 -1.52165 0.248682 2.76409 
-5.20707 -2.50153 0.0355457 -1.50286 0.229881 2.68742 
-5.16556 -2.68856 0.125201 -1.50916 0.101141 2.62686 
-5.02786 -2.49565 0.101676 -1.52714 0.199034 2.69751 
-4.93346 -2.45539 0.042009 -1.52815 0.21778 2.67227 
-4.94485 -2.31806 0.0134711 -1.51936 0.214731 2.70111 
-4.96055 -2.23221 0.0381721 -1.52763 0.244273 2.69202 
-4.87832 -2.16578 0.1203 -1.53576 0.241163 2.65746 
-4.99253 -1.93767 0.121577 -1.54513 0.0998719 2.62129 
-5.07094 -1.8401 0.139418 -1.52545 0.29756 2.6589 
-5.08483 -1.84836 0.172237 -1.5072 0.260644 2.71028 
-5.1194 -1.85971 0.155985 -1.49206 0.14536 2.67693 
-4.89865 -1.85811 0.205763 -1.49656 0.283408 2.58997 
-4.94381 -1.95186 0.172089 -1.54032 0.209447 2.67168 
-4.95165 -1.92014 0.093155 -1.52627 0.277705 2.64962 
-4.98762 -1.94063 0.112149 -1.52884 0.275824 2.61437 
-4.90029 -1.90391 0.113107 -1.51576 0.196618 2.7445 
-4.79519 -1.9865 0.109539 -1.50567 0.274831 2.69804 
-5.00506 -2.32522 0.11531 -1.53459 0.121706 2.6886 
-4.87779 -2.08994 0.0338623 -1.53971 0.234619 2.59909 
-4.76854 -2.18999 0.011092 -1.54884 0.306177 2.68792 
-4.85965 -2.14083 0.0234232 -1.5464 0.239818 2.68647 
-5.11226 -2.10658 0.0589758 -1.50853 0.0997795 2.75722 
-5.22053 -2.14228 0.0439713 -1.53516 0.253979 2.67512 
-5.22181 -2.11947 0.0945941 -1.53323 0.194918 2.69384 
-5.58351 -1.91235 0.0649666 -1.50754 0.160501 2.65846 
-5.33437 -1.89441 0.0730913 -1.51131 0.058379 2.65458 
-5.15023 -2.24633 -0.000200618 -1.54813 0.141616 2.62178 
-4.9398 -2.4573 0.0369322 -1.53141 0.18107 2.54802 
-5.05984 -2.41006 0.0219311 -1.51662 0.214403 2.71235 
-4.83611 -2.53819 -0.00338302 -1.52924 0.0733549 2.75863 
-5.02566 -2.64954 0.0189133 -1.56407 0.0335278 2.77953 
-4.94079 -2.75346 0.0382216 -1.55199 0.0830896 2.74033 
-4.98581 -2.76235 0.0380071 -1.53348 0.106216 2.61468 
-4.77629 -2.77062 0.0288323 -1.514 0.0935639 2.78617 
-4.57885 -3.00107 0.0168889 -1.52993 0.0448511 2.63754 
-4.36731 -2.96325 0.0900128 -1.52098 0.0186609 2.60443 
-4.46436 -3.00079 0.0271794 -1.50231 0.0991762 2.70659 
-4.9267 -2.67465 -0.0036766 -1.5098 0.161887 2.66805 
-4.75273 -2.98321 0.0183837 -1.55189 0.0920259 2.72368 
-4.76019 -3.0966 0.0350764 -1.53877 0.138998 2.62871 
-5.03214 -3.06371 0.0330415 -1.52244 0.148061 2.59559 
-5.18414 -3.04761 0.0726313 -1.53364 0.129334 2.57722 
-5.27102 -3.15594 0.0506896 -1.54955 0.0879871 2.62989 
-5.10464 -2.81423 0.0771666 -1.53962 0.0502738 2.52715 
-4.90688 -2.70057 0.0824295 -1.51359 0.0889242 2.70257 
-4.57101 -2.68272 0.143518 -1.50165 0.16949 2.59723 
-4.66642 -2.60635 0.0901072 -1.53985 0.311594 2.62206 
-4.68228 -2.8065 0.109182 -1.52521 0.276647 2.61831 
-4.5538 -2.6776 0.090733 -1.51857 0.157657 2.6465 
-4.66223 -2.40508 0.0875804 -1.5358 0.09577 2.64635 
-4.81832 -2.46235 0.0945192 -1.51951 0.213953 2.64649 
-4.95118 -2.51101 0.0485134 -1.51646 0.0367902 2.67961 
-5.19174 -2.71143 0.101646 -1.5219 0.0134489 2.76421 
-4.89741 -2.59293 0.0814531 -1.53856 0.11919 2.6619 
-4.89528 -2.5513 0.100774 -1.51801 0.0268662 2.69394 
-4.83968 -2.37929 0.0919194 -1.52484 0.210975 2.61844 
-4.96345 -2.45914 0.0929596 -1.51468 0.291617 2.68164 
-4.90528 -2.47025 0.00436565 -1.53216 0.0953731 2.74803 
-4.896 -2.17681 0.0218297 -1.51467 0.0751141 2.75576 
-5.00072 -2.21062 0.0190841 -1.53371 0.0551293 2.67567 
-4.8061 -2.22391 0.057768 -1.52826 0.107057 2.54024 
-4.9489 -2.28447 0.0426768 -1.49308 0.263175 2.59807 
-5.22331 -2.32862 0.057208 -1.51261 0.0756341 2.60107 
-5.16645 -2.22727 0.0749596 -1.48585 0.2195 2.74313 
-5.33354 -2.09178 0.0852679 -1.50003 0.135947 2.66406 
-5.02095 -2.33679 0.125899 -1.51905 0.0686401 2.6386 
-5.02658 -2.26644 0.0842516 -1.51533 0.0627859 2.8103 
-5.08055 -2.4178 0.0458588 -1.51467 0.132643 2.61966 
-5.07539 -2.25296 0.102696 -1.53745 0.0884042 2.69578 
-5.33876 -2.15715 0.0862059 -1.52569 0.108414 2.71981 
-5.32459 -2.10424 0.0884491 -1.5159 0.206046 2.63503 
-5.38527 -2.10867 0.0737694 -1.53984 0.0913563 2.62955 
-5.13259 -2.21511 0.0261542 -1.54782 0.0463547 2.77016 
-5.07814 -2.24765 0.0439656 -1.55281 0.0695889 2.78136 
-5.12116 -2.2494 0.0509891 -1.5048 0.17211 2.76525 
-5.02333 -2.09283 0.0549666 -1.523 0.0468937 2.75374 
-5.21327 -2.1643 0.0827781 -1.51778 0.153347 2.71449 
-5.03964 -2.46115 0.0999787 -1.5384 0.0725393 2.73417 
-4.99877 -2.62687 0.0327992 -1.53468 0.0516231 2.71412 
-4.95286 -2.74954 0.00270207 -1.53178 0.109377 2.70825 
-4.87084 -2.67213 -0.0177846 -1.51554 0.229461 2.68558 
-4.79307 -2.79284 0.07505 -1.53914 0.115312 2.63794 
-4.70711 -2.87331 0.100419 -1.51221 0.0414045 2.73969 
-4.86471 -2.9945 0.0924132 -1.52598 0.0486832 2.66176 
-4.89713 -3.01762 0.0870528 -1.51388 0.185497 2.79869 
-5.00173 -2.83073 0.0972485 -1.53568 0.11172 2.75589 
-5.06089 -2.71216 0.096425 -1.5258 0.0760421 2.73129 
-4.99651 -2.79255 0.0408655 -1.55032 0.0764345 2.74264 
-5.08814 -2.93544 0.0679393 -1.51939 0.108181 2.77804 
-4.95351 -2.74271 0.0522713 -1.51766 0.183707 2.81773 
-5.14934 -2.88515 0.0287128 -1.5346 0.151518 2.6795 
-5.13534 -2.57182 0.0412918 -1.53666 0.19079 2.6637 
-5.00372 -2.64099 0.0693741 -1.52976 0.133054 2.72854 
-5.16278 -2.55656 0.0575881 -1.54498 0.0901316 2.66726 
-5.05229 -2.56438 0.0194562 -1.55891 0.11604 2.66137 
-4.62324 -2.54727 0.0898928 -1.53504 0.058595 2.72993 
-4.3683 -2.53044 0.0400786 -1.51423 0.0810471 2.70884 
-4.68678 -2.49397 0.106348 -1.50735 0.121573 2.64285 
-4.85991 -2.26928 0.0456775 -1.51331 0.160637 2.62991 
-4.82641 -2.06112 0.0615465 -1.51875 0.278535 2.60445 
-4.77759 -2.26521 0.0786427 -1.53166 0.143907 2.52872 
-4.67107 -2.39469 0.077335 -1.51135 0.163485 2.65578 
-4.60212 -2.20445 0.0649208 -1.51879 0.19599 2.70248 
-4.65279 -2.08991 0.0391866 -1.49229 0.138898 2.7139 
-4.68659 -2.14662 0.0059744 -1.51828 0.303363 2.83803 
-4.68588 -2.11047 0.037389 -1.54668 0.125989 2.79566 
-4.89202 -2.29758 0.0364467 -1.53012 0.186823 2.75161 
-4.87893 -2.41847 0.0344724 -1.54004 0.0174082 2.80161 
-4.85918 -2.2723 0.0724665 -1.51291 0.0863052 2.62002 
-5.03154 -2.18032 0.075071 -1.52633 0.0387488 2.65464 
-4.74169 -2.33508 0.0929418 -1.52764 0.0477535 2.72008 
-4.74547 -2.29941 0.0766366 -1.52478 0.137152 2.72364 
-4.91092 -2.11994 0.0352537 -1.52518 0.263555 2.70587 
-4.93346 -1.9772 0.0672025 -1.53541 0.0442516 2.72186 
-5.20312 -2.15827 0.0666607 -1.50426 0.113445 2.74603 
-5.15323 -2.19441 0.115803 -1.5063 0.0666083 2.75878 
-5.06506 -2.18002 0.0773961 -1.51279 0.260584 2.73541 
-5.17803 -2.17892 0.0491878 -1.53573 0.177424 2.7062 
-5.07408 -1.96789 0.0320801 -1.54119 0.259271 2.60142 
-5.12187 -1.79119 0.0908324 -1.53769 0.0546035 2.62503 
-5.15217 -1.68813 0.0392446 -1.52582 0.240825 2.66641 
-5.1664 -1.88352 0.0701637 -1.51824 0.0191198 2.72203 
-5.22748 -1.8509 0.0202322 -1.52284 0.224401 2.7009 
-5.38599 -1.53922 0.0531286 -1.54192 0.114192 2.75712 
-5.33927 -1.43693 0.023233 -1.53833 0.0643553 2.76932 
-5.20341 -1.35136 0.0806526 -1.51302 0.200506 2.7233 
-5.16099 -1.38054 0.101421 -1.50926 0.0405904 2.63218 
-4.93325 -1.23778 0.0764954 -1.53916 0.108237 2.67905 
-4.75871 -1.18343 0.0471967 -1.53205 0.0984299 2.60763 
-4.63451 -1.37298 0.113179 -1.54585 0.121648 2.64157 
-4.78763 -1.18636 0.103528 -1.52485 0.21551 2.68675 
-4.51067 -1.18341 0.118751 -1.51412 0.431941 2.67072 
-4.3929 -1.40165 0.0788225 -1.48791 0.485536 2.65793 
-4.3575 -1.33896 0.0131604 -1.48815 0.459462 2.6389 
-4.31786 -1.37699 -0.0027637 -1.52004 0.336489 2.69675 
-4.48377 -1.25588 0.011482 -1.53776 0.278462 2.65475 
-4.79107 -1.14257 -0.0342358 -1.52684 0.281098 2.69829 
-4.90535 -1.20285 -0.0391913 -1.53121 0.213934 2.74633 
-5.12994 -1.48758 0.0715272 -1.49356 0.190537 2.73479 
-5.35932 -1.50388 0.0830817 -1.55908 0.0825724 2.76741 
-5.16094 -1.46034 0.0562287 -1.53624 0.354241 2.69863 
-5.07893 -1.56763 0.0757755 -1.49737 0.222911 2.61599 
-5.04632 -1.75333 0.0880965 -1.50062 0.260605 2.66261 
-4.99607 -1.64871 0.0884651 -1.48999 0.232498 2.71219 
-5.05799 -1.62258 0.0510978 -1.5165 0.258252 2.61782 
-5.21762 -1.44382 0.0387183 -1.52664 0.301046 2.73769 
-5.32038 -1.4293 0.0101527 -1.50965 0.267703 2.62904 
-5.30987 -1.45577 0.0390743 -1.52578 0.026105 2.73707 
-5.20879 -1.54589 0.0893261 -1.49261 0.0830902 2.77031 
-5.14725 -1.34824 0.0390862 -1.55363 0.0604846 2.72976 
-5.35595 -1.16634 0.0519639 -1.52577 0.214311 2.724 
-5.27492 -1.3239 -0.00765238 -1.55226 0.267882 2.61486 
-5.45638 -1.31465 0.0478326 -1.54363 0.18196 2.71327 
-5.3555 -1.33275 0.0566176 -1.53545 0.189874 2.75129 
-5.45131 -1.29451 0.0295689 -1.52625 0.10763 2.8056 
-5.42493 -1.10555 -0.0107671 -1.53494 0.261902 2.72713 
-5.15751 -1.08585 0.11243 -1.4739 0.339551 2.63303 
-4.82929 -1.26607 0.119345 -1.49796 0.221198 2.81039 
-4.92887 -1.16737 0.204836 -1.52991 0.278546 2.57195 
-5.11088 -1.37555 0.135176 -1.52416 0.198427 2.65548 
-5.39849 -1.54073 0.13682 -1.53731 0.0471031 2.70167 
-5.56111 -1.59145 0.110566 -1.51369 0.0823268 2.60579 
-5.5619 -1.59608 0.0695669 -1.53052 0.183068 2.69343 
-5.79126 -1.27882 0.0910073 -1.49414 0.113515 2.69435 
-5.69696 -1.33129 0.0759719 -1.51159 0.164208 2.74526 
-5.78034 -1.33966 0.064595 -1.5374 0.0933121 2.65917 
-5.8458 -1.31971 0.0924962 -1.5457 0.106847 2.72243 
-5.9488 -1.34053 0.127495 -1.5369 0.219322 2.7377 
-5.85107 -1.21154 0.113934 -1.51375 0.12498 2.73487 
-5.83725 -1.11632 0.040292 -1.52225 0.138989 2.67326 
-5.93234 -1.05795 0.0406869 -1.51163 0.164433 2.67677 
-5.78042 -1.11723 0.0200612 -1.51602 0.210115 2.67612 
-5.83423 -1.25516 0.000836579 -1.57123 0.104194 2.66051 
-5.87412 -1.5119 0.0301598 -1.56608 0.164485 2.70991 
-5.89239 -1.38852 0.0665999 -1.52781 0.15282 2.70554 
-5.71196 -1.25576 0.14358 -1.50177 0.0440304 2.67826 
-5.5809 -1.2905 0.100616 -1.5381 0.241191 2.73095 
-5.74071 -1.37829 0.10688 -1.52688 0.220229 2.63823 
-5.67977 -1.39519 0.0311996 -1.54511 0.154943 2.77676 
-5.92093 -1.36409 0.0444331 -1.54774 0.172918 2.77964 
-5.92815 -1.39625 0.00555892 -1.55891 0.107526 2.81422 
-5.88161 -1.29173 0.0289137 -1.54291 0.244322 2.72963 
-5.8104 -1.57139 0.0723951 -1.51546 0.269532 2.5658 
-5.61459 -1.6782 0.0546503 -1.5072 0.241287 2.61737 
-5.50303 -1.79223 0.0640277 -1.52863 0.271476 2.67633 
-5.45735 -1.74558 0.0696384 -1.51199 0.0938787 2.70442 
-5.27912 -1.82336 0.0588676 -1.52118 0.182955 2.60139 
-5.46198 -1.9866 0.0585498 -1.54711 0.0612681 2.59862 
-5.58803 -2.10121 0.0664368 -1.53708 0.152049 2.60052 
-5.44554 -1.90195 0.0186896 -1.50903 0.24948 2.7185 
-5.49397 -1.74094 0.0744677 -1.50633 0.200301 2.80513 
-5.37443 -1.62087 0.0979835 -1.5264 0.141461 2.82019 
-5.61673 -1.76213 0.172868 -1.52918 0.209713 2.65293 
-5.65012 -1.70429 0.115386 -1.5007 0.0412457 2.79981 
-5.72579 -1.62534 0.112003 -1.52018 0.0609689 2.80054 
-5.79496 -1.62025 0.0285566 -1.56041 0.0629961 2.66178 
-5.49824 -1.65379 0.0415219 -1.51333 0.0749311 2.72896 
-5.61902 -1.66976 0.0764403 -1.53069 0.0618088 2.77523 
-5.68561 -1.56746 0.0107105 -1.52607 0.166981 2.65193 
-5.56148 -1.47796 0.0461166 -1.52693 0.263794 2.75689 
-5.70698 -1.4665 0.058199 -1.51369 0.222971 2.74143 
-5.70115 -1.26034 0.00530004 -1.53224 0.17506 2.61815 
-5.4298 -1.21067 0.0305976 -1.51203 0.127157 2.61022 
-5.50343 -1.0762 0.0708267 -1.53343 0.132579 2.70727 
-5.59227 -1.00193 0.0610937 -1.54148 0.150005 2.60135 
-5.63868 -1.04994 0.0200999 -1.54428 0.193465 2.72674 
-5.39416 -1.20001 0.00199063 -1.52401 0.301972 2.59905 
-5.22404 -1.37221 0.00868373 -1.52102 0.232496 2.69621 
-5.31496 -1.25831 0.0476904 -1.52735 0.200756 2.74744 
-5.33111 -1.55352 0.0267932 -1.54512 0.109046 2.72736 
-5.29798 -1.56893 0.0221706 -1.5296 0.124584 2.66465 
-5.31112 -1.59664 0.0427333 -1.53293 0.176535 2.63477 
-5.45033 -1.66536 0.0872418 -1.49913 0.114305 2.64564 
-5.59479 -1.58667 0.0838409 -1.52173 0.160496 2.7249 
-5.61158 -1.6463 0.0965313 -1.52961 0.10674 2.71528 
-5.54946 -1.58403 0.121388 -1.51938 0.0719082 2.60669 
-5.36222 -1.50123 0.0979532 -1.51094 0.147488 2.67624 
-5.2353 -1.50936 0.141044 -1.52941 0.246313 2.78809 
-5.3122 -1.77085 0.167737 -1.54213 0.346135 2.79254 
-5.52831 -1.68168 0.111317 -1.52643 0.294762 2.91333 
-5.3461 -1.85463 0.1479 -1.46865 0.109759 2.78521 
-5.33926 -1.78309 0.161528 -1.54946 0.155472 2.56828 
-5.58698 -1.95455 0.100845 -1.52837 0.0270489 2.68206 
-5.50509 -1.9847 0.064624 -1.5359 0.233708 2.68392 
-5.48889 -1.6713 0.109322 -1.53024 0.174425 2.64186 
-5.54161 -1.65938 0.161542 -1.52489 0.155433 2.58277 
-5.52131 -1.62843 0.112492 -1.51051 0.0905281 2.72532 
-5.48775 -1.41787 0.142426 -1.52685 0.0737102 2.7527 
-5.70239 -1.31858 0.139946 -1.48952 0.151751 2.68672 
-5.83575 -1.37293 0.162461 -1.51456 0.197548 2.64618 
-5.71313 -1.25168 0.0943074 -1.53428 0.0994678 2.64485 
-5.70331 -1.49028 0.123997 -1.50576 0.178527 2.73098 
-5.63342 -1.66042 0.0924258 -1.50573 0.0932881 2.63776 
-5.47968 -1.60996 0.0195864 -1.52402 0.0980186 2.58866 
-5.53768 -1.89774 0.093135 -1.52463 0.128853 2.63259 
-5.67797 -1.98428 0.0416628 -1.54091 0.101296 2.63727 
-5.65136 -2.18757 0.0540724 -1.53458 0.0374739 2.58795 
-5.6552 -1.91383 0.0683357 -1.52767 0.0209158 2.64264 
-5.37896 -1.83384 0.0288188 -1.5354 0.169745 2.64896 
-5.20023 -1.80049 0.0729409 -1.50737 0.125447 2.75783 
-5.3418 -1.70111 0.0926889 -1.52088 0.154263 2.62956 
-5.67347 -1.49188 0.111687 -1.52897 0.198923 2.65828 
-5.55476 -1.41719 0.0515204 -1.5243 0.0484829 2.69922 
-5.55181 -1.39996 0.0734822 -1.52774 0.173597 2.62544 
-5.46996 -1.39696 0.0690887 -1.51684 0.0870871 2.68536 
-5.26364 -1.40317 0.0733028 -1.54344 0.105828 2.65535 
-5.09076 -1.59196 0.0869285 -1.53233 0.143001 2.65357 
-5.00547 -1.55538 0.102744 -1.50686 0.0794158 2.62493 
-5.03039 -1.31976 0.110207 -1.52738 0.172751 2.6221 
-4.84492 -1.51988 0.0533346 -1.54179 0.0971387 2.69095 
-4.78134 -1.46546 0.021979 -1.53092 0.230471 2.73588 
-4.88292 -1.63369 -0.00868594 -1.52655 0.233094 2.63991 
-4.80858 -1.61697 -0.000224839 -1.52286 0.392928 2.64818 
-4.66356 -1.69677 0.0579345 -1.53025 0.346252 2.69095 
-4.70364 -1.70657 0.046585 -1.51147 0.209879 2.56505 
-4.66922 -1.86425 0.00172785 -1.54718 0.0811814 2.66569 
-4.52222 -1.75798 0.00408421 -1.52864 0.0751024 2.62151 
-4.44359 -1.68265 0.057869 -1.54457 0.139477 2.73866 
-4.33826 -1.71524 0.109486 -1.51059 0.0383035 2.84143 
-4.32298 -1.66989 0.0649524 -1.53189 0.219114 2.73904 
-4.30879 -2.1371 0.0554137 -1.50314 0.17796 2.73463 
-4.39539 -2.15014 -0.00324277 -1.53604 0.240563 2.66902 
-4.43523 -2.22345 -0.00562252 -1.55048 0.155632 2.60617 
-4.37258 -2.33214 0.00058151 -1.56283 0.0747767 2.75512 
-4.40922 -2.27395 0.0653076 -1.51465 0.212346 2.82673 
-4.34146 -2.35838 0.098195 -1.48624 0.0979211 2.71557 
-4.53205 -2.25432 0.0589868 -1.52759 0.100626 2.7481 
-4.28858 -2.36363 -0.00682915 -1.55149 0.203226 2.66748 
-4.2856 -2.18392 0.0206588 -1.49777 0.153963 2.66712 
-4.37268 -2.26935 0.0387893 -1.51246 0.418246 2.64404 
-4.38013 -2.46927 0.0125484 -1.52737 0.295899 2.67755 
-4.2082 -2.45817 0.0488601 -1.53078 0.11684 2.56456 
-4.14133 -2.35076 0.0968494 -1.53204 0.190776 2.67084 
-4.09337 -2.53609 0.088541 -1.51377 0.252498 2.72454 
-4.04532 -2.56457 0.11201 -1.53181 0.200745 2.63332 
-4.0511 -2.47746 0.0734073 -1.49997 0.33478 2.71745 
-4.13554 -2.82706 0.140915 -1.5358 0.28481 2.73404 
-4.3398 -2.68379 0.0485145 -1.546 0.204379 2.63154 
-4.34934 -2.69492 0.0464977 -1.54283 0.128319 2.64099 
-4.2748 -2.78174 0.0579727 -1.53163 0.0802345 2.64118 
-4.2862 -2.79008 0.090136 -1.52555 0.0806359 2.78799 
-4.13427 -2.65989 0.045147 -1.50546 0.184188 2.78206 
-4.28092 -2.82826 -0.00135132 -1.53623 0.198634 2.67848 
-4.17877 -2.95798 0.00796522 -1.51317 0.233931 2.76314 
-4.09985 -3.06144 -0.0426012 -1.50117 0.355065 2.72038 
-4.13143 -3.1691 0.0119582 -1.51252 0.288695 2.66106 
-4.01644 -3.1997 0.00343121 -1.5174 0.23174 2.6563 
-4.02521 -3.04181 0.00958568 -1.5253 0.105703 2.68753 
-4.2848 -3.41137 0.0132455 -1.53638 0.0294212 2.81506 
-4.42979 -3.60488 -0.000727036 -1.5354 0.139009 2.84837 
-4.38547 -3.6637 0.0453676 -1.54899 0.0141485 2.88913 
-4.16599 -3.8095 0.038564 -1.52178 0.0354301 2.74767 
-4.14586 -3.73687 0.0262934 -1.50527 0.178709 2.75726 
-4.06918 -4.00065 0.0705855 -1.53992 0.173513 2.736 
-4.0349 -4.02647 0.022603 -1.52611 0.160382 2.66853 
-4.14341 -4.05923 -0.0122588 -1.54402 0.349193 2.71993 
-4.49541 -4.07881 0.0337737 -1.53115 0.188147 2.63039 
-4.64217 -4.09462 0.0879527 -1.52021 0.148126 2.82397 
-4.63305 -4.13434 0.0798996 -1.53506 0.0332909 2.82443 
-4.52213 -3.95102 0.0824043 -1.54429 0.0788712 2.8157 
-4.35629 -3.81789 0.0905118 -1.5541 0.163425 2.76159 
-4.22642 -3.90133 0.0506287 -1.50829 0.0985934 2.72319 
-4.38542 -3.82206 -0.0066889 -1.53338 0.245344 2.67731 
-4.45285 -3.73813 0.0842471 -1.5288 0.213835 2.63624 
-4.45573 -3.83642 0.035438 -1.54123 0.169215 2.68039 
-4.49883 -3.8643 0.0141212 -1.52421 0.0476256 2.6669 
-4.56961 -3.97461 0.0263342 -1.51547 0.147406 2.7853 
-4.48459 -3.99319 0.0182812 -1.53795 0.0452782 2.68596 
-4.42154 -4.30486 -0.0227979 -1.54627 0.238711 2.66091 
-4.64755 -4.37329 0.0137792 -1.54604 0.129263 2.73385 
-4.86734 -4.26758 0.0314877 -1.52753 0.167119 2.60658 
-4.85479 -4.23787 0.0338489 -1.51943 0.249209 2.78578 
-5.00707 -4.11861 0.0892358 -1.50941 0.364041 2.73993 
-5.0891 -4.133 0.0472413 -1.52932 0.204189 2.7355 
-4.89668 -4.2275 0.035983 -1.52647 0.13272 2.66711 
-4.8031 -4.14357 0.0257028 -1.53445 0.154487 2.79888 
-5.00988 -3.98008 0.0381192 -1.54178 0.052006 2.59664 
-4.92236 -4.00531 0.049252 -1.53595 0.153838 2.72482 
-4.65402 -4.02573 0.129035 -1.49537 0.207906 2.84627 
-4.45043 -3.72082 0.0734148 -1.5305 0.1751 2.72009 
-4.55044 -3.64387 0.0423928 -1.54403 0.146515 2.73092 
-4.68306 -3.84793 0.0746814 -1.55389 0.255322 2.72784 
-4.6154 -3.52317 0.128199 -1.51884 0.237715 2.62862 
-4.67323 -3.48606 0.0694035 -1.51159 0.132217 2.77356 
-4.6117 -3.21317 0.0252789 -1.52581 0.129214 2.85334 
-4.53805 -2.86294 0.0777429 -1.5614 0.0744471 2.73433 
-4.53023 -2.55627 0.0982776 -1.54719 0.176272 2.5803 
-4.70953 -2.44627 0.105356 -1.54343 0.164904 2.62727 
-4.43614 -2.10145 0.0868386 -1.52556 0.308095 2.70281 
-4.51834 -1.97232 0.0603723 -1.51587 0.0804799 2.64185 
-4.53416 -2.01026 0.100272 -1.52836 0.0995938 2.74977 
-4.54134 -2.03981 0.0663379 -1.50465 0.291003 2.69644 
-4.49516 -1.92304 0.0395293 -1.52726 0.195502 2.71368 
-4.56336 -1.80966 0.0159487 -1.52185 0.212134 2.63689 
-4.57941 -1.74323 -0.00716904 -1.51779 0.230273 2.65709 
-4.47795 -1.82452 0.066531 -1.52418 0.136757 2.69456 
-4.60977 -1.77267 0.0611705 -1.53035 0.0248837 2.7327 
-4.85991 -1.73784 0.0275567 -1.54835 0.133296 2.67053 
-4.79405 -1.65405 0.0240402 -1.55166 0.0505567 2.65925 
-4.72783 -1.78781 0.0650576 -1.53608 0.12421 2.59046 
-4.61673 -1.8881 0.0582186 -1.52153 0.214923 2.68077 
-4.52022 -1.8976 0.0871621 -1.55554 0.0185225 2.69229 
-4.39799 -1.85785 0.105088 -1.53394 0.0268757 2.70906 
-4.71936 -1.65873 0.0919911 -1.53344 0.051738 2.68029 
-4.71492 -1.87708 0.165409 -1.52762 0.208791 2.64464 
-4.88065 -1.84023 0.120351 -1.52569 0.332062 2.64858 
-4.97619 -1.99467 0.126826 -1.51939 0.201553 2.78117 
-4.90472 -1.90018 0.122645 -1.53464 0.181525 2.76204 
-5.03067 -1.80519 0.0610128 -1.5321 0.259961 2.72076 
-5.01314 -1.79789 0.0401102 -1.51747 0.201905 2.69071 
-5.19274 -1.83174 0.113647 -1.49812 0.133997 2.62543 
-5.09426 -1.72214 0.137673 -1.52835 0.0894053 2.56899 
-5.06021 -1.50441 0.082521 -1.5217 0.10632 2.75399 
-4.90427 -1.29273 0.0403907 -1.53573 0.129564 2.67888 
-4.82916 -1.40208 0.0952553 -1.50293 0.0474267 2.68614 
-5.00511 -1.29836 0.0318069 -1.51212 0.073679 2.69267 
-4.88807 -1.41927 0.0496111 -1.55148 0.131141 2.58506 
-4.96967 -1.3548 0.121937 -1.53902 0.136219 2.7725 
-4.94905 -1.4609 0.170692 -1.52694 0.134356 2.73334 
-4.82522 -1.35732 0.154026 -1.49573 0.0882416 2.74336 
-4.57887 -1.39956 0.0906458 -1.52361 0.348904 2.55407 
-4.69482 -1.54808 0.0973945 -1.5176 0.280477 2.76529 
-4.79388 -1.61981 0.0542102 -1.52309 0.211996 2.75482 
-4.45833 -1.76626 0.0204004 -1.54633 0.399077 2.6136 
-4.26293 -1.65215 0.0493039 -1.49614 0.208559 2.69074 
-4.56092 -1.55316 0.0553525 -1.5234 0.168579 2.59617 
-4.55891 -1.45846 0.0522671 -1.53076 0.132342 2.69716 
-4.52924 -1.68861 0.0524604 -1.5398 0.1081 2.80379 
-4.33942 -1.80662 0.0726058 -1.51574 0.289082 2.74114 
-4.19937 -2.08222 0.0864422 -1.51526 0.270083 2.68265 
-4.21381 -2.24414 0.160019 -1.51536 0.227835 2.74849 
-3.93278 -2.37676 0.0966527 -1.53211 0.0684793 2.72515 
-3.96991 -2.30775 0.0991424 -1.54799 0.076632 2.77222 
-3.96973 -2.10976 0.0620889 -1.55213 0.221832 2.74882 
-4.0622 -2.09356 0.0749043 -1.55895 0.143057 2.74694 
-4.15441 -1.99758 0.111794 -1.49838 0.0352695 2.635 
-3.85564 -2.01557 0.133023 -1.49709 0.0393057 2.74151 
-3.53333 -1.99345 0.0725888 -1.52171 0.0553224 2.68224 
-3.72282 -1.72988 0.120806 -1.53827 0.227077 2.59544 
-3.84821 -1.55235 0.069872 -1.52468 0.10384 2.66754 
-3.74151 -1.5294 0.088864 -1.51973 0.255175 2.69024 
-3.82791 -1.21176 0.101979 -1.50378 0.265272 2.70335 
-3.76293 -1.19805 0.14852 -1.51415 0.183975 2.54951 
-4.00436 -1.21956 0.136079 -1.52517 0.20441 2.59044 
-4.00224 -1.2012 0.199724 -1.49156 0.162314 2.61789 
-4.10548 -1.25765 0.109399 -1.503 0.193874 2.67796 
-4.43219 -1.24596 0.156492 -1.48757 0.205996 2.68937 
-4.53631 -1.39056 0.113018 -1.49926 0.245624 2.57803 
-4.66122 -1.68765 0.0992645 -1.50132 0.268261 2.59713 
-4.86213 -1.72109 0.0906597 -1.48893 0.196642 2.77801 
-4.87063 -1.83707 0.0677057 -1.50213 0.158393 2.71053 
-4.62028 -1.66915 0.048819 -1.55372 0.0778083 2.60411 
-4.59622 -1.83589 0.0691894 -1.50468 0.0340083 2.60448 
-4.38355 -1.85461 0.0260897 -1.52396 0.173201 2.70015 
-4.21857 -1.85101 0.047286 -1.55059 0.174327 2.71691 
-4.37405 -1.53165 0.0803979 -1.54148 0.0709967 2.60561 
-4.33712 -1.58649 0.0183218 -1.53517 0.141823 2.74147 
-4.21431 -1.4504 0.0376144 -1.51978 0.0633918 2.73002 
-4.1542 -1.57498 0.0732043 -1.54227 0.118211 2.54787 
-4.26881 -1.40403 0.0365953 -1.5643 0.057962 2.65262 
-4.1274 -1.64734 0.0546816 -1.55137 0.0485706 2.69007 
-4.09128 -1.6223 0.0715024 -1.52966 0.090045 2.58587 
-4.01671 -1.67656 0.171875 -1.49982 0.336784 2.62973 
-4.16059 -1.49843 0.192852 -1.52348 0.250264 2.82289 
-4.03065 -1.39403 0.233671 -1.49882 0.380094 2.53867 
-4.01308 -1.43551 0.167486 -1.52556 0.565138 2.70287 
-3.86707 -1.34897 0.186134 -1.52625 0.255032 2.6835 
-3.91018 -1.48905 0.199776 -1.52085 0.207761 2.71655 
-4.03291 -1.46144 0.180436 -1.4856 0.406599 2.64437 
-4.07038 -1.62678 0.144202 -1.50716 0.143583 2.7905 
-3.95934 -1.55098 0.170394 -1.50431 0.260292 2.67495 
-3.86723 -1.57901 0.0786305 -1.50013 0.0794243 2.63515 
-4.05687 -1.50544 0.0676868 -1.52248 0.0721217 2.67021 
-4.10245 -1.45084 0.122372 -1.49363 0.116648 2.72699 
-4.34974 -1.2179 0.0894174 -1.50018 0.316003 2.65026 
-4.16037 -1.30758 -0.00766856 -1.49344 0.284938 2.70707 
-4.19672 -1.47394 0.0148076 -1.54029 0.209927 2.66755 
-4.14827 -1.66217 0.0176375 -1.53883 0.190401 2.605 
-4.37612 -1.63247 0.0933026 -1.51037 0.108991 2.69707 
-4.4479 -1.59004 0.0755069 -1.51903 0.0345503 2.6977 
-4.44877 -1.73188 0.0317509 -1.52776 0.0613108 2.78191 
-4.15401 -1.84332 0.061484 -1.54194 0.0504847 2.63818 
-4.17511 -2.05635 0.0501595 -1.52057 0.138259 2.80712 
-3.85862 -1.90221 0.0530378 -1.49835 0.204233 2.72281 
-3.80943 -1.84842 0.0591073 -1.53562 0.0357793 2.86076 
-3.9216 -1.75504 0.0197676 -1.56519 0.0177374 2.81846 
-3.87532 -1.76804 0.0447666 -1.53661 0.0626458 2.80867 
-3.75116 -1.54943 0.128336 -1.48232 0.141198 2.67154 
-3.32928 -1.49019 0.0843617 -1.53012 0.127179 2.59898 
-3.21802 -1.51374 0.0881954 -1.52265 0.284576 2.57973 
-3.38701 -1.83652 0.0853408 -1.50928 0.310281 2.55079 
-3.47699 -1.67483 0.103734 -1.53628 0.40029 2.73227 
-3.34264 -1.77436 0.08138 -1.52481 0.310051 2.75137 
-3.46453 -1.80298 0.023346 -1.53138 0.315969 2.62645 
-3.44635 -1.81149 0.0253643 -1.54672 0.14406 2.5924 
-3.32316 -1.90531 0.114311 -1.50875 0.125933 2.58525 
-3.33877 -1.82311 0.0348901 -1.49192 0.217471 2.62979 
-3.33347 -1.84366 0.0793392 -1.51481 0.0569011 2.64104 
-3.52903 -1.97676 0.069879 -1.53582 0.205892 2.60555 
-3.62322 -1.98686 0.0637284 -1.53685 0.0730637 2.65464 
-3.59503 -2.04969 0.0318725 -1.52445 0.136777 2.65822 
-3.74527 -1.87883 0.0412384 -1.52785 0.169474 2.62217 
-3.69731 -2.01272 0.0775942 -1.52526 0.101396 2.6548 
-3.50076 -1.86236 0.0562562 -1.54194 0.0503242 2.71183 
-3.44256 -1.7122 0.0534143 -1.5386 0.0498426 2.63728 
-3.52529 -1.76453 0.0543765 -1.54843 0.112203 2.72236 
-3.34774 -1.78045 0.0299818 -1.54912 0.133854 2.6841 
-3.41501 -1.92818 0.0260304 -1.55917 0.21455 2.7321 
-3.24774 -1.89304 0.0236051 -1.55256 0.172408 2.71159 
-3.0353 -1.90614 0.0211662 -1.55211 0.103341 2.68749 
-3.03424 -1.80141 0.108796 -1.52532 0.0356464 2.62103 
-3.19848 -1.72716 0.112207 -1.54093 0.0813173 2.67538 
-3.28705 -1.59425 0.0959795 -1.5142 0.154051 2.65184 
-3.2177 -1.80496 0.0743999 -1.51361 0.214252 2.70841 
-3.15202 -1.75058 0.0842957 -1.51985 0.112236 2.73995 
-3.05889 -1.70142 0.0999641 -1.52618 0.18742 2.64144 
-3.02502 -1.60524 0.0527005 -1.53151 0.178868 2.65332 
-3.24255 -1.67655 0.0677563 -1.5591 0.123466 2.68621 
-3.18336 -1.61313 0.0105176 -1.5346 0.0546416 2.74719 
-3.16973 -1.65126 0.00317664 -1.54071 0.0906386 2.65164 
-3.55683 -1.58851 -0.00339068 -1.51485 0.265948 2.65912 
-3.64028 -1.48983 0.0365481 -1.53325 0.084885 2.85647 
-3.79959 -1.73337 -0.0205378 -1.54375 0.196499 2.74814 
-3.62829 -1.9258 0.0543442 -1.54066 0.0356929 2.64175 
-3.5723 -1.98655 0.0512187 -1.51399 0.0798808 2.77334 
-3.343 -2.16936 0.083853 -1.51858 0.214022 2.758 
-3.33253 -2.37749 0.104392 -1.53473 0.107787 2.61902 
-3.24348 -2.39495 0.0713844 -1.51587 0.0653407 2.73567 
-3.14832 -2.36801 0.0306387 -1.53359 0.0248732 2.64951 
-2.93932 -2.1395 0.100698 -1.51572 0.0284149 2.70044 
-2.82083 -2.16596 0.0979819 -1.53573 0.145327 2.72047 
-2.86029 -1.6778 0.121754 -1.50995 0.013962 2.67558 
-2.76747 -1.56239 0.154938 -1.52014 0.0736385 2.74851 
-2.46654 -1.38162 0.151089 -1.49487 0.0624257 2.61447 
-2.4317 -1.45642 0.139241 -1.52274 0.0130702 2.6576 
-2.37425 -1.39864 0.166832 -1.52238 0.0771073 2.72158 
-2.525 -1.61694 0.173552 -1.54884 0.157452 2.59225 
-2.46903 -1.98547 0.105964 -1.49904 0.149059 2.70139 
-2.54879 -1.77268 0.0963842 -1.50782 0.259576 2.64937 
-2.62015 -1.89842 0.0817957 -1.50514 0.152436 2.72605 
-2.49483 -1.79091 0.0926753 -1.5192 0.0446547 2.73638 
-2.38065 -1.76329 0.0803623 -1.53178 0.14443 2.67707 
-2.67369 -1.5787 0.156435 -1.51404 0.0367831 2.63306 
-2.91565 -1.69346 0.123165 -1.51822 0.0158903 2.72277 
-2.98736 -1.77426 0.0676205 -1.5294 0.154049 2.64234 
-3.02886 -1.76317 0.0543148 -1.54769 0.210961 2.6422 
-2.9016 -1.76167 0.13386 -1.51423 0.0799088 2.60795 
-2.89255 -1.74949 0.0991152 -1.52549 0.0715823 2.6539 
-2.90715 -1.82296 0.130374 -1.51271 0.0383814 2.80854 
-2.85587 -1.89111 0.0955707 -1.52748 0.0356598 2.58299 
-2.86575 -2.02483 0.117459 -1.54825 0.0177546 2.74313 
-3.05077 -2.0828 0.122082 -1.51934 0.213705 2.66229 
-3.33535 -1.96745 0.099314 -1.5378 0.26966 2.50049 
-3.4269 -1.94287 0.0700607 -1.5287 0.142763 2.59546 
-3.47166 -1.9184 0.0435767 -1.56817 0.148992 2.66551 
-3.38213 -1.73735 0.051726 -1.56749 0.0784089 2.61413 
-3.30741 -1.51744 0.090348 -1.49999 0.14909 2.65827 
-3.20038 -1.53345 0.0707683 -1.5324 0.0139872 2.73302 
-3.39362 -1.49694 0.0780894 -1.50868 0.147186 2.63205 
-3.50391 -1.47061 0.0706162 -1.51285 0.109562 2.65926 
-3.43975 -1.37829 0.0684962 -1.52805 0.106994 2.7198 
-3.37112 -1.29739 0.111222 -1.52216 0.121724 2.67293 
-3.46545 -1.45138 0.109975 -1.49624 0.179577 2.68756 
-3.51569 -1.49747 0.106962 -1.52323 0.0454149 2.78274 
-3.4883 -1.47611 0.112505 -1.51132 0.020948 2.699 
-3.33706 -1.5711 0.115013 -1.52147 0.153857 2.69644 
-3.38501 -1.57111 0.0977055 -1.50417 0.190346 2.75811 
-3.40424 -1.60029 0.136457 -1.48363 0.128753 2.69079 
-3.65609 -1.29848 0.162528 -1.49987 0.0914032 2.73341 
-3.64221 -1.37869 0.0934168 -1.55317 0.223075 2.68012 
-3.61744 -1.5024 0.0699905 -1.53204 0.192944 2.59823 
-3.59954 -1.48786 0.059854 -1.51754 0.13433 2.73493 
-3.63195 -1.36282 0.0915183 -1.53659 0.153353 2.69023 
-3.81756 -1.44697 0.121322 -1.51869 0.190862 2.74606 
-3.53193 -1.36375 0.134432 -1.50669 0.101623 2.6798 
-3.67668 -1.32448 0.101242 -1.52478 0.26137 2.6504 
-3.53538 -1.0234 0.0904673 -1.53663 0.0486705 2.6287 
-3.31029 -0.947237 0.07291 -1.51989 0.130792 2.67594 
-3.33974 -0.811499 0.010105 -1.5266 0.168778 2.7744 
-3.85454 -0.764971 0.066691 -1.54094 0.385447 2.73397 
-3.89231 -0.83945 0.111254 -1.4987 0.156298 2.78582 
-3.91932 -1.18013 0.106819 -1.51756 0.134912 2.59641 
-3.78135 -1.31143 0.0920396 -1.52356 0.357225 2.6108 
-3.94941 -1.50168 0.0943147 -1.54705 0.292548 2.53275 
-3.93856 -1.26031 0.0860752 -1.50711 0.033918 2.73954 
-4.0473 -1.22679 0.0806863 -1.51423 0.239428 2.72254 
-4.171 -1.34985 0.0855806 -1.51826 0.196275 2.66572 
-4.2174 -1.54592 0.0866839 -1.53084 0.261994 2.66933 
-4.08595 -1.67335 0.0677187 -1.53901 0.103708 2.54683 
-4.02462 -1.64359 0.0577037 -1.51917 0.15904 2.69842 
-4.06589 -1.46147 0.09112 -1.5147 0.0568592 2.68249 
-4.11973 -1.44752 0.123609 -1.51623 0.0641304 2.74974 
-4.17235 -1.39177 0.0829176 -1.52988 0.0478319 2.65667 
-4.22739 -1.4108 0.0814997 -1.54694 0.0896905 2.70596 
-3.98772 -1.68749 0.0535793 -1.51829 0.173602 2.722 
-4.08906 -1.59767 0.0854307 -1.52067 0.100148 2.75334 
-4.09434 -1.66265 0.068263 -1.51059 0.134609 2.69498 
-4.08479 -1.65505 0.0932442 -1.50515 0.0169388 2.74974 
-3.87787 -1.36473 0.073474 -1.56421 0.0826922 2.72182 
-3.70371 -1.33995 0.0155738 -1.50497 0.313573 2.71258 
-3.55359 -1.3308 0.0196017 -1.53116 0.261433 2.60844 
-3.60546 -1.22541 0.0268789 -1.49451 0.341031 2.64269 
-3.62814 -1.35668 0.0580676 -1.51319 0.34396 2.61962 
-3.55993 -1.26224 0.13554 -1.53993 0.242194 2.6543 
-3.71106 -1.37881 0.069194 -1.53886 0.0670747 2.61196 
-3.87455 -1.11878 0.0941971 -1.54547 0.217508 2.61826 
-4.0277 -1.26738 0.0427681 -1.55756 0.0222758 2.7509 
-4.24268 -1.33486 0.0375524 -1.5365 0.16471 2.81775 
-4.22407 -1.19793 0.040371 -1.53285 0.191978 2.65582 
-4.13821 -1.12101 0.142381 -1.5097 0.341717 2.68768 
-4.2113 -1.03143 0.0948203 -1.52904 0.193412 2.65739 
-4.20577 -1.10997 0.0953991 -1.50672 0.146658 2.71091 
-4.27587 -1.24782 0.106433 -1.49405 0.115475 2.64258 
-4.20605 -1.25693 0.0866874 -1.51319 0.0270597 2.73749 
-4.32368 -1.32492 0.114859 -1.52357 0.108955 2.70398 
-4.45015 -1.4745 0.0783117 -1.53587 0.144453 2.61159 
-4.50475 -1.54388 0.0264821 -1.52629 0.0191751 2.77867 
-4.47135 -1.4291 0.0357959 -1.53311 0.111688 2.64262 
-4.37308 -1.39239 0.0987076 -1.51147 0.366484 2.7606 
-4.25154 -1.31623 0.0773664 -1.53475 0.251238 2.86373 
-4.47541 -1.34211 0.1197 -1.55793 0.346887 2.75345 
-4.30441 -1.3297 0.094947 -1.52116 0.286913 2.61722 
-4.06276 -1.32211 0.051259 -1.52706 0.0813799 2.6994 
-4.05573 -1.18793 0.0796141 -1.51064 0.043939 2.7282 
-4.13686 -1.19262 0.0819336 -1.51193 0.138691 2.57336 
-4.01748 -1.19042 0.0628448 -1.53274 0.151094 2.68781 
-3.98345 -0.974599 0.0631035 -1.51871 0.0885021 2.66104 
-3.77572 -1.30895 0.118181 -1.49767 0.0780321 2.69039 
-3.60075 -1.20217 0.139623 -1.51945 0.260633 2.65964 
-3.64938 -1.19206 0.127673 -1.52418 0.337748 2.72417 
-4.0255 -1.35434 0.144438 -1.53242 0.292327 2.62187 
-4.22322 -1.37341 0.126214 -1.51835 0.0530558 2.78136 
-4.14947 -1.49606 0.134334 -1.51289 0.144923 2.68258 
-3.87586 -1.75424 0.0590865 -1.51584 0.0475789 2.74624 
-3.68294 -1.69956 0.147083 -1.50484 0.14907 2.65481 
-3.78445 -1.64042 0.0931415 -1.51841 0.177065 2.62966 
-3.59398 -1.72387 0.0572589 -1.53907 0.168708 2.67089 
-3.7387 -1.69483 0.0623815 -1.52383 0.153461 2.70104 
-3.71812 -1.43616 0.0829059 -1.53905 0.0764072 2.58671 
-3.64614 -1.1633 0.0627297 -1.53609 0.109968 2.72355 
-3.6734 -1.31636 0.0450011 -1.51306 0.187645 2.67858 
-3.68023 -1.10058 0.124447 -1.5365 0.173568 2.66824 
-3.40522 -1.11631 0.0681388 -1.55338 0.0411438 2.56957 
-3.33972 -1.15038 0.140313 -1.52875 0.173486 2.56071 
-3.23149 -0.985728 0.165484 -1.49178 0.240634 2.65614 
-3.15538 -1.14938 0.183601 -1.49995 0.25408 2.69843 
-3.28049 -1.04854 0.155857 -1.47392 0.0905268 2.72729 
-3.12709 -1.18678 0.157765 -1.51107 0.130491 2.56002 
-2.87572 -1.31351 0.188638 -1.51244 0.300916 2.6586 
-2.87095 -1.38862 0.21748 -1.5035 0.221324 2.74905 
-2.56207 -1.30699 0.170399 -1.49225 0.358921 2.65335 
-2.83915 -1.23769 0.203227 -1.53445 0.251454 2.72541 
-2.58251 -1.37004 0.1615 -1.5005 0.172693 2.7117 
-2.56753 -1.24297 0.119366 -1.50948 0.084443 2.66671 
-2.63174 -1.34031 0.155818 -1.5296 0.147545 2.63352 
-2.59086 -1.6854 0.166799 -1.51474 0.106379 2.64616 
-2.61127 -1.48751 0.167672 -1.52205 0.20388 2.71803 
-2.82231 -1.55423 0.215515 -1.50664 0.235628 2.76599 
-2.66601 -1.67787 0.146577 -1.52548 0.116193 2.66604 
-2.7737 -1.62777 0.0559069 -1.49996 0.404466 2.62179 
-2.62426 -1.25611 0.0635834 -1.52208 0.203418 2.62131 
-2.50714 -1.33353 0.136564 -1.4916 0.0490607 2.68051 
-2.54001 -1.42175 0.0869411 -1.52199 0.138478 2.56246 
-2.64413 -1.30528 0.0955505 -1.52312 0.110473 2.63745 
-2.66821 -1.36591 0.118648 -1.52938 0.128215 2.69859 
-2.80932 -1.50285 0.130008 -1.49939 0.096958 2.66576 
-2.66617 -1.51609 0.16286 -1.51802 0.0834464 2.59609 
-2.63732 -1.4082 0.165096 -1.4865 0.0210397 2.74853 
-2.74428 -1.19175 0.200414 -1.5098 0.132651 2.61806 
-2.69907 -1.23312 0.17544 -1.48808 0.108069 2.59595 
-2.87011 -1.27404 0.20495 -1.49932 0.213902 2.6307 
-2.66458 -1.32771 0.200141 -1.5093 0.308453 2.64228 
-2.66149 -1.65013 0.155041 -1.50157 0.397985 2.60297 
-2.80071 -1.75036 0.0919461 -1.54295 0.115067 2.57291 
-2.78602 -1.5285 0.148729 -1.49864 0.0955107 2.70741 
-2.69269 -1.40726 0.148281 -1.50949 0.111124 2.67916 
-2.79288 -1.26796 0.142357 -1.53322 0.235163 2.64144 
-2.83608 -1.14795 0.100784 -1.51569 0.245428 2.69032 
-2.99465 -1.05658 0.19964 -1.49333 0.248917 2.68812 
-2.82484 -0.946714 0.173019 -1.5224 0.0251314 2.77213 
-2.73348 -1.00612 0.116803 -1.53782 0.161149 2.57306 
-2.6956 -1.14481 0.153341 -1.50625 0.111397 2.62025 
-2.89225 -1.28596 0.175826 -1.53447 0.191251 2.69282 
-2.82389 -1.33087 0.0962144 -1.52595 0.118829 2.79832 
-2.85735 -1.1124 0.113543 -1.54385 0.113398 2.79204 
-2.57654 -0.920649 0.147475 -1.53775 0.135966 2.71446 
-2.39944 -1.23432 0.141374 -1.50286 0.0553341 2.62586 
-2.63745 -1.22048 0.122339 -1.50195 0.0999492 2.64854 
-2.64912 -1.32779 0.117287 -1.50117 0.194884 2.67153 
-2.6193 -1.02688 0.130695 -1.5251 0.0649878 2.62432 
-2.51862 -1.36235 0.134413 -1.4906 0.17556 2.73681 
-2.47829 -1.46725 0.119416 -1.50251 0.0482895 2.73376 
-2.60045 -1.47415 0.169506 -1.49199 0.118984 2.678 
-2.51373 -1.39445 0.14171 -1.51721 0.0130892 2.64024 
-2.44933 -1.30595 0.10571 -1.56493 0.0948251 2.71621 
-2.27421 -1.55315 0.169912 -1.49884 0.371805 2.65694 
-2.221 -1.35715 0.210015 -1.49594 0.228392 2.65844 
-2.59276 -1.49796 0.144102 -1.52591 0.238115 2.60651 
-2.70365 -1.46083 0.188384 -1.51884 0.153319 2.71489 
-2.73409 -1.30133 0.20233 -1.50961 0.0972749 2.57027 
-2.71639 -1.14637 0.192698 -1.51367 0.219439 2.71093 
-2.64449 -1.21477 0.102977 -1.5017 0.152072 2.73593 
-2.41139 -1.31439 0.171045 -1.50932 0.2454 2.65922 
-2.36731 -1.33443 0.156324 -1.51867 0.12932 2.71233 
-2.31179 -1.28381 0.134416 -1.52914 0.0991247 2.78325 
-2.38092 -1.40122 0.130963 -1.49024 0.167348 2.68995 
-2.36299 -1.63241 0.148687 -1.53595 0.168556 2.62755 
-2.16155 -1.74332 0.135241 -1.53907 0.0951878 2.64992 
-2.10513 -1.61672 0.116235 -1.51001 0.148507 2.60712 
-2.07415 -1.64776 0.118951 -1.54211 0.0474783 2.65642 
-2.24769 -1.81328 0.0745348 -1.54895 0.198667 2.70814 
-2.4448 -1.93276 0.0570081 -1.52712 0.132447 2.8152 
-2.62369 -1.90601 0.142487 -1.54021 0.234726 2.69227 
-2.74167 -1.89079 0.0944017 -1.51541 0.0627714 2.59422 
-2.64278 -1.72382 0.0342657 -1.53945 0.071305 2.65697 
-2.59494 -1.70162 0.100974 -1.50438 0.111166 2.65345 
-2.75256 -1.71362 0.0920959 -1.53158 0.139262 2.55905 
-2.98028 -1.89224 0.123297 -1.51399 0.0784243 2.58957 
-2.7713 -1.92603 0.0362355 -1.51453 0.0729977 2.64794 
-2.47484 -2.11713 0.0601683 -1.54805 0.0697569 2.69415 
-2.36294 -1.99221 0.00556586 -1.54249 0.127163 2.75577 
-2.4387 -2.07822 0.091027 -1.50228 0.0239042 2.79899 
-2.17161 -1.85881 0.0541666 -1.5158 0.195801 2.58486 
-2.1116 -1.81302 0.0418707 -1.52918 0.216482 2.63577 
-2.24422 -1.65327 0.0651877 -1.53505 0.276654 2.71058 
-2.08721 -1.51134 0.113487 -1.48618 0.181085 2.71576 
-2.1535 -1.66564 0.143801 -1.51429 0.209997 2.76396 
-2.22006 -1.70432 0.198528 -1.50389 0.103402 2.55959 
-1.98926 -1.67784 0.167725 -1.52717 0.23449 2.60146 
-1.9787 -1.6241 0.108657 -1.52893 0.271747 2.70959 
-2.03737 -1.47768 0.113765 -1.53007 0.072991 2.71594 
-1.88192 -1.45752 0.147384 -1.51517 0.104807 2.62754 
-2.05829 -1.49373 0.176056 -1.49245 0.180591 2.59129 
-2.01965 -1.61769 0.169802 -1.50059 0.0119546 2.65447 
-2.02674 -1.58489 0.191641 -1.50798 0.14615 2.61818 
-2.04958 -1.61035 0.105359 -1.51141 0.386454 2.60036 
-2.07293 -1.68168 0.170734 -1.51267 0.156841 2.69037 
-2.19554 -1.59616 0.11248 -1.51758 0.162208 2.77618 
-2.11846 -1.70049 0.109765 -1.50866 0.248499 2.6878 
-2.29459 -1.37014 0.130969 -1.50996 0.291928 2.69482 
-2.6067 -1.3629 0.0627244 -1.51028 0.0859939 2.67381 
-2.66567 -1.39795 0.0737014 -1.50222 0.0773299 2.6874 
-2.70372 -1.45842 0.0858299 -1.50692 0.145182 2.72734 
-2.60145 -1.34799 0.0719629 -1.51523 0.0724068 2.64138 
-2.53748 -1.30911 0.0997661 -1.50876 0.199749 2.65199 
-2.59193 -1.29169 0.0750002 -1.51698 0.432498 2.63078 
-2.67156 -1.41277 0.103745 -1.51068 0.384881 2.68377 
-2.88452 -1.33708 0.0575125 -1.52218 0.192985 2.5915 
-2.82778 -1.14702 0.0658406 -1.50923 0.297707 2.74116 
-2.97291 -1.17412 0.0675202 -1.50375 0.244777 2.65801 
-2.87136 -1.05819 0.088851 -1.49665 0.298208 2.63601 
-2.87284 -0.99497 0.0916107 -1.50908 0.140457 2.7425 
-2.83608 -1.1335 0.141596 -1.50263 0.0340963 2.82876 
-2.85417 -1.18683 0.170925 -1.53019 0.101312 2.7434 
-2.83351 -1.03813 0.136968 -1.53145 0.0332654 2.64193 
-2.83731 -1.24844 0.0805948 -1.54634 0.0158936 2.68732 
-2.83837 -1.23226 0.0633004 -1.5176 0.0911308 2.61164 
-2.83308 -1.49281 0.0719279 -1.51513 0.150431 2.69435 
-2.56981 -1.52018 0.130656 -1.51135 0.202802 2.66787 
-2.28534 -1.72197 0.0956174 -1.54028 0.251843 2.69109 
-2.37017 -1.74763 0.128079 -1.53558 0.320016 2.69142 
-2.30013 -1.9645 0.193978 -1.50378 0.156912 2.6498 
-2.39468 -1.79553 0.0907674 -1.52596 0.047748 2.57149 
-2.33932 -1.68683 0.121668 -1.48869 0.119576 2.67407 
-2.44111 -1.53445 0.107487 -1.53538 0.13612 2.69025 
-2.42334 -1.6202 0.118055 -1.51976 0.121346 2.57687 
-2.32754 -1.5424 0.146833 -1.53169 0.021864 2.67582 
-2.28415 -1.66583 0.173295 -1.52884 0.0538792 2.62724 
-2.23877 -1.94103 0.105719 -1.54516 0.0135515 2.7632 
-2.37047 -1.90185 0.157059 -1.50861 0.049588 2.76911 
-2.10771 -2.0061 0.159732 -1.50398 0.138969 2.75405 
-2.07209 -2.17872 0.15551 -1.51615 0.183677 2.77496 
-2.35782 -1.9582 0.0845369 -1.55089 0.113078 2.52846 
-2.53208 -1.96226 0.0584635 -1.53786 0.238504 2.59713 
-2.59543 -2.21563 0.0824064 -1.52778 0.10785 2.77549 
-2.52581 -2.52192 0.0953768 -1.53629 0.0137215 2.72186 
-2.59317 -2.17827 0.133118 -1.54088 0.0979168 2.60639 
-2.58932 -2.36373 0.119668 -1.52659 0.219463 2.72484 
-2.63961 -2.31385 0.0508963 -1.56039 0.181377 2.70061 
-2.73681 -2.67906 0.0416987 -1.55339 0.0712446 2.69285 
-2.79212 -2.56296 0.0728702 -1.52381 0.119237 2.6641 
-2.82541 -2.503 0.129469 -1.51648 0.120427 2.73679 
-2.63866 -2.45537 0.0991789 -1.53191 0.487715 2.64937 
-2.74941 -2.37427 0.0448894 -1.51312 0.48175 2.70091 
-2.54369 -2.44182 -0.025469 -1.51104 0.571114 2.70562 
-2.68804 -2.54259 -0.0541709 -1.55237 0.492488 2.70511 
-2.71683 -2.42834 -0.0645003 -1.53407 0.557153 2.71401 
-2.73465 -2.27088 -0.0462539 -1.5299 0.282672 2.77559 
-2.86312 -2.29171 0.0112398 -1.53759 0.297629 2.72303 
-2.81295 -2.26044 0.0627997 -1.53726 0.243932 2.70834 
-2.68739 -2.43847 0.0169436 -1.51225 0.372518 2.63129 
-2.66011 -2.51436 0.0446024 -1.52111 0.468906 2.62831 
-2.61339 -2.65897 0.0528901 -1.48426 0.424741 2.65395 
-2.68295 -2.67081 0.112492 -1.50158 0.212053 2.65708 
-2.51662 -2.70193 0.0807939 -1.50563 0.341753 2.66079 
-2.56819 -2.66396 0.0873515 -1.50153 0.246929 2.66508 
-2.55608 -2.78667 0.117401 -1.54286 0.212667 2.78766 
-2.53077 -2.89501 0.102209 -1.5136 0.234386 2.77476 
-2.37518 -3.00957 0.0725286 -1.54348 0.151868 2.75153 
-2.22552 -2.74648 0.0486915 -1.53604 0.189003 2.67122 
-2.07714 -2.64814 0.0288428 -1.52405 0.116584 2.69496 
-2.02964 -2.56908 0.0621323 -1.53973 0.14501 2.74802 
-1.94298 -2.59435 0.0557466 -1.48695 0.257079 2.6048 
-2.06776 -2.63078 0.0210768 -1.50461 0.219153 2.66141 
-2.1138 -2.34311 0.0780171 -1.52073 0.0650106 2.60517 
-2.15857 -2.51137 0.116333 -1.54934 0.110717 2.71853 
-2.20721 -2.46718 0.145311 -1.55559 0.21455 2.61296 
-2.2673 -2.53601 0.129916 -1.54474 0.145104 2.5667 
-2.28456 -2.65097 0.0574831 -1.54391 0.120065 2.74271 
-2.22156 -2.42658 0.0657882 -1.53421 0.0761295 2.71459 
-2.45366 -2.38896 0.0984462 -1.53328 0.157331 2.76544 
-2.45307 -2.46258 0.0956984 -1.53314 0.209461 2.66585 
-2.55087 -2.41035 0.133755 -1.51319 0.246132 2.62996 
-2.54312 -2.36472 0.108825 -1.51511 0.115597 2.59863 
-2.37502 -2.22501 0.154174 -1.52212 0.063951 2.68631 
-2.01047 -2.51345 0.162912 -1.51676 0.0290933 2.61133 
-1.99967 -2.43483 0.16073 -1.51523 0.147749 2.56237 
-2.11734 -2.4062 0.0784521 -1.49703 0.096067 2.66102 
-2.37528 -2.25491 0.150424 -1.53444 0.17634 2.66826 
-2.38256 -2.13221 0.122086 -1.52673 0.212587 2.67984 
-2.48346 -1.98317 0.114682 -1.54432 0.201013 2.71548 
-2.41404 -1.89378 0.105225 -1.54337 0.0973271 2.60318 
-2.35562 -1.90402 0.114042 -1.53893 0.115691 2.66921 
-2.23619 -1.93713 0.1418 -1.50765 0.22871 2.73152 
-2.3389 -2.20556 0.13657 -1.54435 0.286876 2.67076 
-2.17447 -1.90778 0.172268 -1.50811 0.312759 2.71039 
-2.3516 -1.84731 0.0771601 -1.51569 0.27532 2.64396 
-2.68941 -1.77755 0.124257 -1.50931 0.0892055 2.55074 
-2.54541 -1.94575 0.114957 -1.53787 0.170572 2.70881 
-2.42878 -1.78045 0.107202 -1.5704 0.071526 2.62542 
-2.41102 -1.70232 0.0519547 -1.56829 0.210591 2.7572 
-2.64316 -1.91809 0.0797495 -1.55048 0.192504 2.77341 
-2.53409 -1.91028 0.0602967 -1.54552 0.310128 2.65507 
-2.27844 -1.65104 0.0753171 -1.52443 0.159343 2.71174 
-2.31045 -1.67019 0.0557151 -1.54522 0.130649 2.65149 
-2.40588 -1.68559 0.079669 -1.52365 0.112349 2.74201 
-2.49478 -1.73006 0.0902473 -1.51887 0.0394339 2.66816 
-2.54258 -1.78408 0.123974 -1.51805 0.0206081 2.68557 
-2.42688 -1.71027 0.0522417 -1.51954 0.138707 2.69642 
-2.37916 -1.47771 0.0650167 -1.52355 0.140074 2.66674 
-2.40245 -1.45711 0.0897393 -1.53511 0.0772602 2.65082 
-2.59434 -1.41581 0.0927502 -1.51693 0.0675237 2.75654 
-2.71314 -1.62616 0.0696881 -1.51724 0.174856 2.59646 
-2.5348 -1.74091 0.129207 -1.51891 0.0510513 2.64922 
-2.68958 -1.74058 0.122031 -1.51475 0.0367364 2.6667 
-2.65672 -1.70857 0.0623363 -1.52305 0.0566432 2.63728 
-2.6561 -1.69324 0.101061 -1.51295 0.138826 2.64211 
-2.87759 -1.50226 0.0995272 -1.50764 0.136746 2.75546 
-3.03219 -1.48267 0.106761 -1.51852 0.123075 2.61775 
-2.99187 -1.48225 0.0525177 -1.55609 0.0185168 2.62445 
-3.12064 -1.49165 0.0696142 -1.54232 0.0586639 2.57302 
-3.07081 -1.59795 0.0677003 -1.52496 0.0772243 2.60885 
-2.82504 -1.48191 0.156791 -1.52737 0.119549 2.6146 
-2.96678 -1.70013 0.0796037 -1.51058 0.0204919 2.64302 
-3.10147 -1.57084 0.0826204 -1.53542 0.169452 2.78353 
-3.21436 -1.70112 0.0791285 -1.50179 0.140033 2.70003 
-3.02069 -1.62092 0.0663315 -1.53109 0.152704 2.55362 
-2.79928 -1.41098 0.126645 -1.52273 0.164226 2.55985 
-2.71377 -1.14574 0.138657 -1.5157 0.2228 2.58176 
-2.56113 -1.28925 0.128548 -1.52928 0.195218 2.57248 
-2.62202 -1.12722 0.14249 -1.5116 0.158982 2.78941 
-2.63948 -1.23641 0.0809399 -1.51538 0.293849 2.78836 
-2.64499 -1.01935 0.132866 -1.52565 0.17558 2.7293 
-2.45164 -1.17848 0.0628534 -1.53423 0.171648 2.77031 
-2.42922 -1.33499 0.00975838 -1.51589 0.143175 2.73164 
-2.30284 -1.16274 0.0374191 -1.53453 0.259419 2.78549 
-2.27812 -1.27888 0.0112275 -1.54028 0.310495 2.7809 
-2.1158 -1.23462 -0.0371148 -1.53212 0.164192 2.5868 
-2.15928 -1.27109 -0.00443126 -1.54621 0.204512 2.57434 
-2.2882 -1.23587 0.0305197 -1.54359 0.0308429 2.62527 
-2.22181 -1.59519 0.0215236 -1.53021 0.107938 2.56639 
-2.36271 -1.54987 0.034674 -1.51579 0.137767 2.67543 
-2.41363 -1.51663 0.0249008 -1.51852 0.191739 2.63961 
-2.35679 -1.63897 0.0253796 -1.52813 0.109052 2.72609 
-2.54776 -1.71082 0.0468698 -1.51741 0.0185597 2.75922 
-2.41672 -1.85381 0.0904753 -1.53668 0.0151883 2.77829 
-2.41244 -1.9129 0.090399 -1.52414 0.0890037 2.55842 
-2.55946 -1.88143 0.100531 -1.51342 0.198864 2.72138 
-2.66463 -1.89474 0.110021 -1.55452 0.100255 2.686 
-2.72274 -1.69468 0.133488 -1.49307 0.182219 2.68924 
-2.90718 -1.66061 0.0748498 -1.52468 0.230923 2.67499 
-2.89008 -1.7143 0.058297 -1.50899 0.132158 2.6057 
-3.25081 -1.74735 0.0910588 -1.52161 0.0864124 2.65431 
-3.07257 -1.73119 0.09374 -1.52959 0.254941 2.6686 
-3.23432 -1.9462 0.130384 -1.51178 0.071725 2.64314 
-3.19413 -1.90697 0.153784 -1.51197 0.060603 2.68065 
-3.42628 -2.06345 0.07358 -1.52652 0.0662964 2.67382 
-3.35502 -1.70934 0.141601 -1.49353 0.133108 2.73491 
-3.41613 -2.04186 0.13757 -1.53096 0.278304 2.70991 
-3.28887 -1.90542 0.134791 -1.50514 0.303561 2.73282 
-3.22493 -1.87514 0.0632423 -1.50715 0.201569 2.64198 
-3.24666 -1.8263 0.0322053 -1.5314 0.0307206 2.77336 
-3.39913 -1.89763 0.12637 -1.49674 0.14066 2.6574 
-3.46028 -1.96245 0.0736433 -1.5285 0.0416098 2.66581 
-3.42424 -2.07085 0.0711068 -1.51958 0.0625047 2.71043 
-3.3666 -1.91235 0.110888 -1.54513 0.068571 2.68304 
-3.40669 -1.82637 0.108844 -1.52526 0.134522 2.75721 
-3.48342 -1.53086 0.137146 -1.49337 0.0103746 2.70215 
-3.35867 -1.5919 0.143048 -1.50364 0.0851401 2.67732 
-3.3483 -1.60242 0.169374 -1.51067 0.340753 2.67736 
-3.4992 -1.6184 0.214103 -1.51854 0.305927 2.74865 
-3.24925 -1.38346 0.279798 -1.49074 0.349334 2.74794 
-3.39429 -1.22135 0.259012 -1.49793 0.302945 2.74777 
-3.21909 -0.944299 0.278079 -1.52253 0.3143 2.69269 
-3.36007 -0.845933 0.272576 -1.53748 0.263082 2.62663 
-3.18812 -0.923149 0.241902 -1.53345 0.207438 2.62314 
-3.17755 -0.915021 0.202045 -1.49186 0.243097 2.7307 
-2.9358 -1.02354 0.161171 -1.50917 0.186436 2.64091 
-2.8131 -0.923358 0.110844 -1.51066 0.23904 2.71254 
-2.96432 -1.04169 0.113451 -1.49691 0.44962 2.59318 
-3.00104 -1.01515 0.0719255 -1.53145 0.128563 2.65028 
-2.94738 -0.940344 0.151296 -1.50658 0.113847 2.56597 
-2.74566 -1.01122 0.0960249 -1.54093 0.190553 2.72006 
-2.66215 -1.06309 0.102252 -1.51 0.060298 2.82936 
-2.80184 -1.34336 0.0516538 -1.54836 0.112388 2.75957 
-3.00227 -1.47894 0.0723184 -1.54743 0.238332 2.56658 
-3.10241 -1.38491 0.0339115 -1.53752 0.126408 2.62943 
-2.97694 -1.24994 0.0732737 -1.52781 0.140377 2.73109 
-2.94402 -1.53888 0.0619566 -1.51779 0.0992378 2.59833 
-2.8926 -1.61824 0.0417751 -1.54519 0.168003 2.69009 
-2.88275 -1.49966 0.095897 -1.51474 0.275818 2.7766 
-2.86725 -1.40257 0.0516808 -1.54352 0.215473 2.73996 
-2.84051 -1.42466 0.0361149 -1.51832 0.238228 2.65838 
-2.97423 -1.42391 0.0772832 -1.54615 0.100321 2.64222 
-2.98588 -1.53185 0.0123559 -1.51343 0.314845 2.67894 
-2.9666 -1.4359 0.0471863 -1.52904 0.109209 2.78235 
-3.00704 -1.53753 0.052847 -1.52333 0.130495 2.69046 
-3.03147 -1.34145 0.0609763 -1.50134 0.233456 2.70695 
-2.82214 -1.57063 0.100452 -1.50789 0.130128 2.69726 
-2.80681 -1.37045 0.166312 -1.51474 0.103482 2.67271 
-2.69555 -1.38798 0.151774 -1.51042 0.166808 2.79474 
-2.67669 -1.24055 0.129294 -1.49717 0.0455656 2.75656 
-2.63176 -1.02099 0.0989429 -1.51892 0.0492526 2.70026 
-2.71184 -0.994299 0.106026 -1.51702 0.099724 2.59215 
-2.77938 -1.18998 0.0545376 -1.5009 0.0893066 2.73678 
-2.5523 -1.23189 0.0874164 -1.54383 0.0572469 2.79012 
-2.5004 -1.22578 0.0119917 -1.53366 0.0161054 2.7254 
-2.35924 -1.31895 0.0605219 -1.5274 0.154582 2.73824 
-2.27282 -1.09698 0.0439174 -1.53465 0.148836 2.59543 
-2.31335 -1.34994 -0.001649 -1.52666 0.213613 2.56858 
-2.12548 -1.33832 0.0450873 -1.52377 0.084736 2.62955 
-2.25916 -1.36476 0.125969 -1.49056 0.0351614 2.65648 
-2.3813 -1.26489 0.127943 -1.48154 0.113017 2.70973 
-2.32862 -1.49674 0.101664 -1.559 0.0312965 2.68368 
-2.14421 -1.33197 0.0687614 -1.54455 0.340627 2.72296 
-2.36544 -1.18005 0.052345 -1.51858 0.234814 2.70949 
-2.46786 -1.06961 0.159077 -1.51044 0.0186968 2.55407 
-2.46963 -0.821749 0.110497 -1.53041 0.150733 2.62246 
-2.30945 -0.938507 0.162587 -1.55691 0.197851 2.62971 
-2.41893 -0.845548 0.0602206 -1.53445 0.149881 2.7377 
-2.38356 -0.83738 0.0854275 -1.54198 0.0819825 2.54148 
-2.40047 -0.945341 0.13264 -1.51446 0.370098 2.59214 
-2.35633 -0.990159 0.104074 -1.52522 0.388001 2.64791 
-2.28258 -0.99996 0.128273 -1.50762 0.260028 2.66198 
-2.26765 -1.29838 0.144526 -1.51259 0.2705 2.70542 
-2.29411 -1.11896 0.168419 -1.50822 0.191637 2.68476 
-2.23839 -1.1955 0.0716358 -1.54422 0.0267291 2.74314 
-2.00184 -1.22862 0.116704 -1.52209 0.0741351 2.64006 
-1.99134 -1.36407 0.20444 -1.51229 0.219526 2.712 
-2.03792 -1.28883 0.162136 -1.51861 0.165387 2.65823 
-2.14445 -1.31905 0.104069 -1.53175 0.265782 2.59854 
-2.35416 -1.18525 0.13981 -1.49601 0.0756922 2.61171 
-2.04326 -1.10059 0.179024 -1.49849 0.145606 2.65851 
-2.22382 -1.19908 0.136728 -1.49394 0.0387261 2.72017 
-2.26123 -1.21133 0.178069 -1.51883 0.0580249 2.73828 
-2.33265 -1.02962 0.221524 -1.48382 0.126395 2.70049 
-2.26226 -1.11625 0.286327 -1.48631 0.22044 2.6562 
-2.19263 -1.11956 0.249685 -1.52473 0.190872 2.69502 
-2.24631 -1.25852 0.179321 -1.5343 0.174764 2.79863 
-1.94373 -1.30396 0.147143 -1.49937 0.262839 2.68425 
-2.11155 -1.27664 0.155294 -1.48003 0.1606 2.59863 
-2.06275 -1.08442 0.113511 -1.49888 0.353735 2.66746 
-1.81023 -1.00241 0.0989094 -1.50497 0.213932 2.64759 
-1.88782 -1.1363 0.132189 -1.50189 0.0514642 2.73399 
-2.09974 -1.2991 0.114101 -1.53758 0.259362 2.72368 
-2.08444 -1.50223 0.110772 -1.49245 0.115686 2.77972 
-1.99091 -1.31369 0.103082 -1.51116 0.110479 2.70823 
-2.15738 -1.16508 0.121793 -1.52358 0.0161559 2.68608 
-2.25126 -1.05599 0.097025 -1.53116 0.149891 2.61557 
-2.18362 -1.24812 0.12402 -1.51655 0.291049 2.66032 
-2.12073 -1.25081 0.0761932 -1.50618 0.0607776 2.7221 
-2.18711 -1.25159 0.107772 -1.55253 0.0994281 2.756 
-2.26176 -1.13758 0.0806021 -1.5183 0.0998604 2.66435 
-2.20042 -1.00513 0.0811753 -1.53697 0.0231618 2.6761 
-2.29497 -1.0688 0.0687182 -1.5057 0.124268 2.7536 
-1.96305 -1.03809 0.0572057 -1.5455 0.0847162 2.65129 
-2.32725 -1.03566 0.107609 -1.53398 0.0903839 2.67282 
-2.54561 -1.16753 0.121468 -1.51855 0.0684982 2.49826 
-2.498 -1.38821 0.174068 -1.49366 0.0344505 2.62073 
-2.56314 -1.36916 0.109363 -1.50804 0.0808875 2.79174 
-2.75086 -1.30724 0.0930685 -1.50489 0.0147447 2.79033 
-2.80003 -1.37057 0.11212 -1.51415 0.0232493 2.60724 
-2.61008 -1.26293 0.148899 -1.5212 0.0967634 2.60619 
-2.60267 -1.35754 0.172318 -1.51786 0.276641 2.61905 
-2.7214 -1.34952 0.171508 -1.50419 0.349965 2.73411 
-2.75974 -1.33595 0.0989072 -1.53598 0.0761064 2.70273 
-2.64368 -1.24973 0.0885058 -1.51662 0.0908744 2.63162 
-2.69703 -1.3843 0.139939 -1.4921 0.152512 2.67386 
-2.78607 -1.33919 0.148249 -1.4933 0.222157 2.57658 
-2.66134 -1.22532 0.105367 -1.47779 0.113279 2.68801 
-2.36797 -1.05286 0.175228 -1.48775 0.0720887 2.73035 
-2.35052 -1.15207 0.180982 -1.51547 0.145364 2.71579 
-2.1683 -1.18777 0.107977 -1.5122 0.196817 2.70962 
-2.15507 -1.23691 0.154125 -1.53717 0.106672 2.70599 
-2.31004 -1.24489 0.130368 -1.52231 0.12054 2.6298 
-2.31504 -1.21138 0.149917 -1.50771 0.170917 2.64106 
-2.28584 -1.38744 0.129672 -1.52782 0.185374 2.69727 
-2.27541 -1.25876 0.0544572 -1.53129 0.337471 2.69876 
-2.50887 -1.22629 0.111147 -1.51897 0.24298 2.77969 
-2.52881 -1.29518 0.0454708 -1.50561 0.0489524 2.64163 
-2.51573 -1.28898 0.0431925 -1.56406 0.112192 2.74377 
-2.52957 -1.47499 0.0237087 -1.50436 0.236708 2.6729 
-2.37721 -1.5853 -0.0150301 -1.54357 0.221606 2.69546 
-2.23575 -1.67528 0.0729349 -1.50387 0.459389 2.67254 
-2.20541 -1.76485 0.0999759 -1.53512 0.198146 2.584 
-2.06837 -1.85199 0.067712 -1.49159 0.304352 2.63851 
-2.03695 -1.61932 0.0346205 -1.51102 0.274575 2.70017 
-2.1176 -1.63866 0.0763959 -1.52128 0.384876 2.63501 
-2.19886 -1.69176 0.0879312 -1.52411 0.156337 2.61801 
-2.3534 -1.88458 0.118952 -1.50514 0.139927 2.61687 
-2.40724 -1.73493 0.107929 -1.49995 0.0895856 2.65703 
-2.39531 -1.79438 0.0779093 -1.50892 0.0387968 2.65493 
-2.3561 -1.92185 0.0615778 -1.53053 0.0727784 2.62845 
-2.3498 -1.80836 0.0908927 -1.50872 0.03602 2.77811 
-2.19219 -1.84045 0.107309 -1.51972 0.349242 2.64875 
-2.17556 -1.87887 0.0947333 -1.52921 0.0175565 2.76202 
-2.30336 -1.90739 0.106068 -1.5135 0.0227853 2.82708 
-2.35089 -1.75699 0.0626796 -1.52601 0.0151387 2.76583 
-2.44314 -1.59461 0.048535 -1.52266 0.0443042 2.63329 
-2.4116 -1.79277 0.0813607 -1.54642 0.0528253 2.63802 
-2.45247 -1.62397 0.0994842 -1.51151 0.0414411 2.59258 
-2.29389 -1.65855 0.0564521 -1.5174 0.330881 2.63985 
-2.58933 -1.83366 0.0350273 -1.52669 0.126072 2.68299 
-2.49689 -1.6861 0.0540845 -1.52559 0.101878 2.60461 
-2.66586 -1.54472 0.112076 -1.51503 0.0714729 2.66416 
-2.71856 -1.28474 0.0775291 -1.52831 0.169523 2.68376 
-2.66691 -1.3499 0.104366 -1.51488 0.0616646 2.70902 
-2.6834 -1.25739 0.0704207 -1.54427 0.0734955 2.65902 
-2.80116 -1.24977 0.0789064 -1.52456 0.168524 2.65624 
-2.59309 -1.37072 0.0644722 -1.51803 0.0819107 2.73269 
-2.39565 -1.4784 0.0773386 -1.52979 0.0950284 2.68063 
-2.65798 -1.25333 0.100463 -1.51316 0.0779116 2.66173 
-2.73881 -1.22791 0.0832695 -1.52157 0.0459329 2.70991 
-2.68801 -1.64722 0.114174 -1.51252 0.121512 2.75297 
-2.58515 -1.50315 0.115368 -1.50463 0.175503 2.79069 
-2.73608 -1.43818 0.0718518 -1.53165 0.263853 2.63816 
-2.936 -1.37398 0.100023 -1.51613 0.208093 2.64878 
-3.24682 -1.46102 0.15588 -1.5265 0.279502 2.5258 
-3.16169 -1.76933 0.0754528 -1.51289 0.13149 2.63017 
-3.1176 -1.75533 0.127892 -1.51663 0.0530765 2.74194 
-3.03271 -1.61052 0.138408 -1.53079 0.0887424 2.77841 
-3.05875 -1.43765 0.119873 -1.51068 0.10414 2.69357 
-3.14834 -1.59276 0.064048 -1.52744 0.188858 2.65056 
-3.05228 -1.49635 0.0448994 -1.52368 0.177962 2.64881 
-2.98122 -1.38441 0.0976133 -1.54171 0.208902 2.69243 
-3.01864 -1.36913 0.0961694 -1.52034 0.339208 2.68137 
-3.14882 -1.41493 0.109779 -1.49028 0.284668 2.6795 
-3.38372 -1.22745 0.0734441 -1.55326 0.114965 2.70072 
-3.23281 -1.42302 0.0479233 -1.52898 0.103905 2.64588 
-3.02414 -1.25102 0.0864938 -1.50677 0.223102 2.75203 
-2.96786 -1.3504 0.143595 -1.53189 0.200776 2.71616 
-3.06057 -1.35305 0.112586 -1.53094 0.134374 2.66157 
-3.23008 -1.20569 0.117952 -1.52802 0.0143884 2.67303 
-3.04878 -1.25408 0.129712 -1.53966 0.0944186 2.57751 
-2.9472 -1.11865 0.167501 -1.52287 0.0850471 2.61004 
-2.86486 -1.04751 0.191815 -1.49705 0.0438708 2.64878 
-2.85155 -1.30595 0.139667 -1.54037 0.154332 2.67591 
-2.97702 -1.2744 0.154913 -1.53163 0.020935 2.63894 
-2.9334 -1.41436 0.130187 -1.50504 0.0276586 2.69118 
-3.26999 -1.39845 0.10887 -1.50225 0.147569 2.73782 
-3.1968 -1.33258 0.114757 -1.50837 0.126482 2.76396 
-3.0672 -1.38372 0.0729057 -1.525 0.0424046 2.7482 
-3.20671 -1.48953 0.0104068 -1.51701 0.121224 2.67842 
-3.23398 -1.27448 -0.0422837 -1.54834 0.254081 2.62746 
-3.16918 -1.5449 -0.0518253 -1.55286 0.146209 2.7088 
-3.02893 -1.84925 -0.0307479 -1.53674 0.0688704 2.70062 
-2.99423 -1.72267 0.0267615 -1.54479 0.0801701 2.68195 
-3.0041 -1.52298 0.00500954 -1.54917 0.0480325 2.73575 
-3.11018 -1.54516 0.0657344 -1.53193 0.115362 2.63217 
-3.27387 -1.4425 0.0875272 -1.51683 0.135945 2.68996 
-3.2575 -1.43705 0.0895588 -1.49933 0.180481 2.63301 
-3.06025 -1.40452 0.0791757 -1.55777 0.126716 2.61387 
-2.75067 -1.46336 0.0968694 -1.53826 0.146906 2.58425 
-2.66334 -1.43296 0.106449 -1.50183 0.248098 2.61262 
-2.53596 -1.41507 0.101857 -1.51117 0.146796 2.71908 
-2.27764 -1.61999 0.117806 -1.51635 0.068687 2.61231 
-2.38737 -1.62583 0.102791 -1.50946 0.19795 2.64422 
-2.39321 -1.63428 0.0842763 -1.54124 0.136931 2.67542 
-2.49064 -1.55303 0.0976926 -1.51268 0.140813 2.67793 
-2.28945 -1.42669 0.0694475 -1.54275 0.0968323 2.62322 
-2.43541 -1.51155 0.0976292 -1.52549 0.232057 2.61123 
-2.39074 -1.62468 0.0285496 -1.53624 0.0856867 2.67274 
-2.33667 -1.72668 0.0388024 -1.52107 0.0356308 2.73544 
-2.46079 -1.72476 0.0192159 -1.50484 0.293745 2.72436 
-2.41857 -1.71995 0.0862152 -1.51761 0.126937 2.56103 
-2.628 -1.77849 0.0247576 -1.51754 0.30953 2.64754 
-2.66516 -1.69674 0.0513096 -1.51366 0.483053 2.72865 
-2.86121 -1.75698 0.0336874 -1.51653 0.412396 2.6859 
-2.83125 -1.69943 0.045561 -1.55113 0.208223 2.69212 
-3.07366 -1.7264 0.0789132 -1.54055 0.148914 2.71319 
-2.93315 -1.65156 0.0180263 -1.5279 0.0625275 2.7911 
-2.72567 -1.54325 0.0579757 -1.53033 0.0872287 2.80273 
-2.76522 -1.58361 0.0552992 -1.50665 0.110749 2.75385 
-2.65366 -1.50353 0.0734026 -1.51055 0.0973836 2.70375 
-2.68757 -1.39868 0.0865184 -1.50463 0.031588 2.67955 
-2.78185 -1.45282 0.117431 -1.48962 0.0469567 2.74188 
-2.79754 -1.58398 0.0971024 -1.52538 0.0767234 2.6303 
-2.62263 -1.57317 0.188986 -1.50618 0.11436 2.58313 
-2.51729 -1.76397 0.108685 -1.50716 0.0283406 2.71434 
-2.57884 -1.63253 0.0628288 -1.54115 0.0760968 2.6763 
-2.79725 -1.82647 0.0907862 -1.49498 0.240794 2.68036 
-2.74683 -1.73632 0.19176 -1.52763 0.247038 2.66741 
-2.68491 -1.85959 0.198251 -1.51541 0.159063 2.70364 
-2.64396 -1.58604 0.204751 -1.49875 0.06513 2.76558 
-2.78896 -1.5102 0.17352 -1.53171 0.280967 2.64411 
-3.05998 -1.33497 0.149255 -1.54466 0.265109 2.66261 
-3.03277 -1.50572 0.126799 -1.51023 0.0860944 2.72357 
-3.29582 -1.26243 0.0831227 -1.50005 0.159043 2.58782 
-3.30361 -1.19951 0.112085 -1.53614 0.0370714 2.73243 
-3.1983 -1.07533 0.139218 -1.5253 0.0389571 2.77922 
-3.32079 -0.983748 0.117463 -1.52986 0.0740206 2.75173 
-3.44414 -1.01564 0.108653 -1.50963 0.0483294 2.74848 
-3.44914 -1.10679 0.10356 -1.53799 0.139773 2.67789 
-3.32449 -1.0904 0.0506932 -1.53041 0.28171 2.55808 
-3.15141 -1.19626 0.0150527 -1.5322 0.269964 2.68729 
-3.06609 -1.1224 -0.0280553 -1.5135 0.267536 2.70751 
-3.28645 -1.27212 -0.0159548 -1.4983 0.39273 2.64915 
-3.19911 -1.15875 -0.0116713 -1.55617 0.226673 2.58497 
-3.42962 -1.05294 0.0566374 -1.54236 0.202831 2.67342 
-3.61512 -1.30311 0.0867497 -1.51615 0.185544 2.61894 
-3.68895 -1.40805 0.109346 -1.52073 0.318463 2.66671 
-3.73342 -1.46452 0.112925 -1.51499 0.154846 2.68622 
-3.37605 -1.4082 0.138564 -1.50316 0.198776 2.69756 
-3.36757 -1.43867 0.0992906 -1.5003 0.162509 2.69359 
-3.50323 -1.32227 0.0433097 -1.51362 0.0421707 2.70609 
-3.61665 -1.48431 0.07145 -1.52759 0.0830113 2.76424 
-3.62923 -1.61318 0.115271 -1.52303 0.244707 2.70174 
-3.68663 -1.69483 0.10538 -1.53239 0.293134 2.69669 
-3.81641 -1.78536 0.0760275 -1.53228 0.13203 2.62286 
-3.70379 -1.72605 0.0949577 -1.51749 0.249772 2.6642 
-3.71601 -1.51972 0.0686667 -1.52346 0.177064 2.7745 
-3.75624 -1.54299 0.117124 -1.49496 0.240544 2.72041 
-3.88284 -1.6481 0.137144 -1.50906 0.22911 2.66308 
-3.70012 -1.75531 0.109073 -1.52521 0.320124 2.59238 
-3.78913 -1.83405 0.0352402 -1.56432 0.172818 2.66891 
-3.66093 -1.88372 0.00142257 -1.51761 0.211346 2.68912 
-3.4587 -1.8351 -0.00929507 -1.54949 0.274034 2.67334 
-3.48572 -1.8226 0.0221269 -1.52721 0.185173 2.66606 
-3.81983 -1.86543 0.102228 -1.52152 0.237127 2.71091 
-3.95463 -1.7235 0.0781581 -1.52106 0.0566924 2.69834 
-4.07082 -1.92644 0.0316889 -1.53408 0.138831 2.68693 
-4.24778 -2.01085 0.0758201 -1.54121 0.0911691 2.72666 
-4.19443 -2.01289 0.0653752 -1.54172 0.028431 2.75693 
-4.23817 -2.07049 0.0506151 -1.54572 0.175016 2.71147 
-4.32968 -1.9105 0.10087 -1.51071 0.101357 2.62762 
-4.43545 -2.10413 0.0489275 -1.53084 0.0590269 2.74913 
-4.41474 -2.20328 0.00550227 -1.52014 0.139908 2.74102 
-4.22466 -2.27507 0.01433 -1.52074 0.0517777 2.60825 
-4.19301 -2.38444 0.0754795 -1.56256 0.115974 2.70702 
-4.13598 -2.26049 0.0389753 -1.56239 0.138198 2.67863 
-3.95245 -2.03566 0.00917297 -1.52208 0.137589 2.61626 
-3.75911 -1.84366 0.0120414 -1.4951 0.189411 2.73778 
-3.86001 -1.58819 -0.00191566 -1.48017 0.290801 2.74717 
-3.80295 -1.36549 0.0498238 -1.516 0.117358 2.74916 
-3.73387 -1.37454 0.01003 -1.53093 0.0312612 2.58757 
-3.78435 -1.48332 0.0681221 -1.52967 0.0420374 2.68263 
-3.66039 -1.83918 0.0615696 -1.51613 0.032753 2.76826 
-3.45623 -1.78816 0.122972 -1.52401 0.0485369 2.74558 
-3.70368 -1.72962 0.082467 -1.5403 0.230882 2.67108 
-3.94346 -1.64617 0.127944 -1.50898 0.217228 2.67172 
-3.73645 -1.57692 0.108223 -1.52478 0.22868 2.63786 
-3.96249 -1.59966 0.118213 -1.5141 0.404785 2.63903 
-3.81039 -1.50746 0.0542521 -1.49295 0.329673 2.65873 
-3.95837 -1.43892 0.0450399 -1.49676 0.319033 2.73506 
-4.15458 -1.56163 0.0985836 -1.48781 0.182926 2.69116 
-4.28688 -1.51378 0.115053 -1.53558 0.0470899 2.74703 
-4.42718 -1.45869 0.025161 -1.52865 0.0500951 2.72777 
-4.4054 -1.54901 0.108005 -1.51755 0.02045 2.65972 
-4.37751 -1.69474 0.136358 -1.51967 0.195799 2.69611 
-4.1747 -1.79576 0.120524 -1.50578 0.195538 2.72517 
-4.12545 -1.62129 0.134538 -1.53002 0.228116 2.66463 
-3.96482 -1.69681 0.139075 -1.52037 0.257598 2.70566 
-4.07866 -1.92986 0.126682 -1.50071 0.104872 2.7169 
-4.08754 -1.79843 0.0950692 -1.5218 0.127824 2.7134 
-3.98744 -1.78707 0.0786142 -1.5191 0.091913 2.69801 
-4.02464 -1.73773 0.028612 -1.51109 0.112639 2.77288 
-3.70244 -1.73091 0.0361124 -1.52248 0.177075 2.72957 
-3.70747 -1.82019 0.0672992 -1.53916 0.302966 2.74124 
-3.87354 -1.9807 0.0339522 -1.52141 0.257879 2.7893 
-4.08035 -2.18863 0.0784047 -1.55567 0.237499 2.68569 
-3.99569 -1.95545 0.0409784 -1.53139 0.149933 2.53076 
-4.08734 -2.06254 0.0305307 -1.56548 0.146551 2.66855 
-4.12027 -2.40891 0.0486243 -1.54556 0.0828986 2.70818 
-4.21683 -2.20462 0.0876811 -1.51251 0.339132 2.64133 
-4.11282 -2.15751 0.050053 -1.52677 0.14291 2.67484 
-3.98737 -2.05672 0.0762192 -1.53252 0.0919805 2.62259 
-4.11244 -2.11829 0.0500995 -1.52112 0.0304589 2.59683 
-4.22129 -2.24673 0.0646731 -1.54703 0.112989 2.63298 
-4.12426 -2.06259 0.0353617 -1.55214 0.10488 2.62874 
-4.17029 -2.13761 0.0687977 -1.51666 0.147032 2.77544 
-4.19046 -2.07583 0.0696247 -1.50134 0.114466 2.75133 
-4.46067 -1.9876 0.0834458 -1.52431 0.198077 2.73412 
-4.57779 -2.04445 0.0883833 -1.54353 0.111747 2.74472 
-4.62145 -1.92742 0.0712208 -1.55819 0.036339 2.64428 
-4.4724 -1.79301 0.0520769 -1.54057 0.23576 2.72541 
-4.39309 -1.93706 0.0878756 -1.50714 0.125786 2.66448 
-4.79942 -1.87118 0.0454034 -1.53998 0.247878 2.60529 
-4.98619 -1.80283 0.0582086 -1.53625 0.236076 2.7852 
-5.03712 -1.74284 0.114223 -1.5352 0.13724 2.73692 
-4.94181 -1.86035 0.0664944 -1.52815 0.0167267 2.56446 
-4.95742 -1.90443 0.0546062 -1.55559 0.153357 2.72597 
-4.93408 -1.83767 0.0635963 -1.54947 0.0109112 2.80901 
-5.12693 -1.65037 0.0524374 -1.52647 0.0518496 2.82095 
-4.96707 -1.74306 0.0476727 -1.55274 0.0493459 2.68298 
-5.23724 -1.91614 0.0740616 -1.53319 0.210251 2.72339 
-5.13551 -1.95084 0.135862 -1.50946 0.120812 2.65462 
-5.15394 -1.98475 0.0675527 -1.52343 0.027178 2.58445 
-4.98059 -2.04693 0.061603 -1.52807 0.0289875 2.60248 
-5.13881 -1.7266 0.102521 -1.51835 0.125921 2.79063 
-5.19507 -1.72128 0.0611064 -1.5415 0.124972 2.57738 
-5.16014 -1.82135 0.0541525 -1.51406 0.207378 2.6292 
-5.16398 -1.93744 0.0707469 -1.52627 0.370004 2.69412 
-5.42681 -1.99424 0.116399 -1.56248 0.141906 2.6094 
-5.52218 -2.17659 0.0904718 -1.5396 0.102782 2.6566 
-5.6043 -2.06065 0.150376 -1.49496 0.360374 2.6849 
-5.82885 -2.27555 0.11659 -1.52177 0.300942 2.58837 
-5.48845 -2.17228 0.160765 -1.52382 0.226965 2.58257 
-5.41714 -2.07554 0.103014 -1.50483 0.299233 2.755 
-5.49805 -2.02642 0.0755359 -1.51184 0.182166 2.64579 
-5.71311 -2.21642 0.0964525 -1.5091 0.0371762 2.65855 
-5.9456 -2.25327 0.0514024 -1.51492 0.158654 2.75118 
-5.73163 -2.0058 0.0877688 -1.54723 0.133782 2.74689 
-5.7446 -1.95109 0.0963242 -1.52336 0.11938 2.74211 
-5.54021 -1.85209 0.00562709 -1.53242 0.0368233 2.72931 
-5.68275 -1.87471 0.0743631 -1.52354 0.0712219 2.70226 
-5.84293 -1.68361 0.0765921 -1.51136 0.0290933 2.73317 
-5.82246 -1.57946 0.0815522 -1.51016 0.040329 2.64326 
-5.47753 -1.65693 0.0702016 -1.51485 0.0520478 2.74486 
-5.48414 -1.48868 0.108783 -1.51658 0.0827925 2.79844 
-5.72237 -1.3839 0.102464 -1.52173 0.254597 2.78804 
-5.66373 -1.28859 0.0705224 -1.52884 0.179855 2.73292 
-5.79727 -1.17994 0.0660578 -1.5252 0.166033 2.58918 
-5.83856 -1.15376 0.0803803 -1.54094 0.231488 2.61632 
-5.90654 -1.26749 0.114467 -1.51659 0.119414 2.6212 
-5.69241 -1.52626 0.0556288 -1.51945 0.140566 2.7685 
-5.8219 -1.5739 0.0555385 -1.51124 0.196762 2.59177 
-5.9491 -1.83108 0.104877 -1.50407 0.213536 2.66815 
-5.80937 -1.91001 0.0526635 -1.51429 0.0307236 2.57544 
-5.84974 -2.0104 0.0461783 -1.53313 0.0220182 2.70202 
-5.90091 -2.16158 0.0711493 -1.51708 0.111988 2.74861 
-5.92407 -1.91104 0.0576512 -1.52854 0.0947647 2.75422 
-5.68169 -1.83058 0.0799723 -1.52317 0.0613983 2.73581 
-5.41658 -1.77408 0.126612 -1.50073 0.111148 2.6394 
-5.42246 -1.78879 0.118036 -1.54953 0.160682 2.69081 
-5.32522 -1.60412 0.197798 -1.51571 0.176219 2.647 
-5.22898 -1.71682 0.137331 -1.50125 0.138604 2.76226 
-5.30993 -1.69882 0.122245 -1.51911 0.322212 2.69582 
-5.42478 -1.38222 0.183337 -1.49878 0.281476 2.73167 
-5.14052 -1.58517 0.165723 -1.49989 0.15291 2.74929 
-5.16648 -1.55461 0.141812 -1.53064 0.274952 2.67384 
-5.1559 -1.61715 0.0939552 -1.51819 0.309797 2.73462 
-5.17488 -1.57228 0.196064 -1.51682 0.262868 2.68859 
-5.24944 -1.55346 0.187706 -1.52395 0.271912 2.67524 
-5.20452 -1.43109 0.15749 -1.52767 0.269701 2.70507 
-5.26592 -1.64575 0.0956075 -1.4956 0.38482 2.68758 
-5.30249 -1.54487 0.043894 -1.53026 0.521411 2.60901 
-5.31761 -1.6138 0.0691237 -1.50074 0.345701 2.68679 
-5.21606 -1.59802 0.121402 -1.50279 0.513697 2.65785 
-5.52406 -1.54707 0.10945 -1.52276 0.478734 2.68339 
-5.65651 -1.33844 0.173786 -1.50269 0.158713 2.69986 
-5.68877 -1.2713 0.175518 -1.50079 0.166454 2.75047 
-5.61001 -1.1503 0.184405 -1.49257 0.360292 2.74088 
-5.79147 -1.02528 0.226122 -1.51204 0.338402 2.68176 
-5.77288 -0.946491 0.112247 -1.51294 0.177691 2.67934 
-5.59365 -0.972424 0.103099 -1.53181 0.247954 2.74309 
-5.67392 -1.16394 0.116434 -1.52211 0.253664 2.67132 
-5.91445 -1.25116 0.156589 -1.4878 0.181544 2.7453 
-5.60296 -1.29159 0.12008 -1.51785 0.349087 2.8149 
-5.29011 -1.47892 0.0540168 -1.52708 0.260717 2.80696 
-5.27599 -1.42775 0.0449822 -1.5412 0.122458 2.6225 
-5.10294 -1.51945 0.0850815 -1.51323 0.076121 2.70163 
-5.1739 -1.35581 0.0728358 -1.54742 0.206117 2.67604 
-5.18959 -1.23615 0.0519324 -1.50118 0.147839 2.64596 
-5.17973 -1.27225 0.0661827 -1.51552 0.285379 2.75563 
-5.06951 -1.25785 0.0969468 -1.50743 0.222684 2.68135 
-5.17005 -1.29883 0.0872669 -1.50876 0.110417 2.67363 
-5.22342 -1.11843 0.0983549 -1.53141 0.0653291 2.61536 
-5.35642 -1.26681 0.0770651 -1.51424 0.137162 2.67599 
-5.35778 -1.27018 0.073371 -1.52948 0.0596188 2.72309 
-5.28636 -1.20821 0.128323 -1.50795 0.0905983 2.60216 
-5.16619 -1.25569 0.103849 -1.53217 0.179606 2.5478 
-5.0909 -1.16273 0.0976404 -1.51135 0.317444 2.70121 
-5.02126 -1.172 0.0864146 -1.51839 0.275819 2.6121 
-4.87131 -1.22676 0.0629315 -1.51711 0.151548 2.6504 
-4.95838 -1.39287 0.111183 -1.53076 0.201145 2.65917 
-4.95715 -1.46627 0.0332186 -1.52235 0.14472 2.6027 
-5.0894 -1.44684 0.0539965 -1.5072 0.239397 2.59622 
-5.05434 -1.53836 0.0804034 -1.54269 0.176314 2.64125 
-5.01341 -1.36516 0.0394405 -1.50608 0.285986 2.64512 
-4.83605 -1.29422 0.0630416 -1.53452 0.257865 2.63869 
-4.69537 -1.27486 0.0505658 -1.53554 0.177368 2.61916 
-4.73226 -1.20413 0.0651316 -1.5381 0.273215 2.64056 
-4.70926 -1.00996 0.0428896 -1.51083 0.273903 2.6558 
-4.75043 -1.09088 0.0360786 -1.53723 0.200367 2.60272 
-4.69674 -1.25247 0.0270984 -1.54244 0.0929633 2.65788 
-4.72006 -1.32896 0.0546356 -1.5241 0.0470575 2.59514 
-4.86985 -1.46359 0.0941336 -1.54546 0.101415 2.66585 
-4.87716 -1.44026 0.0413809 -1.53368 0.0222131 2.66024 
-4.76701 -1.32776 0.0914685 -1.52469 0.165942 2.76177 
-4.72896 -1.2981 0.116896 -1.51069 0.108303 2.7616 
-5.07885 -1.22903 0.113065 -1.52655 0.0609227 2.63775 
-5.1042 -1.37489 0.0829689 -1.51256 0.022261 2.65778 
-5.31657 -1.43093 0.0722426 -1.51626 0.0590551 2.65697 
-5.26362 -1.48736 0.153195 -1.51788 0.165113 2.70455 
-5.25941 -1.38261 0.148047 -1.50814 0.223654 2.72014 
-5.14566 -1.29864 0.0473915 -1.50423 0.251736 2.77696 
-5.16026 -1.33388 0.0474901 -1.52603 0.116025 2.68239 
-4.94669 -1.25744 0.0354863 -1.51732 0.229567 2.66446 
-4.86555 -1.40305 -0.0329236 -1.5357 0.253824 2.65377 
-4.86719 -1.37026 0.033083 -1.51827 0.141033 2.65578 
-5.044 -1.40073 0.0328749 -1.543 0.0702629 2.71559 
-5.00931 -1.3698 0.0965633 -1.52143 0.0919526 2.70401 
-4.96117 -1.36492 0.0759143 -1.4956 0.0600792 2.73229 
-5.05253 -1.37979 0.0989396 -1.52212 0.353948 2.74485 
-4.94556 -1.30932 0.140746 -1.48445 0.413504 2.59718 
-4.85479 -1.1764 0.144225 -1.55237 0.322396 2.68583 
-4.79589 -1.39579 0.107831 -1.552 0.259984 2.73447 
-4.85535 -1.6438 0.106114 -1.5078 0.0192184 2.89027 
-4.96534 -1.5796 0.0784737 -1.50392 0.0577435 2.89496 
-4.9684 -1.74472 0.0354064 -1.51353 0.341224 2.81505 
-4.85963 -1.61156 0.052565 -1.50414 0.421897 2.71349 
-4.77066 -1.41621 0.0131182 -1.54051 0.351638 2.56194 
-4.73962 -1.41779 0.0595519 -1.49928 0.284288 2.73938 
-4.63403 -1.38828 0.0644903 -1.51897 0.200426 2.79992 
-4.64314 -1.45956 0.113015 -1.52086 0.0301794 2.66233 
-4.43581 -1.74707 0.0891011 -1.53125 0.0145502 2.77619 
-4.49156 -1.74659 0.0907991 -1.52886 0.0498844 2.69054 
-4.31319 -2.01966 0.0800546 -1.53712 0.194706 2.62961 
-4.49319 -1.69172 0.158638 -1.50873 0.206167 2.59757 
-4.58578 -1.63052 0.112354 -1.50445 0.221518 2.66711 
-4.54893 -1.66199 0.114869 -1.53251 0.139824 2.64586 
-4.46408 -1.48172 0.117852 -1.52021 0.0562308 2.63376 
-4.82367 -1.32861 0.0613467 -1.50779 0.350829 2.57086 
-4.92058 -1.3439 0.0235443 -1.52739 0.0132192 2.80207 
-5.28738 -1.29088 0.0293069 -1.50539 0.282558 2.62721 
-5.38939 -1.55329 0.0270238 -1.50753 0.188682 2.63099 
-5.28005 -1.73325 0.0669744 -1.51606 0.172368 2.66074 
-5.22517 -1.87954 0.0247828 -1.5192 0.161936 2.66214 
-5.08652 -1.62559 0.105753 -1.53527 0.0257961 2.66145 
-5.11322 -1.78704 0.0948894 -1.53895 0.0768071 2.65285 
-5.11215 -1.66032 0.0990374 -1.5053 0.0291038 2.6352 
-4.95549 -1.77365 0.0917214 -1.52246 0.0114564 2.63923 
-5.01248 -1.50028 0.10803 -1.51672 0.116104 2.77695 
-5.25487 -1.361 0.0677498 -1.53048 0.0257938 2.69248 
-5.38463 -1.4964 0.0543424 -1.52277 0.0911903 2.79884 
-5.41338 -1.51086 -0.00970191 -1.51058 0.172123 2.63704 
-5.67153 -1.86406 0.0361418 -1.51604 0.10255 2.66573 
-5.67826 -1.88805 0.00183699 -1.51763 0.18315 2.68698 
-5.49952 -1.84298 0.0131928 -1.53465 0.0271354 2.72324 
-5.31223 -1.67857 0.0620182 -1.54419 0.0589782 2.60377 
-5.19035 -1.84618 0.084218 -1.54385 0.37528 2.66911 
-5.39512 -2.0954 0.121947 -1.52569 0.261459 2.64768 
-5.17178 -2.15672 0.041471 -1.54468 0.0898517 2.6197 
-5.12536 -2.03195 0.0626537 -1.54657 0.166164 2.58076 
-4.94771 -1.97451 0.0467387 -1.53089 0.167201 2.66651 
-4.86314 -2.00896 0.0931425 -1.52837 0.145647 2.69616 
-4.75074 -1.86427 0.123711 -1.5051 0.0827248 2.63865 
-4.62036 -2.0184 0.0632047 -1.50813 0.13411 2.68178 
-4.62085 -1.61453 0.0719459 -1.49341 0.135766 2.71836 
-4.36269 -1.44843 0.104347 -1.53106 0.0217549 2.71793 
-4.45809 -1.34227 0.0750566 -1.52133 0.0325098 2.7311 
-4.37818 -1.54522 0.113664 -1.52697 0.145228 2.58111 
-4.48372 -1.58913 0.0674389 -1.54843 0.0666325 2.80605 
-4.54093 -1.48275 0.061764 -1.55662 0.169714 2.74803 
-4.61563 -1.61232 0.0471646 -1.52523 0.163142 2.62175 
-4.36834 -1.66096 0.0649435 -1.52822 0.507274 2.63107 
-4.48617 -1.7501 0.0517736 -1.54227 0.252315 2.67314 
-4.50676 -1.64913 0.121213 -1.55132 0.121274 2.72121 
-4.45603 -1.61917 0.0917972 -1.54443 0.0206207 2.65449 
-4.23187 -1.48713 0.11579 -1.50934 0.0484447 2.71883 
-4.4898 -1.52763 0.107714 -1.51012 0.341306 2.58781 
-4.34146 -1.61747 0.143067 -1.5163 0.145239 2.76177 
-4.21409 -1.93297 0.0741383 -1.54884 0.107026 2.62559 
-4.13566 -2.11967 0.0412599 -1.54509 0.115629 2.65148 
-3.92962 -2.08144 0.0550074 -1.53758 0.143388 2.75526 
-4.05736 -2.01403 0.0595967 -1.51441 0.138498 2.71548 
-3.90317 -1.94232 0.0921504 -1.49962 0.231171 2.61292 
-3.95722 -2.1599 0.0616641 -1.54705 0.102557 2.64632 
-3.74798 -2.21484 0.117081 -1.51372 0.0619282 2.61687 
-3.58944 -2.24282 0.0792471 -1.49996 0.0352254 2.60859 
-3.62545 -2.30021 0.0806602 -1.54307 0.0880284 2.69109 
-3.74767 -2.19235 0.0931917 -1.50977 0.0441852 2.67429 
-3.4884 -2.05377 0.042648 -1.53348 0.137836 2.66199 
-3.31559 -1.84378 0.0354581 -1.53118 0.113276 2.61468 
-3.55937 -1.80792 0.08997 -1.53626 0.122018 2.54126 
-3.64977 -1.70035 0.0537283 -1.53134 0.216046 2.69863 
-3.71931 -1.55867 0.0709183 -1.51962 0.0583883 2.73036 
-3.79582 -1.47367 0.0552132 -1.52852 0.154823 2.74887 
-3.87326 -1.58409 0.0386547 -1.51734 0.160845 2.75148 
-3.69003 -1.70242 0.0711997 -1.50894 0.0482942 2.70455 
-3.55377 -1.6317 0.0784537 -1.50265 0.0961892 2.65939 
-3.66303 -1.88578 0.0669012 -1.52828 0.145915 2.6523 
-3.50015 -1.70058 0.129623 -1.52158 0.152132 2.64636 
-3.59733 -1.66316 0.148452 -1.51899 0.191224 2.67999 
-3.52124 -1.70285 0.104389 -1.53139 0.299104 2.64003 
-3.88792 -1.81446 0.0731565 -1.52517 0.0638462 2.68858 
-3.91585 -1.62609 0.0763251 -1.53301 0.0127104 2.77539 
-3.76451 -1.45928 0.0886201 -1.53501 0.104876 2.75702 
-3.92766 -1.5442 0.14893 -1.55068 0.169125 2.6154 
-3.53971 -1.41248 0.0375026 -1.52946 0.202624 2.7017 
-3.57091 -1.46148 0.0785296 -1.53975 0.0308498 2.69679 
-3.5694 -1.40911 0.137574 -1.5041 0.0609902 2.65608 
-3.38758 -1.28196 0.179733 -1.49482 0.107507 2.69028 
-3.05105 -0.999677 0.188509 -1.50885 0.0606933 2.63366 
-3.22567 -1.09718 0.124405 -1.52922 0.0293545 2.68239 
-3.10986 -1.08921 0.235495 -1.52768 0.122363 2.63733 
-2.90922 -1.18863 0.176073 -1.51457 0.315394 2.62252 
-2.91567 -1.10124 0.15868 -1.49784 0.160633 2.73572 
-2.77157 -1.23893 0.107232 -1.50064 0.189292 2.60379 
-2.86493 -1.37125 0.107633 -1.49326 0.10214 2.70456 
-2.96758 -1.43286 0.090321 -1.53092 0.0851991 2.59387 
-2.69912 -1.37448 0.12442 -1.53983 0.12834 2.6099 
-2.56986 -1.2551 0.165163 -1.52463 0.184365 2.53823 
-2.46126 -1.06708 0.171331 -1.50831 0.148839 2.5972 
-2.67761 -1.1941 0.101842 -1.55733 0.13979 2.62244 
-2.59858 -1.01549 0.0913211 -1.4928 0.142323 2.67081 
-2.75383 -0.935982 0.0656519 -1.51901 0.201828 2.79288 
-2.48862 -1.05348 0.101142 -1.53844 0.402633 2.68609 
-2.55955 -1.06574 0.0918758 -1.53498 0.453864 2.68124 
-2.47123 -0.955393 0.0792895 -1.52637 0.241728 2.65781 
-2.58464 -0.93529 0.00553103 -1.49128 0.497873 2.65433 
-2.31733 -1.02343 0.0876916 -1.5416 0.286776 2.74181 
-2.33229 -1.11203 0.165081 -1.48799 0.315923 2.66023 
-2.35519 -1.14249 0.135104 -1.50143 0.366873 2.67642 
-2.42669 -0.982926 0.0958286 -1.49695 0.292576 2.7952 
-2.5923 -1.28913 0.148367 -1.51674 0.229964 2.75311 
-2.85213 -1.27686 0.087034 -1.50515 0.0650467 2.66513 
-2.9931 -1.5692 0.132337 -1.52262 0.132883 2.66576 
-3.0037 -1.56145 0.0941227 -1.51521 0.0970727 2.65534 
-3.19229 -1.56291 0.0932776 -1.53007 0.0932881 2.73707 
-3.23499 -1.56038 0.0171592 -1.522 0.161794 2.7622 
-3.14199 -1.74313 0.0636477 -1.52317 0.257192 2.71569 
-3.13068 -1.67975 0.0846642 -1.50819 0.27339 2.57297 
-3.14787 -1.88725 0.132503 -1.51135 0.2284 2.54199 
-2.82694 -1.85678 0.156028 -1.50227 0.228895 2.68512 
-2.96338 -1.81129 0.18317 -1.49476 0.230175 2.65342 
-2.82091 -1.95841 0.169828 -1.49268 0.0377812 2.70961 
-2.80046 -1.76539 0.0916811 -1.51884 0.0362707 2.6119 
-2.92253 -1.9889 0.0591147 -1.51301 0.0420942 2.66895 
-2.70973 -1.76414 0.0616509 -1.53022 0.0650887 2.66789 
-2.42844 -1.64494 0.0484425 -1.53123 0.126765 2.56209 
-2.41819 -1.69436 0.0714401 -1.52892 0.335222 2.59649 
-2.37392 -1.49778 0.00259696 -1.53368 0.218561 2.5946 
-2.46566 -1.61563 0.00162467 -1.53912 0.205312 2.75987 
-2.4919 -1.5758 -0.0179301 -1.504 0.220728 2.70381 
-2.41918 -1.56175 0.0226697 -1.51139 0.151639 2.76823 
-2.43307 -1.68728 0.0692325 -1.49462 0.177682 2.72006 
-2.40679 -1.75732 -0.00710493 -1.50153 0.201164 2.75024 
-2.40069 -1.57313 0.00992241 -1.52425 0.267001 2.73219 
-2.56292 -1.76488 0.0988754 -1.51139 0.11875 2.74865 
-2.67288 -1.66358 0.119104 -1.5001 0.131143 2.71352 
-2.45931 -1.75198 0.0897595 -1.52229 0.107095 2.7757 
-2.28657 -1.81339 0.171437 -1.53556 0.144243 2.6539 
-2.31016 -1.65687 0.137629 -1.53336 0.0205407 2.64651 
-2.47054 -1.62557 0.109824 -1.51654 0.0896009 2.7287 
-2.39418 -1.66654 0.060262 -1.53224 0.111604 2.68192 
-2.70545 -1.85778 0.0641867 -1.53468 0.0498432 2.58952 
-2.70014 -1.9252 0.0168862 -1.5393 0.128588 2.65429 
-2.82264 -1.87454 0.0307324 -1.53774 0.113916 2.70487 
-2.77114 -1.9931 0.071087 -1.52633 0.0434325 2.76411 
-3.01675 -1.86269 0.0349729 -1.52194 0.162167 2.72669 
-3.05193 -1.71572 0.122008 -1.51702 0.0310015 2.70725 
-3.14271 -1.63821 0.0485111 -1.52344 0.150413 2.5855 
-3.11979 -1.55641 0.0633702 -1.50431 0.227596 2.66872 
-3.34613 -1.47731 0.0527061 -1.52853 0.252508 2.61473 
-3.51318 -1.17748 0.1037 -1.54298 0.0487183 2.62343 
-3.39065 -1.26667 0.0936941 -1.53424 0.0341964 2.73208 
-3.57121 -1.40329 0.108005 -1.51254 0.334965 2.63528 
-3.46723 -1.53026 0.111326 -1.51197 0.167086 2.65574 
-3.46784 -1.66799 0.166776 -1.51925 0.13209 2.6574 
-3.46956 -1.60427 0.177623 -1.51384 0.0876296 2.66284 
-3.60207 -1.85221 0.197617 -1.48775 0.300685 2.71287 
-3.63834 -1.81481 0.115545 -1.52419 0.0219145 2.65178 
-3.48938 -1.99216 0.0905606 -1.5331 0.14918 2.57904 
-3.41574 -2.26616 0.132011 -1.52406 0.244957 2.61926 
-3.36161 -2.2234 0.142895 -1.51706 0.106096 2.66989 
-3.16558 -2.39873 0.131678 -1.53885 0.131403 2.51686 
-3.09002 -2.37768 0.0894786 -1.5276 0.190799 2.76133 
-3.08495 -2.22635 0.0945982 -1.51122 0.100538 2.79751 
-3.03003 -2.11461 0.156836 -1.51165 0.0984558 2.66584 
-3.14729 -2.17934 0.0752474 -1.55561 0.168786 2.72939 
-3.14483 -2.17042 0.0489135 -1.53891 0.0968247 2.76137 
-3.15517 -2.19365 0.0734743 -1.5383 0.121876 2.71168 
-2.94788 -2.24055 0.0637739 -1.53214 0.233833 2.58837 
-3.03356 -1.92917 0.132115 -1.50158 0.270811 2.6706 
-3.13472 -1.74104 0.118821 -1.52002 0.192426 2.60842 
-3.16243 -1.59378 0.109829 -1.52264 0.209023 2.68738 
-3.45048 -1.52415 0.0858166 -1.50058 0.124055 2.68986 
-3.34116 -1.49408 0.066609 -1.53926 0.127415 2.67654 
-3.28789 -1.53011 0.10437 -1.53815 0.182662 2.59448 
-3.17413 -1.62505 0.110183 -1.52622 0.214134 2.58503 
-3.22275 -1.56947 0.125515 -1.5435 0.0995602 2.75509 
-3.09487 -1.48096 0.0760191 -1.52155 0.258309 2.7212 
-3.37342 -1.27328 0.0904991 -1.49841 0.0783082 2.69234 
-3.50623 -1.28361 0.129643 -1.49854 0.239682 2.66353 
-3.44119 -1.28743 0.122621 -1.50897 0.183201 2.70405 
-3.36513 -1.2178 0.147691 -1.51033 0.204754 2.72145 
-3.33504 -1.05241 0.112516 -1.50277 0.112311 2.72784 
-3.5485 -1.1641 0.0744213 -1.49977 0.111826 2.62933 
-3.57962 -1.12451 0.10114 -1.51694 0.207123 2.5738 
-3.50263 -1.11027 0.160757 -1.53439 0.134609 2.66639 
-3.75211 -1.20608 0.20284 -1.52409 0.361224 2.69786 
-3.84115 -1.29023 0.16299 -1.48561 0.266739 2.82008 
-3.8131 -1.23292 0.188484 -1.52078 0.208019 2.75117 
-3.8792 -1.33526 0.149346 -1.51925 0.417836 2.65732 
-3.90855 -1.47113 0.116973 -1.49399 0.230378 2.60257 
-3.95328 -1.50022 0.106456 -1.5307 0.193786 2.78163 
-3.96975 -1.46344 0.104174 -1.53717 0.124652 2.70495 
-3.87584 -1.39755 0.115703 -1.5237 0.0246094 2.6871 
-3.91049 -1.30333 0.0788284 -1.51933 0.265306 2.7494 
-3.51801 -1.36351 0.102828 -1.50719 0.093443 2.65104 
-3.49446 -1.25656 0.0891974 -1.51172 0.0649865 2.67836 
-3.66439 -1.28354 0.0905601 -1.5266 0.190308 2.63592 
-3.7062 -1.18942 0.15023 -1.54221 0.13814 2.60701 
-3.71418 -1.29647 0.135633 -1.5262 0.141078 2.57088 
-3.74925 -1.21293 0.067134 -1.53621 0.187087 2.65786 
-3.74597 -1.35507 0.0878927 -1.53101 0.242978 2.66542 
-3.86201 -1.41858 0.10059 -1.51103 0.0748516 2.66378 
-3.77611 -1.49045 0.045718 -1.52086 0.13745 2.61697 
-3.73127 -1.65033 0.104336 -1.50499 0.0253182 2.73355 
-3.96741 -1.65484 0.0593633 -1.50429 0.287123 2.71794 
-4.04459 -1.33339 0.120911 -1.5259 0.107956 2.76194 
-3.91212 -1.3011 0.103641 -1.52799 0.0146534 2.69529 
-3.87173 -1.27062 0.116056 -1.52212 0.0568966 2.81253 
-4.00492 -1.14934 0.112947 -1.51363 0.0682223 2.65039 
-3.79194 -1.15103 0.114107 -1.50401 0.106415 2.7524 
-3.6526 -1.31082 0.143 -1.52768 0.102103 2.78402 
-3.8413 -1.37838 0.0648794 -1.51186 0.201416 2.58548 
-3.9555 -1.52415 0.0405653 -1.51467 0.20399 2.56891 
-3.7778 -1.60242 0.031771 -1.50492 0.250454 2.65676 
-3.72162 -1.58861 0.0911772 -1.54004 0.272303 2.65782 
-3.57481 -1.57254 0.152953 -1.49612 0.3947 2.67365 
-3.44064 -1.59218 0.149709 -1.48725 0.250734 2.63713 
-3.40758 -1.80395 0.163892 -1.49751 0.261128 2.61136 
-3.43635 -1.7414 0.140515 -1.50983 0.111248 2.55522 
-3.32494 -1.52378 0.0554804 -1.51737 0.0836141 2.65121 
-3.22908 -1.6367 0.0831726 -1.54356 0.156169 2.60408 
-3.24946 -1.67083 0.0685257 -1.5529 0.0147157 2.63521 
-3.28698 -1.7289 0.0617002 -1.52831 0.064532 2.65463 
-3.2095 -1.55953 0.0712908 -1.51216 0.104757 2.69998 
-3.32198 -1.60198 0.0322696 -1.54831 0.0847903 2.6181 
-3.31185 -1.50404 0.0422619 -1.53416 0.0690158 2.60895 
-3.39894 -1.40394 0.053431 -1.52664 0.151735 2.68691 
-3.42621 -1.4813 0.0735434 -1.51906 0.0720541 2.71865 
-3.58801 -1.44711 -0.0302512 -1.51574 0.149705 2.76529 
-3.72614 -1.36955 -0.089667 -1.52858 0.390647 2.77219 
-3.73969 -1.45038 -0.015813 -1.52288 0.488201 2.68171 
-3.56685 -1.79454 0.00231828 -1.51279 0.562021 2.64915 
-3.49304 -1.61668 -0.0606475 -1.50721 0.379791 2.65683 
-3.73254 -1.60882 -0.0665709 -1.47108 0.610362 2.64278 
-3.8597 -1.67369 -0.128947 -1.49177 0.609554 2.61587 
-4.16535 -1.74303 -0.14254 -1.49977 0.616878 2.6772 
-4.06837 -1.77723 -0.0684904 -1.49785 0.534972 2.68256 
-4.09187 -1.47348 -0.0054715 -1.51601 0.376922 2.70473 
-4.16188 -1.36403 0.0593345 -1.51435 0.232968 2.68469 
-4.08302 -1.41154 0.0106427 -1.55335 0.0219315 2.66754 
-3.83627 -1.54582 0.0634457 -1.51401 0.0372251 2.61781 
-3.79596 -1.44819 0.0893119 -1.50279 0.0504458 2.66036 
-3.81432 -1.22524 0.139066 -1.51995 0.0713093 2.69334 
-3.60711 -1.36142 0.144043 -1.51866 0.179413 2.67816 
-3.29299 -1.53974 0.11551 -1.51795 0.157579 2.66732 
-3.19315 -1.38837 0.141392 -1.53897 0.172221 2.54894 
-3.14425 -1.45559 0.142 -1.50724 0.205642 2.63175 
-3.48444 -1.5855 0.109103 -1.51886 0.155221 2.63499 
-3.68958 -1.52977 0.123194 -1.5133 0.0277102 2.62751 
-3.71828 -1.53761 0.0600779 -1.52831 0.0728614 2.71801 
-3.71431 -1.30148 0.0361914 -1.53095 0.0323796 2.6332 
-3.82178 -1.34253 0.0900238 -1.54865 0.0354457 2.74653 
-3.99357 -1.44096 0.0229977 -1.55861 0.0929093 2.7042 
-4.0693 -1.34796 0.0293257 -1.54903 0.0585939 2.7009 
-3.96092 -1.1756 0.0338541 -1.50914 0.225057 2.66963 
-3.96223 -1.38447 0.03894 -1.52473 0.285411 2.67472 
-3.81193 -1.42847 0.0147366 -1.54346 0.131486 2.77711 
-3.76588 -1.31487 0.0839739 -1.5371 0.21084 2.76863 
-4.1591 -1.42183 0.0841661 -1.54093 0.0717064 2.79391 
-4.16615 -1.46575 0.0965042 -1.54908 0.139842 2.56435 
-4.28078 -1.48206 0.1133 -1.5252 0.312903 2.67751 
-4.023 -1.61102 0.155226 -1.52194 0.261355 2.70219 
-4.24775 -1.55946 0.0626278 -1.5039 0.21209 2.64009 
-4.38299 -1.71535 0.0942783 -1.52318 0.271618 2.61558 
-4.43536 -1.63746 0.0701102 -1.54362 0.138981 2.62723 
-4.67086 -1.6011 0.0376947 -1.52845 0.110012 2.59658 
-4.92822 -1.65041 0.0830098 -1.51069 0.125379 2.67604 
-4.94867 -1.64093 0.0959025 -1.52615 0.114442 2.79579 
-5.11201 -1.52897 0.043919 -1.51839 0.133099 2.62806 
-5.15255 -1.5133 0.0300294 -1.52305 0.183975 2.74334 
-5.04232 -1.64138 0.0108141 -1.54785 0.144402 2.67476 
-4.73914 -1.56007 0.0123374 -1.49772 0.355696 2.61742 
-4.6903 -1.59146 0.0578314 -1.53564 0.165171 2.59417 
-4.4982 -1.59044 0.0877446 -1.54315 0.202694 2.61194 
-4.46276 -1.54327 0.118039 -1.52778 0.259896 2.71021 
-4.33819 -1.55875 0.0776422 -1.52307 0.216558 2.65794 
-4.21632 -2.01742 0.120666 -1.48067 0.359521 2.6959 
-3.8582 -1.97574 0.0922535 -1.54129 0.140016 2.73242 
-3.90078 -2.02658 0.10026 -1.55375 0.112554 2.82091 
-3.86646 -2.31205 0.0908237 -1.52658 0.135113 2.67752 
-3.93231 -2.02588 0.170793 -1.50643 0.191431 2.62828 
-3.93848 -2.13535 0.0959399 -1.52835 0.011459 2.59679 
-3.78893 -2.09173 0.0892621 -1.50419 0.155831 2.72495 
-3.47963 -2.09921 0.0371303 -1.51166 0.145064 2.7603 
-3.46849 -2.44005 0.0607161 -1.5114 0.226662 2.73889 
-3.41998 -2.41905 0.0454065 -1.51196 0.188212 2.80904 
-3.27034 -2.49657 0.00310217 -1.51809 0.223959 2.66156 
-3.33079 -2.65875 0.0152793 -1.52463 0.113944 2.6551 
-3.29823 -2.65771 0.0660146 -1.52659 0.0246373 2.66845 
-3.10178 -2.51392 0.0924826 -1.51921 0.081083 2.71309 
-3.3013 -2.69151 0.0478041 -1.53358 0.138881 2.65918 
-3.18783 -2.46457 0.119142 -1.50957 0.244982 2.63829 
-3.37242 -2.28957 0.148918 -1.50357 0.291993 2.76645 
-3.33963 -2.21833 0.153631 -1.51937 0.140561 2.59753 
-3.32169 -2.14939 0.12376 -1.52609 0.10995 2.64314 
-2.98 -2.13828 0.116528 -1.54041 0.0783977 2.68195 
-3.21121 -1.89027 0.11627 -1.5115 0.0855045 2.6749 
-3.15205 -1.66753 0.0899625 -1.50854 0.11983 2.61827 
-3.18794 -1.63719 0.0742085 -1.56039 0.302991 2.60103 
-3.43351 -1.53643 0.055954 -1.54198 0.347559 2.75962 
-3.38967 -1.19701 0.0510239 -1.52756 0.283565 2.76409 
-3.3609 -1.1563 0.0868159 -1.51498 0.209808 2.80749 
-3.26991 -1.24764 0.0909275 -1.51404 0.196774 2.55909 
-3.07446 -1.18833 0.173852 -1.53586 0.256645 2.63799 
-3.28011 -1.22608 0.0994827 -1.538 0.188497 2.63252 
-3.32108 -1.07742 0.119878 -1.52579 0.163265 2.61994 
-3.19764 -0.952671 0.143554 -1.47834 0.216985 2.73624 
-2.9456 -1.07679 0.198393 -1.50204 0.0880405 2.75068 
-2.84986 -1.03374 0.162725 -1.53584 0.0530232 2.77419 
-2.79983 -0.976294 0.149952 -1.48985 0.0697679 2.72256 
-2.60642 -0.992983 0.144331 -1.50997 0.055339 2.58812 
-2.32071 -0.929818 0.171725 -1.49973 0.0441745 2.67909 
-2.33014 -0.930497 0.197077 -1.51404 0.0295639 2.71947 
-2.51349 -1.05834 0.174843 -1.53809 0.027457 2.58828 
-2.5428 -1.21321 0.186066 -1.50182 0.285631 2.74297 
-2.3824 -1.18892 0.140337 -1.49022 0.354895 2.6943 
-2.45779 -1.16887 0.163432 -1.48809 0.152896 2.67925 
-2.30161 -1.12321 0.092128 -1.51088 0.238935 2.59198 
-2.36691 -1.12686 0.0549511 -1.50514 0.238381 2.70794 
-2.50557 -1.24213 0.0411825 -1.48693 0.274641 2.70797 
-2.55847 -1.30029 0.089076 -1.53999 0.121914 2.75603 
-2.8652 -1.39841 0.126497 -1.51118 0.0372593 2.50538 
-2.8507 -1.33072 0.0787506 -1.52881 0.0311526 2.525 
-2.6482 -1.32781 0.164076 -1.53651 0.0329827 2.60138 
-2.74009 -1.62638 0.103543 -1.50064 0.120045 2.61603 
-2.88495 -1.66139 0.0985128 -1.5061 0.0479339 2.72706 
-3.04592 -1.69285 0.129344 -1.49389 0.111796 2.73804 
-2.98028 -1.59417 0.123791 -1.51081 0.103397 2.75512 
-2.96515 -1.84688 0.141927 -1.50136 0.155699 2.65483 
-3.1304 -1.67341 0.145204 -1.51642 0.231379 2.66484 
-3.25524 -1.75205 0.0972626 -1.52692 0.023009 2.62258 
-3.21374 -1.92855 0.0349348 -1.51445 0.139209 2.70398 
-3.41281 -1.97012 0.0653379 -1.52508 0.038884 2.66919 
-3.43974 -1.86421 0.0647069 -1.53113 0.0642292 2.68634 
-3.43955 -2.05868 0.0503942 -1.53007 0.109176 2.68824 
-3.59398 -2.07981 0.0160637 -1.53918 0.0505911 2.65811 
-3.54925 -2.04991 0.113686 -1.51817 0.0939266 2.62399 
-3.49964 -1.92232 0.0962721 -1.54074 0.186667 2.59247 
-3.52888 -1.69769 0.0712875 -1.52756 0.0798097 2.59527 
-3.77882 -1.49894 0.0572483 -1.51569 0.176455 2.68557 
-3.4345 -1.51716 0.020789 -1.53293 0.238098 2.74892 
-3.55886 -1.33198 0.011729 -1.50079 0.230347 2.6914 
-3.59481 -1.46888 -0.0150797 -1.5325 0.136656 2.71168 
-3.59493 -1.49096 0.0411552 -1.52264 0.254741 2.74758 
-3.43106 -1.60944 0.0605751 -1.5187 0.0307918 2.70069 
-3.13102 -1.46939 0.101947 -1.53736 0.0274362 2.72404 
-3.25334 -1.45637 0.0795714 -1.51969 0.0417717 2.76359 
-3.33529 -1.47072 0.114166 -1.52816 0.0990251 2.73083 
-3.27818 -1.55193 0.118004 -1.53024 0.226132 2.64837 
-3.48708 -1.66776 0.171634 -1.50971 0.110096 2.70799 
-3.38944 -1.80109 0.145278 -1.51221 0.403339 2.70892 
-3.23974 -1.48446 0.0277931 -1.54506 0.169168 2.64083 
-3.35642 -1.58023 0.0539724 -1.52951 0.127096 2.74044 
-3.29284 -1.53454 0.0749343 -1.52806 0.187008 2.68604 
-3.1903 -1.41128 0.0633465 -1.50715 0.125081 2.59844 
-3.25978 -1.35476 0.05172 -1.51356 0.0981889 2.63054 
-3.21215 -1.65315 0.0616575 -1.52189 0.170709 2.62994 
-3.34189 -1.93011 0.0505625 -1.53198 0.0982975 2.58404 
-3.45943 -2.03632 0.0381751 -1.52287 0.0716728 2.66661 
-2.99569 -2.00537 0.0168311 -1.5302 0.0866489 2.71564 
-2.79671 -2.0503 0.0283954 -1.53313 0.0577451 2.65711 
-3.06495 -1.84142 0.0696455 -1.52186 0.218885 2.62652 
-3.2212 -1.68926 -0.00360311 -1.53555 0.345782 2.663 
-3.20017 -1.82775 0.0438966 -1.52929 0.402248 2.62521 
-3.11864 -2.05606 0.0608787 -1.5009 0.285576 2.59357 
-3.12019 -2.22636 0.100864 -1.49985 0.221118 2.63981 
-3.02475 -2.34297 0.111705 -1.51854 0.164122 2.72473 
-3.09563 -2.42637 0.0816064 -1.52006 0.0491452 2.66434 
-3.12749 -2.51663 0.0630767 -1.53177 0.0655376 2.63638 
-3.27739 -2.22946 0.0654578 -1.5388 0.0706115 2.71654 
-3.29426 -2.32889 0.0808824 -1.5332 0.152232 2.57831 
-3.18864 -2.51128 0.0802366 -1.51286 0.222447 2.68152 
-2.9304 -2.56678 0.0664092 -1.50734 0.109021 2.60045 
-2.97201 -2.75418 0.103857 -1.53253 0.170564 2.64887 
-2.96681 -2.64462 0.0713239 -1.52722 0.212813 2.63404 
-2.99981 -2.65504 0.0551924 -1.5334 0.0538252 2.70244 
-2.87769 -2.45808 0.0447747 -1.52801 0.0413958 2.67023 
-2.75733 -2.31414 0.0901886 -1.52178 0.0986422 2.61087 
-2.6384 -2.18323 0.128288 -1.51457 0.0822612 2.59347 
-2.55992 -1.87589 0.0884261 -1.5298 0.0421162 2.62812 
-2.54887 -1.96464 0.0630002 -1.50943 0.141667 2.73119 
-2.6238 -1.69366 0.0618478 -1.53453 0.11985 2.6019 
-2.68661 -1.79747 0.00954319 -1.52696 0.268378 2.72202 
-2.94434 -1.79637 0.00496808 -1.53961 0.195424 2.71205 
-2.89319 -1.83364 0.0688627 -1.52163 0.254306 2.76734 
-2.96846 -1.61938 0.0994377 -1.47596 0.39092 2.6774 
-2.88823 -1.57219 0.0780521 -1.48398 0.183373 2.60774 
-2.7887 -1.59905 0.108086 -1.51984 0.170384 2.62411 
-2.84842 -1.2376 0.0986204 -1.49927 0.124119 2.72273 
-2.85774 -1.18081 0.0428471 -1.52444 0.0434368 2.69943 
-2.89961 -1.26391 0.0999229 -1.48892 0.305096 2.7603 
-3.14591 -1.23288 0.0870415 -1.5322 0.190403 2.68887 
-2.96549 -1.1287 0.0773298 -1.51552 0.269089 2.56585 
-2.90043 -1.04727 0.0887079 -1.50625 0.246721 2.6151 
-2.75531 -1.21211 0.0644044 -1.51846 0.209113 2.56289 
-2.77996 -1.3094 0.0174505 -1.51617 0.0818398 2.79947 
-3.01784 -1.3464 0.076054 -1.48242 0.375588 2.78883 
-3.09083 -1.49417 0.0376303 -1.46481 0.507679 2.72286 
-3.09931 -1.41774 -0.0264397 -1.54162 0.26335 2.73883 
-3.20897 -1.2943 -0.0126219 -1.47084 0.432408 2.64032 
-3.28372 -1.75807 0.0489612 -1.53225 0.27008 2.67419 
-3.53256 -1.55562 0.0474311 -1.49519 0.206074 2.65083 
-3.53203 -1.35756 0.0674712 -1.49423 0.0114869 2.81019 
-3.56174 -1.27391 0.0931979 -1.50689 0.329284 2.65553 
-3.69294 -1.63387 0.121298 -1.54255 0.154756 2.67428 
-3.91747 -1.62432 0.131672 -1.52114 0.073051 2.76182 
-3.75866 -1.49392 0.194794 -1.51021 0.188625 2.79941 
-3.67502 -1.50483 0.213771 -1.49393 0.332677 2.70805 
-3.82515 -1.18487 0.208522 -1.51301 0.0896402 2.5906 
-3.85312 -1.33152 0.220854 -1.50157 0.153602 2.70694 
-3.91973 -1.22959 0.174226 -1.49702 0.223323 2.68013 
-3.95555 -1.42772 0.116176 -1.53033 0.253065 2.72291 
-3.93029 -1.36944 0.0972006 -1.53627 0.221283 2.67493 
-3.9793 -1.44973 0.0851443 -1.50827 0.217782 2.60493 
-3.95702 -1.37726 0.123801 -1.50147 0.126774 2.64163 
-4.14193 -1.54553 0.162213 -1.53721 0.189552 2.6302 
-3.85675 -1.65371 0.165207 -1.53684 0.130813 2.65487 
-3.67326 -1.61758 0.155829 -1.50951 0.213473 2.62731 
-3.77587 -1.56266 0.140436 -1.52651 0.148877 2.74523 
-3.88457 -1.40933 0.0453454 -1.54347 0.0999537 2.72042 
-4.04935 -1.49071 -0.00355796 -1.53212 0.155446 2.65281 
-4.31405 -1.64453 0.0144299 -1.53081 0.294692 2.63962 
-4.42916 -1.76133 -0.0364072 -1.52487 0.203277 2.62306 
-4.71066 -1.61259 -0.042439 -1.52743 0.149037 2.69761 
-4.54588 -1.55097 -0.0145577 -1.5464 0.329792 2.63023 
-4.34671 -1.49534 0.0588819 -1.51037 0.184578 2.65551 
-4.28605 -1.51418 0.0906435 -1.53704 0.177164 2.59451 
-4.20395 -1.57487 0.09108 -1.49627 0.220017 2.71992 
-4.1277 -1.65182 0.0671331 -1.54531 0.253968 2.73987 
-4.07257 -1.57844 0.0682093 -1.51619 0.283932 2.65728 
-3.92329 -1.46442 0.0369143 -1.521 0.0947706 2.65859 
-3.8878 -1.70382 0.109329 -1.51961 0.148799 2.60381 
-3.95369 -1.72865 0.158424 -1.52995 0.128518 2.60098 
-3.9095 -1.62493 0.0709981 -1.53121 0.0774463 2.65569 
-3.93133 -1.54957 0.0672435 -1.53116 0.108646 2.60348 
-3.86498 -1.40989 0.0564323 -1.52191 0.0711922 2.63464 
-3.87287 -1.59897 0.151112 -1.50316 0.103072 2.68756 
-3.92863 -1.66091 0.0961072 -1.5364 0.0638077 2.70345 
-4.03812 -1.6741 0.0793684 -1.5361 0.192576 2.71803 
-4.22392 -1.87382 0.0586801 -1.5339 0.119039 2.63023 
-4.19396 -1.9755 0.107379 -1.5235 0.127765 2.70822 
-4.0922 -1.88839 0.107748 -1.52027 0.0555823 2.76415 
-4.12403 -1.61645 0.0706607 -1.5326 0.109133 2.61009 
-4.07129 -1.78135 0.0585766 -1.53611 0.117143 2.66325 
-4.2525 -1.75013 0.0956066 -1.50821 0.144179 2.67769 
-4.15035 -1.63525 0.101953 -1.51553 0.0553269 2.80171 
-4.17231 -1.75785 0.0952961 -1.5051 0.0111773 2.74773 
-4.08501 -1.7221 0.0925033 -1.51359 0.0794806 2.61098 
-4.10694 -1.57521 0.0429919 -1.50888 0.109073 2.65516 
-4.12365 -1.64366 0.0607956 -1.50888 0.150198 2.71658 
-4.0405 -1.36124 0.0819937 -1.52411 0.0638085 2.71977 
-4.02452 -1.51754 0.0848659 -1.5021 0.100981 2.72007 
-4.24615 -1.21993 0.121042 -1.515 0.125441 2.58657 
-4.20018 -1.40832 0.130941 -1.51134 0.0989653 2.67595 
-4.20558 -1.56472 0.131691 -1.4865 0.0785213 2.6847 
-4.34366 -1.48796 0.107658 -1.48751 0.168457 2.71182 
-4.25425 -1.36224 0.088464 -1.53286 0.132541 2.60463 
-4.26419 -1.20846 0.0626509 -1.54489 0.0400267 2.5576 
-4.10545 -1.29384 0.0770564 -1.54919 0.0507709 2.6892 
-4.18812 -1.42909 0.0407363 -1.53324 0.0985158 2.62156 
-4.24729 -1.52309 0.0557591 -1.55377 0.142847 2.67822 
-4.41501 -1.36284 0.0789522 -1.54018 0.0320559 2.71274 
-4.44872 -1.23444 0.0799991 -1.51879 0.208158 2.64373 
-4.43845 -1.44309 0.0605543 -1.5133 0.257547 2.65424 
-4.45287 -1.30478 0.0987477 -1.54232 0.263941 2.64835 
-4.42386 -1.16645 0.0521316 -1.52065 0.253214 2.64568 
-4.35737 -1.30201 0.0965966 -1.50041 0.170385 2.53745 
-4.43501 -1.18811 0.0701931 -1.52054 0.201648 2.6826 
-4.46639 -1.32108 0.125087 -1.50528 0.298813 2.6689 
-4.57384 -1.40841 0.135705 -1.48834 0.212012 2.7026 
-4.53825 -1.29525 0.0914271 -1.53045 0.25292 2.68553 
-4.65321 -1.52939 0.168362 -1.49157 0.171022 2.73395 
-4.77389 -1.28437 0.206717 -1.50456 0.227605 2.65744 
-4.6614 -1.10364 0.174348 -1.49513 0.277598 2.68275 
-4.46242 -1.24648 0.152248 -1.50603 0.186999 2.62824 
-4.51954 -1.14707 0.173998 -1.49871 0.115776 2.60406 
-4.50189 -1.01756 0.156557 -1.48206 0.126554 2.70671 
-4.48051 -1.14856 0.117245 -1.49283 0.0982656 2.73423 
-4.47128 -1.18038 0.100557 -1.52324 0.240571 2.6766 
-4.2694 -1.10468 0.150717 -1.5367 0.181608 2.72074 
-4.5144 -0.977468 0.135131 -1.52869 0.362706 2.68224 
-4.45134 -1.03686 0.110349 -1.50939 0.209255 2.62633 
-4.26428 -1.09858 0.0962958 -1.5151 0.352649 2.66761 
-4.14801 -1.11134 0.149197 -1.51749 0.289817 2.64867 
-4.03234 -1.38027 0.113667 -1.50942 0.112765 2.59415 
-3.99959 -1.37893 0.121663 -1.50372 0.199932 2.66392 
-4.13969 -1.13381 0.091716 -1.54028 0.166674 2.6479 
-3.94261 -1.10542 0.0404084 -1.52962 0.0773866 2.64903 
-4.13044 -1.13783 0.0518429 -1.51841 0.169522 2.68234 
-4.07765 -1.37353 0.00411075 -1.52425 0.370309 2.57383 
-4.26909 -1.56128 0.125729 -1.50386 0.259876 2.59799 
-4.06869 -1.74743 0.100502 -1.52327 0.200371 2.51267 
-4.05317 -1.54309 0.178837 -1.51691 0.221195 2.64692 
-4.15484 -1.63426 0.194055 -1.51582 0.306875 2.72164 
-4.14663 -1.70398 0.159623 -1.50411 0.261811 2.60495 
-4.15337 -1.94525 0.100559 -1.49654 0.141251 2.70014 
-4.1875 -2.02462 0.107769 -1.52147 0.200384 2.72839 
-4.07452 -1.91007 0.0969138 -1.52674 0.22796 2.73072 
-4.18599 -1.69299 0.0726065 -1.51915 0.0752486 2.67187 
-4.11851 -1.69574 0.0439982 -1.52188 0.0340656 2.57579 
-3.96635 -1.67894 0.00186622 -1.51622 0.167902 2.72665 
-3.97489 -1.62065 0.0212538 -1.54258 0.0495283 2.65124 
-4.05746 -1.71192 0.0524891 -1.5289 0.0380219 2.64715 
-4.06276 -1.82317 0.0668612 -1.53803 0.0409012 2.7137 
-4.19063 -1.71501 0.0495912 -1.51867 0.0636106 2.66615 
-3.98102 -1.49939 0.0672446 -1.50457 0.178124 2.57683 
-3.85181 -1.26188 0.0988796 -1.53009 0.178976 2.75919 
-3.91843 -1.29091 0.112436 -1.51277 0.114599 2.71008 
-3.85588 -1.43803 0.0101487 -1.51475 0.232687 2.702 
-3.59662 -1.39524 0.0329678 -1.55212 0.0602816 2.72062 
-3.47793 -1.23495 0.0752434 -1.5242 0.294798 2.70138 
-3.54728 -1.245 0.115833 -1.51399 0.279138 2.64888 
-3.53136 -1.50417 0.12921 -1.54235 0.209858 2.5909 
-3.6334 -1.56609 0.107835 -1.51444 0.144457 2.66242 
-3.25503 -1.69086 0.0941626 -1.5191 0.116023 2.69551 
-3.03561 -1.68856 0.0658792 -1.52309 0.211993 2.57673 
-3.06114 -1.90518 0.0453047 -1.53032 0.332374 2.68034 
-3.1093 -1.76752 0.0830236 -1.49098 0.129738 2.6737 
-3.05242 -1.73644 0.059886 -1.51548 0.411324 2.64324 
-3.17374 -1.73241 0.0988246 -1.52876 0.332101 2.64405 
-3.25656 -1.69942 0.093425 -1.50202 0.253635 2.76254 
-3.21892 -1.79375 0.152531 -1.52108 0.240214 2.65178 
-3.25375 -1.48109 0.147075 -1.51844 0.196182 2.68252 
-3.09609 -1.37432 0.115571 -1.52963 0.287508 2.59766 
-2.93951 -1.45018 0.0707253 -1.52151 0.0384208 2.57721 
-2.83943 -1.21791 0.0980268 -1.52275 0.0302025 2.68797 
-2.86362 -1.36419 0.0803457 -1.5234 0.0408227 2.71299 
-3.02255 -1.60963 0.0614722 -1.51674 0.10414 2.6813 
-3.02095 -1.58704 0.0518515 -1.52705 0.0271644 2.69244 
-2.9528 -1.69291 0.0430104 -1.52609 0.220252 2.6941 
-2.74915 -1.67233 0.0711787 -1.51479 0.102615 2.62691 
-2.67321 -1.67693 0.137457 -1.50284 0.123667 2.70411 
-2.43649 -1.91727 0.108404 -1.52727 0.231023 2.66267 
-2.58249 -1.97108 0.135455 -1.50765 0.235728 2.70713 
-2.6332 -2.00841 0.187514 -1.53569 0.133933 2.68789 
-2.59139 -1.90095 0.137644 -1.50506 0.259606 2.71826 
-2.58596 -1.76224 0.10942 -1.51904 0.240669 2.62534 
-2.43675 -1.81707 0.0822934 -1.52663 0.145188 2.74119 
-2.45263 -1.97748 0.0908069 -1.53803 0.148479 2.68611 
-2.38377 -1.89341 0.0751428 -1.54039 0.148452 2.59007 
-2.32508 -1.65415 0.0890168 -1.49572 0.302786 2.65697 
-2.42713 -1.47581 0.104197 -1.49861 0.182984 2.76721 
-2.56234 -1.61771 0.115958 -1.49999 0.303611 2.71085 
-2.69661 -1.68815 0.0577364 -1.53339 0.114974 2.70117 
-2.677 -1.8306 0.0743746 -1.52678 0.137513 2.71452 
-2.39678 -1.73196 0.058096 -1.53471 0.154899 2.69129 
-2.32001 -1.65834 0.0937298 -1.49758 0.270767 2.72388 
-2.41051 -1.7439 0.160414 -1.50757 0.159974 2.65687 
-2.48171 -1.86016 0.134543 -1.50058 0.0733041 2.73794 
-2.29918 -1.67658 0.125422 -1.52042 0.115641 2.78609 
-2.24944 -1.51894 0.135158 -1.52051 0.0798479 2.70696 
-2.38739 -1.53823 0.11769 -1.54997 0.0711185 2.85419 
-2.23176 -1.61504 0.163533 -1.53272 0.150238 2.62034 
-2.38737 -1.56022 0.166224 -1.50104 0.201483 2.71771 
-2.51272 -1.4701 0.20606 -1.51377 0.19541 2.73345 
-2.44929 -1.2112 0.178584 -1.51689 0.158354 2.73204 
-2.62659 -1.02695 0.150625 -1.53603 0.0574142 2.67779 
-2.35503 -1.28722 0.164322 -1.51638 0.062404 2.72622 
-2.37125 -1.13583 0.123755 -1.52027 0.0702218 2.55362 
-2.43933 -1.20157 0.0842704 -1.53123 0.128492 2.61758 
-2.77083 -1.22302 0.0728985 -1.53474 0.124862 2.82532 
-2.81929 -1.01767 0.070453 -1.51952 0.0243479 2.70185 
-2.80772 -1.02797 0.0902393 -1.50299 0.0906615 2.69621 
-2.76236 -1.12593 0.132272 -1.52843 0.157267 2.68078 
-2.83716 -1.14542 0.121492 -1.53085 0.0461308 2.80517 
-2.80986 -1.30266 0.126543 -1.52351 0.332069 2.73585 
-2.99707 -1.1744 0.0995397 -1.52057 0.364391 2.68624 
-3.152 -1.27595 0.112084 -1.5224 0.220831 2.55445 
-3.01089 -1.20958 0.154342 -1.51665 0.150451 2.53201 
-2.8902 -1.06854 0.108445 -1.5103 0.0689108 2.58448 
-2.79676 -1.23028 0.0600001 -1.52985 0.038706 2.6008 
-2.69529 -1.0397 0.0560933 -1.53299 0.150577 2.67802 
-2.637 -1.16273 0.176231 -1.51915 0.158929 2.60668 
-2.58474 -1.19256 0.172235 -1.51383 0.14865 2.60086 
-2.61738 -1.47588 0.130701 -1.52692 0.135469 2.69735 
-2.62996 -1.58489 0.078799 -1.53242 0.0963405 2.57279 
-2.51999 -1.51641 0.0980719 -1.53561 0.0695431 2.60547 
-2.82318 -1.53489 0.127605 -1.50161 0.0829693 2.72173 
-3.04463 -1.31045 0.0781228 -1.53804 0.0530191 2.60681 
-3.3324 -1.29707 0.0429598 -1.513 0.216667 2.6082 
-3.41861 -1.10841 0.0526063 -1.5586 0.187474 2.75696 
-3.49318 -1.13423 0.0702238 -1.53728 0.263302 2.7085 
-3.57396 -1.109 0.0372958 -1.52688 0.290764 2.65508 
-3.48126 -1.23147 0.1158 -1.5477 0.262953 2.56275 
-3.45227 -1.37434 0.149238 -1.53241 0.421085 2.68236 
-3.63175 -1.27282 0.174321 -1.50429 0.414913 2.69598 
-3.77121 -1.30882 0.110512 -1.48698 0.397712 2.66023 
-3.62346 -1.41614 0.161326 -1.54469 0.131158 2.72574 
-3.64722 -1.32903 0.173535 -1.52348 0.247789 2.7868 
-3.80662 -1.20313 0.115228 -1.52902 0.262282 2.71149 
-3.88462 -1.16101 0.11057 -1.56053 0.0282069 2.70082 
-3.76374 -0.987675 0.0859164 -1.53738 0.175573 2.58978 
-3.78254 -1.30122 0.0684999 -1.51668 0.279531 2.58465 
-3.80935 -1.26855 0.0313864 -1.53829 0.195192 2.60303 
-4.02871 -1.25193 0.026307 -1.49997 0.134792 2.66275 
-4.09508 -1.27014 0.0515877 -1.54828 0.200827 2.61358 
-3.94104 -1.23575 0.045249 -1.52004 0.149771 2.73722 
-3.86571 -1.07947 0.0362353 -1.53291 0.0100864 2.73195 
-3.72002 -1.55443 0.0657634 -1.53911 0.0865911 2.63366 
-3.77406 -1.69614 0.107362 -1.51147 0.170726 2.64047 
-3.68016 -1.57483 0.097036 -1.51344 0.14057 2.67753 
-3.77257 -1.98038 0.114885 -1.51441 0.11761 2.70061 
-3.96419 -1.73177 0.129792 -1.52966 0.121472 2.62811 
-4.30063 -1.63648 0.0759918 -1.51623 0.281954 2.6523 
-4.30188 -1.57525 0.0814732 -1.53037 0.249201 2.71425 
-4.10249 -1.51305 0.0464025 -1.52898 0.214097 2.63926 
-4.1475 -1.65262 0.0914198 -1.51461 0.0967915 2.71459 
-4.39669 -1.44256 0.0996636 -1.5203 0.180728 2.69951 
-4.41362 -1.48045 0.0542931 -1.5391 0.111565 2.70389 
-4.57635 -1.56546 0.0179551 -1.50798 0.172367 2.61728 
-4.62389 -1.60601 0.038913 -1.51622 0.226937 2.67407 
-4.70558 -1.50546 0.0357667 -1.50683 0.152172 2.64852 
-4.42672 -1.54945 0.0858024 -1.52576 0.112985 2.65287 
-4.43252 -1.63923 0.0402713 -1.52751 0.0260322 2.71566 
-4.56085 -1.61702 0.0556323 -1.55727 0.192038 2.60643 
-4.55593 -1.76718 0.0512667 -1.54933 0.0555538 2.65767 
-4.81514 -1.64884 0.0592055 -1.51428 0.0645 2.68226 
-4.94796 -1.36825 0.0802553 -1.50484 0.124946 2.65885 
-5.01053 -1.41174 0.106709 -1.52231 0.22885 2.66088 
-4.99312 -1.47777 0.120626 -1.49885 0.14965 2.61603 
-4.91456 -1.61011 0.140359 -1.50605 0.0420283 2.53554 
-4.92098 -1.79162 0.114508 -1.51731 0.199527 2.73072 
-4.98827 -1.84087 0.0497089 -1.5373 0.0792216 2.70181 
-4.9109 -1.84511 0.048914 -1.50013 0.0858404 2.76502 
-4.99269 -1.67746 0.0243725 -1.53172 0.122002 2.65675 
-4.99255 -1.69517 0.0425992 -1.56134 0.0937938 2.69943 
-4.66777 -1.88956 0.0398472 -1.53659 0.0545058 2.67777 
-4.47226 -1.83396 0.116443 -1.48992 0.283953 2.67975 
-4.41808 -1.84965 0.0775656 -1.54232 0.0546971 2.76149 
-4.47323 -1.61379 0.0191612 -1.54142 0.100064 2.73502 
-4.48993 -1.67859 0.0578325 -1.51954 0.078687 2.71695 
-4.44042 -1.79585 0.0887974 -1.51561 0.0399741 2.712 
-4.56599 -1.66775 0.0087727 -1.55505 0.109615 2.72477 
-4.55817 -1.6279 0.0806904 -1.51807 0.197211 2.73804 
-4.38042 -1.70432 0.109034 -1.51884 0.0460967 2.76482 
-4.35633 -1.66315 0.0879691 -1.50152 0.106839 2.70104 
-4.33191 -1.51282 0.0588412 -1.51593 0.0941955 2.63993 
-4.228 -1.59521 0.0809603 -1.51872 0.0675573 2.69134 
-4.66546 -1.40357 0.113607 -1.49427 0.170198 2.67488 
-4.73459 -1.3679 0.122133 -1.51201 0.0538476 2.68181 
-4.81739 -1.26083 0.0884921 -1.53703 0.173614 2.63317 
-4.79361 -1.21867 0.0739968 -1.5227 0.314954 2.61103 
-4.8167 -1.40602 0.0616879 -1.51612 0.191947 2.7577 
-4.99846 -1.2794 0.0630496 -1.54044 0.0613285 2.50391 
-5.12693 -1.19538 0.144907 -1.52669 0.0660541 2.59144 
-5.5981 -1.30243 0.0999485 -1.53267 0.0744436 2.6375 
-5.61802 -1.23224 0.0561782 -1.51967 0.110192 2.72952 
-5.47869 -1.49949 0.0924674 -1.51341 0.280949 2.74503 
-5.50173 -1.47708 0.0456211 -1.51654 0.0663918 2.71209 
-5.62727 -1.33411 0.0530299 -1.52454 0.0490636 2.70691 
-5.69981 -1.21381 0.0807128 -1.52651 0.0617131 2.80056 
-5.6653 -1.14599 0.0876605 -1.5202 0.0614942 2.64434 
-5.72039 -1.21363 0.066884 -1.52181 0.0701034 2.64188 
-5.64021 -1.29747 0.0926098 -1.50204 0.226509 2.69648 
-5.74318 -1.07148 0.0846621 -1.538 0.21913 2.72088 
-5.56762 -1.14344 0.0603699 -1.52044 0.183328 2.70224 
-5.54508 -1.12946 0.0525936 -1.53465 0.0802564 2.77329 
-5.62487 -1.02954 0.0487518 -1.53399 0.151622 2.64982 
-5.68567 -1.12683 0.127709 -1.51177 0.0598015 2.72584 
-5.75705 -1.21593 0.0985301 -1.51343 0.0785588 2.6611 
-5.92692 -1.29147 0.107653 -1.4822 0.0775922 2.69638 
-5.98114 -1.39734 0.138001 -1.50532 0.133717 2.63513 
-5.96547 -1.37365 0.0818208 -1.53243 0.357363 2.70444 
-5.87143 -1.32054 0.0864743 -1.48402 0.254472 2.69228 
-5.62711 -1.33028 0.016415 -1.53576 0.0419563 2.8004 
-5.96539 -1.29091 0.120687 -1.51572 0.0273898 2.70747 
-5.9452 -1.42035 0.104185 -1.50566 0.0100826 2.69188 
-5.79049 -1.37709 0.180621 -1.52689 0.181647 2.78402 
-5.66409 -1.39674 0.157271 -1.52249 0.022412 2.783 
-5.97595 -1.35447 0.179447 -1.51602 0.0995306 2.72412 
-5.85123 -1.30251 0.144049 -1.51022 0.464299 2.68032 
-5.87488 -1.41398 0.169841 -1.50511 0.327664 2.78329 
-5.94653 -1.45547 0.136204 -1.49023 0.360063 2.71189 
-5.85266 -1.60395 0.170864 -1.50103 0.224019 2.66757 
-5.98732 -1.58405 0.129371 -1.48382 0.231755 2.6493 
-5.88285 -1.50663 0.108075 -1.51921 0.187863 2.61061 
-5.90799 -1.55925 0.06116 -1.52371 0.137534 2.6815 
-5.92919 -1.39352 0.0562856 -1.53506 0.11901 2.63612 
-5.89408 -1.43604 0.132569 -1.512 0.113892 2.73148 
-5.95557 -1.27764 0.105233 -1.50604 0.106476 2.71012 
-5.82494 -1.34173 0.106029 -1.52359 0.116848 2.59117 
-5.69959 -1.15786 0.134334 -1.50963 0.144203 2.68095 
-5.51681 -1.24216 0.159282 -1.51437 0.19196 2.71243 
-5.68393 -1.41279 0.139792 -1.51215 0.233276 2.74488 
-5.7431 -1.33303 0.0880899 -1.52146 0.0771481 2.70263 
-5.72046 -1.16183 0.120085 -1.52597 0.182023 2.69232 
-5.66405 -1.3407 0.136517 -1.5066 0.21903 2.67815 
-5.48049 -1.23707 0.1102 -1.52764 0.127436 2.79599 
-5.35048 -1.2868 0.0611827 -1.52238 0.127179 2.64958 
-5.53657 -1.18135 0.0491642 -1.51776 0.15272 2.64568 
-5.44707 -1.07328 -0.0052175 -1.5133 0.211342 2.73215 
-5.39793 -1.12143 -0.00529627 -1.55042 0.156778 2.67641 
-5.29484 -1.13106 -0.00242104 -1.54683 0.181311 2.52481 
-5.34627 -1.01023 0.0257257 -1.53122 0.234122 2.51713 
-5.10685 -1.10393 0.0411286 -1.52101 0.190366 2.77605 
-5.13901 -1.13684 0.0398136 -1.52482 0.031092 2.66697 
-4.87517 -1.1839 0.0653133 -1.5434 0.0443789 2.60354 
-5.12137 -1.27721 0.0775837 -1.54872 0.070239 2.63013 
-5.10192 -1.39839 0.0421375 -1.52453 0.0483908 2.75899 
-5.14915 -1.35627 -0.0102319 -1.53827 0.250699 2.68786 
-5.03733 -1.34281 0.129422 -1.5139 0.176441 2.72856 
-5.19877 -1.52853 0.10844 -1.52242 0.128777 2.68058 
-5.18791 -1.8302 0.0981958 -1.52219 0.116299 2.62446 
-5.48365 -1.64837 0.0943873 -1.51448 0.0764868 2.61723 
-5.77926 -1.64902 0.0884761 -1.52186 0.100832 2.56731 
-5.54881 -2.05222 0.0640148 -1.56089 0.132404 2.59209 
-5.5228 -2.00601 0.0774126 -1.53463 0.276586 2.643 
-5.55857 -2.08336 0.058917 -1.54024 0.222657 2.81179 
-5.57077 -2.07195 0.0338427 -1.51277 0.352858 2.74501 
-5.65822 -2.03171 0.0356983 -1.50365 0.242565 2.77172 
-5.72847 -2.06628 0.0792288 -1.52892 0.0736274 2.55191 
-5.8886 -2.09269 0.074822 -1.51811 0.0577507 2.59128 
-5.6855 -2.06932 0.0254695 -1.53095 0.0837854 2.6883 
-5.83579 -1.83628 0.0225699 -1.53855 0.139788 2.67959 
-5.63715 -1.81572 0.0590983 -1.52549 0.0874288 2.78183 
-5.75124 -2.04443 0.0038789 -1.5553 0.0344091 2.7344 
-5.58762 -2.06391 0.00394539 -1.5606 0.0314065 2.59915 
-5.4415 -1.93893 0.0165917 -1.54791 0.0953856 2.63187 
-5.46911 -1.96312 0.0180336 -1.53432 0.100513 2.7233 
-5.61044 -1.92202 0.0593112 -1.53525 0.082476 2.59639 
-5.70104 -1.89298 0.0653103 -1.52354 0.154111 2.59185 
-5.60726 -1.97515 0.0463425 -1.52497 0.239734 2.70698 
-5.65704 -1.90472 0.0540264 -1.5234 0.0852325 2.77785 
-5.67985 -1.8682 0.038772 -1.57867 0.0537479 2.69231 
-5.90872 -1.81641 0.0388915 -1.54474 0.213349 2.67066 
-5.83209 -2.00036 0.0423836 -1.52199 0.0594249 2.57926 
-5.52161 -2.11475 0.0672133 -1.55765 0.0704574 2.63828 
-5.4737 -2.07044 0.0595425 -1.53567 0.066751 2.64032 
-5.63431 -2.12891 0.119064 -1.52657 0.165042 2.56578 
-5.48263 -2.31447 0.109673 -1.5304 0.127681 2.58627 
-5.37157 -2.2541 0.0922674 -1.49559 0.111722 2.63342 
-5.31254 -2.04479 0.0774913 -1.50655 0.0461185 2.73983 
-5.41547 -1.8091 0.0436169 -1.51544 0.0175838 2.76421 
-5.38832 -1.55772 0.0293538 -1.53254 0.0181727 2.61917 
-5.58751 -1.42663 0.0326981 -1.55314 0.0806406 2.75823 
-5.78453 -1.30888 0.0475665 -1.52943 0.152037 2.69211 
-5.81978 -1.37501 0.0737894 -1.52123 0.21582 2.70213 
-5.79217 -1.41807 0.0571148 -1.52505 0.122455 2.5755 
-5.75286 -1.49285 0.0741834 -1.51057 0.0909715 2.61915 
-5.50763 -1.48604 0.103195 -1.51306 0.108273 2.64387 
-5.44109 -1.63684 0.0412781 -1.54067 0.230986 2.75129 
-5.36072 -1.38715 0.0018744 -1.5467 0.14301 2.61496 
-5.2573 -1.53935 -0.0335232 -1.53653 0.114634 2.68568 
-5.34435 -1.45067 -0.0527522 -1.50937 0.254651 2.66234 
-5.43043 -1.38013 0.0787404 -1.55412 0.353585 2.71966 
-5.31018 -1.35081 0.0862519 -1.49163 0.15148 2.76635 
-5.29658 -1.32882 0.0765141 -1.51507 0.0514609 2.75299 
-5.20571 -1.13667 0.0906742 -1.51976 0.0662915 2.64685 
-5.14291 -1.20634 0.0751956 -1.52005 0.0458032 2.63403 
-4.98306 -1.18184 0.0853154 -1.54314 0.195894 2.61135 
-5.07826 -1.45566 0.080158 -1.52797 0.129568 2.79236 
-4.96266 -1.37335 0.0492311 -1.51312 0.180792 2.65288 
-4.96119 -1.40143 0.0148839 -1.50286 0.193645 2.6296 
-5.12725 -1.4383 0.0739847 -1.51499 0.083716 2.82657 
-5.18572 -1.25294 0.0932337 -1.51898 0.0281975 2.78873 
-5.27608 -1.39289 0.0727682 -1.5164 0.0882651 2.67412 
-5.23714 -1.6746 0.0593639 -1.52872 0.194533 2.66515 
-5.30888 -1.66901 0.0690543 -1.51595 0.128103 2.65929 
-5.41225 -1.83414 0.0401854 -1.51909 0.171467 2.78388 
-5.46078 -1.69834 0.0889978 -1.52074 0.100749 2.71076 
-5.49618 -1.68397 0.0598386 -1.5115 0.0986523 2.77701 
-5.71184 -1.87288 0.0545253 -1.51575 0.109325 2.76291 
-5.60931 -1.71788 0.0740617 -1.49684 0.181926 2.71624 
-5.56562 -1.70832 0.119033 -1.51782 0.214594 2.72775 
-5.815 -1.96257 0.0768133 -1.5483 0.0688375 2.71238 
-5.94053 -2.00524 0.0956397 -1.52649 0.135133 2.72249 
-5.92366 -1.95856 0.0727885 -1.52949 0.0577618 2.68655 
-5.94506 -1.73609 0.119603 -1.50988 0.177802 2.60928 
-5.88004 -1.73136 0.154156 -1.52879 0.152132 2.5815 
-5.72092 -1.73127 0.0945792 -1.51739 0.106297 2.62874 
-5.79929 -1.8051 0.0904032 -1.52889 0.0965396 2.67098 
-5.65189 -1.93303 0.100168 -1.52746 0.193722 2.61964 
-5.69467 -1.81596 0.131345 -1.49609 0.163008 2.67317 
-5.57892 -1.83567 0.113653 -1.53526 0.0819568 2.6653 
-5.75673 -2.13956 0.0384127 -1.53983 0.0890684 2.71375 
-5.6963 -2.01007 0.10167 -1.50309 0.19151 2.66754 
-5.68298 -1.87475 0.0592092 -1.55735 0.0830274 2.51695 
-5.83513 -1.71454 0.0166097 -1.54135 0.0396471 2.7609 
-5.54278 -1.89705 0.0761684 -1.50354 0.0925567 2.84549 
-5.20334 -1.8452 0.109396 -1.51302 0.0371536 2.7927 
-5.34193 -1.77852 0.0706502 -1.49991 0.219963 2.70305 
-5.45497 -1.70735 0.0841162 -1.50178 0.115354 2.67816 
-5.42884 -1.6351 0.0591508 -1.54941 0.138042 2.6811 
-5.28589 -1.74044 0.116961 -1.50371 0.0692712 2.64712 
-5.37882 -1.85312 0.0693868 -1.53748 0.0730321 2.75143 
-5.11135 -1.92843 0.0657316 -1.52283 0.0655394 2.6869 
-4.98031 -1.85723 0.0210046 -1.53486 0.0521728 2.6795 
-5.19918 -1.75273 0.0335188 -1.51858 0.172946 2.6291 
-5.40991 -1.6532 0.00851758 -1.53213 0.0930237 2.61358 
-5.60882 -1.62632 0.0950982 -1.54173 0.318192 2.63206 
-5.61739 -1.46904 0.023916 -1.52771 0.312083 2.56903 
-5.61665 -1.62249 0.000966387 -1.51044 0.281442 2.70043 
-5.5818 -1.40118 -0.0320407 -1.52239 0.227021 2.63404 
-5.55886 -1.2436 0.0307012 -1.53414 0.148507 2.8029 
-5.65284 -1.29456 0.0529714 -1.52508 0.0458167 2.87112 
-5.64794 -1.33935 0.0565356 -1.54011 0.184097 2.79399 
-5.54145 -1.55493 0.118985 -1.51449 0.21665 2.62226 
-5.45564 -1.57278 0.0891262 -1.50499 0.129482 2.75022 
-5.58881 -1.66962 0.0700816 -1.53462 0.151298 2.61739 
-5.61408 -1.77624 0.0401961 -1.55062 0.17308 2.71811 
-5.68194 -1.68933 0.0399554 -1.52549 0.217669 2.6114 
-5.5379 -1.47232 0.0896994 -1.48944 0.227443 2.72922 
-5.66678 -1.44496 0.0578535 -1.53362 0.268822 2.70827 
-5.77339 -1.43645 0.0157327 -1.5483 0.329664 2.74138 
-5.61896 -1.44706 0.00423844 -1.50556 0.326259 2.62561 
-5.59627 -1.50393 0.0514365 -1.55456 0.289957 2.67558 
-5.68576 -1.65797 0.0013551 -1.53024 0.293682 2.65503 
-5.48343 -1.57192 0.0484774 -1.50306 0.361567 2.62535 
-5.50688 -1.55952 0.0774676 -1.50434 0.286282 2.67598 
-5.41561 -1.38223 0.0794844 -1.51507 0.0652183 2.62114 
-5.375 -1.49393 0.076122 -1.51201 0.148112 2.71206 
-5.47081 -1.7102 0.132686 -1.50089 0.202537 2.68711 
-5.6314 -1.7675 0.14791 -1.49958 0.218933 2.75145 
-5.50426 -1.73679 0.0738062 -1.49276 0.167622 2.67859 
-5.44146 -1.63792 0.067271 -1.49983 0.112727 2.6551 
-5.65808 -1.80329 0.0328333 -1.53703 0.0907462 2.59627 
-5.67723 -1.81624 0.0670864 -1.51011 0.11446 2.71524 
-5.78113 -1.9028 0.0380782 -1.50594 0.119369 2.81565 
-5.66061 -1.83022 0.0710406 -1.50833 0.110522 2.74784 
-5.69949 -1.98709 0.0458651 -1.55432 0.149539 2.65829 
-5.58239 -2.06627 0.06915 -1.50647 0.296587 2.66089 
-5.56398 -1.95104 0.0876929 -1.49092 0.311466 2.71476 
-5.65142 -2.01583 0.0549591 -1.51018 0.120321 2.69477 
-5.72399 -1.94542 0.0406189 -1.5481 0.0620946 2.58781 
-5.72769 -2.0423 0.0448504 -1.54799 0.0476975 2.73781 
-5.75953 -2.17908 0.109574 -1.51291 0.0802602 2.7678 
-5.49444 -2.34841 0.0409156 -1.54381 0.229438 2.70099 
-5.60447 -2.53959 0.0364648 -1.51134 0.0557287 2.67949 
-5.66849 -2.40106 0.0384718 -1.51312 0.111845 2.64289 
-5.81879 -2.51296 0.0762369 -1.51871 0.154572 2.74344 
-5.71916 -2.62935 0.0258139 -1.53854 0.0206742 2.69305 
-5.78437 -2.39985 0.00119516 -1.53918 0.116504 2.67846 
-5.72783 -2.03905 0.0175611 -1.53048 0.163513 2.63958 
-5.73621 -1.95997 0.0193797 -1.5301 0.195427 2.59874 
-5.8385 -1.9548 0.0159224 -1.53427 0.290253 2.57837 
-5.78162 -2.07761 0.10966 -1.55045 0.213775 2.63025 
-5.74632 -2.04292 0.115491 -1.51048 0.0297265 2.81043 
-5.93964 -2.26167 0.133627 -1.49479 0.0682268 2.74746 
-5.91471 -2.22532 0.161325 -1.50768 0.229024 2.67158 
-5.92817 -2.14903 0.138552 -1.50813 0.141302 2.70186 
-5.95731 -2.08643 0.0995132 -1.50691 0.156736 2.72184 
-5.75301 -2.08507 0.0693948 -1.54425 0.13465 2.67899 
-5.78647 -1.9506 0.0127659 -1.52935 0.161717 2.77182 
-5.78107 -1.85002 0.0928481 -1.51854 0.11535 2.7262 
-5.92215 -1.57921 0.0449317 -1.51201 0.0232418 2.79718 
-5.88251 -1.67826 0.0634757 -1.4969 0.0269945 2.76944 
-5.99722 -1.73462 0.0704101 -1.51746 0.0600402 2.58162 
-5.92192 -1.80325 0.144742 -1.50126 0.277151 2.75939 
-5.96878 -1.73756 0.103663 -1.53646 0.198406 2.76366 
-5.94364 -1.42561 0.139609 -1.53669 0.12449 2.61945 
-5.88197 -1.49902 0.144577 -1.50589 0.323064 2.63068 
-5.91813 -1.46927 0.187808 -1.50419 0.287651 2.68734 
-5.79108 -1.53551 0.141624 -1.50408 0.215894 2.682 
-5.87713 -1.53678 0.0742887 -1.51135 0.102566 2.76731 
-5.90261 -1.64657 0.0565356 -1.51312 0.175407 2.62931 
-5.99162 -1.63086 0.102193 -1.51683 0.125878 2.73562 
-5.99738 -1.50181 0.137319 -1.51138 0.145957 2.70533 
-5.67957 -1.36565 0.0810326 -1.53106 0.208713 2.64779 
-5.71341 -1.38065 0.0371066 -1.53147 0.1354 2.61025 
-5.76589 -1.32444 0.016096 -1.52859 0.254197 2.73632 
-5.72665 -1.46449 -0.0061111 -1.52298 0.236322 2.59055 
-5.53415 -1.68639 0.0196692 -1.52933 0.199102 2.69595 
-5.56315 -1.75781 0.0456956 -1.52163 0.12255 2.55682 
-5.38902 -1.89827 0.0522096 -1.54868 0.0674189 2.69715 
-5.45524 -2.06851 0.0138386 -1.53969 0.170885 2.71624 
-5.58256 -1.96235 0.0367017 -1.54313 0.0924423 2.72396 
-5.78072 -1.75828 0.00163683 -1.54953 0.173893 2.68521 
-5.76664 -1.87315 0.0322512 -1.52872 0.0768724 2.69976 
-5.748 -1.75991 0.0392066 -1.53985 0.109988 2.60608 
-5.84938 -1.79931 0.0547826 -1.50732 0.0493329 2.60228 
-5.72485 -1.77562 0.0566956 -1.5217 0.11703 2.69238 
-5.86612 -1.73397 0.0598547 -1.50406 0.131845 2.75607 
-5.74444 -1.47646 0.060591 -1.50059 0.251235 2.69417 
-5.7639 -1.37178 0.0846205 -1.51322 0.0343671 2.6734 
-5.66215 -1.38826 0.0896985 -1.50141 0.101564 2.6934 
-5.73605 -1.35072 0.103588 -1.51915 0.0710992 2.71429 
-5.60501 -1.66505 0.0814633 -1.53302 0.0528843 2.60282 
-5.5774 -1.65065 0.100243 -1.55331 0.242474 2.58539 
-5.6079 -1.49802 0.0875096 -1.48115 0.270606 2.66674 
-5.62008 -1.31727 0.0871324 -1.51255 0.296847 2.71388 
-5.74333 -1.26071 0.0965109 -1.50321 0.234925 2.55964 
-5.65704 -1.15676 0.144931 -1.52044 0.350833 2.70146 
-5.55176 -1.28372 0.19273 -1.49442 0.294547 2.649 
-5.65597 -1.2634 0.238392 -1.51657 0.197934 2.72485 
-5.8675 -1.4334 0.181604 -1.49588 0.255428 2.65791 
-5.66616 -1.42334 0.191631 -1.51211 0.4172 2.74845 
-5.69336 -1.35824 0.169187 -1.54274 0.337298 2.74384 
-5.85269 -1.51491 0.132027 -1.50881 0.309059 2.68626 
-5.768 -1.54071 0.13493 -1.51967 0.0417739 2.68863 
-5.83773 -1.53657 0.0892559 -1.54773 0.109721 2.72629 
-5.79953 -1.49693 0.11698 -1.49964 0.161271 2.70801 
-5.89619 -1.41142 0.107308 -1.54457 0.177628 2.60916 
-5.66878 -1.38704 0.0483857 -1.55654 0.0965915 2.58388 
-5.64205 -1.45108 0.0166605 -1.54557 0.390716 2.629 
-5.69633 -1.33769 0.060842 -1.53147 0.219287 2.65088 
-5.8425 -1.53667 0.0471184 -1.53143 0.275746 2.64652 
-5.78915 -1.37203 0.0822035 -1.51508 0.23263 2.67059 
-5.84003 -1.40841 0.118504 -1.50418 0.113057 2.64568 
-5.59129 -1.3522 0.0764992 -1.52078 0.11259 2.58933 
-5.63178 -1.45173 0.038306 -1.52771 0.25413 2.64211 
-5.82164 -1.8223 0.024626 -1.52356 0.207627 2.64961 
-5.7432 -1.99432 0.0504646 -1.54205 0.121837 2.69164 
-5.73358 -1.7965 0.0322618 -1.53959 0.0445506 2.80811 
-5.59578 -1.91414 0.027657 -1.54249 0.21048 2.72967 
-5.46029 -2.16282 0.0608104 -1.52159 0.108586 2.73537 
-5.38542 -2.00926 0.034774 -1.53972 0.0935608 2.63212 
-5.24389 -2.08948 0.0382212 -1.53818 0.0662251 2.66199 
-5.24257 -1.74501 0.0729136 -1.53666 0.0114785 2.72086 
-5.14169 -1.94934 0.0658165 -1.51783 0.05111 2.72699 
-5.38191 -2.06767 0.0784246 -1.51068 0.070741 2.69664 
-5.40759 -1.84377 0.0997269 -1.53436 0.208927 2.67019 
-5.33493 -1.77671 0.125014 -1.51004 0.23743 2.6174 
-5.29288 -1.61087 0.188443 -1.49623 0.304298 2.66578 
-5.26943 -1.53811 0.142872 -1.51784 0.184226 2.66787 
-5.34013 -1.52368 0.119027 -1.53414 0.103382 2.63694 
-5.14397 -1.49454 0.0678757 -1.51513 0.168853 2.79551 
-5.15164 -1.42242 0.0932163 -1.51458 0.06465 2.78035 
-5.2621 -1.61496 0.121779 -1.53539 0.0889075 2.79073 
-5.2135 -1.43701 0.0631065 -1.51508 0.114769 2.69833 
-5.26681 -1.5047 0.0446234 -1.53502 0.282619 2.59797 
-5.19141 -1.44245 0.0686014 -1.52809 0.262965 2.67778 
-5.17184 -1.61543 0.104771 -1.51549 0.16092 2.72784 
-5.21985 -1.75563 0.0670118 -1.52109 0.100023 2.67241 
-5.16022 -1.94276 0.0344143 -1.5523 0.0419021 2.66678 
-5.13738 -1.83228 0.0689217 -1.52887 0.21598 2.6966 
-5.34688 -1.70412 0.103614 -1.53373 0.11115 2.64923 
-5.33136 -1.71374 0.114413 -1.51868 0.0808365 2.73113 
-5.20782 -1.6292 0.0890869 -1.52259 0.0839179 2.70057 
-5.137 -1.48846 0.0452734 -1.53144 0.0410087 2.74765 
-5.2776 -1.347 0.0868445 -1.5065 0.0229654 2.67527 
-4.99244 -1.39212 0.0418547 -1.53781 0.0790091 2.65408 
-4.826 -1.52838 0.0572009 -1.52746 0.105565 2.67221 
-4.67585 -1.59404 0.0726022 -1.51547 0.0598647 2.64398 
-4.42127 -1.60355 0.0580049 -1.53217 0.271363 2.59716 
-4.28583 -1.52301 0.0970469 -1.52199 0.22122 2.68809 
-4.1836 -1.64997 0.107792 -1.53485 0.105435 2.61134 
-4.09224 -1.39097 0.154328 -1.51631 0.0573819 2.68706 
-4.13994 -1.45913 0.0752534 -1.53683 0.065941 2.6834 
-3.99636 -1.59927 0.0822318 -1.51375 0.0429116 2.67703 
-3.8554 -1.71606 0.0438121 -1.53249 0.0372648 2.71972 
-3.80878 -1.56508 0.011666 -1.53672 0.171263 2.6958 
-3.94924 -1.62318 0.0636451 -1.5261 0.112259 2.72095 
-3.73833 -1.85941 0.0503548 -1.52456 0.0666146 2.6063 
-3.60459 -1.82775 0.054808 -1.51418 0.17265 2.68331 
-3.40646 -1.64132 0.07062 -1.49955 0.302185 2.63805 
-3.28245 -1.61875 0.0822325 -1.53864 0.182316 2.64505 
-3.1994 -1.64353 0.131355 -1.52668 0.124232 2.65677 
-3.26004 -1.75384 0.0534625 -1.51972 0.127568 2.71259 
-3.3108 -1.56875 0.0244439 -1.52949 0.117863 2.68508 
-3.39855 -1.33768 0.0630745 -1.52304 0.144845 2.67892 
-3.3444 -1.33668 0.0817818 -1.54023 0.0728922 2.71771 
-3.54386 -1.22644 0.02453 -1.52675 0.108505 2.75084 
-3.67227 -1.19572 0.0886952 -1.51458 0.0316645 2.73344 
-3.4386 -1.17526 0.0902785 -1.52176 0.0577732 2.61535 
-3.43606 -0.960177 0.15844 -1.50597 0.161283 2.62516 
-3.40911 -1.21164 0.165012 -1.5063 0.271658 2.57826 
-3.36828 -1.25888 0.165571 -1.52936 0.16046 2.61782 
-3.55209 -1.27886 0.110081 -1.54018 0.227859 2.66808 
-3.49458 -1.2606 0.110265 -1.53014 0.282 2.76623 
-3.50881 -1.19031 0.0861673 -1.52663 0.0651228 2.68497 
-3.52504 -1.42645 0.115164 -1.5222 0.106869 2.6916 
-3.47336 -1.33575 0.116657 -1.50842 0.178275 2.63469 
-3.16263 -1.56478 0.0774384 -1.53088 0.0924388 2.59013 
-3.30378 -1.32039 0.0999436 -1.50297 0.0268783 2.6516 
-3.33834 -1.30056 0.103129 -1.50972 0.120259 2.6298 
-3.37149 -1.30539 0.103423 -1.53303 0.0207688 2.63269 
-3.16476 -1.2636 0.0796486 -1.52018 0.0261016 2.66961 
-3.0647 -1.25077 0.108902 -1.50759 0.0550859 2.67673 
-3.19037 -1.38191 0.0949879 -1.54374 0.225473 2.7081 
-3.01994 -1.43621 0.106258 -1.52085 0.129838 2.59455 
-2.95386 -1.3986 0.10411 -1.53128 0.0900786 2.53101 
-3.18015 -1.42626 0.131791 -1.48789 0.076819 2.65937 
-3.15433 -1.38965 0.157049 -1.51667 0.292424 2.59613 
-3.15803 -1.41589 0.133902 -1.51469 0.272515 2.61986 
-3.25643 -1.37658 0.145414 -1.50742 0.256548 2.73379 
-3.40421 -1.53958 0.101176 -1.50467 0.21603 2.72133 
-3.45771 -1.65571 0.117301 -1.5335 0.161023 2.72197 
-3.49265 -1.61743 0.0690992 -1.54582 0.17565 2.78421 
-3.61003 -1.74806 0.075132 -1.55342 0.22872 2.7339 
-3.8148 -1.89009 -0.081816 -1.51493 0.272465 2.60018 
-3.63696 -1.90357 -0.112286 -1.51311 0.320138 2.65902 
-3.57548 -1.96589 -0.138004 -1.50441 0.460571 2.64855 
-3.6409 -1.80572 -0.0778592 -1.53604 0.303915 2.6899 
-3.46672 -1.86511 -0.0873455 -1.51011 0.412895 2.67128 
-3.61808 -1.8825 -0.161003 -1.52302 0.42551 2.69522 
-3.49037 -1.7664 -0.110274 -1.52868 0.64761 2.57637 
-3.57211 -1.57767 -0.0859972 -1.5311 0.405746 2.71438 
-3.36821 -1.81598 -0.101802 -1.54285 0.333608 2.70048 
-3.22063 -1.6333 -0.106628 -1.55451 0.349246 2.73829 
-3.15086 -1.63734 -0.085892 -1.54095 0.357865 2.67642 
-3.05983 -1.70134 -0.0191173 -1.51147 0.154814 2.7732 
-3.08262 -1.65973 0.0429635 -1.54451 0.242798 2.68108 
-2.98702 -1.49345 0.0283755 -1.52777 0.107066 2.68936 
-3.10084 -1.3875 0.0659725 -1.52868 0.131824 2.65485 
-3.08439 -1.43913 0.0677376 -1.51276 0.216364 2.75236 
-2.97568 -1.48805 0.0710706 -1.53022 0.126135 2.67296 
-2.86421 -1.50456 0.0710737 -1.53315 0.0793115 2.64467 
-2.54186 -1.57363 0.131321 -1.52137 0.0164977 2.60038 
-2.58453 -1.69695 0.0885782 -1.54169 0.0680692 2.60833 
-2.7564 -1.81237 0.0943842 -1.54053 0.131756 2.7756 
-2.79466 -1.8154 0.0968718 -1.50012 0.0636669 2.70861 
-2.71793 -1.77061 0.132103 -1.53906 0.194339 2.76907 
-2.64604 -1.75982 0.101392 -1.50853 0.0870968 2.6916 
-2.77268 -1.81002 0.102549 -1.50657 0.0701442 2.68573 
-2.65091 -1.87252 0.103454 -1.51732 0.218455 2.70714 
-2.53495 -1.83702 0.0214659 -1.50778 0.247418 2.75331 
-2.66539 -1.71019 0.115765 -1.49354 0.186704 2.68019 
-2.5883 -1.5266 0.137872 -1.51073 0.0587447 2.64279 
-2.5982 -1.51511 0.120031 -1.50892 0.172777 2.75799 
-2.65889 -1.53076 0.112966 -1.51638 0.0555121 2.69028 
-2.76106 -1.58378 0.158653 -1.52472 0.112185 2.63782 
-2.82259 -1.58409 0.0913888 -1.52585 0.274222 2.58132 
-3.01525 -1.64127 0.134117 -1.49723 0.226926 2.5917 
-3.00507 -1.84041 0.130081 -1.53804 0.141144 2.67603 
-2.58899 -1.85555 0.110276 -1.51607 0.138445 2.61699 
-2.74239 -2.05801 0.103975 -1.51862 0.215027 2.77373 
-2.82422 -2.10653 0.149434 -1.53579 0.142248 2.60613 
-2.77162 -2.02251 0.0804873 -1.5111 0.131011 2.67743 
-2.85895 -2.00209 0.0457849 -1.52923 0.157413 2.60598 
-2.7716 -2.01685 -0.0550208 -1.49463 0.319203 2.62336 
-2.71552 -2.01626 -0.0727605 -1.49384 0.495421 2.68395 
-2.97884 -1.90084 -0.0460966 -1.52009 0.428084 2.63524 
-2.99492 -1.87395 0.0118385 -1.50599 0.291316 2.6172 
-2.77149 -1.96655 0.0587179 -1.52919 0.250245 2.68699 
-2.54355 -1.95967 0.0207451 -1.54462 0.0699993 2.58437 
-2.62095 -1.99076 0.0243881 -1.53791 0.164946 2.68974 
-2.4708 -1.99016 0.0148638 -1.51369 0.226011 2.65535 
-2.43281 -2.11478 -0.0101648 -1.54247 0.115279 2.75258 
-2.45103 -2.2979 0.0077047 -1.52256 0.0727818 2.78721 
-2.73491 -2.09559 -0.00311552 -1.55377 0.221414 2.63757 
-2.58357 -2.09707 0.00226578 -1.52394 0.209831 2.65976 
-2.43721 -1.99459 0.0182898 -1.50193 0.224353 2.69566 
-2.26294 -1.94557 0.0582842 -1.51883 0.127984 2.59068 
-2.43658 -1.88256 0.0761977 -1.53608 0.0489571 2.57465 
-2.44228 -1.61685 0.131051 -1.52595 0.0910403 2.53219 
-2.37533 -1.65599 0.152845 -1.51352 0.123649 2.63153 
-2.29152 -1.54471 0.160509 -1.50191 0.245657 2.69902 
-2.36042 -1.33716 0.126681 -1.51536 0.215992 2.61796 
-2.56271 -1.30634 0.109604 -1.52137 0.191785 2.59117 
-2.85569 -1.34004 0.107928 -1.51422 0.199715 2.59634 
-2.53541 -1.50737 0.149562 -1.52458 0.372398 2.64327 
-2.64143 -1.53111 0.123828 -1.55429 0.140093 2.6191 
-2.54043 -1.42476 0.0811668 -1.56508 0.181864 2.70636 
-2.66219 -1.31763 0.138567 -1.53577 0.40991 2.65879 
-2.61403 -1.33994 0.188099 -1.50524 0.366148 2.74196 
-2.61942 -1.77593 0.183589 -1.49413 0.278707 2.67765 
-2.85463 -1.74286 0.0906528 -1.54137 0.163362 2.73794 
-2.77024 -1.81269 0.129386 -1.53175 0.166199 2.71995 
-2.58641 -1.70538 0.127706 -1.49885 0.0730026 2.71108 
-2.63557 -1.86113 0.118994 -1.52931 0.205614 2.63682 
-2.50608 -1.72183 0.15093 -1.51391 0.0979233 2.73399 
-2.19067 -1.65529 0.133029 -1.51843 0.0861732 2.72321 
-2.2603 -1.72914 0.106018 -1.52051 0.0776282 2.79462 
-2.43707 -1.42247 0.162632 -1.49364 0.0807899 2.73226 
-2.5219 -1.56377 0.0913074 -1.52382 0.0846679 2.56207 
-2.22312 -1.67962 0.112363 -1.51305 0.117909 2.73281 
-2.16716 -1.68567 0.14274 -1.52726 0.111917 2.60337 
-2.1554 -1.66004 0.189907 -1.51918 0.0926367 2.62155 
-2.25504 -1.73856 0.209775 -1.49643 0.112022 2.63194 
-2.34583 -1.62855 0.151887 -1.5019 0.304499 2.62415 
-2.34642 -1.45178 0.0855896 -1.51677 0.169202 2.67248 
-2.39885 -1.35913 0.108173 -1.5134 0.190714 2.65982 
-2.43158 -1.3374 0.0796258 -1.51379 0.17986 2.67368 
-2.60102 -1.36337 0.0761881 -1.51977 0.207817 2.62213 
-2.60517 -1.40331 0.0553794 -1.51548 0.13449 2.68269 
-2.51506 -1.52948 0.0644856 -1.51852 0.12803 2.70905 
-2.34722 -1.19102 0.0813477 -1.52601 0.0651349 2.74611 
-2.41189 -1.18173 0.0402678 -1.50022 0.19388 2.71635 
-2.45696 -1.20153 0.0212993 -1.54615 0.0110443 2.6571 
-2.44844 -1.05346 0.0420955 -1.51808 0.120186 2.62378 
-2.26814 -1.13838 0.0553298 -1.51972 0.0359003 2.61928 
-2.11156 -1.2911 0.0710907 -1.5399 0.138442 2.68864 
-2.02855 -1.31702 0.108539 -1.55208 0.101732 2.66828 
-2.04957 -1.36968 0.162489 -1.53027 0.149563 2.57821 
-2.04196 -1.2058 0.214827 -1.51147 0.0174516 2.73924 
-1.97644 -1.4036 0.15981 -1.54459 0.232132 2.68499 
-2.18823 -1.62312 0.217651 -1.49224 0.113502 2.69434 
-2.32302 -1.56106 0.207535 -1.50816 0.155927 2.64462 
-2.24453 -1.56505 0.218851 -1.49751 0.172448 2.69042 
-2.36893 -1.74987 0.15054 -1.54205 0.17354 2.73127 
-2.15008 -1.50776 0.10151 -1.51718 0.154034 2.68257 
-2.07953 -1.51027 0.0963735 -1.48906 0.137298 2.69718 
-2.31712 -1.47383 0.0997123 -1.53008 0.0673615 2.68393 
-2.1974 -1.54602 0.0431647 -1.52729 0.163797 2.57158 
-2.13093 -1.42081 0.0998025 -1.53595 0.225701 2.72871 
-2.14438 -1.6715 0.0582894 -1.53417 0.0784621 2.65075 
-2.22154 -1.52876 0.0219583 -1.54176 0.0387824 2.65106 
-2.36989 -1.47446 0.0606666 -1.5461 0.17397 2.65658 
-2.34104 -1.70064 0.0913263 -1.50827 0.143258 2.73858 
-2.57591 -1.58142 0.0789933 -1.52675 0.201427 2.69889 
-2.5609 -1.73187 0.102472 -1.51425 0.107365 2.73515 
-2.60846 -1.63952 0.0501182 -1.51935 0.210344 2.64537 
-2.44839 -1.63041 0.0750747 -1.51922 0.213302 2.72274 
-2.3777 -1.55903 0.0817047 -1.49915 0.154806 2.73325 
-2.24521 -1.44536 0.119137 -1.51314 0.132652 2.53302 
-2.27123 -1.24654 0.110138 -1.52321 0.195117 2.56718 
-2.29244 -1.06894 0.134244 -1.53565 0.190695 2.54781 
-2.49254 -1.05091 0.109732 -1.5095 0.119796 2.70699 
-2.60672 -1.22404 0.0268664 -1.52711 0.294824 2.66401 
-2.75193 -1.28407 0.0589952 -1.49267 0.26674 2.72829 
-3.10834 -1.25535 0.0699898 -1.51174 0.244356 2.63806 
-2.83532 -1.16704 0.0795295 -1.51327 0.115056 2.71145 
-2.92015 -1.18392 0.00831667 -1.50918 0.245782 2.76459 
-3.21608 -1.29904 0.0131833 -1.51831 0.407259 2.73657 
-3.21079 -1.22394 -0.0173809 -1.54528 0.178325 2.69568 
-3.20075 -1.28512 0.031382 -1.48015 0.252338 2.72152 
-2.68964 -1.30616 0.071692 -1.5075 0.0366864 2.59718 
-2.88446 -1.412 0.0467379 -1.53823 0.215577 2.60733 
-2.84844 -1.32748 0.0581585 -1.53456 0.227288 2.61558 
-3.14252 -1.53208 0.0564948 -1.51684 0.237818 2.7264 
-3.16734 -1.51277 0.0301697 -1.51623 0.12593 2.63335 
-3.07455 -1.21406 0.0631361 -1.51325 0.176357 2.68105 
-3.04387 -1.29407 0.0764764 -1.53519 0.0647009 2.63385 
-2.86828 -1.57083 0.0716465 -1.52441 0.0441977 2.62684 
-2.81224 -1.44501 0.079772 -1.51722 0.120113 2.65255 
-2.72325 -1.65696 0.0705878 -1.53646 0.077631 2.65414 
-2.79697 -1.7244 0.0789486 -1.52981 0.0683567 2.67905 
-2.60375 -1.59365 0.0861495 -1.52939 0.16318 2.65376 
-2.47793 -1.58237 0.130761 -1.53191 0.101896 2.68229 
-2.44148 -1.41547 0.112963 -1.52632 0.0886004 2.68134 
-2.34202 -1.58171 0.106002 -1.53191 0.154134 2.56616 
-2.37015 -1.52507 0.177535 -1.51236 0.0243411 2.65861 
-2.25455 -1.50239 0.112008 -1.50884 0.129099 2.69157 
-2.16703 -1.33127 0.104393 -1.51857 0.172969 2.59287 
-1.97306 -1.40865 0.104131 -1.52166 0.0128392 2.55305 
-2.02734 -1.50072 0.112261 -1.49631 0.189116 2.69245 
-2.02789 -1.77518 0.122867 -1.5192 0.0123756 2.70968 
-2.18095 -1.92585 0.0569444 -1.53657 0.0871757 2.66162 
-2.17988 -2.10416 0.0908596 -1.51952 0.0805321 2.53503 
-2.13493 -2.25297 0.0755958 -1.52864 0.163109 2.67323 
-2.2614 -2.45574 0.0246355 -1.51091 0.233916 2.73823 
-2.08263 -2.44626 0.0495572 -1.49394 0.209029 2.75122 
-2.17346 -2.57679 0.100407 -1.51445 0.198015 2.70378 
-2.42658 -2.55345 0.123618 -1.50887 0.152853 2.72599 
-2.18834 -2.53713 0.108916 -1.531 0.0426887 2.79144 
-2.37406 -2.54687 0.1105 -1.50449 0.135042 2.75243 
-2.27154 -2.47169 0.0816341 -1.50829 0.0932464 2.74551 
-2.26545 -2.32964 0.097555 -1.53552 0.160219 2.68182 
-2.07387 -2.32948 0.0187491 -1.5537 0.0748522 2.63001 
-2.2338 -2.31982 0.0465591 -1.52263 0.193884 2.58645 
-2.14309 -2.03658 0.0731992 -1.51413 0.200421 2.68113 
-2.24282 -2.13755 0.125778 -1.53021 0.14322 2.70777 
-2.2026 -2.23172 0.130846 -1.54176 0.0995694 2.66117 
-2.15631 -2.11285 0.0927012 -1.52064 0.140943 2.78706 
-2.29161 -2.12909 0.0948255 -1.52625 0.111273 2.67168 
-2.21579 -2.12062 0.052941 -1.50862 0.123182 2.67287 
-2.2018 -2.48647 0.0660508 -1.5312 0.194335 2.65494 
-2.18589 -2.5537 0.0698071 -1.51949 0.24069 2.63945 
-2.30717 -2.25339 0.104945 -1.53359 0.237023 2.67618 
-2.43862 -2.17977 -0.0037197 -1.52609 0.214416 2.66959 
-2.51242 -2.12006 0.0539298 -1.4948 0.308895 2.6658 
-2.61086 -2.18102 0.0366623 -1.51085 0.267782 2.71736 
-2.70763 -2.0482 0.0549352 -1.5291 0.23695 2.5651 
-2.56528 -2.23956 0.0663799 -1.53271 0.327201 2.77094 
-2.71268 -2.12126 0.174485 -1.50026 0.176482 2.60915 
-2.6923 -2.43964 0.163872 -1.50038 0.0769089 2.68216 
-2.78652 -2.45991 0.139789 -1.52577 0.0753034 2.70849 
-2.89842 -2.35169 0.114198 -1.51167 0.0831805 2.743 
-2.82197 -2.34134 0.0934196 -1.52701 0.176857 2.7016 
-2.66489 -2.24543 0.0886953 -1.52958 0.113329 2.74855 
-2.63829 -2.28068 0.0681272 -1.54978 0.0887786 2.62937 
-2.6515 -2.27357 0.0185899 -1.5231 0.194725 2.63804 
-2.76476 -2.35801 0.0953899 -1.52393 0.136088 2.80206 
-2.84866 -2.20816 0.0591169 -1.52099 0.242942 2.68432 
-2.83881 -1.99202 0.132731 -1.51575 0.238763 2.60157 
-3.12616 -2.01273 0.0900232 -1.54858 0.191263 2.63374 
-3.1265 -1.77748 0.0617699 -1.56391 0.0554314 2.63195 
-3.00108 -1.90695 0.0447319 -1.52376 0.0396291 2.73963 
-3.06309 -1.95679 0.108808 -1.48846 0.137463 2.69865 
-3.04043 -1.84928 0.109283 -1.52713 0.17934 2.66096 
-3.05345 -1.93444 0.125256 -1.50429 0.330183 2.69433 
-3.0119 -1.80783 0.179127 -1.5017 0.348994 2.64596 
-3.01772 -1.8813 0.145632 -1.49413 0.273354 2.69206 
-3.06583 -1.52629 0.122151 -1.50366 0.186333 2.5379 
-3.01399 -1.41135 0.170236 -1.50628 0.087065 2.64164 
-3.13606 -1.37152 0.100612 -1.52024 0.240078 2.7109 
-3.02451 -1.25412 0.0482997 -1.49975 0.214165 2.69495 
-3.2398 -1.32745 0.0714849 -1.52805 0.285938 2.67817 
-3.30142 -1.15985 0.121871 -1.50067 0.20194 2.59049 
-3.17477 -1.11717 0.154396 -1.50046 0.116928 2.72708 
-3.24657 -1.22187 0.147899 -1.52021 0.306756 2.73493 
-2.97881 -1.39356 0.105653 -1.52625 0.221626 2.66231 
-3.02595 -1.45956 0.0848053 -1.51028 0.287998 2.5919 
-3.12162 -1.47787 0.0726231 -1.52978 0.249158 2.68209 
-3.17234 -1.42396 0.0900667 -1.54433 0.0754645 2.63966 
-3.29548 -1.40173 0.0614641 -1.54526 0.112794 2.69359 
-3.23129 -1.31547 0.0752845 -1.54037 0.0845002 2.63184 
-3.07911 -1.41114 0.118639 -1.52194 0.0370441 2.60119 
-3.40985 -1.49215 0.0745421 -1.50972 0.295985 2.64927 
-3.40433 -1.46433 0.0450973 -1.5289 0.2196 2.56348 
-3.23682 -1.44312 0.0501289 -1.53097 0.166026 2.57786 
-3.34916 -1.59728 0.0136839 -1.53473 0.228268 2.61084 
-3.18575 -1.57505 0.0434087 -1.5397 0.152746 2.60633 
-3.15242 -1.71079 0.0438983 -1.52896 0.0947746 2.66361 
-3.23407 -1.86614 0.0262044 -1.53152 0.0768029 2.64242 
-3.47963 -1.62841 0.00555916 -1.55473 0.145983 2.69286 
-3.56591 -1.60199 -0.0186509 -1.52841 0.181478 2.76572 
-3.44958 -1.53302 -0.0204323 -1.51819 0.197788 2.79825 
-3.50048 -1.72211 0.0351338 -1.53561 0.209096 2.66169 
-3.4064 -1.72743 0.0705536 -1.50758 0.184973 2.669 
-3.5655 -1.6287 0.0396921 -1.53106 0.204531 2.77209 
-3.41026 -1.75525 0.0256832 -1.52237 0.187277 2.67966 
-3.11892 -2.01146 0.0539989 -1.53437 0.0758252 2.69226 
-2.96787 -1.93906 0.0453349 -1.54148 0.119286 2.66737 
-2.88007 -1.86847 0.0452669 -1.52036 0.0518761 2.65325 
-2.81433 -1.97428 0.0996737 -1.51099 0.120816 2.63033 
-2.63043 -1.89631 0.0577971 -1.54293 0.209786 2.73989 
-2.4785 -1.78815 0.0968576 -1.5114 0.0577345 2.77331 
-2.83809 -1.79759 0.0913246 -1.52492 0.0220583 2.69556 
-2.72034 -1.8107 0.0909656 -1.52075 0.0612783 2.62631 
-2.66333 -1.759 0.106459 -1.52884 0.0768975 2.64713 
-2.81441 -1.65031 0.100956 -1.53128 0.175756 2.62946 
-2.60525 -1.3975 0.119651 -1.52807 0.142659 2.69916 
-2.62828 -1.34269 0.122245 -1.51147 0.103851 2.69857 
-2.62942 -1.50024 0.101715 -1.51768 0.0850345 2.70213 
-2.5701 -1.36464 0.0714882 -1.52343 0.0495567 2.64599 
-2.6093 -1.42478 0.125488 -1.49973 0.0211739 2.70361 
-2.52491 -1.2399 0.146811 -1.4996 0.0323636 2.71661 
-2.5471 -1.02379 0.0983092 -1.53503 0.0255894 2.72799 
-2.25048 -0.991015 0.187169 -1.52548 0.0499453 2.64056 
-2.35938 -1.06244 0.103633 -1.51511 0.225078 2.73262 
-2.30489 -0.91471 0.0825047 -1.51645 0.172398 2.67218 
-2.24843 -1.09401 0.170412 -1.48952 0.281137 2.66649 
-2.28088 -0.963871 0.154218 -1.52901 0.0797334 2.63178 
-2.41976 -1.06578 0.0692546 -1.53902 0.0505958 2.66297 
-2.34796 -1.22067 0.115719 -1.53054 0.0658726 2.62236 
-2.32025 -1.25108 0.102894 -1.51399 0.117212 2.68251 
-2.13384 -1.20395 0.108662 -1.51888 0.10557 2.64435 
-1.99597 -1.27031 0.141646 -1.51651 0.281409 2.71173 
-2.09902 -1.36631 0.155089 -1.52617 0.26578 2.61483 
-2.26211 -1.12698 0.146292 -1.49521 0.0773869 2.79789 
-2.35725 -1.21888 0.0976188 -1.49292 0.160562 2.71372 
-2.35993 -1.46622 0.105593 -1.49178 0.092152 2.63926 
-2.3442 -1.5514 0.129171 -1.53926 0.141701 2.70591 
-2.47696 -1.66754 0.10276 -1.53716 0.0520052 2.60227 
-2.59993 -1.93645 0.0846455 -1.50083 0.0580268 2.68194 
-2.42959 -1.86654 0.100625 -1.53084 0.0615847 2.77934 
-2.3106 -1.76115 0.1447 -1.51594 0.0681144 2.60399 
-2.6148 -2.14401 0.0560289 -1.54001 0.10144 2.78505 
-2.78492 -2.01004 0.0732295 -1.52071 0.0883387 2.77329 
-2.75838 -1.85068 0.0451682 -1.52304 0.025846 2.74009 
-2.70352 -1.58563 0.100142 -1.52817 0.0876333 2.64086 
-2.6805 -1.5961 0.114663 -1.52833 0.0252125 2.6005 
-2.74614 -1.58365 0.126711 -1.51464 0.133447 2.62956 
-2.66735 -1.59025 0.117358 -1.52885 0.187237 2.61756 
-2.77017 -1.6462 0.114392 -1.51447 0.166374 2.66459 
-2.66091 -1.63323 0.110851 -1.52274 0.111902 2.67059 
-2.82466 -1.75746 0.121579 -1.49493 0.147209 2.81634 
-2.82736 -1.54758 0.0687362 -1.52285 0.0731056 2.78548 
-2.7966 -1.65361 0.110205 -1.51006 0.0441755 2.76578 
-2.75517 -1.41881 0.0845614 -1.51192 0.092199 2.88107 
-2.81342 -1.64615 0.0810852 -1.5051 0.336769 2.70327 
-2.86556 -1.62471 0.145286 -1.52549 0.105505 2.76926 
-2.76542 -1.28581 0.125396 -1.52818 0.200386 2.71093 
-2.73241 -1.2979 0.0952409 -1.51865 0.238344 2.57315 
-2.57345 -1.64909 0.085672 -1.52527 0.23414 2.66663 
-2.93989 -1.69813 0.125238 -1.52736 0.138347 2.71256 
-2.89719 -1.60453 0.107782 -1.4891 0.2251 2.7478 
-2.79416 -1.70457 0.092894 -1.52561 0.345531 2.61415 
-3.06153 -1.68684 0.121776 -1.52232 0.163181 2.59742 
-3.12535 -1.60592 0.0997758 -1.50388 0.115908 2.84386 
-3.13641 -1.57505 0.0940232 -1.5184 0.12882 2.66685 
-2.78361 -1.53296 0.0802765 -1.52005 0.147789 2.74282 
-2.9343 -1.55587 0.0190457 -1.51996 0.242766 2.77479 
-2.83198 -1.58502 0.0216277 -1.50376 0.3656 2.79784 
-2.88301 -1.27608 0.0811529 -1.50467 0.185658 2.78864 
-2.88088 -1.37129 0.0303159 -1.53901 0.201063 2.69638 
-2.84011 -1.39398 0.0294559 -1.49566 0.191284 2.62895 
-2.69165 -1.45063 0.0781743 -1.49802 0.37847 2.70238 
-2.53655 -1.2924 0.0725608 -1.53743 0.322393 2.61619 
-2.39138 -1.38187 -0.00266888 -1.51355 0.264616 2.73516 
-2.4059 -1.58134 0.00301087 -1.49014 0.252143 2.66738 
-2.36795 -1.62008 -0.00964748 -1.48922 0.243914 2.66905 
-2.25682 -1.63064 -0.0334049 -1.50764 0.17051 2.73255 
-2.22305 -1.55386 0.00303976 -1.53495 0.293877 2.76849 
-2.0552 -1.82192 0.0293826 -1.5163 0.269644 2.6912 
-2.1374 -1.70592 0.0917946 -1.52418 0.0791937 2.73179 
-2.23229 -1.45392 0.0725198 -1.51536 0.0701366 2.69477 
-2.31322 -1.33891 0.113195 -1.51243 0.0619647 2.75436 
-2.17207 -1.32604 0.139303 -1.51823 0.0920376 2.63501 
-2.17125 -1.14691 0.065281 -1.53793 0.17776 2.76361 
-1.99331 -1.35046 0.0981451 -1.51422 0.0989555 2.67148 
-2.01542 -1.46608 0.0959831 -1.52706 0.0726817 2.68877 
-2.25512 -1.55158 0.104122 -1.5111 0.0593381 2.82753 
-2.15082 -1.48353 0.0672015 -1.51024 0.171541 2.72517 
-2.28875 -1.62586 0.0821612 -1.53548 0.147423 2.69857 
-2.32058 -1.53883 0.0542607 -1.54514 0.0660244 2.68275 
-2.34963 -1.75553 0.0535029 -1.52742 0.125919 2.65748 
-2.39479 -1.4725 0.0662027 -1.50251 0.162135 2.75891 
-2.39783 -1.42902 0.0569506 -1.53938 0.109992 2.74931 
-2.69839 -1.54564 0.0870737 -1.51073 0.108295 2.73878 
-2.65246 -1.53627 0.0760451 -1.49854 0.253265 2.60725 
-2.81086 -1.56397 0.0647895 -1.49151 0.171629 2.72027 
-2.72127 -1.9222 0.0944671 -1.49572 0.222813 2.71045 
-2.71138 -1.767 0.0791671 -1.52482 0.0697012 2.7159 
-2.7482 -1.82262 0.0721157 -1.52902 0.0389173 2.65887 
-2.83823 -1.88744 0.0699551 -1.5315 0.125684 2.61704 
-2.76666 -1.97182 0.070609 -1.54149 0.154537 2.58977 
-2.86479 -1.71813 0.117746 -1.50487 0.192619 2.65051 
-2.68298 -1.70137 0.126928 -1.52705 0.140467 2.69373 
-2.79193 -1.51355 0.0638253 -1.5236 0.0933651 2.71 
-2.72079 -1.46926 0.0753862 -1.52436 0.135545 2.64876 
-2.76628 -1.77103 0.0655005 -1.52799 0.186979 2.63479 
-2.61734 -1.51065 0.0413376 -1.53739 0.151951 2.69952 
-2.80479 -1.47516 0.081764 -1.52314 0.169527 2.59385 
-2.82312 -1.49223 0.0414163 -1.555 0.160712 2.58429 
-2.93429 -1.58386 0.00554377 -1.54039 0.140679 2.58982 
-3.31129 -1.62202 0.0232561 -1.52894 0.147301 2.57886 
-3.01244 -1.60189 0.126561 -1.51073 0.190995 2.67811 
-2.86059 -1.59146 0.091044 -1.52693 0.18468 2.58766 
-2.87818 -1.46302 0.0704191 -1.54776 0.26415 2.68666 
-3.06982 -1.60051 0.0646488 -1.54743 0.0169187 2.75737 
-3.17122 -1.3661 0.0558385 -1.52138 0.109982 2.61862 
-3.20351 -1.63383 0.0515292 -1.52716 0.136513 2.75752 
-3.25709 -1.61488 0.0667181 -1.51879 0.0745781 2.70058 
-3.10431 -1.72873 0.0721903 -1.51314 0.0310197 2.71248 
-3.17571 -1.54172 0.0508261 -1.50929 0.0188658 2.65874 
-3.07572 -1.34171 0.0946942 -1.51751 0.129856 2.81537 
-3.03311 -1.44299 0.0668069 -1.49543 0.0461911 2.71638 
-2.96949 -1.40496 0.0986052 -1.49751 0.0601617 2.71766 
-3.00173 -1.30463 0.107799 -1.5138 0.0104816 2.65013 
-3.0219 -1.34961 0.0475533 -1.55142 0.0927815 2.61433 
-2.95258 -1.57164 0.0250246 -1.5548 0.0774198 2.62033 
-2.80011 -1.5362 0.132381 -1.52289 0.0661069 2.62615 
-2.56362 -1.74032 0.143265 -1.51355 0.107995 2.57846 
-2.71501 -1.41997 0.122685 -1.53339 0.0475349 2.68898 
-2.52879 -1.32261 0.119498 -1.5254 0.142132 2.72913 
-2.59127 -1.23239 0.131699 -1.52778 0.10717 2.6161 
-2.68573 -1.11206 0.151263 -1.52828 0.134211 2.67647 
-2.92179 -1.20263 0.072949 -1.51238 0.0585203 2.61324 
-2.79494 -1.48791 0.063896 -1.52597 0.0958076 2.80111 
-2.76823 -1.41593 0.0799241 -1.51746 0.0173652 2.73487 
-2.68354 -1.12687 0.119511 -1.53233 0.102604 2.658 
-2.58377 -1.23847 0.0820907 -1.5324 0.15265 2.6225 
-2.2795 -1.28783 0.122872 -1.49631 0.13361 2.66908 
-2.32766 -1.49195 0.0502723 -1.52972 0.102229 2.6748 
-2.36625 -1.75985 0.0772179 -1.52863 0.11431 2.57427 
-2.08336 -1.66626 0.0817248 -1.54303 0.173647 2.71741 
-1.93479 -1.31777 0.0955186 -1.51964 0.382996 2.63583 
-1.85327 -1.11362 0.0993547 -1.47439 0.448684 2.61164 
-1.91217 -1.03601 0.0755435 -1.50006 0.4575 2.64892 
-2.12652 -1.26661 0.121028 -1.52211 0.147151 2.67152 
-2.05516 -1.06363 0.120812 -1.52679 0.0529439 2.69788 
-1.91618 -1.06453 0.114241 -1.49866 0.07347 2.72364 
-1.78252 -1.3539 0.176214 -1.4991 0.178805 2.64565 
-1.99672 -1.27346 0.136427 -1.52178 0.125816 2.70021 
-2.13257 -1.1708 0.178456 -1.52171 0.0121757 2.7111 
-2.2908 -1.1049 0.157497 -1.54065 0.0529723 2.62488 
-2.30473 -1.02682 0.14404 -1.5344 0.0319912 2.62502 
-2.1343 -1.3056 0.113231 -1.51248 0.184446 2.69171 
-2.13937 -1.26073 0.107134 -1.52338 0.108607 2.62479 
-1.9615 -1.3194 0.0890568 -1.54088 0.170769 2.61406 
-1.86279 -1.266 0.117389 -1.52202 0.185985 2.59066 
-2.05187 -1.46165 0.109362 -1.53135 0.205318 2.61573 
-1.92641 -1.42611 0.107823 -1.51102 0.0634588 2.53427 
-1.86716 -1.50767 0.16516 -1.51852 0.165726 2.59095 
-1.97583 -1.7065 0.162949 -1.49511 0.0419774 2.6709 
-2.0192 -1.47035 0.147824 -1.49197 0.160461 2.66225 
-2.0027 -1.24263 0.198299 -1.5016 0.124594 2.58337 
-2.14447 -1.21434 0.120957 -1.50771 0.146418 2.73384 
-2.07886 -1.22261 0.197352 -1.52263 0.0229825 2.70186 
-1.9355 -1.13156 0.233878 -1.51241 0.15319 2.66798 
-2.12422 -1.11478 0.183941 -1.53269 0.125836 2.60446 
-1.96831 -1.08263 0.149032 -1.52124 0.129748 2.66236 
-2.16868 -1.12201 0.121514 -1.52638 0.034257 2.71303 
-2.0684 -1.11885 0.147981 -1.51651 0.0681272 2.66033 
-1.89745 -1.18117 0.152105 -1.50308 0.136895 2.6461 
-1.81585 -1.22501 0.127192 -1.49268 0.171926 2.68092 
-1.89189 -1.29558 0.0130073 -1.53162 0.373919 2.67376 
-1.86396 -1.27102 -0.0492011 -1.51945 0.294936 2.57424 
-1.87014 -1.2409 0.00386844 -1.52235 0.250715 2.60355 
-1.61737 -1.26104 0.0560429 -1.52585 0.333153 2.58941 
-1.59613 -1.1577 0.0401934 -1.49835 0.432203 2.7133 
-1.87629 -1.27508 0.0113308 -1.51414 0.56401 2.57117 
-1.80146 -1.39155 0.0254903 -1.49265 0.72325 2.6439 
-1.85389 -1.46373 -0.0194713 -1.49547 0.748767 2.71889 
-2.01216 -1.206 0.0078407 -1.50177 0.616546 2.65741 
-2.17846 -1.17776 0.0137357 -1.49803 0.443353 2.71614 
-1.96129 -1.31818 0.0196313 -1.51044 0.298668 2.64506 
-2.08363 -1.20091 0.111742 -1.5054 0.247398 2.58183 
-2.24112 -1.22589 0.213895 -1.51889 0.0674305 2.75459 
-2.53498 -1.32061 0.193022 -1.55191 0.046144 2.65547 
-2.39588 -1.34239 0.207858 -1.51638 0.185749 2.69049 
-2.39401 -1.13114 0.157 -1.50872 0.114658 2.60029 
-2.28936 -1.08821 0.12258 -1.52764 0.0850033 2.58466 
-2.23194 -1.10686 0.107097 -1.51196 0.0206785 2.59648 
-2.21868 -1.16597 0.143956 -1.52997 0.0476896 2.62414 
-2.5345 -1.10344 0.105419 -1.5095 0.133992 2.63985 
-2.33532 -1.00387 0.151585 -1.52826 0.23902 2.5627 
-2.35852 -0.987193 0.136293 -1.51999 0.149235 2.60369 
-2.25872 -1.01714 0.0973745 -1.52107 0.0426381 2.70642 
-2.39287 -1.08951 0.124104 -1.51542 0.0405256 2.81221 
-2.43456 -1.2653 0.141247 -1.54368 0.127497 2.75745 
-2.22015 -1.37199 0.0961217 -1.5028 0.105746 2.67299 
-2.34813 -1.28791 0.097207 -1.5343 0.177107 2.5879 
-2.50546 -1.24606 0.128028 -1.50557 0.151195 2.63797 
-2.67533 -1.04823 0.159487 -1.50227 0.279799 2.66047 
-3.00657 -1.13976 0.183176 -1.53407 0.145178 2.61134 
-3.19024 -1.0676 0.147265 -1.5217 0.0681696 2.74084 
-3.42909 -1.27094 0.164154 -1.50837 0.169095 2.65313 
-3.13905 -1.46396 0.132495 -1.50759 0.109876 2.69392 
-3.07548 -1.42583 0.110807 -1.4952 0.23677 2.7561 
-3.03594 -1.47698 0.102021 -1.51299 0.154261 2.74608 
-3.15173 -1.56412 0.0889994 -1.53025 0.197779 2.51585 
-3.12864 -1.45381 0.149717 -1.53525 0.220902 2.71143 
-2.96891 -1.34756 0.0968375 -1.5271 0.189401 2.76628 
-2.88835 -1.33733 0.114668 -1.54744 0.232792 2.63648 
-3.16171 -1.28404 0.063541 -1.51678 0.152936 2.55882 
-3.03487 -1.32173 0.0574434 -1.54049 0.253784 2.63808 
-2.91635 -1.67702 0.00746412 -1.51613 0.204497 2.65132 
-2.90857 -1.48679 -0.0199438 -1.51547 0.175735 2.67137 
-2.892 -1.39323 -0.0340623 -1.49948 0.260499 2.75556 
-2.94575 -1.48773 -0.0983246 -1.53136 0.298496 2.68326 
-2.85066 -1.45113 -0.0444475 -1.52584 0.339457 2.60118 
-2.88729 -1.47454 0.0376498 -1.49438 0.282263 2.68539 
-2.76759 -1.47094 0.0853477 -1.50314 0.145798 2.72403 
-2.83675 -1.63053 0.123045 -1.51879 0.132837 2.72268 
-2.98387 -1.61148 0.10657 -1.52263 0.178321 2.70088 
-3.19628 -1.56601 0.0662738 -1.50146 0.111893 2.69122 
-3.10119 -1.52922 0.114094 -1.52382 0.0821427 2.7191 
-3.24708 -1.75463 0.0451731 -1.51896 0.0817832 2.69858 
-3.34698 -1.72006 0.0964998 -1.50301 0.0244527 2.74272 
-3.23374 -1.91339 0.0934886 -1.51884 0.0886442 2.7573 
-3.34879 -2.05573 0.0475995 -1.53855 0.23318 2.60404 
-3.44559 -1.94972 0.0837333 -1.50698 0.0451177 2.81123 
-3.27092 -1.81268 0.123747 -1.51632 0.0391943 2.59214 
-3.33165 -1.85751 0.110336 -1.51254 0.0281374 2.75201 
-3.27292 -1.7335 0.114719 -1.51749 0.0851506 2.65466 
-3.26787 -1.76331 0.0990376 -1.53636 0.153549 2.75854 
-3.34847 -1.61648 0.15579 -1.4989 0.328965 2.6898 
-3.1672 -1.68484 0.222002 -1.50518 0.253846 2.67591 
-3.35734 -1.63536 0.231344 -1.53151 0.17144 2.63555 
-3.40139 -1.53384 0.221092 -1.52053 0.233896 2.64824 
-3.3868 -1.76202 0.16196 -1.5428 0.0949036 2.73912 
-3.50016 -1.86142 0.104651 -1.51832 0.161974 2.76802 
-3.52446 -2.19086 0.0834044 -1.5324 0.201811 2.59023 
-3.59135 -1.99724 0.107994 -1.50703 0.179457 2.65687 
-3.41404 -2.13052 0.0571627 -1.51661 0.153327 2.69229 
-3.20402 -2.05895 0.0782452 -1.53593 0.161978 2.65306 
-3.00165 -1.95294 0.0507844 -1.52158 0.0474781 2.61852 
-2.96466 -2.05555 0.071275 -1.50946 0.0835333 2.6259 
-2.99457 -1.82832 0.0708604 -1.553 0.0272947 2.62548 
-3.19314 -1.75755 0.104027 -1.51136 0.15499 2.75994 
-3.17767 -1.77487 0.114276 -1.53621 0.20351 2.67101 
-3.37444 -1.67607 0.0607504 -1.53032 0.305652 2.71211 
-3.41881 -1.6894 0.0710381 -1.52829 0.25443 2.63383 
-3.47896 -1.63518 0.1043 -1.49586 0.0929401 2.64425 
-3.58892 -1.62388 0.0623463 -1.55086 0.0903731 2.6447 
-3.73471 -1.61113 0.0705872 -1.52861 0.0709644 2.66457 
-3.77395 -1.77193 0.0823369 -1.54199 0.131831 2.655 
-3.69363 -1.88426 0.0695678 -1.51857 0.0741379 2.63297 
-3.73812 -1.73631 0.0366204 -1.52372 0.0603691 2.62432 
-3.64772 -1.57973 0.0773035 -1.52678 0.0585845 2.56859 
-3.795 -1.38384 0.0765416 -1.50749 0.0709958 2.60238 
-3.61584 -1.53956 0.0856488 -1.50863 0.0542412 2.72977 
-3.59252 -1.59641 0.0972689 -1.52043 0.0744293 2.66472 
-3.61193 -1.47988 0.118866 -1.49692 0.138025 2.65541 
-3.67938 -1.56164 0.0815584 -1.5412 0.215208 2.68043 
-3.39301 -1.62257 0.0933202 -1.49811 0.176539 2.58443 
-3.50333 -1.6749 0.0634019 -1.50738 0.169754 2.78518 
-3.62732 -1.49456 0.0798267 -1.50967 0.270825 2.76473 
-3.45316 -1.57685 0.0272547 -1.52656 0.0611036 2.6625 
-3.41794 -1.63985 0.0165616 -1.55052 0.13262 2.74836 
-3.52945 -1.707 0.0141106 -1.54459 0.10543 2.70025 
-3.35297 -1.72223 0.0364702 -1.54702 0.154318 2.6533 
-3.20292 -1.66358 0.0550141 -1.54075 0.221803 2.7551 
-3.03203 -1.73545 0.0688819 -1.51946 0.245515 2.72017 
-3.13143 -1.80301 0.0773402 -1.53591 0.0288013 2.67323 
-3.07427 -1.73076 0.0860382 -1.53867 0.0375393 2.66397 
-3.04518 -1.82904 0.0855262 -1.53557 0.0306841 2.67982 
-2.90218 -1.83226 0.123209 -1.53818 0.025167 2.73945 
-3.00556 -1.87431 0.107231 -1.52599 0.016875 2.68597 
-2.92346 -1.86772 0.146231 -1.51822 0.0423625 2.66049 
-3.22879 -1.82209 0.132594 -1.53822 0.267136 2.62682 
-3.16463 -1.86057 0.079171 -1.50393 0.166755 2.6078 
-3.28682 -2.02428 0.050748 -1.52253 0.122968 2.60124 
-3.21672 -1.96156 0.0912272 -1.52742 0.12615 2.73296 
-3.08041 -2.09474 0.0790387 -1.50614 0.225184 2.68454 
-3.19556 -1.91331 0.108062 -1.50587 0.101078 2.61439 
-3.33651 -2.01582 0.0825495 -1.52397 0.0408179 2.68388 
-3.37113 -1.85104 0.0872168 -1.5224 0.131605 2.59231 
-3.39003 -1.71968 0.0740391 -1.51359 0.161444 2.62112 
-3.47664 -1.81147 0.0806869 -1.52028 0.105292 2.71306 
-3.47618 -1.63849 0.0813639 -1.54525 0.0169155 2.62208 
-3.45217 -1.64511 0.0467965 -1.51493 0.212217 2.63154 
-3.09268 -1.78686 0.0109421 -1.52671 0.280456 2.68442 
-3.30397 -1.81401 0.00750779 -1.53769 0.220193 2.67118 
-3.08218 -1.90371 0.0544294 -1.52685 0.115113 2.75709 
-3.03656 -2.11706 0.0524113 -1.50009 0.138712 2.62242 
-2.89239 -1.98317 0.170693 -1.54008 0.222685 2.66975 
-3.02022 -1.81941 0.183144 -1.51267 0.0895538 2.62275 
-3.06549 -1.90112 0.128641 -1.5204 0.0129719 2.61965 
-3.25024 -1.90964 0.0956572 -1.52054 0.0949468 2.581 
-3.39866 -1.81453 0.0985741 -1.52533 0.0653789 2.65816 
-3.39433 -1.69937 0.039539 -1.53263 0.0146187 2.64485 
-3.50872 -1.57168 0.0538102 -1.52222 0.167613 2.57195 
-3.57623 -1.55694 0.036668 -1.52123 0.215885 2.71802 
-3.64485 -1.51488 0.0409948 -1.51597 0.123713 2.598 
-3.63063 -1.55279 0.0468082 -1.52312 0.218545 2.68443 
-3.59184 -1.50333 0.0670044 -1.51794 0.047863 2.60649 
-3.58123 -1.42247 0.0915778 -1.51838 0.149398 2.61305 
-3.72194 -1.17947 0.0724636 -1.52297 0.161974 2.71104 
-3.59321 -1.21397 0.0631617 -1.53489 0.0290678 2.79778 
-3.39771 -1.43241 0.0329744 -1.54372 0.107952 2.69098 
-3.21666 -1.37613 0.0775767 -1.52254 0.149674 2.71083 
-2.93913 -1.56938 0.071868 -1.5433 0.164456 2.62268 
-2.94605 -1.60653 0.0623412 -1.51894 0.130511 2.67733 
-2.9662 -1.631 0.0827355 -1.54252 0.0937194 2.69595 
-2.82418 -1.54354 0.0945029 -1.50345 0.192383 2.64096 
-2.87344 -1.44309 0.0636624 -1.48927 0.450033 2.63383 
-2.81635 -1.40467 0.0682604 -1.50659 0.184874 2.67308 
-2.62253 -1.39499 0.0977094 -1.51522 0.184975 2.65572 
-2.74871 -1.2896 0.0806808 -1.50389 0.237167 2.67241 
-2.5601 -1.3303 0.0971221 -1.53847 0.300464 2.68517 
-2.71545 -1.19911 0.130804 -1.52948 0.0345608 2.5809 
-2.65323 -1.29465 0.175345 -1.51303 0.0422091 2.64993 
