# Supplementary material for: Parameter inference for stochastic single-cell dynamics from lineage tree data
Source: BMC Syst Biol. 2017 Apr 26;11:52. doi: 10.1186/s12918-017-0425-1 (PMC5406901; doi:10.1186/s12918-017-0425-1)
Supplement: Supplementary file 2 — A ZIP file containing the raw datasets obtained from the MCMC runs presented. (ZIP 449 kb) [file 12918_2017_425_MOESM2_ESM.zip › Additional File 2/Files/Example2_mcmc_parameters_tree.txt]

0.0871522 -1.10677 0.718592 -0.340954 0.988894 1.57758 
0.0407769 -0.987711 0.735432 -0.397742 0.853639 1.48682 
0.0542326 -0.857191 0.729375 -0.380422 0.683409 1.87404 
-0.137342 -0.666278 0.63646 -0.403225 0.508876 2.03117 
-0.205009 -0.679901 0.582721 -0.427477 0.519049 2.11999 
-0.288428 -0.86505 0.510357 -0.442207 0.653595 2.20727 
-0.167993 -0.844212 0.659892 -0.530192 0.62795 2.09239 
-0.211859 -0.852176 0.680774 -0.568563 0.425228 2.17631 
-0.152113 -0.853121 0.757033 -0.557559 0.408366 2.26931 
-0.215446 -1.00456 0.710546 -0.617351 0.676657 2.33134 
-0.388776 -1.18848 0.756646 -0.604479 0.843787 2.15263 
-0.229023 -1.096 0.805747 -0.620761 0.761191 2.48101 
-0.276693 -1.16981 0.84044 -0.625227 0.773955 2.42692 
-0.413309 -1.1916 0.865298 -0.717446 0.879357 2.01341 
-0.599187 -1.25986 0.907825 -0.691922 0.994065 1.84573 
-0.474506 -1.33644 0.975181 -0.708516 0.98998 1.85484 
-0.463708 -1.31592 0.984739 -0.736166 0.992488 1.85959 
-0.507895 -1.11582 0.994202 -0.737826 0.7858 1.97996 
-0.442363 -1.11138 0.948341 -0.75929 0.831316 2.08546 
-0.407014 -1.24181 0.894088 -0.747452 0.95469 2.03792 
-0.430774 -1.20841 0.884728 -0.773734 0.868003 2.2636 
-0.288216 -1.22605 0.899898 -0.783533 0.932898 2.45968 
-0.310837 -1.10836 0.882571 -0.793651 0.891556 2.44822 
-0.34581 -1.03045 0.897897 -0.773237 0.916611 2.48806 
-0.297151 -0.996247 0.856055 -0.798212 0.9904 2.47621 
-0.202652 -0.646077 0.81556 -0.861156 0.804146 2.48956 
-0.179675 -0.680759 0.784159 -0.871913 0.862724 2.51875 
0.049765 -0.567887 0.79936 -0.832382 0.961926 2.50451 
0.0980382 -0.560552 0.805979 -0.810233 0.959668 2.72197 
-0.00114169 -0.726169 0.784364 -0.827261 0.924066 2.70769 
0.0771544 -0.673221 0.706493 -0.854709 0.952603 2.80938 
0.0714549 -0.828422 0.641795 -0.907199 0.939503 2.67941 
0.182804 -0.566095 0.625142 -0.89755 0.976919 2.57757 
0.201722 -0.488458 0.588636 -0.910075 0.994532 2.5084 
0.192075 -0.400983 0.586217 -0.934066 0.93472 2.73403 
0.0742001 -0.478905 0.555016 -0.960049 0.970974 2.65503 
0.0150209 -0.23991 0.536096 -1.00437 0.96398 2.60323 
0.136286 -0.123842 0.468735 -1.02461 0.994388 2.59287 
-0.200387 -0.0858954 0.452048 -1.14012 0.945152 2.75959 
-0.0569768 -0.0482161 0.431515 -1.16107 0.885541 2.6654 
-0.287414 -0.246287 0.429293 -1.13853 0.905068 2.67439 
-0.242702 -0.213972 0.404809 -1.13924 0.967818 2.69384 
-0.27002 0.0111627 0.486705 -1.14798 0.959274 2.72573 
-0.217523 -0.190171 0.440579 -1.11874 0.876084 2.60423 
-0.341068 -0.0750343 0.457555 -1.24068 0.714196 2.69405 
-0.509747 -0.174974 0.475923 -1.25292 0.561736 2.65412 
-0.481303 0.077705 0.489156 -1.29493 0.41888 2.55428 
-0.623165 0.182682 0.480669 -1.33908 0.584019 2.61614 
-0.462487 0.275688 0.436661 -1.38455 0.577753 2.59309 
-0.73587 0.064668 0.430446 -1.41362 0.391629 2.67255 
-0.584496 0.0320309 0.315658 -1.40681 0.697359 2.66554 
-0.790323 -0.00441999 0.37818 -1.42737 0.550001 2.59859 
-0.934017 0.137192 0.383919 -1.48635 0.660429 2.6099 
-0.830071 0.273386 0.390689 -1.4837 0.800871 2.68745 
-1.09573 0.275254 0.43466 -1.51934 0.822943 2.75233 
-1.2566 0.134298 0.441923 -1.53682 0.905614 2.74526 
-1.34669 0.0936592 0.475355 -1.54117 0.67508 2.76214 
-1.45018 -0.173319 0.496983 -1.51692 0.611987 2.79062 
-1.51509 -0.108179 0.540394 -1.58477 0.491915 2.86024 
-1.55425 0.024739 0.680597 -1.56186 0.479591 2.91274 
-1.52379 0.132433 0.703781 -1.59422 0.63727 2.72281 
-1.67155 0.210736 0.566997 -1.54668 0.664213 2.74671 
-1.51467 0.0697029 0.583758 -1.52609 0.801629 2.64321 
-1.38381 0.0642889 0.543436 -1.55188 0.774938 2.70208 
-1.34065 -0.161075 0.551632 -1.54004 0.624957 2.70504 
-1.37368 -0.0636279 0.498575 -1.54498 0.683937 2.7455 
-1.54719 -0.0519245 0.506377 -1.53561 0.52644 2.74245 
-1.73753 0.123469 0.526086 -1.56053 0.640139 2.63581 
-1.73802 0.0817762 0.484719 -1.57281 0.653285 2.63221 
-1.8995 0.109362 0.482645 -1.52805 0.735985 2.63257 
-1.58143 -0.132151 0.511849 -1.53379 0.696223 2.69175 
-1.67539 -0.293175 0.525111 -1.53031 0.638529 2.7838 
-1.45264 -0.0336454 0.525576 -1.54562 0.614174 2.56492 
-1.50637 -0.147397 0.566675 -1.53023 0.657703 2.65142 
-1.48679 0.0550611 0.580791 -1.51787 0.709652 2.79227 
-1.54688 0.0649478 0.647746 -1.54295 0.466246 2.75482 
-1.63734 0.111199 0.690709 -1.57097 0.334584 2.67447 
-1.82079 -0.0632037 0.667383 -1.60602 0.276133 2.63915 
-1.87238 0.0252991 0.718014 -1.57307 0.402458 2.70143 
-2.01731 -0.136605 0.633433 -1.59314 0.461668 2.64318 
-2.13383 -0.174847 0.689903 -1.57022 0.430713 2.75356 
-2.17546 -0.0733847 0.705326 -1.58967 0.425489 2.62129 
-1.92946 -0.026144 0.647688 -1.59044 0.451299 2.69909 
-1.92716 0.0328051 0.733608 -1.57221 0.375548 2.69479 
-1.97781 -0.366969 0.750907 -1.56584 0.444133 2.79327 
-2.09398 -0.515888 0.689449 -1.58445 0.402592 2.61543 
-2.19108 -0.337606 0.672423 -1.57955 0.318906 2.66271 
-2.12527 -0.156078 0.741611 -1.5965 0.294063 2.72522 
-2.23843 -0.240237 0.794669 -1.58668 0.378801 2.69114 
-2.1813 -0.183969 0.848743 -1.62005 0.0818227 2.6701 
-2.20749 -0.323559 0.807816 -1.61454 0.1037 2.69391 
-2.12968 -0.0774922 0.814189 -1.6016 0.188638 2.73478 
-1.83904 0.04877 0.777889 -1.60057 0.239346 2.78515 
-1.72054 0.0576628 0.713376 -1.58895 0.310502 2.73141 
-1.66571 -0.20781 0.653552 -1.58964 0.151419 2.71091 
-1.72522 -0.431918 0.606579 -1.60355 0.199042 2.70346 
-1.79046 -0.504521 0.661512 -1.59953 0.233957 2.65688 
-1.9254 -0.459667 0.653851 -1.57895 0.374069 2.65482 
-2.16329 -0.399598 0.651066 -1.57831 0.346302 2.68149 
-2.09845 -0.257671 0.617972 -1.60431 0.230009 2.65817 
-2.24255 -0.290793 0.607308 -1.58634 0.31314 2.61174 
-2.21828 -0.543354 0.592119 -1.56485 0.454488 2.54977 
-1.95897 -0.635725 0.552687 -1.5841 0.464377 2.58076 
-1.91981 -0.58402 0.610796 -1.5821 0.408523 2.75301 
-2.08574 -0.49426 0.56896 -1.57594 0.494415 2.77352 
-2.03352 -0.538804 0.57864 -1.57954 0.506648 2.78693 
-2.20206 -0.681053 0.581666 -1.57794 0.523799 2.71897 
-2.06038 -0.744936 0.605472 -1.59061 0.328491 2.7041 
-1.86241 -0.563305 0.633229 -1.57713 0.446225 2.65088 
-1.81063 -0.446205 0.600396 -1.60445 0.159271 2.60353 
-1.7159 -0.353691 0.615255 -1.59362 0.270974 2.54457 
-1.75038 -0.179658 0.627007 -1.59124 0.332894 2.59949 
-1.85311 -0.264656 0.679708 -1.58602 0.236306 2.78707 
-1.91578 -0.562645 0.555596 -1.56288 0.525728 2.80174 
-1.7825 -0.471894 0.551641 -1.5724 0.318438 2.66193 
-1.77675 -0.548833 0.491241 -1.57716 0.443745 2.63839 
-1.91028 -0.715261 0.46916 -1.5627 0.529888 2.68414 
-1.75575 -0.553688 0.488341 -1.59446 0.330003 2.77408 
-1.81246 -0.643794 0.523472 -1.59165 0.263846 2.75621 
-1.83002 -0.571567 0.503331 -1.57914 0.394338 2.73807 
-1.60198 -0.495569 0.465375 -1.57051 0.481699 2.6658 
-1.56715 -0.290398 0.518299 -1.56549 0.352309 2.62146 
-1.72955 -0.360192 0.514298 -1.54731 0.449731 2.68134 
-1.99784 -0.273227 0.510295 -1.57166 0.523173 2.74919 
-1.8699 -0.255962 0.559349 -1.55605 0.478165 2.7186 
-1.70028 -0.228662 0.520611 -1.58433 0.215854 2.64615 
-1.72762 -0.248455 0.527455 -1.60625 0.18667 2.77835 
-1.79466 -0.295303 0.521247 -1.60522 0.190501 2.75966 
-1.79633 -0.143171 0.568422 -1.61624 0.0369208 2.80133 
-1.47172 -0.221713 0.564553 -1.60026 0.147605 2.73717 
-1.61953 -0.14754 0.498047 -1.59345 0.146027 2.6933 
-1.75389 -0.357403 0.457373 -1.58558 0.20856 2.62366 
-1.55386 -0.491399 0.4637 -1.60815 0.179787 2.63901 
-1.66993 -0.567502 0.517297 -1.59638 0.218685 2.65071 
-1.80257 -0.735511 0.504453 -1.58713 0.267852 2.70243 
-1.80532 -0.957717 0.455229 -1.59227 0.361173 2.6584 
-2.06576 -0.972388 0.433193 -1.59057 0.347659 2.62147 
-2.10095 -1.12676 0.501139 -1.59677 0.239343 2.64239 
-1.9538 -0.823977 0.434541 -1.58888 0.29791 2.67579 
-2.21454 -0.792158 0.387764 -1.58624 0.244534 2.69213 
-1.96839 -0.926957 0.310033 -1.56836 0.387664 2.60603 
-2.11237 -0.804444 0.213325 -1.57685 0.374761 2.61688 
-2.02107 -0.951161 0.166061 -1.58603 0.299539 2.68376 
-2.0396 -1.17222 0.153096 -1.60075 0.211851 2.72571 
-2.05576 -1.19417 0.0570074 -1.6205 0.0266479 2.56902 
-1.95059 -1.20269 0.0510154 -1.61327 0.0894914 2.63084 
-2.08483 -1.10448 0.0291082 -1.59816 0.238053 2.71249 
-1.94849 -1.1245 -0.0335287 -1.60252 0.18335 2.75778 
-1.94171 -1.09209 0.0214714 -1.59794 0.0578373 2.65847 
-2.02895 -1.32853 0.00339318 -1.6266 0.013407 2.69293 
-2.00648 -1.43886 0.00201667 -1.60216 0.187203 2.69206 
-1.93778 -1.56295 -0.00785965 -1.58555 0.386599 2.62802 
-1.87979 -1.50719 0.00377332 -1.58294 0.381704 2.66141 
-1.94644 -1.48973 0.00835756 -1.59615 0.22181 2.69 
-2.02414 -1.48883 0.0326523 -1.59277 0.299936 2.65667 
-2.02408 -1.38733 0.0315425 -1.58236 0.428755 2.66648 
-2.23269 -1.48823 0.0195838 -1.59036 0.405605 2.69089 
-2.26261 -1.44163 0.022175 -1.56766 0.400428 2.73775 
-2.47221 -1.58076 -0.00774192 -1.5891 0.437972 2.64297 
-2.41845 -1.60208 -0.00627168 -1.55163 0.550963 2.66965 
-2.4888 -1.50605 -0.00656236 -1.55168 0.471592 2.7094 
-2.2014 -1.66511 -0.0592599 -1.58742 0.355125 2.63366 
-2.32078 -1.6905 -0.0354913 -1.58989 0.334104 2.60141 
-2.25179 -1.68148 -0.0479653 -1.56785 0.373147 2.59368 
-2.17596 -1.62051 -0.0561296 -1.57257 0.455484 2.65435 
-2.22284 -1.52441 -0.0170902 -1.5919 0.304795 2.66417 
-2.42028 -1.54726 -0.0171589 -1.61701 0.0559493 2.69373 
-2.41495 -1.63046 -0.0220492 -1.60544 0.14941 2.74001 
-2.26673 -1.74169 -0.0588163 -1.56943 0.466567 2.63181 
-2.09879 -1.58927 -0.0468239 -1.54047 0.508869 2.73141 
-2.05206 -1.63016 -0.0534592 -1.58125 0.344178 2.74474 
-2.1986 -1.83047 -0.0455764 -1.57271 0.404439 2.72377 
-2.27321 -1.69577 -0.034594 -1.58698 0.307047 2.74253 
-2.22491 -1.52179 -0.0438328 -1.57209 0.479657 2.61237 
-2.34124 -1.39223 -0.0479571 -1.57134 0.461902 2.76772 
-2.16082 -1.32445 -0.0253505 -1.55957 0.590113 2.69548 
-2.16906 -1.46446 -0.0261479 -1.54252 0.611974 2.71516 
-2.34358 -1.64349 -0.0688216 -1.59463 0.329312 2.72076 
-2.32173 -1.54632 -0.054852 -1.61266 0.155789 2.68292 
-2.31086 -1.53751 -0.0339143 -1.60633 0.282858 2.67319 
-2.18026 -1.40479 -0.00785345 -1.60192 0.126571 2.76339 
-2.37844 -1.66222 -0.0353332 -1.61777 0.081782 2.61698 
-2.38442 -1.60235 -0.0368367 -1.59186 0.247101 2.65132 
-2.21515 -1.67247 -0.0356577 -1.58636 0.433226 2.7789 
-2.11579 -1.67953 -0.0313675 -1.59363 0.291458 2.70172 
-2.18851 -1.62703 -0.0629358 -1.56441 0.414071 2.65945 
-2.25635 -1.59048 0.0415599 -1.58738 0.33624 2.67034 
-2.24085 -1.51209 -0.010419 -1.58057 0.3115 2.69499 
-2.03598 -1.525 0.0342769 -1.58939 0.273971 2.74354 
-2.04747 -1.35234 0.0110185 -1.59897 0.20483 2.56738 
-2.41316 -1.2795 0.025366 -1.58633 0.349793 2.65779 
-2.48028 -1.04842 0.00669502 -1.57459 0.404739 2.61549 
-2.34575 -1.05395 -0.00679686 -1.57034 0.399549 2.60201 
-2.39913 -1.24771 -0.000525406 -1.5624 0.510618 2.60396 
-2.57269 -1.37849 -0.0314823 -1.56632 0.477456 2.59276 
-2.6841 -1.63859 -0.0339406 -1.59879 0.247352 2.66776 
-2.6115 -1.54133 -0.0193706 -1.58833 0.357544 2.71455 
-2.4182 -1.68411 -0.0323436 -1.58926 0.253849 2.70639 
-2.41394 -1.50867 -0.0512958 -1.59391 0.326494 2.71487 
-2.37782 -1.65883 -0.0447348 -1.58865 0.410442 2.67958 
-2.54836 -1.6842 -0.0659941 -1.5821 0.357479 2.65004 
-2.63361 -1.6245 -0.0535689 -1.58985 0.298023 2.63993 
-2.74554 -1.82462 -0.0704498 -1.54709 0.555022 2.60956 
-2.69599 -1.54739 -0.0615285 -1.58208 0.456977 2.61897 
-2.62049 -1.67423 -0.056039 -1.57759 0.432635 2.72164 
-2.46387 -1.84404 -0.0309639 -1.58165 0.453198 2.70752 
-2.25572 -1.92808 -0.0595696 -1.58723 0.362073 2.72553 
-2.29378 -1.92333 -0.0127629 -1.57973 0.414007 2.61254 
-2.32481 -1.85151 -0.0223321 -1.5678 0.492148 2.58881 
-2.32351 -1.91234 -0.0480461 -1.62142 0.0930639 2.75123 
-2.39617 -1.90681 -0.0216108 -1.5967 0.176189 2.66655 
-2.23512 -1.92954 -0.045358 -1.59646 0.259969 2.5529 
-2.32481 -1.7764 -0.0201863 -1.58554 0.319202 2.561 
-2.18224 -1.70045 -0.0648212 -1.57341 0.386693 2.68614 
-1.94631 -1.66198 -0.0534319 -1.5779 0.392955 2.62918 
-2.03252 -1.39211 -0.0359689 -1.59295 0.337005 2.67539 
-2.28486 -1.58214 -0.0296702 -1.57834 0.472738 2.69517 
-2.47833 -1.70661 -0.0251377 -1.61405 0.0840454 2.65561 
-2.30371 -1.77418 -0.0279719 -1.59981 0.281541 2.72533 
-2.32646 -1.69478 -0.00451702 -1.57434 0.295478 2.70152 
-2.47251 -1.76793 0.0505968 -1.61357 0.167696 2.6817 
-2.36018 -1.46787 0.0800688 -1.61454 0.145582 2.62755 
-2.20628 -1.44165 0.0098177 -1.58637 0.254471 2.68259 
-2.30406 -1.41763 0.0054247 -1.59585 0.298978 2.69223 
-2.52307 -1.62108 -0.0445438 -1.60343 0.220879 2.66595 
-2.57814 -1.64564 -0.0208497 -1.59924 0.225185 2.6325 
-2.42106 -1.81025 -0.0454542 -1.60758 0.114447 2.73441 
-2.49274 -1.53387 0.00536504 -1.60618 0.0774974 2.63247 
-2.33976 -1.56729 0.00487405 -1.60908 0.211416 2.69979 
-2.44101 -1.53739 -0.0375414 -1.60954 0.0869219 2.76303 
-2.42022 -1.50393 -0.0307018 -1.6192 0.128935 2.67995 
-2.47148 -1.41707 -0.0330388 -1.6094 0.176185 2.73979 
-2.67633 -1.40396 -0.0659649 -1.59126 0.33746 2.62217 
-2.73659 -1.30463 -0.0605949 -1.58151 0.376069 2.70332 
-2.77406 -1.29272 -0.00286931 -1.56712 0.465875 2.65059 
-2.58092 -1.21194 -0.019751 -1.59258 0.275751 2.68649 
-2.30928 -1.28529 -0.0260432 -1.5594 0.429724 2.6185 
-2.12752 -1.32868 -0.0514022 -1.59538 0.246127 2.6413 
-1.95755 -1.30354 -0.0472507 -1.59561 0.247011 2.7311 
-1.96252 -1.43402 0.0129557 -1.59928 0.226693 2.73982 
-2.06384 -1.50061 0.0146769 -1.58521 0.333858 2.64146 
-2.1555 -1.18508 -0.0364812 -1.60738 0.151897 2.69073 
-2.16218 -1.28819 0.0441982 -1.62571 0.0182196 2.59359 
-1.96292 -1.20253 0.0682991 -1.59624 0.203497 2.62508 
-1.98872 -1.21536 0.0448772 -1.59785 0.138844 2.62426 
-2.10192 -1.45779 0.0445745 -1.59619 0.1593 2.70422 
-2.08954 -1.37253 0.0548899 -1.61227 0.183311 2.6745 
-2.20141 -1.53794 0.0184545 -1.6085 0.251824 2.67639 
-2.55224 -1.5211 0.0262654 -1.58782 0.291537 2.67489 
-2.26146 -1.41123 0.0409406 -1.59682 0.237466 2.73153 
-2.23515 -1.43565 0.0403 -1.58552 0.301377 2.65976 
-2.39759 -1.38964 -0.0243597 -1.56666 0.43231 2.58361 
-2.19415 -1.20492 0.011802 -1.57473 0.381761 2.68458 
-2.20248 -1.02923 -0.0235633 -1.58639 0.332759 2.62418 
-2.26396 -1.25755 -0.0448087 -1.5972 0.330291 2.70577 
-2.31744 -1.4253 0.0485006 -1.60293 0.158647 2.69928 
-2.40536 -1.51623 -0.0130222 -1.59279 0.120615 2.68835 
-2.39978 -1.36283 -0.0121361 -1.59711 0.240859 2.61529 
-2.41006 -1.31363 0.0110062 -1.59479 0.336441 2.69239 
-2.38768 -1.34611 0.023675 -1.58362 0.297603 2.72558 
-2.62498 -1.45475 0.027756 -1.60014 0.278657 2.59527 
-2.73052 -1.32873 0.044358 -1.60524 0.113359 2.67543 
-2.6481 -1.46796 -0.0523526 -1.58801 0.287014 2.667 
-2.42743 -1.62525 -0.0272402 -1.59121 0.268526 2.6429 
-2.63299 -1.7655 -0.0153528 -1.58892 0.40645 2.75953 
-2.58904 -1.94168 -0.0384333 -1.60024 0.293246 2.72352 
-2.60401 -1.98547 -0.0162592 -1.56754 0.414756 2.5934 
-2.6547 -1.92503 -0.0214175 -1.57181 0.42699 2.68536 
-2.79357 -1.97294 -0.0369729 -1.58482 0.374313 2.76326 
-2.70339 -1.87899 -0.0612889 -1.56884 0.406281 2.66763 
-2.48334 -1.84743 -0.0465443 -1.56831 0.45192 2.71802 
-2.51574 -2.1202 -0.0745151 -1.58283 0.393107 2.64849 
-2.66177 -2.01317 -0.0368344 -1.59581 0.316455 2.67819 
-2.54712 -1.85415 -0.086086 -1.59517 0.294464 2.66521 
-2.61598 -2.07638 -0.0206307 -1.59944 0.189266 2.73053 
-2.78839 -1.94769 -0.0140461 -1.59074 0.303752 2.72621 
-2.69655 -2.04057 -0.0218812 -1.59064 0.355637 2.69051 
-2.55767 -1.98063 -0.0287428 -1.58283 0.458698 2.71747 
-2.84509 -1.98058 -0.031307 -1.55713 0.428822 2.65308 
-2.68405 -1.76689 -0.0336127 -1.56619 0.364821 2.60784 
-2.55326 -1.53971 0.0138535 -1.59986 0.267163 2.76748 
-2.32961 -1.57849 -0.0266193 -1.62521 0.0422733 2.73488 
-2.26793 -1.52068 0.0239205 -1.61481 0.0723654 2.63088 
-2.38698 -1.60072 -0.0207196 -1.6198 0.0114403 2.64929 
-2.44886 -1.52244 -0.0202352 -1.61805 0.0554401 2.70707 
-2.36941 -1.54773 0.0187284 -1.61124 0.138159 2.74731 
-2.36764 -1.58275 0.00598925 -1.60269 0.149066 2.61701 
-2.29286 -1.56096 -0.00944252 -1.58886 0.279413 2.63553 
-2.19806 -1.34287 0.0465517 -1.59112 0.317526 2.67247 
-2.47683 -1.45674 0.0244162 -1.59329 0.25609 2.71863 
-2.46759 -1.40473 0.0584008 -1.60686 0.193951 2.6786 
-2.56916 -1.59424 -0.0267323 -1.59442 0.156735 2.69021 
-2.64684 -1.59393 -0.0138425 -1.59925 0.336446 2.64798 
-2.52074 -1.38985 -0.012871 -1.59233 0.26924 2.58918 
-2.37075 -1.62667 -0.0112626 -1.60935 0.108004 2.54534 
-2.2641 -1.39233 -0.0498218 -1.60556 0.201302 2.76021 
-2.37406 -1.68104 -0.00148773 -1.6089 0.144682 2.6043 
-2.39896 -1.69301 0.00657177 -1.60179 0.222067 2.73949 
-2.35612 -1.64082 0.057207 -1.60655 0.117385 2.67955 
-2.39259 -1.83881 -0.0247385 -1.60271 0.306834 2.74822 
-2.46259 -1.89685 -0.0059428 -1.58042 0.462227 2.59981 
-2.3 -1.86148 -0.00462626 -1.5944 0.311828 2.57839 
-2.39195 -1.76874 -0.0498135 -1.57652 0.30906 2.58977 
-2.21948 -1.80876 -0.00133572 -1.55565 0.501639 2.65738 
-2.45942 -1.87654 -0.00226011 -1.5693 0.42834 2.73925 
-2.57077 -2.03732 -0.0151537 -1.573 0.484318 2.63871 
-2.52902 -1.74892 -0.0488761 -1.57957 0.435967 2.68545 
-2.75718 -1.76826 -0.0547501 -1.56756 0.414097 2.74563 
-2.95314 -1.66618 -0.0510485 -1.58965 0.255115 2.65136 
-2.70571 -1.65076 -0.0439858 -1.57214 0.336993 2.66067 
-2.55396 -1.65507 -0.0370452 -1.56941 0.390844 2.6725 
-2.51667 -1.73817 -0.0370508 -1.61014 0.245479 2.70577 
-2.36505 -1.74769 -0.027172 -1.59306 0.293829 2.70654 
-2.58053 -1.85232 -0.0427328 -1.58048 0.376576 2.69545 
-2.84275 -1.80247 -0.0940572 -1.57363 0.420486 2.73083 
-2.72189 -1.8476 -0.00283941 -1.58026 0.310773 2.78687 
-2.74369 -1.55106 -0.0410437 -1.56257 0.537813 2.70414 
-2.44088 -1.6177 -0.0632232 -1.55169 0.58336 2.74394 
-2.68493 -1.37639 -0.0327854 -1.55848 0.48286 2.65649 
-2.68605 -1.38891 -0.0544256 -1.58671 0.505188 2.68201 
-2.48613 -1.44478 -0.0851296 -1.56612 0.514878 2.63652 
-2.58594 -1.42537 -0.106014 -1.57501 0.490873 2.62279 
-2.82349 -1.55077 -0.0979405 -1.57963 0.416499 2.71184 
-2.63142 -1.77785 -0.0695371 -1.58766 0.351725 2.71124 
-2.55023 -1.81603 -0.0273766 -1.60107 0.173525 2.78142 
-2.58496 -1.84959 -0.0289592 -1.6012 0.204578 2.63119 
-2.76656 -1.99278 -0.018842 -1.58233 0.295773 2.61148 
-2.82168 -1.84977 -0.000540319 -1.60917 0.191702 2.71046 
-2.94339 -1.90213 0.00857287 -1.60613 0.177481 2.67309 
-3.15185 -2.05887 -0.0439926 -1.60346 0.232198 2.72988 
-3.01042 -1.96727 -0.0623477 -1.60367 0.241901 2.6631 
-2.99427 -2.07248 -0.0628163 -1.58892 0.363535 2.66672 
-3.17418 -1.89627 -0.0829405 -1.58844 0.343713 2.72378 
-3.21618 -1.95093 -0.07639 -1.57804 0.398275 2.69529 
-3.11157 -1.98815 -0.0322271 -1.57228 0.343687 2.67813 
-3.19065 -1.8507 -0.033745 -1.584 0.344469 2.7773 
-3.14176 -2.07616 -0.0406078 -1.61409 0.0656625 2.75065 
-3.0829 -2.08119 -0.0468214 -1.60226 0.11806 2.71589 
-2.90621 -2.01685 -0.0601588 -1.5795 0.313088 2.74832 
-2.96405 -1.85022 -0.0276707 -1.61849 0.083762 2.6601 
-3.01779 -1.78199 -0.054405 -1.60922 0.219594 2.66514 
-3.01682 -1.89787 -0.031724 -1.59776 0.278423 2.74554 
-3.08189 -2.05289 -0.0277275 -1.5749 0.439893 2.6184 
-2.95883 -2.0394 0.00787304 -1.59835 0.212455 2.65081 
-2.74446 -1.93014 -0.0273982 -1.58044 0.385654 2.65476 
-2.76443 -1.84395 -0.012548 -1.57784 0.338465 2.71167 
-2.672 -1.57807 -0.05309 -1.5862 0.332488 2.63621 
-2.48601 -1.62386 -0.045545 -1.58669 0.434476 2.68761 
-2.44603 -1.56317 -0.0466955 -1.57299 0.371838 2.75878 
-2.30732 -1.40958 -0.0390436 -1.60095 0.290821 2.72099 
-2.39552 -1.4655 -0.0361557 -1.60092 0.228759 2.80319 
-2.38404 -1.52165 -0.0699387 -1.6007 0.330951 2.76142 
-2.21887 -1.46978 -0.041406 -1.57328 0.399307 2.63106 
-2.1431 -1.4436 -0.0543401 -1.57733 0.458111 2.6785 
-2.34235 -1.43061 -0.0552009 -1.56091 0.443593 2.64645 
-2.0992 -1.22662 -0.0502954 -1.5908 0.297558 2.67306 
-2.08417 -1.24814 -0.0161361 -1.60082 0.244755 2.70577 
-2.13653 -1.19067 -0.0247623 -1.58818 0.262162 2.58845 
-2.04345 -1.2525 -0.0095964 -1.59388 0.316937 2.64866 
-2.11573 -1.21053 0.0143386 -1.59705 0.181307 2.68312 
-2.22212 -1.28079 0.012349 -1.60552 0.173189 2.6412 
-2.17455 -1.14433 -0.0352351 -1.5965 0.219423 2.70341 
-2.31512 -1.37 0.00707534 -1.58668 0.367463 2.61118 
-2.43144 -1.52544 -0.0467159 -1.58157 0.3308 2.63764 
-2.46105 -1.62818 -0.0543604 -1.57954 0.357627 2.60128 
-2.36503 -1.78618 -0.0671251 -1.56986 0.506208 2.66492 
-2.20295 -1.73766 -0.0537995 -1.56818 0.438329 2.71854 
-2.20134 -1.67175 -0.0570343 -1.55824 0.469357 2.70351 
-2.28285 -1.58454 -0.0417347 -1.56217 0.605392 2.68351 
-2.0306 -1.62815 -0.0463239 -1.55188 0.588501 2.72457 
-2.02304 -1.6185 -0.00439796 -1.55611 0.530605 2.7439 
-2.09166 -1.3607 0.00705383 -1.54783 0.656026 2.67839 
-2.00969 -1.35954 -0.0680263 -1.56577 0.472776 2.60625 
-2.08943 -1.4312 -0.067855 -1.58563 0.315577 2.66474 
-2.10172 -1.42131 -0.0283095 -1.57714 0.398047 2.65899 
-2.1064 -1.4017 -0.0235632 -1.59169 0.305892 2.74168 
-2.10477 -1.4716 -0.00998929 -1.58539 0.41624 2.77075 
-2.25769 -1.37561 -0.0555984 -1.58059 0.311356 2.67063 
-2.18146 -1.19517 -0.0302146 -1.59942 0.258747 2.76569 
-2.31856 -1.20396 0.000210161 -1.61575 0.0877071 2.6682 
-2.25329 -1.2669 0.0535662 -1.60535 0.272634 2.60936 
-1.88711 -1.25387 0.0758554 -1.5757 0.39642 2.6431 
-2.34067 -1.11571 0.033558 -1.59305 0.217346 2.66493 
-2.49356 -1.14761 0.0152978 -1.58038 0.394649 2.73302 
-2.58518 -1.23941 -0.00124579 -1.59307 0.287489 2.77466 
-2.36817 -1.46248 -0.0103227 -1.58504 0.393287 2.72005 
-2.34653 -1.24309 -0.050013 -1.57414 0.378331 2.66232 
-2.24785 -1.09876 -0.0674382 -1.57855 0.342657 2.67088 
-2.32363 -1.15141 -0.0386265 -1.57855 0.465709 2.64062 
-2.3705 -1.28619 -0.0484106 -1.56464 0.449539 2.75772 
-2.52597 -1.34792 -0.0658479 -1.57414 0.535858 2.69498 
-2.58525 -1.46143 -0.0818696 -1.58228 0.39301 2.64531 
-2.51272 -1.29933 -0.0284046 -1.5751 0.396588 2.68044 
-2.46124 -1.42322 -0.0438101 -1.5711 0.430896 2.57554 
-2.30753 -1.56797 -0.0405916 -1.59806 0.250612 2.66455 
-2.16297 -1.65388 -0.0496725 -1.59104 0.246194 2.71731 
-2.1142 -1.54678 -0.0432771 -1.58465 0.41028 2.63521 
-2.14888 -1.72252 -0.0813277 -1.57596 0.354074 2.66394 
-2.06359 -1.38055 -0.0511057 -1.5739 0.347122 2.60978 
-2.05841 -1.39068 -0.0407867 -1.56914 0.418475 2.76495 
-1.99452 -1.47134 -0.043878 -1.58649 0.200393 2.67934 
-2.12331 -1.73752 -0.0145992 -1.61281 0.224773 2.6259 
-2.11298 -1.83977 0.0217325 -1.59467 0.339038 2.66955 
-2.23484 -1.97836 -0.0290427 -1.57983 0.288115 2.65879 
-2.3141 -2.16614 0.013365 -1.59877 0.133909 2.69316 
-2.65141 -2.14806 -0.00876157 -1.59845 0.1319 2.72657 
-2.63617 -2.00585 -0.0228643 -1.6059 0.224306 2.62869 
-2.58059 -1.9823 -0.0659634 -1.60184 0.242305 2.68326 
-2.41328 -2.20877 -0.0367633 -1.58005 0.270536 2.7733 
-2.10446 -2.16214 -0.0440211 -1.60005 0.227847 2.6877 
-2.21637 -2.15074 -0.0363678 -1.5927 0.27424 2.6904 
-2.45531 -2.16525 0.000502577 -1.61343 0.114422 2.68309 
-2.56391 -2.33845 -0.0324301 -1.59509 0.208048 2.6895 
-2.59002 -2.1039 -0.04493 -1.59024 0.305868 2.64989 
-2.46486 -1.96254 -0.0416978 -1.61487 0.103321 2.77057 
-2.61935 -1.89877 -0.0188251 -1.58014 0.400091 2.61802 
-3.01224 -1.57799 -0.0346694 -1.5927 0.248616 2.61367 
-3.01635 -1.38388 0.0126669 -1.59427 0.357871 2.58838 
-2.96525 -1.45758 -0.0205454 -1.59862 0.251418 2.59133 
-2.67966 -1.42887 0.0506905 -1.58323 0.269436 2.71392 
-2.55076 -1.40854 0.0153792 -1.587 0.346207 2.56564 
-2.43754 -1.53902 -0.0909443 -1.58955 0.447161 2.69853 
-2.37502 -1.56494 -0.0436488 -1.58396 0.330576 2.7701 
-2.27462 -1.6127 -0.0558288 -1.59698 0.210755 2.69621 
-2.20109 -1.76365 -0.0378846 -1.57212 0.342765 2.70659 
-2.22796 -1.80058 -0.046057 -1.58185 0.422226 2.78751 
-2.27381 -1.86597 -0.0612759 -1.59915 0.207428 2.70483 
-2.28659 -1.69546 -0.0406133 -1.58314 0.350513 2.65132 
-2.31457 -1.91545 -0.05139 -1.57654 0.312795 2.62033 
-2.30311 -1.99186 -0.0595914 -1.5821 0.357117 2.70923 
-2.15742 -1.98288 -0.0334052 -1.5871 0.356712 2.67961 
-2.32746 -1.7827 -0.0369589 -1.58473 0.265019 2.6764 
-2.42608 -1.8402 -0.0308347 -1.5805 0.370108 2.76368 
-2.10602 -1.80324 -0.0439344 -1.56999 0.313041 2.68782 
-2.11986 -1.68426 0.0161883 -1.55959 0.513479 2.73268 
-2.21504 -1.74726 0.0332689 -1.59638 0.245413 2.70777 
-2.21588 -1.52569 0.0263848 -1.60721 0.154579 2.63861 
-2.14774 -1.30967 0.0323206 -1.61705 0.0685546 2.65961 
-2.18108 -1.46797 0.0207764 -1.59126 0.238127 2.66098 
-2.46261 -1.43305 -0.00572334 -1.56454 0.51563 2.70503 
-2.27028 -1.33377 0.00635272 -1.59853 0.262044 2.67081 
-2.46814 -1.36247 -0.000260982 -1.6048 0.190395 2.67545 
-2.65429 -1.20903 -0.027896 -1.59649 0.258151 2.65188 
-2.65918 -1.37028 -0.00478134 -1.59762 0.226091 2.75166 
-2.80125 -1.432 -0.0665697 -1.58462 0.382034 2.73544 
-2.61475 -1.66016 -0.0965642 -1.56644 0.408275 2.76504 
-2.31963 -1.61621 -0.07796 -1.56468 0.451945 2.619 
-2.40764 -1.76868 -0.0366741 -1.55673 0.459467 2.76077 
-2.25803 -1.64342 -0.0257455 -1.56127 0.367148 2.69093 
-2.43798 -1.75418 -0.0790711 -1.57447 0.431629 2.65974 
-2.52926 -1.60402 -0.0366704 -1.57345 0.387468 2.7334 
-2.67204 -1.73986 -0.0424673 -1.58907 0.419752 2.74657 
-2.65265 -1.639 -0.0679849 -1.59589 0.346103 2.73507 
-2.63189 -1.87321 -0.086928 -1.59221 0.272814 2.73413 
-2.43529 -2.12998 -0.0609544 -1.59828 0.340124 2.75586 
-2.5805 -2.08154 -0.0455458 -1.60349 0.295125 2.67906 
-2.64504 -2.23059 -0.0350404 -1.58839 0.291285 2.63092 
-2.65969 -2.31403 -0.0309347 -1.57289 0.409938 2.62544 
-2.35339 -2.36013 -0.0282544 -1.59949 0.220612 2.7873 
-2.26015 -2.20822 -0.0630983 -1.57584 0.438838 2.76967 
-2.2275 -2.05001 -0.0581555 -1.57144 0.377023 2.73116 
-2.18882 -1.97581 -0.012622 -1.57711 0.427867 2.61169 
-2.22281 -1.9283 -0.0613137 -1.56363 0.436517 2.62122 
-2.27526 -1.79926 -0.0736552 -1.53939 0.6976 2.63484 
-2.23577 -1.79463 -0.0913441 -1.56022 0.46975 2.64173 
-2.34726 -1.96324 -0.0340739 -1.58978 0.332826 2.71023 
-2.29209 -2.0916 -0.0323412 -1.57299 0.343869 2.77497 
-2.47805 -1.95324 0.0439723 -1.59623 0.271286 2.68178 
-2.52384 -1.98691 0.0600474 -1.58022 0.349953 2.65734 
-2.66869 -2.05353 -0.00355367 -1.56738 0.407123 2.6567 
-2.61926 -1.97506 -0.0118476 -1.61665 0.0267679 2.71016 
-2.81884 -1.82136 -0.0509482 -1.59728 0.246925 2.81706 
-2.91475 -1.9004 -0.0495979 -1.57359 0.331582 2.74336 
-3.01611 -2.01358 -0.0125734 -1.5853 0.278752 2.73924 
-3.13622 -2.04751 -0.0364508 -1.60013 0.2058 2.65665 
-2.85836 -2.16467 -0.0497374 -1.58638 0.323658 2.68686 
-2.89794 -1.97597 -0.0603657 -1.5891 0.3172 2.64029 
-2.97885 -1.89192 -0.026565 -1.59348 0.360723 2.59212 
-2.81369 -1.79807 -0.0349676 -1.54852 0.562563 2.65562 
-2.74424 -1.8681 -0.0376823 -1.5945 0.367934 2.69178 
-2.84755 -1.98944 -0.0701098 -1.58597 0.391349 2.62035 
-2.80882 -1.85993 -0.0136045 -1.5741 0.526679 2.60458 
-2.99255 -1.60161 -0.00865325 -1.57501 0.415676 2.67068 
-2.88456 -1.61877 -0.0264963 -1.57915 0.313734 2.63233 
-2.77121 -1.56768 0.0162618 -1.58634 0.351429 2.62181 
-2.72786 -1.59695 -0.0232353 -1.58373 0.353888 2.67284 
-2.84534 -1.46982 -0.0635268 -1.59219 0.307311 2.68615 
-2.86391 -1.56969 -0.0243677 -1.60589 0.165766 2.72748 
-3.08378 -1.53688 -0.0444331 -1.58553 0.325167 2.63521 
-3.46167 -1.58792 -0.0284053 -1.57429 0.351898 2.68229 
-3.39309 -1.51765 -0.0119396 -1.59158 0.28919 2.73073 
-3.20645 -1.54671 -0.0287626 -1.59923 0.249644 2.73343 
-2.99361 -1.47765 -0.0900799 -1.60908 0.245269 2.74553 
-2.69569 -1.42427 -0.081099 -1.59996 0.256046 2.72154 
-2.57763 -1.6527 -0.0606096 -1.57865 0.371651 2.72491 
-2.59909 -1.71204 -0.0729805 -1.59458 0.400366 2.80642 
-2.78499 -1.75429 -0.0789789 -1.58444 0.421374 2.77356 
-2.83808 -1.80679 -0.101681 -1.6048 0.226308 2.68212 
-2.69868 -1.78913 -0.119288 -1.59161 0.295771 2.76333 
-2.66718 -1.71455 -0.114883 -1.5679 0.427975 2.75482 
-2.57274 -1.61681 -0.129685 -1.55917 0.603236 2.64303 
-2.72039 -1.78987 -0.087291 -1.54639 0.594814 2.64443 
-2.74082 -1.61075 -0.0701796 -1.57726 0.479176 2.68952 
-2.56422 -1.48463 -0.0173794 -1.57909 0.38664 2.70633 
-2.59051 -1.53633 0.0637293 -1.58184 0.349311 2.64121 
-2.46637 -1.70337 0.0160565 -1.5723 0.396558 2.6375 
-2.49402 -1.57699 0.0513759 -1.59045 0.25892 2.74508 
-2.34964 -1.55453 0.0316873 -1.58321 0.269162 2.80163 
-2.60235 -1.464 0.0591554 -1.59541 0.197021 2.71055 
-2.46169 -1.32373 0.0843212 -1.61497 0.119868 2.76893 
-2.61378 -1.14908 0.0737811 -1.576 0.392703 2.70752 
-2.67998 -1.3212 0.0353148 -1.59851 0.247365 2.64573 
-2.80694 -1.5636 -0.00587542 -1.5901 0.254841 2.63205 
-2.93309 -1.72391 -0.0394586 -1.60141 0.220592 2.63527 
-3.00543 -1.67158 -0.0270565 -1.59591 0.286516 2.69074 
-3.18617 -1.79968 -0.0304257 -1.58905 0.309537 2.66358 
-3.36611 -1.91839 -0.0749009 -1.57716 0.415282 2.66038 
-3.43331 -1.82161 -0.0516606 -1.5874 0.379018 2.68478 
-3.3761 -1.87438 0.00265264 -1.59107 0.418421 2.76491 
-3.35699 -1.74101 -0.0130878 -1.56235 0.42912 2.6812 
-3.28816 -1.73024 -0.0519079 -1.58147 0.282338 2.59666 
-3.26004 -1.50409 -0.0286618 -1.60184 0.283407 2.70041 
-3.06429 -1.47068 -0.132218 -1.57672 0.497083 2.73318 
-3.07301 -1.63352 -0.142028 -1.55386 0.605486 2.61882 
-3.06383 -1.72292 -0.0784288 -1.53736 0.61484 2.67197 
-3.01784 -1.68065 -0.0164478 -1.55528 0.507529 2.71444 
-3.11894 -1.54849 -0.0412185 -1.56701 0.624932 2.73172 
-3.13601 -1.34985 -0.035334 -1.56793 0.495964 2.64475 
-3.14232 -1.59555 -0.0440318 -1.58261 0.37607 2.65814 
-3.00981 -1.41071 -0.0602524 -1.59051 0.339559 2.72459 
-2.93298 -1.36261 -0.0310839 -1.5822 0.347266 2.64018 
-2.80048 -1.29741 -0.0449176 -1.58866 0.363229 2.75181 
-2.57318 -1.51702 -0.0658985 -1.58167 0.316857 2.72785 
-2.29014 -1.48541 -0.046253 -1.59789 0.280747 2.65927 
-2.49158 -1.44276 -0.0662867 -1.58367 0.297693 2.61514 
-2.42412 -1.39962 -0.0548382 -1.58372 0.364392 2.64279 
-2.20605 -1.42429 -0.0319842 -1.58218 0.311456 2.59945 
-2.07594 -1.39618 0.019532 -1.60159 0.269639 2.6453 
-2.02565 -1.31868 -0.00707557 -1.59811 0.187595 2.74141 
-2.00007 -1.25464 -0.0256175 -1.61591 0.127226 2.71692 
-2.00331 -1.36353 -0.0323228 -1.60124 0.176598 2.70466 
-1.95888 -1.6616 -0.020339 -1.60925 0.0759136 2.72153 
-1.99521 -1.75102 -0.00694469 -1.59424 0.197309 2.66862 
-2.01949 -1.78512 -0.0300205 -1.59361 0.163814 2.70324 
-2.08355 -1.77599 -0.0564482 -1.58782 0.390724 2.71649 
-2.08321 -1.72697 -0.0382994 -1.57455 0.389739 2.73028 
-2.15024 -1.90843 0.00831116 -1.5826 0.263693 2.69747 
-2.05131 -1.62262 -0.0438375 -1.60106 0.167643 2.66684 
-2.48797 -1.65535 -0.0575019 -1.59 0.209749 2.64342 
-2.58023 -1.92549 -0.0519587 -1.57902 0.292394 2.66568 
-2.49977 -2.21489 -0.038193 -1.56053 0.496548 2.72186 
-2.41555 -2.01064 -0.0765554 -1.54716 0.500801 2.64349 
-2.59348 -1.96722 -0.0961993 -1.56121 0.535785 2.62366 
-2.3632 -2.04539 -0.0421091 -1.58831 0.43722 2.7912 
-2.26995 -1.88837 -0.017083 -1.58628 0.217583 2.68428 
-2.47339 -1.975 -0.00776774 -1.5967 0.18454 2.67703 
-2.42144 -1.78647 -0.0375105 -1.59792 0.168997 2.77336 
-2.67699 -1.9194 -0.0364772 -1.58991 0.270829 2.67787 
-2.61067 -1.84307 -0.0245618 -1.58878 0.371035 2.64175 
-2.29984 -1.76569 -0.0328464 -1.57257 0.411866 2.77742 
-2.15542 -1.63681 -0.0610619 -1.55601 0.635331 2.61652 
-2.14925 -1.49335 -0.125425 -1.5667 0.500021 2.56215 
-2.04125 -1.62409 -0.00392826 -1.59584 0.135789 2.64881 
-2.20015 -1.42072 -0.0240099 -1.61624 0.166763 2.66769 
-2.28979 -1.42202 -0.00110701 -1.60378 0.312313 2.67857 
-2.51099 -1.36918 -0.0199424 -1.57166 0.444891 2.62684 
-2.51206 -1.45838 0.00589059 -1.54298 0.546318 2.64985 
-2.49876 -1.38687 0.0169552 -1.55838 0.458284 2.57849 
-2.22575 -1.35175 -0.0115588 -1.5574 0.444406 2.67498 
-2.28429 -1.51445 -0.0158562 -1.5861 0.426426 2.55778 
-2.30333 -1.60093 -0.0375575 -1.56802 0.428727 2.55826 
-2.44809 -1.56982 -0.0607049 -1.55724 0.541849 2.64906 
-2.51107 -1.45509 -0.03307 -1.59268 0.191133 2.75664 
-2.75286 -1.29877 -0.00922671 -1.58184 0.326162 2.66368 
-2.53422 -1.42778 0.00919913 -1.57361 0.455086 2.62959 
-2.58954 -1.5622 0.0360596 -1.58898 0.366494 2.63698 
-2.59159 -1.32422 0.0120172 -1.58436 0.244381 2.66836 
-2.79319 -1.48838 -0.00383529 -1.59184 0.29171 2.76258 
-2.76283 -1.3006 -0.0294052 -1.61056 0.165567 2.69494 
-2.74555 -1.46695 -0.0456836 -1.60648 0.194048 2.71149 
-2.89427 -1.4002 -0.0523352 -1.59988 0.236266 2.63188 
-2.83135 -1.46066 -0.0381788 -1.59056 0.371498 2.65536 
-2.66288 -1.57071 -0.0211209 -1.59439 0.300198 2.66189 
-2.59059 -1.25748 -0.0274259 -1.60043 0.199609 2.63403 
-2.49695 -1.51883 -0.0359619 -1.5872 0.316144 2.64305 
-2.32635 -1.5921 -0.0418317 -1.5886 0.368548 2.68154 
-2.30822 -1.76528 -0.0353482 -1.59309 0.232527 2.67826 
-2.37675 -1.64652 -0.0267076 -1.6102 0.104737 2.62903 
-2.53364 -1.45837 -0.0214026 -1.60988 0.159059 2.70732 
-2.54813 -1.61653 -0.0428153 -1.5994 0.331558 2.62004 
-2.39626 -1.60665 -0.000239986 -1.59231 0.308885 2.67609 
-2.48639 -1.64009 0.019314 -1.5968 0.264834 2.76541 
-2.43781 -1.53032 -0.0346261 -1.5769 0.329429 2.69333 
-2.44233 -1.61327 -0.058953 -1.57165 0.392176 2.57936 
-2.31595 -1.49282 -0.0537274 -1.58324 0.447627 2.66973 
-2.20085 -1.4264 0.00951282 -1.55983 0.47357 2.6108 
-2.30647 -1.5133 -0.0368549 -1.5798 0.460549 2.6354 
-2.329 -1.63745 -0.0289908 -1.58841 0.328825 2.80558 
-2.15892 -1.50816 -0.000563174 -1.58275 0.256001 2.7193 
-2.12409 -1.35725 -0.0210889 -1.58967 0.227282 2.73642 
-2.28414 -1.51145 -0.0489522 -1.59835 0.215175 2.67594 
-2.16516 -1.45879 -0.0320863 -1.57115 0.416493 2.62868 
-2.22344 -1.32837 -0.0520974 -1.54805 0.520364 2.64836 
-2.45029 -1.43324 -0.061914 -1.58875 0.345847 2.7022 
-2.44096 -1.35472 -0.0560804 -1.56286 0.493538 2.62672 
-2.40562 -1.41651 -0.066787 -1.57386 0.556416 2.706 
-2.43907 -1.37041 -0.0456277 -1.55084 0.49173 2.60831 
-2.56351 -1.41251 -0.0345117 -1.55251 0.426256 2.65925 
-2.49491 -1.37409 -0.0221447 -1.56509 0.530485 2.64156 
-2.54705 -1.64711 -0.0399167 -1.56854 0.504817 2.77336 
-2.78562 -1.60167 0.00895539 -1.54618 0.638421 2.66463 
-2.84054 -1.63259 -0.0677527 -1.56888 0.451764 2.57734 
-2.64231 -1.81156 -0.0134082 -1.54238 0.630275 2.65265 
-2.59113 -1.77783 0.00932825 -1.5436 0.549361 2.58087 
-2.37626 -1.80581 0.0135994 -1.53267 0.646789 2.59704 
-2.43986 -1.78194 -0.00700786 -1.54586 0.54042 2.62966 
-2.22203 -1.65586 -0.0167699 -1.56019 0.523884 2.61057 
-2.27736 -1.83886 -0.0367573 -1.60197 0.221282 2.69873 
-2.07382 -1.67876 -0.032549 -1.55966 0.437183 2.67117 
-2.33801 -1.75015 -0.0875719 -1.56439 0.470467 2.6893 
-2.26836 -1.61999 -0.0700388 -1.55352 0.522226 2.66902 
-2.20971 -1.68674 -0.0410643 -1.56188 0.450109 2.58093 
-1.82505 -1.74093 -0.0459691 -1.60522 0.143642 2.68612 
-1.99668 -1.77151 -0.0148333 -1.59956 0.227645 2.634 
-2.28959 -1.98706 -0.0614772 -1.57301 0.439599 2.73193 
-2.35887 -2.0325 -0.0498595 -1.59064 0.364416 2.61556 
-2.7819 -2.20469 -0.0322208 -1.60677 0.135027 2.73494 
-2.81148 -2.28237 0.00079588 -1.60677 0.187726 2.72897 
-2.80886 -2.15479 -0.0215109 -1.59684 0.228626 2.71306 
-2.39902 -2.28079 -0.00680373 -1.60845 0.165021 2.69782 
-2.33305 -2.10487 -0.0552701 -1.59779 0.361061 2.69239 
-2.46199 -2.21978 -0.0451962 -1.57339 0.342488 2.64534 
-2.38029 -2.15461 -0.0549896 -1.59937 0.274384 2.65678 
-2.29954 -2.27498 -0.0357916 -1.59372 0.283807 2.65418 
-2.4891 -2.22025 -0.0240739 -1.57571 0.345789 2.58904 
-2.65744 -2.12388 -0.0147831 -1.55782 0.445812 2.62295 
-2.42518 -1.85928 -0.0115565 -1.61099 0.227756 2.72611 
-2.58005 -1.86257 -0.00618455 -1.58493 0.321067 2.57002 
-2.45204 -1.62369 0.0489329 -1.58566 0.298124 2.57803 
-2.41549 -1.82776 0.0766429 -1.60186 0.191048 2.70675 
-2.288 -1.72271 0.0375134 -1.61894 0.101411 2.68707 
-2.48465 -1.57125 -0.0249609 -1.58608 0.36307 2.6627 
-2.38211 -1.38091 -0.0562333 -1.57516 0.391538 2.63601 
-2.60877 -1.59537 -0.0969688 -1.58432 0.471259 2.74561 
-2.57154 -1.72299 -0.0380317 -1.59541 0.349485 2.70478 
-2.69999 -1.73709 -0.0627838 -1.58428 0.409626 2.70476 
-2.63191 -1.69819 -0.0463181 -1.56622 0.493652 2.73967 
-2.57803 -1.52722 -0.0253557 -1.5648 0.500996 2.68588 
-2.42061 -1.40617 -0.0688982 -1.57823 0.417878 2.66381 
-2.37561 -1.57854 -0.00808195 -1.58794 0.375266 2.67125 
-2.76232 -1.50188 -0.00461634 -1.56054 0.45039 2.67626 
-2.61086 -1.8108 -0.00670099 -1.56059 0.48585 2.61826 
-2.74796 -1.68673 0.00567931 -1.57286 0.40447 2.60963 
-2.9357 -1.7011 -0.0688213 -1.55705 0.607463 2.65209 
-2.97045 -1.71015 -0.0631429 -1.56613 0.476997 2.64042 
-2.7058 -1.82916 -0.0166274 -1.56555 0.455927 2.60855 
-2.72543 -1.81465 -0.0537402 -1.60024 0.376046 2.64681 
-2.51454 -1.93994 -0.0367447 -1.59258 0.293852 2.73591 
-2.4041 -2.12505 -0.0612736 -1.58883 0.373417 2.68164 
-2.53729 -1.88166 -0.0241002 -1.57594 0.369824 2.74291 
-2.63997 -1.84699 -0.0128604 -1.57713 0.338297 2.72402 
-2.70835 -1.9736 0.04089 -1.61238 0.107946 2.64054 
-2.68306 -1.80265 0.0082405 -1.58592 0.378739 2.66316 
-2.64242 -1.62927 -0.0552862 -1.55638 0.462829 2.68973 
-2.48522 -1.82019 -0.0344148 -1.57694 0.427273 2.57105 
-2.83768 -1.70263 -0.0337289 -1.5961 0.286286 2.73673 
-2.52351 -1.67432 -0.0166403 -1.5706 0.37422 2.61254 
-2.67314 -1.73246 -0.050851 -1.5741 0.556695 2.66682 
-2.58522 -1.59584 -0.00829763 -1.55293 0.589229 2.66413 
-2.47563 -1.60665 -0.0558509 -1.57692 0.479153 2.6599 
-2.32602 -1.77873 -0.0851726 -1.58224 0.399526 2.7036 
-2.48019 -1.74906 -0.0307354 -1.5887 0.283422 2.76602 
-2.43706 -1.79104 -0.0210524 -1.58258 0.426415 2.61408 
-2.60133 -1.61664 -0.0288415 -1.55755 0.546978 2.67298 
-2.7919 -1.58595 -0.0162499 -1.57801 0.385276 2.6891 
-2.86013 -1.53134 -0.036565 -1.56318 0.536262 2.57165 
-2.41826 -1.41278 -0.0504409 -1.54525 0.549237 2.66312 
-2.53423 -1.595 -0.00632137 -1.59016 0.403218 2.67838 
-2.5884 -1.6473 -0.0292749 -1.60315 0.195492 2.66557 
-2.57768 -1.65452 -0.0351876 -1.58066 0.370411 2.65538 
-2.57297 -1.59155 -0.00978542 -1.58193 0.29456 2.70494 
-2.58774 -1.66675 -0.0707822 -1.59912 0.277225 2.7166 
-2.59558 -1.89695 -0.0679027 -1.58682 0.344 2.72003 
-2.81427 -1.77727 -0.0238384 -1.60264 0.317471 2.66655 
-2.72258 -1.88327 -0.0444178 -1.58763 0.301366 2.79457 
-2.7404 -1.84813 -0.015753 -1.58628 0.377816 2.74069 
-2.87081 -1.72633 -0.0144414 -1.56164 0.427458 2.67864 
-2.87393 -1.71784 -0.0232601 -1.55036 0.535877 2.69127 
-2.94504 -1.50005 -0.0446611 -1.58179 0.355109 2.6923 
-2.74209 -1.60877 -0.037757 -1.58702 0.342108 2.73819 
-2.62654 -1.54337 -0.0664531 -1.58159 0.347313 2.71735 
-2.69702 -1.73351 -0.0965639 -1.5861 0.261243 2.67875 
-2.71816 -1.93143 -0.0407888 -1.61827 0.0372653 2.68346 
-2.63002 -1.96219 -0.0311667 -1.6121 0.105581 2.71383 
-2.68626 -2.0198 -0.0373722 -1.62656 0.0815523 2.64998 
-2.66745 -2.07896 -0.0387253 -1.61242 0.177079 2.60871 
-2.73441 -2.04328 -0.00295785 -1.55775 0.427829 2.66183 
-2.51669 -2.05759 -0.0642306 -1.56987 0.343443 2.62909 
-2.48647 -1.98272 -0.0540046 -1.56022 0.531064 2.69836 
-2.46664 -2.0923 -0.0582026 -1.56093 0.55531 2.63128 
-2.20272 -2.06596 -0.0930691 -1.57025 0.436537 2.74781 
-2.19829 -2.01108 -0.0209222 -1.57093 0.344794 2.65402 
-2.19811 -1.95443 -0.0198744 -1.57024 0.460218 2.62601 
-2.32537 -1.94209 -0.0551767 -1.59828 0.344538 2.73576 
-2.43685 -2.10352 -0.0304199 -1.59243 0.226732 2.62108 
-2.56136 -2.03742 -0.0492457 -1.58169 0.234796 2.74971 
-2.64928 -2.00086 -0.0613415 -1.58958 0.364475 2.63751 
-2.73387 -1.82063 -0.0270658 -1.56287 0.519116 2.65288 
-2.75167 -1.67182 -0.0603155 -1.56688 0.499744 2.61021 
-2.41144 -1.41149 -0.022531 -1.58174 0.300224 2.6632 
-2.38589 -1.4439 -0.0650142 -1.55735 0.588903 2.64419 
-2.44083 -1.48328 -0.0230613 -1.56156 0.568392 2.63562 
-2.23393 -1.50312 0.0247008 -1.56274 0.466607 2.62455 
-2.20427 -1.2741 0.00709006 -1.58171 0.316872 2.60901 
-2.44991 -1.3394 0.0595441 -1.56861 0.484414 2.64877 
-2.48753 -1.36795 0.018263 -1.59684 0.328253 2.64992 
-2.63334 -1.30884 0.0670047 -1.60157 0.184523 2.71093 
-2.63815 -1.36984 -0.000702278 -1.6141 0.0692382 2.7045 
-2.53018 -1.44678 0.0444333 -1.61031 0.0530976 2.70147 
-2.30965 -1.39285 0.0481817 -1.61414 0.122174 2.70918 
-2.1264 -1.2387 0.0673457 -1.61097 0.147422 2.69256 
-1.94834 -1.22047 0.0588142 -1.6094 0.143108 2.65381 
-1.91634 -1.37407 0.0177725 -1.59444 0.195987 2.62293 
-1.9628 -1.36699 0.0064563 -1.60081 0.234861 2.66055 
-2.22899 -1.36425 -0.0425509 -1.57959 0.29324 2.67891 
-2.32423 -1.49407 -0.0347355 -1.5872 0.250609 2.72025 
-2.56526 -1.419 -0.0418177 -1.59518 0.243506 2.73511 
-2.62082 -1.5469 -0.0095228 -1.60723 0.222918 2.70916 
-2.51639 -1.49713 -0.0249538 -1.61306 0.198957 2.66572 
-2.67908 -1.33322 -0.0385715 -1.59607 0.288542 2.71439 
-2.73933 -1.24881 -0.0339962 -1.58031 0.330045 2.65903 
-2.66309 -1.27634 -0.0548956 -1.59736 0.328084 2.66326 
-2.71487 -1.43456 -0.0328163 -1.5985 0.19237 2.76601 
-2.69757 -1.29006 -0.0249222 -1.58855 0.279794 2.6665 
-2.71227 -1.2507 0.0354899 -1.60584 0.149578 2.61904 
-2.5746 -1.17875 0.0222003 -1.60399 0.218692 2.65828 
-2.8095 -1.28079 -0.0410971 -1.60604 0.184524 2.66136 
-2.98007 -1.15075 -0.0252327 -1.60053 0.217239 2.74347 
-2.81704 -1.18386 -0.0374864 -1.61069 0.196173 2.72392 
-2.76091 -1.19869 -0.0316371 -1.59637 0.274567 2.5588 
-2.6138 -1.22121 0.0151633 -1.59141 0.208349 2.70275 
-2.63113 -1.46735 0.0626409 -1.59942 0.349822 2.6638 
-2.62588 -1.54058 0.00927932 -1.57797 0.297373 2.6804 
-2.71828 -1.56064 0.00231979 -1.55384 0.532838 2.77393 
-2.26381 -1.36779 -0.0066058 -1.57075 0.480818 2.64552 
-2.35802 -1.53516 0.0266695 -1.53258 0.624967 2.72308 
-2.56701 -1.58306 0.0448738 -1.51732 0.656986 2.64692 
-2.45558 -1.38428 0.0766032 -1.55709 0.597744 2.60787 
-2.62633 -1.48468 0.0589222 -1.54831 0.523367 2.6165 
-2.41583 -1.87755 0.0168901 -1.53807 0.632926 2.669 
-2.25088 -2.06897 0.00141705 -1.55079 0.594126 2.70218 
-2.31739 -1.95507 -0.0726055 -1.54729 0.565994 2.70263 
-2.566 -1.84103 -0.0513905 -1.59917 0.333253 2.68576 
-2.38653 -1.70187 -0.022537 -1.58404 0.438074 2.6859 
-2.3794 -1.45627 -0.0670672 -1.56794 0.464031 2.70644 
-2.3303 -1.52165 -0.0886402 -1.5622 0.555858 2.68916 
-2.49479 -1.51897 -0.00690788 -1.5415 0.559565 2.60431 
-2.30974 -1.54032 -0.0597739 -1.56809 0.535914 2.60355 
-2.39919 -1.62645 0.00333685 -1.55584 0.475322 2.69725 
-2.40126 -1.47936 -0.0202651 -1.56541 0.484907 2.69669 
-2.39368 -1.39588 -0.00676802 -1.55878 0.434556 2.64161 
-2.45513 -1.49225 -0.0439306 -1.58349 0.375144 2.68096 
-2.33556 -1.41812 -0.0318661 -1.60781 0.161656 2.64036 
-2.32944 -1.37865 -0.0331381 -1.58657 0.273161 2.66115 
-2.40163 -1.35621 -0.0722747 -1.59404 0.442189 2.64909 
-2.50886 -1.20938 -0.0484208 -1.59454 0.214537 2.71505 
-2.58585 -1.24643 0.00671744 -1.60748 0.204904 2.74094 
-2.53805 -1.3539 -0.018078 -1.60311 0.25173 2.66508 
-2.38262 -1.52022 -0.0779677 -1.60675 0.152021 2.658 
-2.22007 -1.56402 -0.0241733 -1.58772 0.280751 2.69233 
-2.28378 -1.59814 -0.0692669 -1.58769 0.405135 2.66903 
-2.29867 -1.56375 -0.0678961 -1.59746 0.308693 2.66281 
-2.4682 -1.51593 -0.0224674 -1.60967 0.162127 2.8131 
-2.37494 -1.53573 -0.0251107 -1.62567 0.0485105 2.74122 
-2.55543 -1.61182 -0.0277648 -1.60967 0.196459 2.74432 
-2.60286 -1.55023 -0.0464194 -1.59121 0.299918 2.78221 
-2.43197 -1.60736 -0.00343024 -1.5706 0.463294 2.58619 
-2.38569 -1.68381 0.00218782 -1.5742 0.357804 2.67823 
-2.60754 -1.32756 -0.0119858 -1.58746 0.308211 2.72742 
-2.6793 -1.41865 -0.0274263 -1.58329 0.40872 2.62849 
-2.49517 -1.42519 -0.0245074 -1.58367 0.378859 2.60619 
-2.4558 -1.11721 0.0267853 -1.59938 0.223937 2.56546 
-2.38525 -1.29863 -0.0562079 -1.59265 0.247422 2.68499 
-2.6671 -1.12848 0.031715 -1.60276 0.146504 2.65092 
-2.64171 -1.38035 0.0211468 -1.60744 0.0940083 2.74814 
-2.47003 -1.36214 0.0210659 -1.6075 0.11234 2.78857 
-2.65634 -1.37893 -0.0121776 -1.61327 0.147046 2.70609 
-2.57055 -1.41888 -0.0582314 -1.59939 0.143165 2.74658 
-2.51069 -1.33053 -0.0199733 -1.58539 0.41522 2.73506 
-2.62807 -1.48804 -0.0230154 -1.56169 0.489039 2.65307 
-2.65957 -1.5725 -0.0221004 -1.59204 0.384502 2.6413 
-2.46265 -1.53644 -0.012234 -1.58689 0.347224 2.6968 
-2.26147 -1.55642 -0.0595442 -1.60394 0.182859 2.68436 
-2.09267 -1.6301 -0.0762389 -1.57928 0.355259 2.72982 
-2.27677 -1.65083 -0.0409769 -1.61345 0.165918 2.73389 
-2.47036 -1.59057 -0.0308448 -1.60611 0.137096 2.70272 
-2.44405 -1.6616 -0.0798196 -1.58577 0.295348 2.7188 
-2.27128 -1.68349 -0.0284637 -1.58757 0.302495 2.62728 
-2.13624 -1.53893 -0.0432152 -1.60044 0.243607 2.56764 
-2.08186 -1.71588 -0.0358541 -1.58655 0.363121 2.5763 
-2.00468 -1.73796 0.0151836 -1.6142 0.106096 2.71773 
-2.18649 -1.37917 -0.0432697 -1.60511 0.306958 2.75301 
-2.06196 -1.34272 -0.0422038 -1.58151 0.37727 2.60754 
-1.96677 -1.49695 -0.0192122 -1.58083 0.346461 2.63125 
-2.07557 -1.66007 -0.09791 -1.57704 0.396268 2.62851 
-2.29406 -1.62673 -0.0557881 -1.58031 0.404064 2.57855 
-2.24746 -1.39815 -0.0280469 -1.57757 0.440067 2.63305 
-2.19251 -1.38564 -0.0622749 -1.60435 0.249392 2.69758 
-2.27172 -1.32407 0.00176745 -1.59751 0.226089 2.64712 
-2.48479 -1.33695 -0.0180339 -1.58464 0.37599 2.56578 
-2.42529 -1.31485 0.00512242 -1.60211 0.184889 2.72294 
-2.11886 -1.35921 -0.0312511 -1.57452 0.380308 2.66139 
-2.44472 -1.52168 0.00284452 -1.56773 0.413388 2.63173 
-2.49388 -1.59263 -0.0410625 -1.56626 0.484659 2.67983 
-2.30021 -1.7945 -0.0861252 -1.59289 0.351011 2.64605 
-2.46665 -1.7481 -0.00549602 -1.58769 0.386777 2.71405 
-2.4247 -1.84072 -0.0278859 -1.57595 0.32734 2.65471 
-2.40541 -1.73127 -0.0686506 -1.56839 0.448014 2.63371 
-2.42763 -1.84286 -0.064036 -1.6002 0.289473 2.64194 
-2.25073 -2.02871 -0.0431688 -1.6022 0.314315 2.66164 
-2.20159 -1.90263 -0.0976961 -1.5644 0.426656 2.67726 
-2.07449 -1.68773 -0.0187115 -1.58702 0.241379 2.73759 
-1.95258 -1.50833 -0.0612808 -1.57382 0.495301 2.56911 
-1.89476 -1.64987 -0.0482246 -1.58282 0.375309 2.60906 
-1.9075 -1.46638 -0.0786102 -1.57773 0.442293 2.69706 
-2.10373 -1.33842 -0.0560769 -1.56263 0.508675 2.61255 
-2.40454 -1.54217 -0.0602729 -1.56537 0.393872 2.65717 
-2.62587 -1.40117 -0.0406639 -1.5624 0.483229 2.75111 
-2.43892 -1.34978 -0.00231432 -1.55923 0.462427 2.79102 
-2.54394 -1.4841 -0.0109538 -1.60979 0.269873 2.6281 
-2.7481 -1.33221 0.0389572 -1.59837 0.266447 2.73334 
-2.47779 -1.51 0.0149559 -1.60433 0.24182 2.76535 
-2.63331 -1.4013 -0.0422996 -1.58766 0.459627 2.6415 
-2.67266 -1.64401 -0.0143167 -1.58485 0.329311 2.69442 
-2.75664 -1.66624 0.00466253 -1.57796 0.37282 2.68219 
-2.65967 -1.64194 -0.0689167 -1.56897 0.403332 2.68813 
-2.44148 -1.54987 -0.087352 -1.59462 0.402034 2.70978 
-2.55085 -1.5466 -0.0077847 -1.54936 0.565427 2.62741 
-2.46882 -1.79129 -0.0649706 -1.57934 0.450514 2.66596 
-2.34886 -1.67864 -0.0497017 -1.56686 0.454581 2.59758 
-2.20945 -1.64634 -0.0607389 -1.56237 0.451214 2.66886 
-2.19813 -1.7127 -0.0431606 -1.59157 0.367705 2.66982 
-2.27016 -1.45019 -0.00199034 -1.58551 0.256609 2.78786 
-2.24235 -1.38836 -0.0168729 -1.56872 0.354771 2.70171 
-2.13537 -1.47775 -0.0504504 -1.55345 0.492536 2.55648 
-2.30136 -1.41357 -0.0111618 -1.53936 0.667065 2.55861 
-2.43506 -1.1848 0.025035 -1.54668 0.646617 2.65347 
-2.54126 -1.50502 -0.0185607 -1.52791 0.729656 2.62807 
-2.57522 -1.48762 -0.0345903 -1.55139 0.677048 2.68369 
-2.40861 -1.60775 0.0199144 -1.55938 0.561018 2.60879 
-2.45499 -1.74387 -0.0496302 -1.56138 0.463743 2.74061 
-2.38482 -1.50276 -0.0479739 -1.57045 0.492819 2.62503 
-2.3945 -1.46701 0.00449355 -1.56617 0.49541 2.68068 
-2.56201 -1.40112 -0.0495957 -1.5647 0.420374 2.66278 
-2.4729 -1.28949 -0.0892847 -1.58446 0.43897 2.64109 
-2.51819 -1.46551 -0.0642969 -1.54742 0.559798 2.63108 
-2.52114 -1.40912 -0.0117887 -1.55767 0.464228 2.66906 
-2.62306 -1.26262 -0.0247562 -1.60505 0.285228 2.62179 
-2.55085 -1.14034 0.0032014 -1.61159 0.161982 2.68107 
-2.6154 -1.20755 0.00245621 -1.61042 0.0884549 2.68181 
-2.63526 -1.2952 0.00274271 -1.60455 0.134884 2.73921 
-2.59894 -1.35293 -0.0429923 -1.61481 0.0985358 2.62624 
-2.51739 -1.48128 0.0106845 -1.60267 0.139742 2.58688 
-2.59221 -1.21695 -0.0105041 -1.59479 0.301613 2.62402 
-2.59924 -1.33808 -0.0328016 -1.56384 0.426338 2.73006 
-2.43546 -1.40685 -0.0821431 -1.54598 0.616619 2.6571 
-2.57043 -1.61107 -0.0605196 -1.55948 0.508324 2.67131 
-2.90759 -1.53731 -0.0365316 -1.60064 0.229531 2.60908 
-2.74573 -1.47137 -0.0542016 -1.6154 0.121843 2.65023 
-2.60944 -1.26722 0.00229499 -1.60521 0.182886 2.6849 
-2.63969 -1.27537 -0.00305195 -1.59852 0.252489 2.68479 
-2.5035 -1.28855 0.00599451 -1.59797 0.222359 2.66487 
-2.55719 -1.48867 -0.010972 -1.59784 0.253249 2.74307 
-2.29507 -1.33986 -0.0468336 -1.5977 0.311886 2.73804 
-2.08544 -1.32218 -0.0253186 -1.58068 0.441977 2.67064 
-2.21953 -1.27548 -0.010416 -1.5438 0.506211 2.67142 
-2.32423 -1.458 -0.062135 -1.54105 0.661436 2.66031 
-2.51677 -1.68642 -0.0260848 -1.53573 0.739986 2.67623 
-2.42019 -1.78825 0.0194957 -1.53249 0.636363 2.76904 
-2.47084 -1.70936 -0.0189141 -1.55095 0.512198 2.77103 
-2.50038 -1.7245 -0.0236852 -1.56758 0.498175 2.77753 
-2.67867 -1.6698 -0.0393419 -1.55569 0.527667 2.65446 
-2.87193 -1.75385 -0.0452092 -1.58103 0.464 2.64989 
-2.92492 -1.57449 -0.0338378 -1.59732 0.199106 2.67843 
-2.86374 -1.72171 -0.0395295 -1.59536 0.226943 2.66048 
-2.61184 -1.59319 -0.0201104 -1.58733 0.36639 2.66365 
-2.4683 -1.75696 -0.0453641 -1.59039 0.23736 2.63013 
-2.52872 -1.87774 -0.0210949 -1.60781 0.0393114 2.70469 
-2.27946 -1.99632 0.00230715 -1.61122 0.0860819 2.76446 
-2.33011 -1.87585 -0.0427634 -1.60328 0.188674 2.70097 
-2.37701 -1.92032 -0.0327775 -1.60835 0.131979 2.71098 
-2.4154 -2.33957 0.0263164 -1.5945 0.195969 2.70071 
-2.57907 -2.31935 -0.0316303 -1.61644 0.111864 2.71228 
-2.83188 -2.22507 -0.0538807 -1.57767 0.404565 2.72341 
-2.92242 -2.33737 -0.0479617 -1.59163 0.304563 2.63206 
-2.93817 -2.45323 -0.037217 -1.57823 0.406443 2.6136 
-2.99845 -2.35918 -0.0347723 -1.60631 0.214887 2.64161 
-2.72781 -2.17798 -0.0028416 -1.61577 0.0657753 2.77859 
-2.74515 -2.17003 -0.0265197 -1.60454 0.161933 2.646 
-2.80355 -1.82484 -0.0376355 -1.61638 0.118342 2.7229 
-2.7271 -1.83944 -0.0370377 -1.61875 0.053043 2.70192 
-2.59191 -1.72357 -0.0579466 -1.5897 0.348008 2.73223 
-2.48571 -1.80099 -0.0399899 -1.5707 0.485383 2.73469 
-2.43022 -1.88209 -0.0107966 -1.5676 0.468179 2.69663 
-2.23505 -1.72854 -0.045203 -1.57983 0.506611 2.60472 
-2.37965 -1.58174 -0.0349402 -1.56662 0.377461 2.70704 
-2.21516 -1.41952 0.00567323 -1.58527 0.267796 2.67026 
-2.15268 -1.17257 -0.0437868 -1.60535 0.160049 2.67373 
-2.27675 -1.26038 -0.0343959 -1.59786 0.198457 2.68238 
-2.33708 -1.52161 -0.0433389 -1.59781 0.196353 2.67453 
-2.55377 -1.60604 -0.0464809 -1.59305 0.243403 2.67383 
-2.34598 -1.65596 -0.0422816 -1.59736 0.194151 2.69916 
-2.4356 -1.46807 0.0189819 -1.59593 0.249467 2.64881 
-2.66061 -1.47035 -0.0542294 -1.60541 0.207688 2.67749 
-2.65253 -1.54293 -0.0959082 -1.5764 0.422474 2.73095 
-2.73774 -1.47782 -0.0446125 -1.5964 0.260247 2.76565 
-2.42098 -1.57527 -0.00867915 -1.58984 0.221887 2.75165 
-2.33465 -1.68678 -0.0460318 -1.61124 0.0988898 2.80526 
-2.20745 -1.50754 -0.0464281 -1.60413 0.130436 2.64698 
-2.13374 -1.53016 -0.00891737 -1.61471 0.099072 2.7955 
-2.28473 -1.68192 0.0381076 -1.62229 0.148094 2.78457 
-2.50934 -1.56811 0.00180816 -1.59358 0.193748 2.63065 
-2.32799 -1.47612 0.0128275 -1.58552 0.10819 2.608 
-2.29963 -1.51418 0.0599562 -1.58559 0.18468 2.66689 
-2.12344 -1.81266 0.0688082 -1.59027 0.266159 2.54218 
-2.26137 -1.75123 0.0597132 -1.55544 0.442213 2.67035 
-2.47276 -1.66124 0.0279871 -1.56417 0.437846 2.66354 
-2.33976 -1.54854 0.015772 -1.54578 0.462176 2.77145 
-2.45821 -1.46189 0.00493188 -1.57212 0.389216 2.71595 
-2.45722 -1.57872 0.0466238 -1.59079 0.379257 2.65842 
-2.44057 -1.64682 0.0509642 -1.55295 0.500411 2.72917 
-2.29464 -1.74465 0.0069297 -1.54361 0.518321 2.70814 
-2.35914 -1.95121 0.0105666 -1.53468 0.60117 2.64403 
-2.26102 -1.77471 -0.0267662 -1.56254 0.625892 2.57638 
-2.26472 -1.77303 -0.0640255 -1.56376 0.558067 2.77275 
-2.36344 -1.92138 -0.0136803 -1.59288 0.377413 2.66946 
-2.47878 -1.71653 -0.0407233 -1.61322 0.274567 2.75794 
-2.80215 -1.8093 -0.0806537 -1.60367 0.323785 2.76765 
-2.85945 -1.82461 -0.0528176 -1.58836 0.28679 2.64965 
-2.80212 -1.735 0.00300349 -1.59434 0.209691 2.69183 
-2.60548 -1.8707 -0.000894192 -1.58769 0.2786 2.61322 
-2.43947 -1.67993 -0.0203295 -1.59796 0.341748 2.7021 
-2.12366 -1.54509 -0.0214813 -1.57947 0.375834 2.59642 
-1.83052 -1.68968 -0.0161206 -1.58395 0.340854 2.63994 
-2.10936 -1.60476 -0.0164892 -1.576 0.412031 2.62054 
-2.19238 -1.67156 -0.0163296 -1.59348 0.333973 2.60511 
-2.18744 -1.84626 -0.0252651 -1.58828 0.285924 2.66911 
-2.32887 -1.89731 -0.00158115 -1.57695 0.459349 2.61907 
-2.37507 -1.725 -0.0241717 -1.5846 0.455147 2.72137 
-1.94079 -1.79842 -0.00995716 -1.58342 0.376713 2.72281 
-1.94083 -1.7942 -0.0475222 -1.60026 0.269085 2.65779 
-2.11751 -1.62565 -0.00900906 -1.6061 0.24137 2.72285 
-2.12549 -1.54389 0.0192147 -1.61029 0.169028 2.76411 
-2.01908 -1.72646 0.0196346 -1.6073 0.0779466 2.7452 
-2.03126 -1.70448 -0.019146 -1.60259 0.129871 2.73151 
-1.83382 -1.68299 -0.0397499 -1.59571 0.299551 2.66825 
-2.01904 -1.76107 -0.0045721 -1.57569 0.288512 2.63312 
-2.20627 -1.84244 -0.0590361 -1.58752 0.322208 2.69276 
-2.4957 -1.74455 -0.0610378 -1.58767 0.272942 2.7188 
-2.56593 -1.74125 -0.00559163 -1.58598 0.366388 2.75864 
-2.60566 -1.72554 0.0422804 -1.60238 0.195702 2.65969 
-2.62825 -1.79811 -0.00624127 -1.61364 0.0498346 2.68592 
-2.59038 -1.76424 -0.000320719 -1.59331 0.292523 2.68724 
-2.61811 -1.52312 0.00303748 -1.58023 0.397646 2.74906 
-2.4729 -1.56208 0.00621479 -1.59566 0.249727 2.74407 
-2.65284 -1.79154 -0.0413812 -1.58325 0.425338 2.68349 
-2.67928 -1.72192 -0.00778057 -1.55952 0.49818 2.72402 
-2.83536 -1.608 -0.0445144 -1.56053 0.54008 2.63995 
-2.90246 -1.36415 -0.0545741 -1.58707 0.280322 2.73687 
-3.07067 -1.5216 -0.0481542 -1.57606 0.43244 2.66711 
-2.89886 -1.55198 -0.0170487 -1.55042 0.563445 2.61496 
-2.84203 -1.6365 -0.0197442 -1.59336 0.379427 2.76663 
-2.83809 -1.72 -0.102696 -1.59565 0.304028 2.68072 
-2.95608 -1.7328 -0.0876189 -1.57262 0.362361 2.69205 
-3.0597 -1.97575 -0.0730105 -1.59577 0.256145 2.65097 
-3.06821 -1.57473 -0.0973817 -1.58827 0.408591 2.70264 
-3.15657 -1.51556 -0.0880937 -1.57493 0.463911 2.72739 
-3.32166 -1.50014 -0.106051 -1.57871 0.479607 2.69458 
-3.26001 -1.63073 -0.100772 -1.56838 0.411532 2.67792 
-3.34446 -1.49706 -0.0576581 -1.58174 0.486225 2.75448 
-3.11571 -1.52464 -0.0414961 -1.54622 0.647247 2.61269 
-3.00039 -1.48663 -0.0385028 -1.56911 0.416865 2.53536 
-3.13932 -1.52591 -0.049856 -1.59195 0.355228 2.61492 
-3.1044 -1.70868 0.00475015 -1.56168 0.480884 2.77514 
-3.05005 -1.92591 0.0060582 -1.57641 0.371749 2.71478 
-2.9737 -1.89258 0.00941871 -1.58114 0.308723 2.76144 
-2.7941 -1.94505 -0.00396128 -1.5753 0.349416 2.72041 
-2.75283 -1.83231 -0.00871254 -1.60448 0.257784 2.76129 
-2.83897 -1.6369 -0.0252609 -1.61351 0.137653 2.71276 
-2.96328 -1.74135 -0.0279342 -1.58845 0.279949 2.72528 
-2.66058 -1.77456 -0.0590769 -1.57858 0.359717 2.64053 
-2.51814 -1.60151 -0.0435616 -1.5738 0.394139 2.74345 
-2.31098 -1.54346 -0.0664171 -1.57685 0.381286 2.7919 
-2.54014 -1.66083 0.00771723 -1.5975 0.214717 2.65089 
-2.4828 -1.54629 -0.0763187 -1.56742 0.439841 2.52115 
-2.48585 -1.40168 -0.0684317 -1.56539 0.555404 2.69049 
-2.56276 -1.55789 -0.00137751 -1.5884 0.376855 2.56998 
-2.87261 -1.46182 -0.0178246 -1.59352 0.290555 2.58573 
-2.64511 -1.45796 0.0042475 -1.57957 0.318925 2.6647 
-2.53041 -1.49949 -0.0126995 -1.57637 0.387916 2.75064 
-2.41911 -1.5186 0.0435224 -1.54665 0.514378 2.69996 
-2.31217 -1.57873 -0.027154 -1.52473 0.662701 2.66242 
-2.22686 -1.53176 -0.0874022 -1.53335 0.688673 2.70348 
-2.13286 -1.5297 -0.0659225 -1.56788 0.432585 2.8214 
-2.16383 -1.58751 -0.0628968 -1.58156 0.576472 2.77874 
-2.10282 -1.61692 -0.0588814 -1.5821 0.478035 2.72093 
-2.17302 -1.5635 -0.105453 -1.55159 0.577781 2.75538 
-2.10422 -1.63451 -0.109915 -1.58078 0.458084 2.61167 
-1.95885 -1.56349 -0.0835907 -1.57508 0.516704 2.70395 
-2.01765 -1.53774 -0.0662816 -1.57465 0.460476 2.73255 
-2.13105 -1.70906 -0.0890045 -1.54543 0.510041 2.68653 
-2.18116 -1.58473 -0.0964096 -1.54716 0.658649 2.57738 
-2.35764 -1.42136 -0.0764212 -1.57817 0.384881 2.63543 
-2.32152 -1.48274 -0.0680628 -1.5747 0.424368 2.55662 
-2.41636 -1.59288 -0.0863617 -1.56845 0.519959 2.63512 
-2.46177 -1.69889 -0.0647826 -1.57893 0.285214 2.61071 
-2.46018 -1.73634 -0.0661257 -1.57803 0.365612 2.66348 
-2.37563 -1.65262 0.00673254 -1.58608 0.315988 2.71317 
-2.43767 -1.64908 -0.0126211 -1.60099 0.207001 2.61253 
-2.45419 -1.52788 -0.000205589 -1.58763 0.233482 2.67363 
-2.57189 -1.51662 -0.0558975 -1.59293 0.268908 2.63957 
-2.54343 -1.55674 -0.0421472 -1.58397 0.283375 2.63272 
-2.63984 -1.47945 -0.0540682 -1.58728 0.247636 2.7472 
-2.64372 -1.40045 -0.0502242 -1.57651 0.360536 2.73565 
-2.53363 -1.47887 -0.0212663 -1.59555 0.262107 2.70392 
-2.65094 -1.77763 -0.0653305 -1.58097 0.461894 2.64415 
-2.65498 -1.48177 -0.0727092 -1.56784 0.446075 2.71695 
-2.57285 -1.5363 -0.0410942 -1.57882 0.373815 2.71508 
-2.42678 -1.63591 -0.0567063 -1.58541 0.303033 2.75159 
-2.61024 -1.636 -0.0795778 -1.59767 0.233214 2.67512 
-2.58666 -1.77611 -0.0683296 -1.56549 0.463968 2.53748 
-2.54367 -1.80311 -0.0687249 -1.54952 0.645418 2.59241 
-2.45074 -1.87332 -0.0757175 -1.57714 0.537015 2.64553 
-2.54852 -1.6993 -0.0179607 -1.58788 0.36254 2.70961 
-2.82175 -1.52182 -0.0410359 -1.60202 0.177169 2.57398 
-2.73987 -1.79809 -0.0483565 -1.60618 0.11227 2.72349 
-2.81801 -1.79902 -0.0201275 -1.61872 0.0864931 2.69201 
-3.00934 -1.97048 -0.0349695 -1.60269 0.151665 2.70985 
-3.00537 -1.82946 -0.0149209 -1.61728 0.0483322 2.62031 
-2.96508 -2.04035 -0.0290027 -1.59496 0.19801 2.67473 
-3.04498 -1.85822 -0.0508268 -1.5856 0.335671 2.71119 
-2.98666 -1.7021 -0.0146885 -1.5724 0.464437 2.67118 
-2.85067 -1.95112 -0.0474401 -1.58283 0.406638 2.69899 
-2.51199 -1.88242 -0.03517 -1.55662 0.491466 2.64749 
-2.26863 -1.791 -0.108732 -1.558 0.493931 2.71208 
-2.27979 -1.89605 -0.100511 -1.55459 0.522266 2.6286 
-2.37546 -1.75314 -0.0761852 -1.54412 0.623934 2.64296 
-2.70381 -1.93093 -0.0720274 -1.56588 0.56903 2.75767 
-2.57063 -1.89685 -0.0794258 -1.5472 0.529073 2.65152 
-2.73529 -1.88824 -0.0256058 -1.53751 0.534935 2.67846 
-2.78912 -1.94549 -0.0652605 -1.57748 0.382852 2.64054 
-2.75258 -1.95017 -0.00780732 -1.57544 0.552142 2.60312 
-2.76249 -1.981 -0.0028845 -1.51705 0.720695 2.6877 
-2.78965 -1.70499 -0.0199597 -1.55207 0.526892 2.69917 
-3.03369 -1.69018 -0.0484941 -1.5802 0.482718 2.57138 
-3.02979 -1.80698 -0.0840818 -1.5657 0.480625 2.69945 
-3.02441 -1.49229 -0.0728647 -1.57755 0.363269 2.66574 
-2.8113 -1.34262 -0.0494754 -1.57082 0.418854 2.69353 
-2.83407 -1.26346 -0.059243 -1.56173 0.450024 2.73586 
-2.8421 -1.42224 -0.0128339 -1.57138 0.467494 2.72126 
-2.89286 -1.61741 -0.00795717 -1.59146 0.399895 2.64887 
-2.90564 -1.73664 -0.0262688 -1.57262 0.458088 2.66249 
-3.02407 -1.62329 -0.0569802 -1.58719 0.334713 2.69258 
-3.13224 -1.56374 -0.024994 -1.54621 0.573989 2.5473 
-2.86777 -1.58537 -0.0211764 -1.53777 0.684659 2.72832 
-2.90394 -1.61688 -0.0649502 -1.54436 0.65216 2.65577 
-2.78795 -1.64533 -0.0828833 -1.58063 0.444335 2.64716 
-2.73754 -1.64972 -0.0838331 -1.56048 0.473117 2.62204 
-2.7729 -1.81563 -0.0974637 -1.57292 0.483226 2.64236 
-2.88737 -1.95803 -0.0435407 -1.56676 0.392442 2.71902 
-2.66454 -1.99813 -0.0480399 -1.58295 0.399249 2.70888 
-2.87374 -1.91734 -0.0127779 -1.56375 0.515719 2.67478 
-2.91184 -1.99789 -0.0416115 -1.57014 0.4208 2.69142 
-3.03189 -1.83174 -0.0584478 -1.60024 0.193128 2.68677 
-2.70234 -1.95923 -0.0376764 -1.60025 0.281228 2.70507 
-2.59839 -1.85709 0.0154222 -1.59469 0.272162 2.65367 
-2.63242 -1.84482 0.0106163 -1.58562 0.272258 2.69195 
-2.39942 -2.04926 -0.0217475 -1.60875 0.189462 2.62902 
-2.41448 -2.02019 -0.0493243 -1.58809 0.345084 2.70039 
-2.26574 -1.92113 -0.0329879 -1.57429 0.38172 2.72185 
-2.31948 -1.56783 -0.0382142 -1.59018 0.430985 2.66467 
-2.43821 -1.47525 -0.0832783 -1.57172 0.444833 2.63032 
-2.40281 -1.4081 -0.0963204 -1.5443 0.575779 2.64907 
-2.35626 -1.35084 -0.118349 -1.5822 0.371434 2.60842 
-2.16449 -1.48297 -0.0622106 -1.58043 0.453106 2.55874 
-1.97409 -1.34033 0.0176929 -1.55477 0.564541 2.77141 
-2.11163 -1.34638 -0.0162814 -1.57292 0.459099 2.74018 
-2.0161 -1.29617 -0.0280373 -1.54635 0.57477 2.65529 
-2.11076 -1.20835 0.00840238 -1.56971 0.543947 2.65105 
-2.04468 -1.30189 -0.00414589 -1.56299 0.407337 2.71527 
-2.09014 -1.44443 0.065837 -1.56792 0.408459 2.65157 
-2.1891 -1.50123 0.0513502 -1.57708 0.363147 2.64091 
-2.16316 -1.47951 0.0930283 -1.58467 0.236884 2.6665 
-2.17492 -1.32177 0.0847816 -1.60194 0.198637 2.61645 
-2.28053 -1.43366 -0.0340377 -1.60051 0.259936 2.62327 
-2.03417 -1.47913 -0.01433 -1.61831 0.0866505 2.74652 
-2.05397 -1.53592 -0.0629967 -1.61192 0.108603 2.71606 
-2.01936 -1.79464 0.0066463 -1.59784 0.235541 2.70619 
-2.2882 -1.84303 -0.0203887 -1.57634 0.29778 2.729 
-2.14602 -1.87102 0.0294658 -1.55345 0.519815 2.73855 
-2.2091 -1.52357 0.0526501 -1.57508 0.386093 2.75497 
-2.18752 -1.61797 0.0536192 -1.57673 0.344303 2.74582 
-2.16084 -1.53684 0.0664871 -1.56452 0.421302 2.62064 
-2.05776 -1.76683 0.0535028 -1.60383 0.180197 2.68846 
-2.12266 -1.46396 -0.0192283 -1.58156 0.291132 2.69077 
-2.19185 -1.3142 0.00667716 -1.60109 0.204731 2.8437 
-2.37359 -1.32172 -0.0165075 -1.59045 0.30814 2.66133 
-2.17709 -1.24193 0.0234119 -1.5955 0.330855 2.67469 
-2.32432 -1.48899 -0.0229069 -1.57261 0.317571 2.60827 
-2.10056 -1.36255 -0.035215 -1.55862 0.554567 2.75839 
-2.05626 -1.61642 -0.0486096 -1.59674 0.341635 2.60877 
-2.0665 -1.66091 0.0316239 -1.57193 0.339194 2.66485 
-1.93816 -1.66773 -0.0362994 -1.60714 0.14761 2.73645 
-1.93072 -1.63343 0.0447082 -1.60039 0.214028 2.6321 
-2.00325 -1.5727 -0.00832295 -1.58456 0.289614 2.56003 
-1.93383 -1.62645 -0.0753273 -1.60296 0.288358 2.75419 
-2.24504 -1.73555 -0.0527537 -1.61544 0.266342 2.80891 
-2.36661 -1.56817 -0.0958862 -1.57363 0.428257 2.69751 
-2.33306 -1.67919 -0.059393 -1.56627 0.400648 2.76311 
-2.23799 -1.62763 -0.066636 -1.59213 0.411812 2.73685 
-2.34095 -1.57388 -0.0649229 -1.60497 0.167778 2.65855 
-2.2715 -1.42289 -0.0129553 -1.60851 0.167918 2.63061 
-2.15445 -1.55209 0.00123755 -1.60356 0.160614 2.65609 
-2.24521 -1.51388 0.0118489 -1.59138 0.222216 2.70795 
-2.33534 -1.48749 -0.0321167 -1.60085 0.183528 2.73518 
-2.21911 -1.33026 -0.0238165 -1.60971 0.0975713 2.60493 
-2.33325 -1.52711 -0.0538658 -1.57657 0.323439 2.69784 
-2.17639 -1.68577 -0.0596595 -1.5439 0.654723 2.61143 
-2.10663 -1.41222 -0.10553 -1.56492 0.433589 2.63272 
-2.10567 -1.5337 -0.0571453 -1.57194 0.429368 2.67968 
-2.23916 -1.4664 -0.0329014 -1.57926 0.305828 2.62067 
-2.13997 -1.30225 0.0154708 -1.58719 0.254687 2.69605 
-2.15872 -1.26522 0.0497261 -1.58047 0.361099 2.68839 
-1.99686 -1.18113 0.0113697 -1.56321 0.378356 2.73293 
-1.83107 -0.923218 -0.00670054 -1.60267 0.204702 2.65218 
-1.69063 -1.1204 0.000504008 -1.5904 0.340346 2.71258 
-1.66994 -1.19733 0.0143656 -1.58333 0.323437 2.70901 
-1.8756 -1.25769 0.0286126 -1.59439 0.265883 2.5924 
-1.97848 -1.12614 0.0172032 -1.58957 0.136956 2.69026 
-1.92821 -1.18369 -0.00506225 -1.59504 0.136478 2.67447 
-2.36914 -1.12882 -0.0257076 -1.56852 0.369223 2.7128 
-2.32031 -1.28549 -0.0302473 -1.56202 0.612509 2.64337 
-2.60896 -1.26749 -0.0504739 -1.5676 0.496515 2.64354 
-2.78915 -1.38289 -0.0538084 -1.56571 0.47176 2.71373 
-2.66309 -1.51209 -0.0601844 -1.57701 0.476759 2.69967 
-2.83732 -1.67411 -0.0592176 -1.55718 0.580921 2.73185 
-2.82526 -1.51775 -0.0240108 -1.56718 0.479819 2.6044 
-2.82349 -1.5922 -0.0540414 -1.57409 0.45244 2.64456 
-2.6392 -1.5914 -0.0386935 -1.58263 0.465826 2.67815 
-2.43863 -1.59185 -0.0904065 -1.55687 0.496525 2.68155 
-2.36707 -1.83904 -0.0991688 -1.53741 0.648187 2.6495 
-2.2478 -1.75005 -0.0212764 -1.58245 0.405834 2.72834 
-2.55488 -1.94831 -0.00967271 -1.56517 0.444418 2.75648 
-2.49605 -2.01058 0.000943504 -1.57278 0.400355 2.78299 
-2.33504 -1.77468 -0.00472641 -1.57621 0.361812 2.75349 
-2.24397 -1.62732 -0.0406292 -1.58044 0.411389 2.66682 
-2.2286 -1.40867 -0.0599451 -1.54155 0.671084 2.62222 
-2.03143 -1.18073 -0.113454 -1.56661 0.520109 2.70064 
-2.08485 -1.19768 -0.11375 -1.54196 0.628398 2.60661 
-1.91019 -1.33379 -0.0819439 -1.55858 0.605213 2.76398 
-2.0544 -1.46746 -0.0762945 -1.59473 0.421626 2.68739 
-2.1288 -1.51648 -0.0841667 -1.58727 0.349856 2.69697 
-1.99669 -1.79435 -0.0169846 -1.60538 0.090541 2.63311 
-2.13265 -1.68733 -0.0406314 -1.60287 0.257612 2.68686 
-2.20697 -1.48886 -0.0380494 -1.58847 0.259815 2.64812 
-2.2979 -1.60451 -0.0509117 -1.59123 0.260692 2.68466 
-2.26531 -1.58372 -0.0529081 -1.57561 0.358746 2.61888 
-2.393 -1.8841 -0.0504472 -1.5862 0.339146 2.52778 
-2.5086 -1.91022 -0.0533494 -1.57274 0.355544 2.63747 
-2.33586 -1.66847 -0.0637672 -1.57082 0.387686 2.81763 
-2.31717 -1.65121 -0.0633278 -1.60051 0.23776 2.71643 
-2.55206 -1.66072 -0.0268277 -1.61203 0.0962317 2.70856 
-2.1888 -1.5557 -0.0193614 -1.60929 0.102644 2.68294 
-2.07631 -1.38916 0.00400886 -1.6097 0.223416 2.74484 
-2.14664 -1.4169 -0.054395 -1.61465 0.173361 2.68677 
-2.07599 -1.19716 -0.00128105 -1.61927 0.124014 2.61935 
-2.05895 -1.08269 0.0362434 -1.61295 0.0754514 2.65777 
-2.02761 -1.26105 -0.00566187 -1.61083 0.166571 2.60508 
-1.96387 -1.3365 0.0187172 -1.58565 0.306541 2.61771 
-1.90789 -1.45067 0.0596786 -1.60692 0.282661 2.65068 
-1.92409 -1.36314 0.013763 -1.57559 0.368238 2.63485 
-2.0361 -1.34224 0.00300054 -1.56755 0.375038 2.69566 
-2.21004 -1.41205 -0.0114247 -1.57514 0.385428 2.63149 
-2.28213 -1.30959 0.016635 -1.5797 0.3166 2.54402 
-2.10349 -1.17726 0.0136504 -1.61637 0.20834 2.67207 
-2.28625 -1.0974 0.048304 -1.59211 0.243777 2.58593 
-2.3142 -1.27651 0.0250047 -1.58821 0.193926 2.72563 
-2.36854 -1.38805 0.00744946 -1.58857 0.350454 2.61883 
-2.3276 -1.4511 0.0522165 -1.60398 0.284161 2.70145 
-2.39493 -1.24413 -0.00978879 -1.60599 0.240223 2.79878 
-2.40387 -1.44414 -0.0333289 -1.59299 0.238255 2.73681 
-2.38204 -1.44495 -0.0721058 -1.57641 0.384938 2.69464 
-2.47285 -1.4294 -0.0291054 -1.57695 0.456583 2.68419 
-2.36671 -1.56697 -0.0492742 -1.57742 0.401451 2.60713 
-2.2817 -1.5708 -0.0406441 -1.56799 0.442053 2.59645 
-2.35161 -1.64375 -0.0320766 -1.60412 0.291964 2.64298 
-2.31557 -1.51981 -0.0443752 -1.5691 0.450136 2.61695 
-2.2605 -1.41702 -0.00558947 -1.58421 0.378343 2.74181 
-2.33447 -1.24912 -0.0569856 -1.59048 0.272281 2.78597 
-2.29993 -1.22807 -0.0755187 -1.59038 0.439004 2.65244 
-2.32017 -1.34338 -0.0936953 -1.56055 0.482071 2.73215 
-2.2104 -1.45254 -0.0752938 -1.57829 0.472541 2.63723 
-2.38904 -1.53167 -0.0350758 -1.56327 0.522508 2.58201 
-2.58305 -1.59314 0.00174412 -1.56117 0.459806 2.56576 
-2.44723 -1.57538 -0.022859 -1.57669 0.389508 2.61742 
-2.58049 -1.47353 -0.0350241 -1.57515 0.557796 2.70152 
-2.57183 -1.28335 -0.0665862 -1.56761 0.457018 2.59587 
-2.55042 -1.18455 -0.0533161 -1.57706 0.548329 2.69842 
-2.43894 -1.23384 -0.0419756 -1.57419 0.422916 2.62361 
-2.10741 -1.41523 -0.0945717 -1.56559 0.47238 2.68242 
-2.19461 -1.43639 -0.0747782 -1.58733 0.412274 2.75683 
-2.04008 -1.46266 -0.0361484 -1.58282 0.26989 2.77402 
-2.15176 -1.46874 -0.0425636 -1.60534 0.1922 2.75517 
-2.09544 -1.50277 -0.0798565 -1.58088 0.316231 2.66762 
-2.14234 -1.56882 -0.0504662 -1.57238 0.497157 2.62493 
-2.02793 -1.58961 -0.0325028 -1.54885 0.553654 2.67686 
-2.00055 -1.50045 -0.058237 -1.57914 0.459195 2.67157 
-2.12664 -1.64667 -0.0588946 -1.56338 0.465097 2.82052 
-2.14193 -1.3631 -0.0215014 -1.54391 0.484466 2.75752 
-1.98656 -1.64716 -0.120003 -1.55728 0.511713 2.7562 
-2.07846 -1.75345 -0.0752138 -1.57547 0.39254 2.64151 
-2.08852 -1.55567 -0.0628157 -1.59237 0.245242 2.64982 
-2.1974 -1.55857 -0.0472269 -1.59987 0.264467 2.79481 
-2.26708 -1.62783 -0.0431708 -1.605 0.19332 2.78082 
-2.01347 -1.75188 -0.0630776 -1.587 0.354858 2.68662 
-2.08052 -1.79304 -0.0468393 -1.59966 0.242021 2.7582 
-2.06813 -1.50897 -0.0302468 -1.59257 0.309953 2.68697 
-2.14349 -1.42076 -0.0175646 -1.58118 0.342916 2.72751 
-2.3043 -1.54018 -0.0472984 -1.5737 0.401589 2.66561 
-2.5507 -1.69684 -0.0373639 -1.59141 0.266001 2.70207 
-2.58393 -1.66004 -0.0351718 -1.59937 0.295428 2.67298 
-2.47286 -1.5495 -0.0152898 -1.57108 0.451704 2.65876 
-2.43619 -1.59739 -0.0671427 -1.58476 0.412995 2.69334 
-2.57703 -1.5816 -0.0527654 -1.60476 0.291722 2.74918 
-2.78109 -1.71276 -0.0347318 -1.5652 0.504502 2.58421 
-2.90784 -1.69371 -0.0458691 -1.55148 0.540866 2.56771 
-2.86428 -1.90895 -0.0107104 -1.56093 0.539015 2.65433 
-2.93595 -1.89957 -0.0275125 -1.56282 0.499559 2.62104 
-2.61536 -1.82907 -0.0328089 -1.56964 0.367041 2.7284 
-2.66029 -1.63782 0.0214762 -1.5691 0.441064 2.69122 
-2.74389 -1.56171 -0.0255416 -1.57791 0.416287 2.72091 
-2.93402 -1.48975 -0.0262182 -1.59269 0.373081 2.71326 
-3.03552 -1.54677 -0.0221214 -1.58077 0.294452 2.66694 
-2.79802 -1.54312 -0.00909982 -1.58896 0.268095 2.60839 
-2.52363 -1.45062 -0.0277802 -1.58478 0.331108 2.68995 
-2.81134 -1.47706 -0.0196657 -1.59595 0.224597 2.60149 
-2.81753 -1.57526 -0.0191449 -1.60601 0.11064 2.65048 
-2.71736 -1.63129 -0.0556007 -1.5917 0.311707 2.67357 
-2.65813 -1.40232 0.00256149 -1.57861 0.370593 2.70742 
-2.69749 -1.61054 -0.0400734 -1.58426 0.445863 2.74836 
-2.5794 -1.54022 -0.048897 -1.55462 0.5968 2.55842 
-2.36798 -1.64264 -0.0341769 -1.55088 0.558154 2.58498 
-2.43715 -1.53525 -0.0469156 -1.59116 0.312141 2.72011 
-2.70088 -1.52396 -0.0594439 -1.60942 0.109403 2.7157 
-2.56896 -1.71906 -0.00894193 -1.5861 0.251095 2.73771 
-2.49637 -1.5761 -0.0373524 -1.61136 0.166985 2.6598 
-2.42429 -1.54558 -0.0639124 -1.60871 0.14804 2.69364 
-2.55752 -1.5954 -0.0829325 -1.57934 0.417954 2.65304 
-2.62211 -1.64821 -0.0618225 -1.57459 0.411455 2.67464 
-2.68174 -1.56793 -0.019722 -1.57109 0.450874 2.64038 
-2.55842 -1.57955 -0.011069 -1.58221 0.350689 2.69999 
-2.46288 -1.53073 -0.0502213 -1.5865 0.303632 2.73189 
-2.45851 -1.51119 -0.00392302 -1.58144 0.362836 2.64104 
-2.28575 -1.76888 0.00351751 -1.54294 0.533261 2.61961 
-2.31434 -2.00205 -0.0479576 -1.55678 0.523915 2.65474 
-2.45704 -1.86448 -0.0577549 -1.55595 0.587738 2.77392 
-2.52444 -1.96256 -0.0922154 -1.55201 0.543142 2.7598 
-2.25999 -2.12219 -0.0386316 -1.53865 0.587552 2.65473 
-2.44471 -1.90232 -0.0172456 -1.56759 0.565528 2.59055 
-2.58892 -1.93844 -0.0353803 -1.58238 0.402827 2.70551 
-2.54867 -1.69966 0.0644027 -1.57643 0.323273 2.7299 
-2.42907 -1.76072 0.0520409 -1.60066 0.244193 2.6136 
-2.47676 -1.49212 -0.0544583 -1.60322 0.241336 2.61282 
-2.35348 -1.62756 -0.0459211 -1.58069 0.310409 2.66379 
-2.35115 -1.53201 -0.0618796 -1.57173 0.371239 2.72004 
-2.35672 -1.44547 -0.0313965 -1.5936 0.21818 2.77567 
-2.1716 -1.37545 -0.00464589 -1.61578 0.0439387 2.72011 
-2.21359 -1.44305 -0.024053 -1.60097 0.290336 2.6046 
-2.37252 -1.48499 -0.0505715 -1.55252 0.48764 2.65987 
-2.30373 -1.41651 0.00992288 -1.55015 0.540546 2.65908 
-2.26968 -1.58166 0.00508319 -1.54447 0.632138 2.73131 
-2.23524 -1.46159 -0.111005 -1.57001 0.450037 2.78056 
-2.12339 -1.47139 -0.0302144 -1.57454 0.447716 2.5609 
-2.1737 -1.54366 -0.0384861 -1.60653 0.276709 2.65164 
-2.30922 -1.69946 -0.0193393 -1.59198 0.352549 2.65858 
-2.12723 -1.65027 -0.0738307 -1.59059 0.450857 2.64766 
-2.23019 -1.82111 -0.0468197 -1.57692 0.356571 2.60577 
-1.96946 -1.85875 -0.0636483 -1.58704 0.361059 2.63357 
-2.22138 -1.84994 -0.0399371 -1.56807 0.389584 2.67717 
-2.34669 -1.98671 -0.0413665 -1.57476 0.458909 2.71516 
-2.47044 -1.95668 -0.041721 -1.57634 0.392835 2.64852 
-2.51147 -2.03839 -0.0558471 -1.59425 0.347659 2.63928 
-2.33634 -2.01596 -0.0900714 -1.54101 0.636195 2.68415 
-2.42923 -1.81154 -0.0983159 -1.57077 0.563351 2.62585 
-2.39997 -1.58715 -0.0508938 -1.56254 0.449539 2.63757 
-2.64421 -1.30856 -0.0412378 -1.58204 0.296444 2.65835 
-2.74382 -1.30806 -0.0501681 -1.56361 0.476023 2.70343 
-2.6684 -1.23675 -0.0386309 -1.58012 0.440796 2.72671 
-2.59295 -1.38101 -0.0199452 -1.55898 0.477759 2.67551 
-2.8138 -1.5162 -0.0388448 -1.55397 0.558872 2.68794 
-2.71225 -1.51942 -0.0218301 -1.57526 0.4835 2.68981 
-2.72512 -1.44886 -0.0608213 -1.57835 0.580064 2.76121 
-2.78663 -1.52525 -0.11522 -1.5908 0.420353 2.74831 
-2.76343 -1.3526 -0.096528 -1.5886 0.328174 2.77665 
-2.67178 -1.51296 -0.0893663 -1.58335 0.419504 2.75588 
-2.63176 -1.58975 -0.0383107 -1.57418 0.501441 2.61628 
-2.35261 -1.74822 -0.051503 -1.55558 0.653175 2.68631 
-2.49083 -1.94737 -0.048189 -1.55589 0.480995 2.67094 
-2.43859 -2.08924 -0.106433 -1.56054 0.518071 2.74205 
-2.43924 -2.2494 -0.074191 -1.58594 0.311842 2.7705 
-2.59022 -2.12729 0.00519742 -1.5721 0.39379 2.63438 
-2.46138 -2.17251 -0.0286713 -1.59572 0.319971 2.78347 
-2.48202 -2.44693 -0.00112847 -1.56668 0.453664 2.68343 
-2.54486 -2.34592 0.0134155 -1.5664 0.509932 2.73854 
-2.75932 -2.3327 -0.00124796 -1.58254 0.433295 2.73715 
-2.94373 -2.36463 -0.0221493 -1.54373 0.546589 2.73344 
-2.75725 -2.18184 -0.0699323 -1.56957 0.468284 2.65207 
-2.61183 -1.98979 -0.0994437 -1.58148 0.371296 2.73861 
-2.65629 -2.09999 -0.12591 -1.58075 0.520151 2.68327 
-2.87034 -1.98989 -0.0485452 -1.56971 0.497988 2.72035 
-2.6806 -1.92183 -0.0791078 -1.55936 0.584016 2.72267 
-2.67563 -1.70596 -0.0194477 -1.56377 0.528519 2.65424 
-2.68224 -1.71071 -0.0209493 -1.59177 0.386582 2.71075 
-2.80224 -1.64316 -0.02623 -1.58749 0.320871 2.78243 
-2.99293 -1.53213 -0.00560703 -1.57042 0.450246 2.65526 
-2.63946 -1.53003 -0.0242081 -1.57206 0.484397 2.64438 
-2.61527 -1.79787 -0.0503291 -1.5965 0.404174 2.73946 
-2.55389 -1.77152 -0.0255292 -1.56808 0.510695 2.78831 
-2.32065 -1.57552 0.00535939 -1.57257 0.474733 2.69562 
-2.45563 -1.54279 -0.0317662 -1.57572 0.36281 2.6269 
-2.34352 -1.61314 -0.0630063 -1.57609 0.390353 2.61414 
-2.37011 -1.53073 -0.0337588 -1.56761 0.452833 2.69189 
-2.50086 -1.67388 -0.031362 -1.58399 0.30211 2.67343 
-2.33308 -1.68015 -0.0367775 -1.5838 0.303441 2.60514 
-2.12123 -1.78353 -0.0502719 -1.58672 0.327262 2.63799 
-2.28966 -1.72013 -0.0701589 -1.58305 0.344728 2.64611 
-2.26055 -1.86528 -0.0145433 -1.57032 0.426699 2.68227 
-2.1834 -1.80754 -0.0547527 -1.56751 0.450125 2.67108 
-2.18493 -1.85105 -0.0573559 -1.58034 0.399814 2.62176 
-2.43099 -1.69018 -0.00236365 -1.55608 0.481598 2.68643 
-2.24168 -1.79358 -0.0164372 -1.60008 0.282565 2.68803 
-2.09975 -1.84164 -0.0302521 -1.60444 0.263743 2.67342 
-2.01289 -1.72858 -0.0323745 -1.60848 0.136808 2.71731 
-2.13735 -1.77998 -0.0466579 -1.61607 0.167831 2.69955 
-2.14632 -1.62861 -0.0328459 -1.61631 0.060209 2.63911 
-2.11091 -1.71847 -0.0387348 -1.61426 0.137559 2.75532 
-2.27909 -1.75946 -0.0482561 -1.61397 0.0964308 2.77021 
-2.11229 -1.74445 -0.0295855 -1.60382 0.158383 2.71008 
-2.24258 -1.77611 -0.0546992 -1.57324 0.492689 2.62832 
-2.30898 -1.96739 -0.0435167 -1.5679 0.435979 2.74874 
-2.54154 -2.07178 0.00349758 -1.57084 0.34166 2.68346 
-2.47964 -2.13457 0.00638332 -1.60946 0.156111 2.63627 
-2.50246 -2.00893 -0.0356779 -1.5964 0.197003 2.61007 
-2.44393 -1.8843 -0.0143438 -1.5988 0.246609 2.70109 
-2.50765 -1.6447 -0.0263445 -1.59378 0.33184 2.71318 
-2.54932 -1.65283 -0.0227575 -1.59713 0.238435 2.53071 
-2.6667 -1.55828 -0.0211665 -1.58993 0.227593 2.79139 
-2.89244 -1.51727 -0.025802 -1.59444 0.203727 2.58672 
-2.81929 -1.45904 -0.0708791 -1.60256 0.212579 2.71033 
-2.43903 -1.57203 -0.0993144 -1.60176 0.265349 2.73482 
-2.55565 -1.69626 -0.0517919 -1.60834 0.228644 2.72577 
-2.68197 -1.82838 -0.0910177 -1.59 0.40537 2.66834 
-2.64456 -1.72777 -0.0618156 -1.57818 0.368003 2.71561 
-2.87014 -1.6275 0.0155791 -1.58611 0.379616 2.6713 
-2.79247 -1.58876 -0.00636688 -1.56069 0.497558 2.6274 
-2.88581 -1.57318 -0.0510179 -1.60153 0.145647 2.6606 
-2.82627 -1.74094 -0.02803 -1.59272 0.233348 2.73804 
-2.61984 -1.78935 -0.0138053 -1.57684 0.45372 2.58425 
-2.67891 -1.75311 -0.0610347 -1.59403 0.316904 2.64789 
-2.74553 -1.8803 -0.00359908 -1.59592 0.276172 2.67441 
-2.65811 -2.14098 -0.0040626 -1.58198 0.337045 2.71567 
-2.57726 -2.09881 -0.0424097 -1.59011 0.323152 2.75384 
-2.68672 -2.04387 -0.0759773 -1.56109 0.439644 2.67421 
-2.93772 -2.1368 -0.0574955 -1.59853 0.236976 2.64012 
-2.69316 -2.40299 -0.0252534 -1.5931 0.225257 2.73317 
-2.60675 -2.27018 -0.0174059 -1.59621 0.225331 2.69986 
-2.63433 -2.44081 -0.0197163 -1.60092 0.188021 2.67612 
-2.58851 -2.45501 -0.046344 -1.59787 0.188189 2.63278 
-2.48538 -2.1555 -0.0279559 -1.58358 0.370511 2.72245 
-2.74759 -2.1785 -0.0351184 -1.57493 0.409616 2.70151 
-2.81821 -2.1188 -0.0117803 -1.55302 0.537244 2.63525 
-2.79788 -1.94326 0.0109753 -1.56343 0.537511 2.75193 
-2.6854 -1.84128 -0.0154443 -1.56324 0.461672 2.65283 
-2.78957 -2.01904 -0.0299873 -1.5825 0.407455 2.69796 
-2.96596 -2.04125 0.00649305 -1.5616 0.496286 2.6202 
-2.74094 -1.94142 -0.0663997 -1.56662 0.454044 2.73946 
-2.78849 -1.93833 -0.0649711 -1.57049 0.450136 2.66866 
-2.7147 -1.54872 -0.0766282 -1.54982 0.480958 2.67035 
-2.80609 -1.53469 -0.0556802 -1.56129 0.508649 2.71962 
-2.98622 -1.58845 -0.0188325 -1.57695 0.484448 2.59258 
-2.93706 -1.65701 0.0061892 -1.60838 0.120223 2.67572 
-2.9354 -1.91831 -0.0101165 -1.5912 0.251508 2.69611 
-3.00963 -1.94417 -0.0291061 -1.58079 0.284056 2.77497 
-3.23206 -1.89734 -0.0769919 -1.58256 0.349352 2.76245 
-3.18611 -1.99853 -0.054979 -1.58357 0.455238 2.74861 
-3.44107 -2.0139 -0.0425137 -1.56429 0.603145 2.68415 
-3.04074 -1.80894 -0.0389466 -1.54357 0.600613 2.56868 
-3.11782 -1.67767 -0.0224077 -1.53345 0.548693 2.71072 
-3.12007 -1.84013 -0.00982776 -1.53619 0.584549 2.79679 
-3.13563 -1.71092 -0.0496358 -1.57098 0.493168 2.73137 
-3.05067 -1.7575 -0.0622756 -1.56904 0.374321 2.63244 
-3.1611 -1.78813 -0.0917177 -1.58589 0.447537 2.77382 
-3.07728 -1.72442 -0.0429836 -1.56743 0.499382 2.62711 
-2.80106 -1.75634 -0.0472026 -1.55088 0.583624 2.67946 
-2.78988 -1.98434 -0.080288 -1.5767 0.401127 2.76448 
-2.64983 -2.13066 -0.0246727 -1.60489 0.23965 2.72887 
-2.74248 -2.24176 -0.0537682 -1.59466 0.236525 2.68035 
-2.72232 -2.09708 -0.0464467 -1.58375 0.352839 2.63856 
-2.62194 -1.92789 -0.044342 -1.59657 0.363007 2.6439 
-2.56375 -1.84412 -0.0642956 -1.58783 0.345632 2.69406 
-2.74346 -1.9611 -0.0493662 -1.58042 0.338584 2.75087 
-2.67746 -1.91936 -0.0808808 -1.57546 0.377317 2.62198 
-2.69973 -2.14358 -0.0488574 -1.58341 0.276943 2.63808 
-2.71547 -2.18188 -0.0445461 -1.59753 0.190271 2.73052 
-2.8378 -2.01851 -0.0655023 -1.60762 0.227633 2.70578 
-3.03865 -1.93664 -0.026249 -1.60894 0.240497 2.7005 
-3.41876 -1.87531 -0.0107115 -1.60549 0.203779 2.74232 
-3.37241 -1.82517 0.00703622 -1.58298 0.278885 2.60586 
-3.07077 -1.73478 -0.0195518 -1.60723 0.174393 2.61852 
-2.83523 -1.7483 -0.0465168 -1.57244 0.521632 2.69168 
-2.89811 -1.50848 -0.0233968 -1.5641 0.486855 2.67717 
-2.73293 -1.35916 -0.0419639 -1.57112 0.418925 2.65797 
-2.80475 -1.83994 -0.0692801 -1.56271 0.476006 2.65426 
-2.86214 -2.0108 -0.0400905 -1.5681 0.427696 2.60645 
-2.96674 -1.75846 -0.0524464 -1.56503 0.47628 2.71772 
-2.76129 -1.79062 -0.0346296 -1.56375 0.497724 2.63824 
-2.65578 -1.72612 -0.0274746 -1.56835 0.520105 2.66031 
-2.58148 -1.8581 -0.0573761 -1.57582 0.378627 2.69788 
-2.5649 -1.82494 -0.0326629 -1.59384 0.260344 2.69224 
-2.46815 -1.66943 -0.0269533 -1.59876 0.292975 2.68902 
-2.49048 -1.5298 -0.0194588 -1.59566 0.26667 2.7162 
-2.41296 -1.6118 -0.0800199 -1.58633 0.372511 2.72272 
-2.18949 -1.74955 -0.0428478 -1.59533 0.240539 2.76389 
-2.20505 -1.90323 -0.000997405 -1.58638 0.256041 2.74016 
-2.27521 -1.64121 -0.0504082 -1.615 0.10239 2.72183 
-2.24852 -1.47731 -0.02944 -1.60633 0.189045 2.63759 
-2.29119 -1.7357 -0.0663561 -1.58691 0.312303 2.58196 
-2.30151 -1.86035 -0.0190196 -1.59013 0.296582 2.7399 
-2.30938 -1.79097 -0.0092825 -1.59924 0.197734 2.71646 
-2.451 -1.85457 -0.0342496 -1.60531 0.115933 2.66006 
-2.53199 -1.86466 -0.0249077 -1.59547 0.251299 2.63663 
-2.55309 -2.03776 -0.0564357 -1.56538 0.56099 2.63216 
-2.46465 -1.94358 -0.0486536 -1.55483 0.543784 2.62121 
-2.56403 -1.81822 -0.0524683 -1.56163 0.430227 2.70971 
-2.52603 -1.56357 -0.0766652 -1.57639 0.361546 2.64104 
-2.37034 -1.67702 -0.0457472 -1.56323 0.571033 2.68475 
-2.34309 -1.45569 -0.0144064 -1.59467 0.310726 2.6345 
-2.59514 -1.40695 -0.0357962 -1.58889 0.307024 2.66436 
-2.43698 -1.35118 -0.00453194 -1.59575 0.273039 2.65431 
-2.34536 -1.37397 0.0451898 -1.61472 0.162513 2.67549 
-2.25488 -1.25992 0.0120825 -1.58192 0.351144 2.6713 
-2.14105 -1.36329 -0.00306342 -1.56908 0.365879 2.66781 
-2.25386 -1.32903 -0.0535976 -1.53918 0.617113 2.65287 
-2.17231 -1.27623 0.000311352 -1.53323 0.57662 2.61848 
-2.21972 -1.27893 -0.0409582 -1.56285 0.448482 2.63632 
-2.21974 -1.13881 -0.111503 -1.5747 0.512529 2.72048 
-2.02287 -1.17908 -0.00251069 -1.53644 0.604671 2.59236 
-2.10652 -1.10777 -0.0285275 -1.58883 0.29016 2.64287 
-2.01676 -1.49866 -0.0218349 -1.59546 0.222428 2.78912 
-1.92463 -1.60016 -0.0384194 -1.58079 0.365947 2.70995 
-2.16209 -1.57237 -0.0682174 -1.58251 0.339079 2.74901 
-2.33443 -1.6211 -0.00786158 -1.60554 0.201482 2.70823 
-2.18641 -1.41444 -0.00484141 -1.58972 0.255845 2.65801 
-2.31524 -1.42367 -0.0383495 -1.59389 0.277163 2.75358 
-2.42932 -1.46672 -0.0470967 -1.60433 0.177217 2.694 
-2.48279 -1.60131 -0.00556096 -1.59881 0.226926 2.67584 
-2.62783 -1.5444 -0.0607227 -1.60582 0.1465 2.71812 
-2.65632 -1.53057 -0.00159443 -1.60015 0.203528 2.74804 
-2.67545 -1.47506 -0.0213861 -1.60462 0.0573065 2.72185 
-2.66288 -1.46052 -0.00446934 -1.60183 0.269057 2.73723 
-2.58598 -1.57344 -0.0449327 -1.58786 0.327186 2.62003 
-2.77766 -1.58388 -0.0402601 -1.58731 0.300001 2.68332 
-2.81453 -1.48824 -0.0298854 -1.59195 0.350246 2.71194 
-2.51774 -1.48002 -0.0612478 -1.58324 0.351403 2.66609 
-2.44496 -1.33552 -0.0530939 -1.58314 0.422085 2.63989 
-2.46319 -1.22994 -0.0815577 -1.55845 0.470612 2.63257 
-2.48757 -1.35449 -0.0486146 -1.57361 0.436662 2.7162 
-2.46253 -1.45751 0.0169073 -1.61304 0.194259 2.70055 
-2.31668 -1.4482 0.0208015 -1.60531 0.090196 2.69569 
-2.45223 -1.42351 0.0153943 -1.62555 0.0836225 2.65218 
-2.60251 -1.60986 0.016222 -1.61462 0.033778 2.73493 
-2.6951 -1.5245 0.0282824 -1.59754 0.162389 2.68831 
-2.67883 -1.44417 0.0446384 -1.6154 0.0905675 2.80241 
-3.05114 -1.41445 0.0590665 -1.60841 0.0684983 2.71293 
-3.20349 -1.18162 0.101388 -1.5967 0.237567 2.70421 
-3.07762 -1.32991 0.0902413 -1.59104 0.298799 2.62331 
-2.89101 -1.35374 0.00436465 -1.56598 0.461105 2.58877 
-2.93842 -1.20866 -0.0246743 -1.56278 0.394693 2.64571 
-2.74618 -1.35091 -0.00762407 -1.58488 0.363457 2.67877 
-2.6873 -1.40177 -0.0235963 -1.59494 0.298092 2.62349 
-2.74691 -1.60246 -0.0551296 -1.59004 0.29533 2.66152 
-2.61175 -1.78689 -0.0277418 -1.57862 0.34167 2.67709 
-2.98732 -1.83993 -0.04453 -1.572 0.487934 2.688 
-3.14131 -1.87322 -0.0200206 -1.5797 0.399032 2.64999 
-2.9709 -1.86697 -0.0517542 -1.58607 0.358289 2.7822 
-3.09534 -1.99994 -0.0320775 -1.57039 0.398708 2.56003 
-2.87931 -1.95052 -0.0484937 -1.55795 0.482474 2.54943 
-2.65253 -1.88474 -0.0335725 -1.605 0.276443 2.6865 
-2.83898 -1.875 -0.0490053 -1.60813 0.167297 2.64654 
-2.69238 -1.74031 -0.0383444 -1.61092 0.143023 2.71104 
-2.52255 -1.83001 -0.042613 -1.59525 0.190312 2.71981 
-2.49726 -1.71734 -0.00415569 -1.61301 0.132565 2.70461 
-2.66358 -1.6174 -0.0700126 -1.60759 0.191974 2.66085 
-2.70677 -1.52817 -0.0313101 -1.61772 0.0726686 2.65083 
-2.36799 -1.38252 0.038055 -1.6035 0.190604 2.69328 
-2.23263 -1.33562 0.0181493 -1.61263 0.136382 2.66815 
-2.42136 -1.38846 0.0555577 -1.60776 0.123291 2.60779 
-2.472 -1.22915 0.0520916 -1.59714 0.271274 2.64569 
-2.771 -1.10663 -0.0133485 -1.60264 0.230315 2.63153 
-2.77687 -1.21928 -0.00244621 -1.6157 0.0406444 2.65253 
-2.85665 -1.40772 0.0295867 -1.60756 0.192031 2.66886 
-2.57229 -1.42462 -0.00753633 -1.60303 0.175109 2.58501 
-2.49971 -1.38098 -0.0263573 -1.59523 0.322613 2.73368 
-2.4812 -1.41112 -0.0286866 -1.58824 0.271124 2.64343 
-2.14813 -1.57284 -0.0336548 -1.59696 0.231782 2.61402 
-2.20654 -1.62588 -0.0583579 -1.56558 0.458469 2.73031 
-2.20196 -1.86268 -0.0410262 -1.59228 0.312963 2.71355 
-2.01306 -1.84991 -0.0572935 -1.56648 0.410704 2.60395 
-1.86948 -1.63677 -0.0244226 -1.57527 0.421613 2.59297 
-1.89329 -1.51063 -0.0126244 -1.5876 0.334116 2.54568 
-1.93353 -1.36437 0.0333534 -1.58422 0.468105 2.66811 
-1.98559 -1.37583 0.0226313 -1.54877 0.590001 2.72793 
-2.17303 -1.19839 -0.00212789 -1.54986 0.472226 2.67959 
-2.49242 -1.29192 0.0478285 -1.55307 0.501022 2.68074 
-2.44297 -1.30055 0.0262732 -1.55435 0.628677 2.59248 
-2.65484 -1.36396 -0.0618706 -1.56349 0.43859 2.57728 
-2.81351 -1.50715 -0.0679073 -1.58431 0.441067 2.63602 
-2.89244 -1.56061 -0.0493112 -1.56822 0.560562 2.6326 
-2.72613 -1.75431 -0.0888117 -1.59514 0.38615 2.69819 
-2.6234 -1.7102 -0.0351694 -1.58502 0.341255 2.64774 
-2.43757 -1.6157 -0.0128096 -1.56981 0.42253 2.6574 
-2.4624 -1.5181 -0.0307829 -1.57873 0.415391 2.76302 
-2.31106 -1.51928 -0.0544517 -1.58723 0.351263 2.6784 
-2.15772 -1.51036 -0.00638379 -1.59998 0.208786 2.72135 
-2.23638 -1.448 -0.00981135 -1.59837 0.228357 2.74287 
-2.10737 -1.17757 0.0191681 -1.60356 0.19112 2.63497 
-2.15337 -1.24159 -0.0623581 -1.58587 0.36571 2.61855 
-2.20016 -1.25355 -0.0517224 -1.58746 0.300413 2.63869 
-2.0966 -1.16859 -0.0529883 -1.58468 0.386867 2.69939 
-2.23808 -1.38927 0.0160633 -1.59773 0.335947 2.73674 
-2.6057 -1.64558 0.00794916 -1.61076 0.185257 2.69302 
-2.37623 -1.51098 -0.0328099 -1.61366 0.223463 2.72321 
-2.48708 -1.37384 -0.0513912 -1.58381 0.350825 2.67416 
-2.60446 -1.17283 -0.0235698 -1.57979 0.309011 2.65912 
-2.61887 -1.447 -0.0535003 -1.60747 0.209604 2.72772 
-2.55864 -1.54998 -0.00402255 -1.59099 0.297196 2.73576 
-2.49172 -1.56986 0.00166882 -1.59707 0.228113 2.70745 
-2.61698 -1.67206 -0.0145722 -1.60421 0.181989 2.71722 
-2.76161 -1.53355 -0.0190844 -1.57741 0.494766 2.65358 
-2.79677 -1.71266 -0.0199822 -1.57372 0.457922 2.66939 
-2.99521 -1.84732 -0.0529223 -1.60375 0.228272 2.72496 
-3.08704 -1.88782 -0.0119537 -1.57705 0.38887 2.62963 
-3.16953 -1.75804 -0.00341175 -1.58295 0.324967 2.58795 
-3.07468 -1.75713 0.00519049 -1.57548 0.370503 2.64036 
-3.03606 -1.76246 -0.0465565 -1.57177 0.424545 2.6397 
-2.77335 -1.90915 -0.0572943 -1.58342 0.400664 2.80592 
-2.55752 -1.80422 -0.0246976 -1.57129 0.42229 2.73797 
-2.56007 -1.59857 -0.0181433 -1.58682 0.317259 2.78376 
-2.47585 -1.54921 -0.0267266 -1.58651 0.430434 2.65882 
-2.18606 -1.61949 -0.0546932 -1.56753 0.462446 2.74138 
-2.20522 -1.75266 -0.0111786 -1.55878 0.566828 2.75912 
-2.33721 -1.77176 -0.0521961 -1.59649 0.431573 2.73051 
-2.41888 -1.91852 -0.0430958 -1.58945 0.359129 2.68791 
-2.2619 -1.74411 -0.0217491 -1.58145 0.390862 2.76431 
-2.17044 -1.83746 -0.0172817 -1.58936 0.301709 2.63338 
-2.18401 -1.92517 -0.0429116 -1.58241 0.313438 2.68221 
-2.02277 -1.84669 -0.0251856 -1.56641 0.424666 2.61032 
-2.20643 -1.77272 -0.0407574 -1.57317 0.449787 2.73618 
-2.29519 -1.64601 -0.0591485 -1.57014 0.422721 2.63411 
-2.3936 -1.68526 -0.0825195 -1.57819 0.351933 2.63532 
-2.38678 -1.69177 -0.0557533 -1.59338 0.375852 2.70449 
-2.4579 -1.55715 -0.0275466 -1.60802 0.147361 2.69163 
-2.36254 -1.38092 0.0198436 -1.59189 0.301701 2.72359 
-2.39182 -1.48122 0.029726 -1.60146 0.10457 2.68249 
-2.5351 -1.45597 -0.0321006 -1.59157 0.260113 2.62722 
-2.43367 -1.51033 -0.00746131 -1.60401 0.149459 2.65549 
-2.63509 -1.77475 0.0122851 -1.61395 0.116339 2.65653 
-2.66468 -1.50648 0.0106347 -1.61785 0.064187 2.70209 
-2.70389 -1.61282 -0.0363874 -1.58755 0.26481 2.66058 
-2.98597 -1.64753 -0.0283767 -1.57299 0.399454 2.72072 
-2.5996 -1.68503 -0.0448421 -1.54981 0.608815 2.63134 
-2.45228 -1.46301 -0.0891688 -1.54096 0.601479 2.71101 
-2.58265 -1.46382 -0.0356392 -1.54867 0.626276 2.6574 
-2.35312 -1.40028 -0.100641 -1.52922 0.692256 2.67194 
-2.30905 -1.36358 -0.090753 -1.53927 0.673323 2.75211 
-2.47886 -1.13933 -0.0359852 -1.52272 0.601238 2.69338 
-2.56 -1.11995 -0.00382127 -1.54434 0.458654 2.76947 
-2.48141 -1.17323 -0.0417217 -1.56414 0.373672 2.75636 
-2.79133 -1.00595 -0.0224334 -1.5688 0.386875 2.67173 
-2.48944 -1.20109 0.00700293 -1.58031 0.386036 2.74159 
-2.43183 -1.16529 -0.06358 -1.56884 0.479513 2.59181 
-2.52417 -1.08199 -0.0223317 -1.58294 0.368891 2.70653 
-2.47284 -1.25558 -0.0134937 -1.58434 0.369461 2.66619 
-2.46849 -1.53749 -0.0438791 -1.57757 0.406482 2.62364 
-2.30924 -1.6656 -0.00878174 -1.57661 0.353387 2.66588 
-2.42519 -1.64631 -0.0147978 -1.5689 0.457769 2.61393 
-2.5168 -1.55202 -0.00570959 -1.57104 0.469111 2.65411 
-2.41896 -1.88761 -0.0451844 -1.5784 0.484592 2.69693 
-2.59822 -1.6283 -0.102 -1.56874 0.455212 2.63864 
-2.39282 -1.53505 -0.0875617 -1.57985 0.456789 2.6608 
-2.50978 -1.80801 -0.0525498 -1.59416 0.37575 2.65924 
-2.50392 -1.77077 -0.0690261 -1.56665 0.405657 2.70723 
-2.45894 -1.56221 -0.0746576 -1.55916 0.607354 2.6928 
-2.52808 -1.5392 -0.0264868 -1.54946 0.563079 2.57345 
-2.59866 -1.42679 -0.0548915 -1.58284 0.435279 2.74753 
-2.54387 -1.33962 -0.0284984 -1.56385 0.50528 2.72687 
-2.64938 -1.44701 -0.020403 -1.58934 0.346857 2.69348 
-2.8892 -1.42884 -0.0186421 -1.60243 0.215166 2.68002 
-2.7359 -1.41549 -0.0134956 -1.59811 0.313823 2.67275 
-2.54723 -1.21336 0.0168801 -1.60214 0.182307 2.66669 
-2.33013 -1.17047 -0.0289595 -1.58869 0.315721 2.81352 
-2.32575 -1.37612 -0.0447331 -1.60368 0.202726 2.75201 
-2.3616 -1.44826 -0.0504492 -1.59863 0.244411 2.71196 
-2.39891 -1.39204 -0.0332335 -1.55833 0.530092 2.71131 
-2.69761 -1.34884 -0.0742312 -1.56296 0.53669 2.70514 
-2.68435 -1.52734 -0.073836 -1.56773 0.597705 2.70428 
-2.4836 -1.51772 -0.0727351 -1.57053 0.51487 2.64246 
-2.62594 -1.57016 -0.0310091 -1.5832 0.311936 2.71819 
-2.53925 -1.58908 -0.0364454 -1.56972 0.473908 2.76148 
-2.66142 -1.47368 -0.012526 -1.57088 0.423424 2.80778 
-2.8899 -1.44133 -0.0530126 -1.58195 0.427308 2.64986 
-2.64032 -1.37667 -0.0436874 -1.58599 0.271878 2.60231 
-2.696 -1.4131 -0.0463925 -1.57876 0.29923 2.66003 
-2.66332 -1.37377 -0.0126823 -1.56797 0.443936 2.73671 
-2.71375 -1.55456 -0.0432864 -1.57597 0.378456 2.74454 
-2.52118 -1.42421 -0.0159054 -1.5891 0.20232 2.7084 
-2.38059 -1.49582 -0.0182305 -1.59158 0.190484 2.74894 
-2.41458 -1.68378 -0.0504251 -1.56368 0.461772 2.659 
-2.25004 -1.62669 -0.0560064 -1.57067 0.390271 2.62754 
-2.23895 -1.81357 -0.0287891 -1.56517 0.457276 2.57516 
-2.11148 -1.91474 -0.0463289 -1.59015 0.332267 2.65807 
-2.36995 -2.02238 -0.00682933 -1.58774 0.304133 2.65091 
-2.21013 -1.8821 -0.0551626 -1.59947 0.260192 2.65547 
-1.89223 -1.79181 -0.0308714 -1.5726 0.429014 2.70961 
-1.98872 -1.68639 -0.0243505 -1.56256 0.550512 2.64142 
-1.99064 -1.67997 -0.109255 -1.57127 0.423239 2.64357 
-1.88952 -1.69091 -0.0272784 -1.57495 0.481774 2.59686 
-1.95398 -1.65716 -0.0505063 -1.58687 0.348369 2.66901 
-2.04396 -1.84185 -0.0760091 -1.57416 0.331153 2.67618 
-2.33182 -1.84859 -0.0524479 -1.57745 0.340369 2.61762 
-2.18991 -1.74792 -0.0473084 -1.57786 0.395188 2.67135 
-2.27032 -1.88726 -0.0159508 -1.59211 0.229536 2.73674 
-2.02554 -1.94109 -0.0333481 -1.60833 0.0871029 2.70413 
-2.09418 -1.83548 -0.062714 -1.61545 0.121137 2.71426 
-1.96894 -1.98122 -0.0216286 -1.58149 0.351358 2.68176 
-2.00227 -1.92284 -0.0536075 -1.60856 0.243204 2.69596 
-1.84855 -2.00776 -0.0477887 -1.59144 0.309251 2.73461 
-2.13475 -1.93727 -0.061417 -1.5832 0.283303 2.72904 
-2.16975 -1.94125 0.0257964 -1.60647 0.233459 2.76088 
-2.09126 -1.87857 0.0394756 -1.62363 0.108346 2.69275 
-2.06594 -1.847 -0.0273055 -1.60605 0.0958709 2.73488 
-2.21757 -1.75197 -0.0313446 -1.59673 0.247371 2.81212 
-2.16064 -1.78606 -0.0284689 -1.57572 0.37111 2.69453 
-2.27073 -1.60989 0.0297378 -1.58253 0.370041 2.72083 
-2.23669 -1.68958 0.0319612 -1.57541 0.418121 2.66913 
-2.516 -1.86171 -0.039496 -1.58318 0.339189 2.62386 
-2.55659 -1.79116 -0.0594617 -1.58731 0.340013 2.68343 
-2.52955 -1.93303 -0.0207515 -1.60985 0.115038 2.66913 
-2.58121 -1.81183 -0.0327648 -1.61333 0.0931089 2.64924 
-2.5428 -1.82629 -0.0303247 -1.61017 0.0561304 2.75178 
-2.51333 -1.79166 -0.0344594 -1.60457 0.196293 2.65281 
-2.36694 -1.76202 -0.0111061 -1.61039 0.19612 2.67255 
-2.30005 -1.70079 -0.0533418 -1.60222 0.167196 2.64279 
-2.18545 -1.55853 -0.0303034 -1.60038 0.131157 2.72537 
-2.27044 -1.70861 -0.0615398 -1.60075 0.222287 2.73997 
-2.47635 -1.73795 -0.0482952 -1.58102 0.322089 2.62788 
-2.42594 -1.72146 -0.0721044 -1.56821 0.475659 2.59976 
-2.25428 -1.84507 -0.0107961 -1.56785 0.382657 2.65843 
-2.17157 -1.65346 -0.00305431 -1.56963 0.542318 2.67805 
-2.16302 -1.69476 -0.0192096 -1.56628 0.406156 2.68164 
-2.23301 -1.58105 -0.0492043 -1.59832 0.270725 2.63495 
-2.45113 -1.55776 -0.033676 -1.59656 0.245088 2.63197 
-2.41892 -1.50666 -0.0264659 -1.59677 0.272997 2.61096 
-2.48345 -1.53212 -0.0606495 -1.58451 0.33966 2.64643 
-2.12097 -1.41717 -0.0220021 -1.58744 0.238949 2.66145 
-2.18023 -1.49583 -0.0147101 -1.57364 0.476197 2.59892 
-2.07659 -1.45647 -0.0712689 -1.55819 0.499318 2.70648 
-2.00938 -1.35153 -0.00763419 -1.58814 0.285284 2.68226 
-2.09315 -1.27438 -0.0380529 -1.57584 0.347152 2.69471 
-2.24378 -1.25116 0.033918 -1.60296 0.226852 2.6756 
-2.18698 -1.23215 -0.0394583 -1.59858 0.315243 2.70111 
-2.27234 -1.23101 -0.0228434 -1.58256 0.240082 2.67832 
-2.03164 -1.49558 -0.0423727 -1.59547 0.271549 2.69125 
-2.05749 -1.6087 0.00522128 -1.58557 0.324693 2.63761 
-2.04684 -1.61828 -0.0423214 -1.56928 0.482435 2.62173 
-2.04786 -1.52164 -0.0156667 -1.56202 0.444006 2.59731 
-2.01371 -1.46772 -0.0384105 -1.57365 0.374697 2.67493 
-2.08108 -1.53969 0.0116771 -1.576 0.491095 2.70237 
-2.15921 -1.60355 -0.0031923 -1.57528 0.450123 2.74825 
-2.14406 -1.55102 -0.00125065 -1.55298 0.529859 2.68619 
-2.14531 -1.43237 0.0149108 -1.59472 0.331198 2.65085 
-2.19478 -1.53946 0.00044399 -1.58262 0.396666 2.61194 
-2.27685 -1.50478 -0.0297159 -1.61168 0.196296 2.64663 
-2.25429 -1.39092 -0.029915 -1.58387 0.292329 2.67487 
-2.28774 -1.29322 -0.0565166 -1.58361 0.254191 2.6737 
-2.35065 -1.27228 -0.00316453 -1.59849 0.177696 2.68996 
-2.40306 -1.50128 -0.0759264 -1.60089 0.264174 2.58508 
-2.40799 -1.72485 -0.0600287 -1.59618 0.388244 2.58747 
-2.55116 -1.66214 -0.00277855 -1.59283 0.216814 2.71983 
-2.66424 -2.05416 -0.0291241 -1.59368 0.280449 2.63877 
-2.61923 -1.93018 -0.037846 -1.58175 0.368734 2.56614 
-2.48623 -1.80603 -0.0763661 -1.57332 0.370286 2.67031 
-2.38412 -1.77453 -0.0940114 -1.58722 0.345835 2.74228 
-2.27982 -1.81993 -0.0815662 -1.58479 0.411868 2.62634 
-2.20936 -1.87725 -0.044818 -1.57637 0.426091 2.74109 
-2.21915 -1.98433 -0.0231022 -1.57903 0.309724 2.69064 
-2.19924 -1.85137 -0.0121853 -1.57977 0.341667 2.69311 
-2.30374 -1.78236 -0.00521143 -1.5644 0.472421 2.75456 
-2.66305 -1.82048 -0.0202704 -1.57734 0.382632 2.76439 
-2.74825 -1.95169 -0.0186773 -1.58305 0.349324 2.70014 
-2.60142 -1.82903 0.0398944 -1.60756 0.139532 2.72018 
-2.30466 -1.95508 -0.00516014 -1.58983 0.338195 2.66319 
-2.33674 -2.11968 -0.0590452 -1.5892 0.311212 2.71384 
-2.31811 -2.05875 -0.0453523 -1.61771 0.117623 2.74751 
-2.04677 -1.94449 -0.0477831 -1.59584 0.242959 2.58793 
-2.29748 -1.83734 -0.0290557 -1.59355 0.336778 2.66363 
-2.13273 -2.04718 -0.0689049 -1.58413 0.459647 2.71784 
-2.0168 -1.9974 -0.0189672 -1.57005 0.388996 2.77689 
-2.1928 -1.96638 -0.00704616 -1.55838 0.450393 2.7526 
-2.2218 -1.80983 0.0075911 -1.59668 0.263297 2.77844 
-2.16664 -1.77394 -0.0428143 -1.56779 0.427524 2.63538 
-2.40921 -1.44536 -0.0587303 -1.58839 0.311221 2.74119 
-2.36447 -1.55131 -0.0492068 -1.57106 0.417605 2.72571 
-2.38594 -1.50495 -0.0306326 -1.57683 0.377579 2.69651 
-2.2635 -1.55836 -0.0362265 -1.59557 0.273921 2.6665 
-2.10039 -1.51793 -0.0432481 -1.61198 0.21574 2.6681 
-2.13296 -1.51373 -0.0513185 -1.58589 0.234256 2.7015 
-2.06297 -1.6397 -0.0542813 -1.61414 0.104584 2.7321 
-1.9498 -1.81789 -0.0596098 -1.59668 0.306895 2.71089 
-2.17322 -1.80033 -0.078776 -1.57855 0.390821 2.77916 
-2.17927 -1.68608 -0.0279256 -1.6031 0.316809 2.59395 
-2.15215 -1.91144 -0.0666939 -1.61622 0.132124 2.69325 
-2.03095 -2.12765 -0.0698897 -1.59776 0.180824 2.74352 
-2.12235 -2.12167 0.00791921 -1.61479 0.0545058 2.74694 
-2.23379 -2.12089 -0.0536581 -1.60298 0.332232 2.60789 
-2.48279 -2.0613 -0.0270586 -1.57661 0.480637 2.60581 
-2.53692 -2.18938 -0.0247765 -1.58467 0.478897 2.66575 
-2.38639 -1.9865 -0.0534853 -1.57295 0.469601 2.71596 
-2.31458 -1.98215 -0.0363865 -1.56559 0.379778 2.59405 
-2.17245 -1.89224 -0.0593673 -1.54931 0.633943 2.59516 
-2.24594 -1.88188 -0.0569458 -1.56326 0.490068 2.65368 
-2.12304 -1.90494 -0.0741236 -1.57962 0.352328 2.71509 
-2.05997 -1.79606 -0.0565186 -1.58014 0.377982 2.726 
-2.16156 -1.7301 -0.0323939 -1.58467 0.316594 2.65415 
-2.22216 -1.81962 -0.0265397 -1.57239 0.410692 2.71571 
-2.26855 -1.76818 -0.0528016 -1.61053 0.227798 2.76352 
-2.2337 -1.66282 -0.0413745 -1.61939 0.152506 2.74782 
-2.224 -1.55665 0.0182839 -1.61466 0.118066 2.62975 
-2.31451 -1.71836 -0.0259994 -1.60635 0.200071 2.80365 
-2.37784 -1.77926 -0.00304368 -1.61118 0.13353 2.61862 
-2.50528 -1.85253 -0.0604381 -1.59611 0.254428 2.69857 
-2.70211 -1.81383 -0.0161334 -1.59578 0.285878 2.74128 
-2.36085 -1.93058 -0.0421413 -1.5876 0.355659 2.6875 
-2.35217 -1.74876 -0.0544816 -1.5737 0.520871 2.65215 
-2.28449 -1.8716 -0.00884265 -1.58177 0.333357 2.64498 
-2.45641 -1.73696 -0.0264753 -1.58347 0.240095 2.67512 
-2.51337 -1.67484 0.0158086 -1.60395 0.145726 2.7282 
-2.60114 -1.67861 -0.017609 -1.57725 0.324692 2.71788 
-2.73678 -1.67042 0.00179981 -1.56882 0.35266 2.72255 
-2.53579 -1.6645 0.0479183 -1.59933 0.165284 2.69509 
-2.38024 -1.96241 0.0562547 -1.59535 0.247559 2.69136 
-2.35093 -1.77432 0.0131918 -1.61969 0.0812097 2.78964 
-2.43294 -1.57403 -0.0430196 -1.55941 0.519153 2.63351 
-2.40189 -1.61355 -0.0634218 -1.57026 0.618859 2.57807 
-2.34338 -1.66436 -0.101421 -1.57762 0.412039 2.70404 
-2.43482 -1.75381 -0.0529338 -1.59357 0.254538 2.64849 
-2.53442 -1.70473 -0.103298 -1.5657 0.496207 2.64066 
-2.61919 -1.68975 -0.0431029 -1.56399 0.45214 2.70412 
-2.48049 -1.62048 -0.037821 -1.55915 0.560348 2.72707 
-2.30154 -1.53958 -0.0894106 -1.57405 0.356695 2.60135 
-2.21575 -1.3618 -0.0391196 -1.57873 0.332745 2.71003 
-2.32283 -1.49682 -0.0111652 -1.60141 0.202173 2.6424 
-2.28413 -1.40086 -0.0213188 -1.60201 0.174213 2.66001 
-2.55108 -1.33435 -0.00130748 -1.59665 0.236656 2.70366 
-2.42934 -1.30773 -0.0301925 -1.58707 0.340345 2.70877 
-2.41631 -1.5146 -0.0503619 -1.58914 0.340623 2.64432 
-2.43032 -1.47716 -0.0238305 -1.58456 0.396527 2.70084 
-2.32914 -1.4703 -0.0370649 -1.59116 0.303892 2.66141 
-2.55546 -1.65192 0.00569445 -1.58468 0.307318 2.71798 
-2.54492 -1.7111 0.0661245 -1.58314 0.291752 2.67762 
-2.49268 -1.73042 0.0549879 -1.60484 0.30104 2.66975 
-2.45469 -1.77116 -0.000633372 -1.57957 0.361532 2.63165 
-2.33937 -1.69169 -0.0341239 -1.57712 0.293393 2.72744 
-2.38256 -1.71247 -0.0458271 -1.59628 0.2027 2.77726 
-2.44412 -1.65066 -0.0093316 -1.60386 0.233615 2.67924 
-2.56505 -1.48494 -0.0175865 -1.57875 0.297672 2.62783 
-2.53307 -1.61435 -0.0208173 -1.58468 0.317816 2.59782 
-2.65901 -1.47742 -0.011185 -1.58814 0.39692 2.62387 
-2.52046 -1.40239 -0.0362435 -1.58677 0.477626 2.74426 
-2.44176 -1.36544 -0.0199144 -1.56692 0.573463 2.74834 
-2.38906 -1.17075 -0.00190189 -1.5556 0.53444 2.76542 
-2.33713 -1.09281 -0.0849242 -1.55779 0.6905 2.67636 
-2.22717 -1.40796 -0.0942925 -1.55876 0.630441 2.57824 
-2.15959 -1.42639 -0.148481 -1.5622 0.585822 2.71694 
-2.32768 -1.61717 -0.0642484 -1.59798 0.360584 2.72775 
-2.19845 -1.42352 -0.0264105 -1.60878 0.180474 2.77807 
-2.19181 -1.52315 -0.0110926 -1.5778 0.323777 2.58402 
-2.43626 -1.49402 0.0329372 -1.56607 0.435161 2.65613 
-2.28176 -1.55728 -0.000595843 -1.56611 0.428296 2.67286 
-2.09705 -1.59769 -0.0174278 -1.57725 0.350335 2.72699 
-2.11574 -1.43028 -0.0153899 -1.58536 0.423226 2.70049 
-2.09557 -1.614 -0.0345607 -1.57209 0.395708 2.5562 
-2.2623 -1.59512 -0.0408371 -1.5766 0.487985 2.65455 
-2.05431 -1.53369 -0.0424378 -1.57123 0.359628 2.74055 
-2.1379 -1.40593 -0.0282102 -1.57765 0.31531 2.79819 
-1.92617 -1.4064 0.0307418 -1.55809 0.461681 2.69876 
-1.98144 -1.7572 0.00907832 -1.58461 0.377021 2.65001 
-1.89038 -1.63561 -0.0135462 -1.5886 0.297046 2.70077 
-2.04697 -1.65307 -0.0432575 -1.60201 0.260716 2.75012 
-2.15144 -1.71561 -0.0336243 -1.59213 0.193098 2.65385 
-2.35534 -1.66564 0.029388 -1.60076 0.214331 2.63169 
-2.19451 -1.59499 0.0544713 -1.6114 0.13812 2.66339 
-2.47616 -1.63725 0.0741466 -1.6018 0.231257 2.71201 
-2.45359 -1.68772 -0.0337824 -1.56445 0.448311 2.65857 
-2.50634 -1.76217 -0.0254023 -1.56363 0.538524 2.5823 
-2.40577 -1.9779 -0.00878724 -1.57013 0.467373 2.73857 
-2.25018 -1.91802 0.00240759 -1.55499 0.620438 2.62848 
-2.31504 -1.70753 0.000596786 -1.56165 0.431794 2.70367 
-2.25061 -1.68423 0.00620417 -1.56552 0.443991 2.61383 
-2.1903 -1.58548 0.0450481 -1.6111 0.142555 2.6513 
-2.20081 -1.55679 -0.0197392 -1.59745 0.342903 2.63479 
-2.15477 -1.55446 -0.0571826 -1.55702 0.442047 2.5706 
-2.26143 -1.37444 -0.0546003 -1.56845 0.547508 2.71588 
-2.25156 -1.44385 -0.0523309 -1.55899 0.503894 2.6198 
-2.21339 -1.49422 -0.0708691 -1.56486 0.546637 2.69035 
-2.32029 -1.50124 -0.0800459 -1.59879 0.298535 2.7285 
-2.46618 -1.59645 -0.0717548 -1.59713 0.327386 2.76375 
-2.48642 -1.34813 -0.0203387 -1.56242 0.518107 2.62973 
-2.55624 -1.39951 -0.0257294 -1.57476 0.490071 2.6492 
-2.46042 -1.41997 -0.019674 -1.56138 0.475681 2.69885 
-2.61055 -1.75003 -0.0677769 -1.55025 0.602198 2.67354 
-2.64503 -1.70659 -0.0254516 -1.56262 0.457003 2.67982 
-2.5001 -1.70749 -0.0217341 -1.56386 0.521722 2.5916 
-2.70833 -1.6994 -0.0357569 -1.56902 0.440986 2.65723 
-2.56281 -1.62666 -0.068082 -1.565 0.451032 2.70902 
-2.5832 -1.66555 -0.049595 -1.59266 0.415178 2.75059 
-2.49518 -1.78672 -0.0158484 -1.55465 0.537863 2.66859 
-2.38579 -1.93571 -0.0652375 -1.57955 0.301531 2.6549 
-2.48456 -2.04059 -0.0319425 -1.59364 0.303749 2.55293 
-2.55254 -1.93373 -0.0729355 -1.55686 0.519285 2.68064 
-2.63315 -1.95865 -0.0333877 -1.58314 0.301531 2.62758 
-2.80069 -1.91278 -0.0270919 -1.60196 0.177341 2.79234 
-2.64298 -1.71128 -0.0115314 -1.59708 0.297042 2.62505 
-2.62121 -1.79032 0.00515555 -1.57607 0.445562 2.72966 
-2.60034 -1.59672 -0.0844702 -1.57091 0.649369 2.68321 
-2.42855 -1.65745 -0.0702489 -1.56371 0.544688 2.73952 
-2.32915 -1.38436 0.00621142 -1.57972 0.368311 2.71369 
-2.29235 -1.29401 -0.00671239 -1.5917 0.271973 2.79512 
-2.19605 -1.43542 -0.0129704 -1.58622 0.300638 2.61033 
-2.09541 -1.39231 0.0146327 -1.59604 0.188264 2.62859 
-2.08238 -1.2845 0.014316 -1.6103 0.141603 2.72095 
-2.17529 -1.44436 -0.0222752 -1.59493 0.275956 2.73388 
-2.10413 -1.51185 -0.0178866 -1.5784 0.318056 2.72976 
-2.24031 -1.457 -0.023414 -1.5908 0.312597 2.61106 
-2.316 -1.55865 0.028778 -1.55384 0.53483 2.64405 
-2.44034 -1.38632 -0.00635174 -1.56861 0.35906 2.68659 
-2.35976 -1.25232 0.0446079 -1.58685 0.31096 2.67894 
-2.32419 -1.22287 0.00163426 -1.57002 0.434544 2.67764 
-2.32693 -1.25184 -0.0259224 -1.57617 0.329308 2.66037 
-2.28835 -1.28625 -0.0297482 -1.57647 0.365006 2.74688 
-2.35616 -1.37401 -0.0744296 -1.59222 0.328454 2.72266 
-2.17298 -1.39679 -0.0385209 -1.58392 0.361462 2.66238 
-2.58336 -1.45495 -0.00143973 -1.56843 0.518877 2.60844 
-2.42892 -1.29244 -0.0205272 -1.54608 0.55763 2.71814 
-2.53199 -1.33272 -0.00572999 -1.58362 0.335321 2.72206 
-2.6339 -1.40327 -0.0503719 -1.54608 0.557984 2.67352 
-2.69843 -1.47029 -0.00299136 -1.56934 0.412856 2.72993 
-2.56342 -1.38621 -0.0150845 -1.5809 0.330165 2.61999 
-2.45484 -1.60245 0.0432337 -1.58712 0.329821 2.6459 
-2.36471 -1.66244 0.0126667 -1.5654 0.492168 2.66732 
-2.57877 -1.46862 0.0344056 -1.58445 0.358718 2.61598 
-2.58612 -1.58088 0.0131886 -1.57847 0.409117 2.65533 
-2.71898 -1.49858 0.00697465 -1.5714 0.411536 2.65711 
-2.80057 -1.17347 -0.0052252 -1.56889 0.488515 2.72818 
-2.53222 -1.29239 -0.0409609 -1.57886 0.407991 2.65723 
-2.33193 -1.23697 -0.00794751 -1.59376 0.28381 2.63989 
-2.32759 -1.41048 -0.0140398 -1.58615 0.270161 2.65454 
-2.37994 -1.54614 -0.0621542 -1.57146 0.482794 2.69125 
-2.24047 -1.74924 -0.0786168 -1.56879 0.470219 2.71095 
-2.35107 -1.95075 -0.0474098 -1.58466 0.304853 2.71379 
-2.35975 -1.74967 -0.0405384 -1.57036 0.372738 2.70031 
-2.26548 -1.6971 -0.0650616 -1.55143 0.489484 2.72747 
-2.40145 -1.70629 -0.0352922 -1.54806 0.567701 2.66419 
-2.31019 -1.57162 -0.0771921 -1.56286 0.525741 2.64759 
-2.5442 -1.75113 -0.0855616 -1.60098 0.341228 2.7101 
-2.5363 -1.64793 -0.0721613 -1.60739 0.200773 2.76815 
-2.75318 -1.745 -0.0694842 -1.57105 0.385727 2.65218 
-2.68855 -1.56237 -0.0209298 -1.56136 0.493975 2.64906 
-2.60493 -1.66453 -0.0499162 -1.57522 0.42681 2.72268 
-2.34711 -1.58052 -0.0567594 -1.55955 0.544319 2.56945 
-2.29363 -1.55288 -0.0727765 -1.58931 0.320824 2.76802 
-2.40528 -1.64484 -0.068006 -1.59058 0.393088 2.56688 
-2.66897 -1.76297 -0.0761012 -1.59939 0.288852 2.70019 
-2.75037 -1.70781 -0.0403019 -1.5823 0.284625 2.81814 
-2.69631 -1.90429 -0.00374342 -1.58056 0.330383 2.72249 
-2.71242 -1.84899 -0.0335296 -1.59526 0.330487 2.66996 
-2.81962 -1.93578 0.0120624 -1.58718 0.257743 2.67389 
-2.81377 -1.66756 -0.0248138 -1.59208 0.231791 2.65075 
-2.74329 -1.70139 -0.0380371 -1.57002 0.417131 2.71619 
-2.77435 -1.77011 0.00615078 -1.56866 0.42279 2.66544 
-2.8712 -1.94521 -0.0461674 -1.58432 0.296924 2.74534 
-2.80023 -1.78879 -0.0733381 -1.58202 0.422588 2.69574 
-2.77438 -1.64505 -0.0338961 -1.58569 0.35739 2.75158 
-2.54769 -1.61467 0.00900513 -1.5667 0.463932 2.68138 
-2.54976 -1.78104 -0.0559921 -1.58214 0.453285 2.70973 
-2.74107 -1.91355 -0.039554 -1.59208 0.303685 2.77554 
-2.77955 -2.10735 -0.0454974 -1.61114 0.155657 2.73117 
-2.63113 -2.1268 -0.0703055 -1.56033 0.514753 2.69858 
-2.67615 -2.18294 -0.0515163 -1.6052 0.195972 2.62413 
-2.72848 -2.06738 -0.0508744 -1.60372 0.210334 2.72119 
-2.58119 -1.94228 -0.0147971 -1.61148 0.0589663 2.71414 
-2.78364 -1.87581 -0.0217069 -1.60543 0.192801 2.66384 
-2.63408 -1.66265 -0.0285674 -1.58977 0.230682 2.68071 
-2.52197 -1.56541 -0.0500291 -1.58305 0.34805 2.68497 
-2.42467 -1.55391 -0.0347695 -1.57363 0.34742 2.70344 
-2.74728 -1.85955 -0.0473639 -1.57763 0.422662 2.68991 
-2.80408 -1.72579 -0.0370654 -1.5652 0.532551 2.66609 
-2.85156 -1.896 -0.0158411 -1.55752 0.514224 2.76469 
-2.88998 -1.94364 0.00523264 -1.58277 0.434155 2.72383 
-2.71904 -1.94185 0.0198964 -1.60181 0.234576 2.73874 
-2.45498 -1.70287 -0.0150784 -1.57999 0.321827 2.75501 
-2.36969 -1.50272 -0.0500803 -1.57389 0.428161 2.57029 
-2.47208 -1.71151 -0.0384247 -1.57987 0.402265 2.67518 
-2.54872 -1.59482 -0.0545436 -1.58373 0.392599 2.59143 
-2.60821 -1.62407 -0.0136316 -1.58358 0.36124 2.60914 
-2.66172 -1.69819 -0.0410768 -1.5758 0.445468 2.63845 
-2.60028 -1.60222 -0.0848953 -1.57172 0.470466 2.74007 
-2.58586 -1.7224 -0.0540512 -1.58539 0.326108 2.81144 
-2.42604 -1.9182 -0.0608966 -1.59689 0.278601 2.68649 
-2.49916 -1.91937 -0.0450021 -1.60019 0.241213 2.70709 
-2.42607 -1.97179 -0.0236805 -1.5773 0.382676 2.64584 
-2.44656 -1.8306 -0.0512128 -1.59503 0.236429 2.6682 
-2.59905 -1.81557 -0.0539405 -1.60352 0.310118 2.63981 
-2.64792 -1.95987 -0.0487353 -1.5933 0.283922 2.81236 
-2.4941 -2.03287 -0.0903626 -1.56397 0.437864 2.59462 
-2.54316 -1.81435 -0.0288 -1.57724 0.516039 2.66036 
-2.33277 -1.93641 -0.00191342 -1.55558 0.435006 2.71599 
-2.15982 -1.82077 -0.0268547 -1.59877 0.306756 2.72235 
-2.03901 -1.9083 -0.0304964 -1.58756 0.307712 2.6871 
-2.20453 -1.63745 -0.0284527 -1.59627 0.306931 2.62186 
-2.26067 -1.57881 -0.0526546 -1.58738 0.283333 2.64335 
-2.40434 -1.57288 -0.0328251 -1.58752 0.295782 2.67479 
-2.19765 -1.60291 -0.00634894 -1.59275 0.291877 2.7624 
-2.41021 -1.40251 0.00397285 -1.59699 0.236107 2.72606 
-2.19051 -1.71549 -0.0156289 -1.60895 0.112383 2.75753 
-2.35716 -1.68842 0.0130725 -1.60132 0.17759 2.64808 
-2.45057 -1.89444 -0.0221916 -1.60015 0.215298 2.67269 
-2.49293 -1.75098 -0.0218099 -1.59882 0.229432 2.75248 
-2.47157 -1.36423 -0.0787528 -1.58105 0.375444 2.59863 
-2.47276 -1.33752 -0.02059 -1.59171 0.280365 2.7287 
-2.40488 -1.4382 0.0118543 -1.60663 0.170312 2.60758 
-2.53319 -1.44088 -0.0478747 -1.60369 0.114563 2.61499 
-2.47376 -1.43669 -0.0642923 -1.60863 0.236172 2.71598 
-2.60903 -1.45247 -0.0305829 -1.59268 0.183383 2.63775 
-2.48972 -1.58864 -0.0137964 -1.61144 0.0909534 2.65469 
-2.40171 -1.62747 -0.0441637 -1.59794 0.257258 2.56953 
-2.57942 -1.30947 0.0379183 -1.61339 0.143736 2.68236 
-2.81905 -1.2072 -0.0130196 -1.60288 0.245107 2.65264 
-2.92077 -1.22207 0.010146 -1.60388 0.215895 2.68679 
-2.74093 -1.51266 0.0241535 -1.60285 0.11625 2.71501 
-2.7321 -1.48274 0.0448999 -1.58655 0.268198 2.73341 
-2.60935 -1.82414 0.000302066 -1.58692 0.476883 2.7361 
-2.62133 -1.85802 -0.0273317 -1.55782 0.47507 2.67745 
-2.59799 -2.09288 -0.0497028 -1.56309 0.532533 2.71014 
-2.66175 -1.91943 -0.0550379 -1.57608 0.542653 2.72677 
-2.57403 -1.77304 -0.0423154 -1.57217 0.387244 2.64727 
-2.67069 -1.80109 -0.0276718 -1.56704 0.426445 2.71176 
-2.53349 -1.89406 -0.0109571 -1.57267 0.376107 2.61866 
-2.65647 -1.76456 -0.0225044 -1.56874 0.480916 2.64404 
-2.67521 -1.59823 -0.0570771 -1.57525 0.495509 2.74576 
-2.55228 -1.54212 -0.026402 -1.57995 0.383163 2.61653 
-2.60693 -1.6971 -0.0267866 -1.58232 0.318096 2.78485 
-2.39738 -2.0722 0.0109008 -1.59784 0.243481 2.81106 
-2.50614 -2.07984 -0.0422633 -1.59899 0.181222 2.80593 
-2.4416 -1.92336 -0.029863 -1.59681 0.319468 2.7864 
-2.41891 -2.05433 -0.0559675 -1.56641 0.299929 2.71525 
-2.35966 -2.01916 -0.0150763 -1.5798 0.382796 2.57791 
-2.52888 -1.63922 0.0653246 -1.5985 0.248221 2.57333 
-2.38273 -1.78227 0.0182913 -1.58784 0.29473 2.62522 
-2.44118 -1.78598 -0.0379764 -1.54804 0.510339 2.68962 
-2.36695 -2.06141 0.00885003 -1.59908 0.197729 2.73338 
-2.52958 -1.82488 0.0617621 -1.59252 0.297047 2.66642 
-2.43033 -1.76915 0.122855 -1.59707 0.148207 2.67074 
-2.53178 -1.508 0.100934 -1.59393 0.26169 2.75585 
-2.534 -1.49368 0.0265215 -1.57854 0.409927 2.57703 
-2.68509 -1.4507 0.0269205 -1.53114 0.604432 2.61277 
-2.58478 -1.16807 -0.00674833 -1.53536 0.650182 2.64767 
-2.61556 -1.18521 0.00867242 -1.54707 0.621859 2.64636 
-2.35354 -1.23074 0.0235355 -1.53157 0.637366 2.6634 
-2.43185 -1.25198 -0.05724 -1.56213 0.571964 2.65756 
-2.3566 -1.51831 -0.0418092 -1.57011 0.583322 2.70092 
-2.46469 -1.48597 -0.0219552 -1.55282 0.480107 2.6405 
-2.47799 -1.80317 -0.0268642 -1.54023 0.533553 2.59183 
-2.63268 -1.74859 -0.0116991 -1.55457 0.602707 2.6464 
-2.53315 -1.85191 -0.0500591 -1.57143 0.45283 2.65647 
-2.51 -1.71325 -0.0177343 -1.56872 0.391041 2.75048 
-2.51006 -1.63614 -0.000852549 -1.57166 0.448465 2.70031 
-2.71287 -1.82857 -0.00723648 -1.59819 0.305633 2.71238 
-2.76155 -2.03175 -0.0518238 -1.58735 0.232421 2.67908 
-2.62501 -2.22916 -0.0471099 -1.58183 0.343266 2.65012 
-2.62335 -2.27059 -0.0366412 -1.57615 0.357477 2.59384 
-2.75747 -2.34858 -0.0212255 -1.54726 0.578302 2.61191 
-2.84094 -2.05297 0.0073715 -1.58801 0.404446 2.66591 
-2.90101 -2.16759 -0.021991 -1.58928 0.370707 2.76734 
-2.84483 -2.05727 -0.0252968 -1.58607 0.408423 2.67209 
-3.06282 -1.85411 -0.0760714 -1.60591 0.253573 2.72493 
-2.88212 -1.94358 -0.0246926 -1.60299 0.136671 2.76462 
-2.7942 -1.98283 -0.0483064 -1.6032 0.155345 2.83765 
-2.81168 -2.02687 -0.050207 -1.58195 0.372885 2.73365 
-2.61517 -2.29263 -0.0155512 -1.57704 0.322271 2.62734 
-2.47237 -2.48943 -0.0608415 -1.59867 0.354322 2.70414 
-2.60889 -2.5351 -0.0284059 -1.58487 0.317544 2.63115 
-2.66335 -2.4082 -0.0387018 -1.57401 0.309898 2.72522 
-2.67253 -2.24843 -0.0455936 -1.56672 0.50325 2.66739 
-2.59033 -2.05721 -0.0512179 -1.56443 0.402866 2.68782 
-2.57063 -1.86272 -0.0269726 -1.57478 0.430121 2.69163 
-2.57083 -1.95933 -0.0564888 -1.58965 0.284209 2.74846 
-2.71039 -1.98894 -0.0102524 -1.61447 0.105056 2.81339 
-2.78652 -1.8026 -0.00932327 -1.59751 0.280108 2.77794 
-2.86746 -1.71449 -0.0682721 -1.57539 0.34943 2.7151 
-2.98969 -1.70698 -0.0321996 -1.54307 0.621025 2.66257 
-2.72536 -1.46938 -0.0468688 -1.58663 0.327816 2.6066 
-2.70571 -1.3587 -0.022538 -1.55304 0.504764 2.62609 
-2.69294 -1.43514 -0.0536958 -1.59439 0.183334 2.68935 
-2.5888 -1.44143 -0.0475816 -1.57969 0.332 2.77173 
-2.40341 -1.31913 -0.0285024 -1.5702 0.415874 2.74435 
-2.25136 -1.28358 0.0222964 -1.59181 0.32523 2.71952 
-2.30709 -1.24492 0.0284777 -1.57147 0.419359 2.65565 
-2.36749 -1.29191 -0.0362203 -1.57502 0.348674 2.65016 
-2.32827 -1.18125 -0.0332332 -1.57234 0.469025 2.60971 
-2.43946 -1.53122 -0.0308431 -1.58701 0.324802 2.66586 
-2.37476 -1.67211 -0.0343619 -1.60566 0.190206 2.65857 
-2.52171 -1.78907 -0.0482912 -1.61066 0.150597 2.65325 
-2.3102 -1.77553 -0.0477265 -1.60578 0.238775 2.62973 
-2.11024 -1.73829 -0.0191672 -1.58309 0.270932 2.68436 
-2.2885 -1.83605 -0.0207552 -1.5635 0.448735 2.53932 
-2.22176 -2.04866 0.0441539 -1.56045 0.448183 2.6497 
-2.38905 -2.22767 0.0420623 -1.59858 0.267514 2.66444 
-2.53212 -2.20815 0.0378904 -1.59566 0.252021 2.65897 
-2.67501 -2.28926 -0.0359054 -1.58271 0.238345 2.72348 
-2.71068 -2.2572 -0.0834523 -1.6063 0.229288 2.72715 
-2.56429 -2.06463 -0.0293208 -1.62062 0.0788935 2.68108 
-2.51763 -1.95872 -0.0396888 -1.6017 0.195895 2.68768 
-2.16945 -1.78641 -0.0468051 -1.62696 0.0742373 2.73599 
-2.09869 -1.87283 -0.0213507 -1.60831 0.107099 2.72761 
-1.95317 -1.79479 -0.0207337 -1.61971 0.0781399 2.72437 
-1.94801 -1.99377 0.0228956 -1.62009 0.0116876 2.67044 
-1.77546 -2.12179 -0.0466161 -1.6122 0.109632 2.73199 
-1.99338 -2.06042 -0.0488821 -1.60046 0.168723 2.62522 
-2.10858 -2.07519 -0.0904262 -1.59755 0.299913 2.73997 
-2.24228 -2.04772 -0.0745676 -1.5669 0.408363 2.73928 
-2.19062 -1.82705 -0.0219407 -1.59172 0.251689 2.76469 
-2.27501 -1.88442 0.0302697 -1.58114 0.298087 2.66677 
-2.21355 -1.80121 -0.00561474 -1.59436 0.296415 2.608 
-2.41989 -2.00605 0.0574961 -1.58159 0.385346 2.63806 
-2.47046 -1.96038 -0.0309774 -1.58317 0.40042 2.79066 
-2.3697 -2.08657 -0.0492941 -1.58513 0.428425 2.6663 
-2.53332 -1.94213 -0.0852236 -1.57789 0.373997 2.56483 
-2.63038 -1.77805 -0.0791781 -1.54997 0.54953 2.71763 
-2.62709 -1.92442 -0.0464398 -1.56641 0.399338 2.65694 
-2.48395 -1.86821 -0.0626546 -1.57071 0.469359 2.65673 
-2.38094 -1.92998 -0.0663751 -1.57228 0.456681 2.65387 
-2.57532 -1.87884 -0.0525728 -1.58882 0.316144 2.68321 
-2.42681 -1.77655 -0.0689976 -1.59182 0.338574 2.67764 
-2.49087 -1.69244 0.0303139 -1.60296 0.251265 2.69452 
-2.48129 -1.6569 0.0449539 -1.61186 0.176414 2.74112 
-2.75153 -1.71473 0.073635 -1.60553 0.145029 2.68598 
-2.60099 -1.7672 0.0508086 -1.61163 0.194545 2.64694 
-2.54821 -1.56228 0.0226785 -1.60459 0.0933971 2.59436 
-2.63818 -1.90097 -0.0421704 -1.61759 0.14076 2.70583 
-2.3169 -1.73072 -0.0141189 -1.58258 0.330133 2.57468 
-2.1694 -2.17932 -0.0327763 -1.59469 0.27751 2.67127 
-2.2907 -2.31326 -0.0349615 -1.59237 0.330212 2.68242 
-2.33646 -2.37838 -0.0344342 -1.57082 0.521891 2.54732 
-2.41059 -2.14019 -0.0291104 -1.55882 0.616827 2.61105 
-2.5396 -2.21213 -0.0830004 -1.55884 0.467105 2.66461 
-2.52319 -2.28431 -0.0774013 -1.54168 0.564557 2.54903 
-2.60531 -2.12027 -0.068645 -1.56973 0.495716 2.68141 
-2.51494 -2.1328 -0.0684751 -1.59132 0.370753 2.70626 
-2.75919 -2.20297 -0.0534428 -1.59919 0.159469 2.75772 
-2.51574 -2.17722 -0.0461389 -1.60825 0.157882 2.71888 
-2.32172 -2.09299 0.0293473 -1.5986 0.191477 2.59705 
-2.59138 -2.06712 -0.043624 -1.60073 0.204766 2.68861 
-2.6978 -2.18569 -0.0590588 -1.58958 0.256238 2.72705 
-2.58802 -1.98803 -0.0493168 -1.6037 0.130949 2.68213 
-2.77236 -2.16696 -0.0134685 -1.60916 0.141588 2.69462 
-2.65472 -2.08143 0.00317824 -1.59151 0.207513 2.68597 
-2.62697 -2.09122 -0.0379781 -1.62049 0.105791 2.75581 
-2.31576 -1.98817 -0.0424369 -1.60992 0.100795 2.77962 
-2.38429 -1.78626 -0.0168709 -1.60408 0.090596 2.72884 
-2.37375 -1.49425 -0.0214561 -1.60874 0.115375 2.64589 
-2.23129 -1.35303 -0.0173251 -1.60787 0.0862879 2.70784 
-2.32899 -1.19247 0.0197979 -1.61126 0.0876147 2.74112 
-2.37792 -1.4953 0.0276852 -1.6131 0.120572 2.77058 
-2.15566 -1.49158 0.0317489 -1.60505 0.184009 2.77987 
-2.18429 -1.76441 0.000456292 -1.61429 0.13073 2.67323 
-2.34612 -1.62032 -0.0297662 -1.59477 0.292146 2.71213 
-2.40312 -1.51961 -0.0246869 -1.57871 0.354093 2.69715 
-2.6886 -1.68042 -0.0142282 -1.5845 0.285555 2.70441 
-2.83864 -1.60458 -0.0575625 -1.59603 0.234238 2.65565 
-2.60814 -1.72529 -0.0232158 -1.58006 0.324693 2.77231 
-2.45349 -1.57137 -0.058244 -1.55689 0.584891 2.74265 
-2.48867 -1.66015 -0.0340922 -1.56465 0.624051 2.67901 
-2.14752 -1.42821 -0.0250605 -1.57701 0.556294 2.64552 
-2.09802 -1.43768 0.0299867 -1.59483 0.386683 2.66808 
-2.25968 -1.2793 -0.0443029 -1.58948 0.425917 2.77577 
-2.5197 -1.31848 -0.0304837 -1.57891 0.410927 2.78496 
-2.63248 -1.54948 -0.0539579 -1.58643 0.477503 2.76336 
-2.59536 -1.36801 -0.0493503 -1.60009 0.215256 2.60147 
-2.43003 -1.45055 0.00251033 -1.59525 0.244 2.58867 
-2.64957 -1.46432 0.0257577 -1.58751 0.287491 2.69792 
-2.30358 -1.34534 0.0133999 -1.58733 0.322345 2.76741 
-2.17311 -1.54868 -0.0193409 -1.59915 0.16566 2.77272 
-2.07932 -1.38177 0.012688 -1.58294 0.304046 2.74913 
-2.22754 -1.32776 0.00955507 -1.56995 0.374002 2.68062 
-1.98659 -1.35299 0.067877 -1.55024 0.471991 2.72487 
-2.05238 -1.36733 -0.0393396 -1.57815 0.442479 2.61073 
-1.95971 -1.30643 -0.0734375 -1.56455 0.520064 2.74261 
-1.88234 -1.233 -0.0612198 -1.56033 0.490141 2.74452 
-2.17007 -1.72734 -0.0457639 -1.57674 0.364409 2.61108 
-2.1857 -1.71929 -0.0605604 -1.54326 0.533654 2.78143 
-2.03992 -1.69403 -0.0459899 -1.55879 0.648798 2.6927 
-2.107 -1.41198 -0.0815206 -1.573 0.548176 2.59996 
-2.13688 -1.63462 -0.0589241 -1.52462 0.583741 2.55573 
-2.17244 -1.64595 0.0149114 -1.54289 0.548065 2.63839 
-2.23252 -1.59282 0.0150068 -1.56552 0.522205 2.67764 
-2.09358 -1.48111 0.0634692 -1.57905 0.346688 2.6832 
-2.09067 -1.44171 0.0141894 -1.5765 0.389252 2.77038 
-1.9771 -1.44378 -0.0155633 -1.57377 0.441587 2.69453 
-2.2453 -1.48228 -0.00942434 -1.5936 0.333992 2.66285 
-2.19463 -1.56289 0.051606 -1.59985 0.172433 2.71055 
-2.03134 -1.60078 0.0254884 -1.61192 0.226929 2.6898 
-1.78154 -1.63905 -0.0202131 -1.56922 0.394523 2.63113 
-1.70322 -1.6977 -0.0239293 -1.58778 0.275363 2.70688 
-1.72347 -1.80403 -0.0422076 -1.59148 0.196272 2.65713 
-2.01733 -1.67834 -0.0589217 -1.57044 0.324789 2.67572 
-2.09727 -1.57355 -0.0837867 -1.59315 0.259123 2.61701 
-2.16353 -1.48905 -0.0940484 -1.57978 0.513624 2.71603 
-2.21183 -1.41654 -0.0561146 -1.59508 0.356567 2.70546 
-2.19613 -1.45965 -0.0246859 -1.57367 0.496511 2.72878 
-2.36385 -1.50699 -0.0836532 -1.58319 0.361358 2.65731 
-2.59922 -1.27369 -0.0606402 -1.59747 0.32304 2.71465 
-2.66795 -1.1509 0.0207535 -1.59538 0.294704 2.73047 
-2.50105 -1.52005 -0.000865185 -1.61175 0.112038 2.70293 
-2.34478 -1.40124 -0.00230579 -1.59576 0.24376 2.75834 
-2.18339 -1.36413 -0.00256705 -1.60036 0.195394 2.65405 
-2.09941 -1.2437 0.0120187 -1.60439 0.160279 2.74303 
-2.377 -1.1967 0.0296681 -1.614 0.0897461 2.63426 
-2.36398 -1.1501 0.0129012 -1.60721 0.124196 2.66303 
-2.15603 -1.27033 0.0152449 -1.59261 0.236738 2.76437 
-2.17205 -1.42029 -0.00153591 -1.60025 0.240372 2.63675 
-2.18719 -1.42624 0.00413583 -1.61628 0.0700689 2.60295 
-2.35776 -1.28845 -0.0323047 -1.61328 0.101185 2.69306 
-2.51497 -1.40946 -0.0293806 -1.60374 0.259917 2.66644 
-2.65653 -1.58874 -0.00988032 -1.60708 0.122076 2.74851 
-2.58332 -1.7438 -0.0116632 -1.60876 0.157459 2.69901 
-2.44221 -1.78757 0.0191811 -1.60288 0.202656 2.78435 
-2.36549 -1.56627 0.000968772 -1.59104 0.269726 2.79571 
-2.31806 -1.53048 -0.00957698 -1.61212 0.0872701 2.81063 
-2.51634 -1.44258 0.0414124 -1.6206 0.106308 2.673 
-2.57014 -1.44185 0.0572913 -1.60889 0.178463 2.67416 
-2.66258 -1.53554 0.0141909 -1.6033 0.215877 2.69395 
-2.80725 -1.6808 -0.0331309 -1.59793 0.308703 2.66701 
-2.39579 -1.52381 0.00691121 -1.59474 0.293904 2.65938 
-2.47425 -1.92719 -0.0159317 -1.58303 0.285401 2.75355 
-2.56475 -1.72642 -0.0450604 -1.60074 0.222851 2.64393 
-2.4994 -1.66371 -0.0357837 -1.59627 0.217737 2.67178 
-2.46961 -1.64458 0.0211758 -1.6113 0.0263231 2.74585 
-2.48937 -1.70966 -0.0331703 -1.61341 0.053389 2.61718 
-2.66279 -1.84244 -0.0560075 -1.61483 0.0989589 2.63614 
-2.29487 -1.84504 -0.0233934 -1.60965 0.210627 2.66198 
-2.55594 -1.91373 -0.0391199 -1.57452 0.372094 2.73022 
-2.43127 -1.78415 -0.0547715 -1.56868 0.448589 2.60387 
-2.07859 -1.65115 0.0174061 -1.56758 0.349618 2.67771 
-2.16442 -1.674 -0.00309477 -1.56717 0.391865 2.72655 
-2.29124 -1.42342 -0.0242518 -1.55088 0.607794 2.6412 
-2.4401 -1.62369 -0.0894008 -1.5861 0.445668 2.72774 
-2.42837 -1.53405 -0.0196248 -1.59118 0.423483 2.72364 
-2.53876 -1.53291 0.00784318 -1.58452 0.357527 2.71654 
-2.46449 -1.54743 -0.032097 -1.56537 0.489701 2.62785 
-2.50339 -1.61285 -0.00230493 -1.57689 0.339898 2.7022 
-2.56406 -1.66019 0.00804623 -1.59351 0.273643 2.7665 
-2.5703 -1.44546 0.0234179 -1.60605 0.205807 2.60688 
-2.52112 -1.4986 0.0118284 -1.60934 0.173342 2.60813 
-2.69162 -1.80312 -0.0491381 -1.59539 0.291262 2.78921 
-2.36088 -1.85635 -0.0373778 -1.58401 0.388192 2.68997 
-2.30883 -1.74445 -0.0271821 -1.56308 0.439055 2.68601 
-2.19041 -1.73272 -0.027759 -1.59149 0.273737 2.75896 
-2.25929 -1.5479 -0.0366689 -1.6157 0.141754 2.72079 
-2.20578 -1.37219 -0.0141067 -1.56729 0.382806 2.62984 
-2.15372 -1.25397 -0.0205865 -1.59113 0.338659 2.74022 
-2.40396 -1.46427 0.0334209 -1.61721 0.0858699 2.70677 
-2.45775 -1.36814 0.0599095 -1.61904 0.0495703 2.68833 
-2.40522 -1.3252 0.0224839 -1.61378 0.104601 2.69398 
-2.40335 -1.46723 -0.0260516 -1.61285 0.0704336 2.67785 
-2.25803 -1.36634 -0.0408188 -1.58998 0.195488 2.64139 
-2.51321 -1.2329 -0.0297848 -1.57788 0.301551 2.68358 
-2.39576 -1.41049 -0.0321906 -1.58389 0.35227 2.64159 
-2.22917 -1.39667 -0.0174905 -1.59499 0.308053 2.70055 
-2.21142 -1.44521 -0.0566116 -1.59774 0.215345 2.74596 
-2.26529 -1.63713 -0.0505539 -1.57208 0.372607 2.72165 
-2.3756 -1.73831 -0.0112183 -1.58536 0.267732 2.70683 
-2.42214 -1.48191 0.0287015 -1.59947 0.261501 2.66548 
-2.37912 -1.58139 -0.0215592 -1.60401 0.133238 2.72436 
-2.37946 -1.66861 0.0244554 -1.61434 0.0791452 2.7022 
-2.5555 -1.34262 -0.0107176 -1.60782 0.142908 2.71802 
-2.5988 -1.47097 -0.0219434 -1.58465 0.28833 2.69798 
-2.65797 -1.51052 -0.0422901 -1.59258 0.288457 2.75191 
-2.30501 -1.47048 -0.0235906 -1.5802 0.375525 2.63478 
-2.35048 -1.49152 -0.0242245 -1.5875 0.270096 2.75015 
-2.35406 -1.38333 -0.0781179 -1.59791 0.302833 2.66939 
-2.17138 -1.63569 -0.0304051 -1.60206 0.326325 2.68299 
-2.23026 -1.73486 -0.0565254 -1.58528 0.389341 2.67308 
-2.09083 -1.72285 -0.0145824 -1.57607 0.422436 2.72851 
-2.12529 -1.95652 -0.0720217 -1.59127 0.312949 2.67584 
-2.13465 -1.94124 -0.0352199 -1.60991 0.0828103 2.75204 
-2.42662 -1.67407 0.00357674 -1.5857 0.237036 2.72704 
-2.47137 -1.55536 -0.0316406 -1.5903 0.31723 2.82668 
-2.53436 -1.60735 -0.040518 -1.60232 0.303523 2.78197 
-2.80473 -1.59448 -0.0625445 -1.59597 0.357925 2.73876 
-2.79393 -1.75041 -0.0297289 -1.58812 0.326845 2.67425 
-2.84211 -2.06384 -0.0488522 -1.57446 0.447124 2.62038 
-2.75343 -1.87368 -0.0450445 -1.57021 0.52424 2.66604 
-2.63639 -2.08956 -0.0314872 -1.57183 0.41754 2.75295 
-2.67453 -2.17576 -0.0615183 -1.58223 0.301616 2.76353 
-2.65819 -2.09572 -0.100301 -1.60621 0.219285 2.67353 
-2.5627 -2.23983 -0.0170822 -1.58536 0.373972 2.71131 
-2.24157 -2.35619 -0.020487 -1.59478 0.313127 2.65485 
-2.3194 -2.47658 -0.0251307 -1.5984 0.311755 2.69694 
-2.24096 -2.29096 -0.0663469 -1.58295 0.319617 2.74794 
-2.2396 -2.26232 -0.041301 -1.56835 0.353219 2.66537 
-2.5503 -2.42804 0.00240463 -1.5875 0.334504 2.79991 
-2.61546 -2.19363 0.0137366 -1.55538 0.549178 2.66666 
-2.64866 -2.26507 -0.0181013 -1.55462 0.521328 2.64264 
-2.49449 -1.95409 -0.0253909 -1.51668 0.797446 2.614 
-2.5585 -2.07226 -0.0595579 -1.52378 0.841696 2.66446 
-2.2565 -2.09659 -0.0517454 -1.52931 0.657165 2.68041 
-2.24046 -2.03166 -0.0744038 -1.57433 0.567299 2.61583 
-2.32376 -2.05001 -0.0798428 -1.57007 0.498164 2.72185 
-2.30513 -2.1606 -0.0629135 -1.54467 0.590397 2.71885 
-2.24107 -2.07958 -0.064753 -1.5494 0.612899 2.65878 
-2.28143 -1.96014 -0.0659309 -1.57528 0.491345 2.7014 
-2.52058 -1.68532 -0.0871468 -1.54814 0.543263 2.70754 
-2.41085 -1.78527 -0.100201 -1.5597 0.549713 2.72076 
-2.50288 -1.93894 -0.0916793 -1.57024 0.519912 2.6227 
-2.63662 -2.1417 -0.101005 -1.56071 0.495232 2.69054 
-2.4457 -2.14213 -0.0577492 -1.5821 0.398875 2.64666 
-2.55842 -2.04227 -0.0681238 -1.57795 0.36376 2.75522 
-2.63556 -1.88562 -0.0374541 -1.56759 0.475966 2.66906 
-2.73018 -1.84488 -0.0302887 -1.58763 0.218793 2.64204 
-2.66342 -1.93559 -0.0713526 -1.60238 0.210023 2.65305 
-2.82945 -1.97043 -0.0347515 -1.60567 0.149383 2.69172 
-2.77365 -2.00621 -0.0225775 -1.61555 0.0686679 2.60449 
-2.70031 -1.94582 -0.0173905 -1.6172 0.0565387 2.64496 
-2.52684 -1.93737 -0.0266254 -1.6141 0.062146 2.65799 
-2.63005 -1.85535 -0.0574304 -1.59949 0.247258 2.69997 
-2.79745 -1.79049 -0.0386924 -1.59033 0.325776 2.65551 
-2.88863 -1.88182 -0.0369073 -1.56101 0.411833 2.598 
-2.67102 -1.942 -0.00700761 -1.55814 0.488159 2.66783 
-2.88146 -2.11341 -0.010281 -1.58003 0.350788 2.65285 
-3.18216 -2.06268 -0.0267999 -1.57404 0.395738 2.72606 
-3.04839 -2.09808 -0.0540657 -1.5823 0.330417 2.70033 
-3.14369 -2.06581 -0.0256652 -1.5904 0.261096 2.61656 
-3.09366 -2.23334 -0.0436886 -1.57901 0.349782 2.74616 
-3.11893 -2.24021 -0.0272213 -1.60783 0.124561 2.68592 
-3.01504 -2.10527 -0.03452 -1.60851 0.160975 2.75775 
-3.02357 -1.87549 -0.0261715 -1.60905 0.176749 2.65988 
-3.00145 -1.77247 -0.0452093 -1.61218 0.133184 2.7746 
-3.04491 -1.90185 -0.0488408 -1.60093 0.214532 2.74898 
-3.10127 -1.92558 -0.0602427 -1.61236 0.27238 2.65663 
-3.04391 -1.61397 -0.0507021 -1.60878 0.131349 2.722 
-3.03997 -1.67279 -0.0778115 -1.60697 0.190557 2.77043 
-2.84723 -1.85628 -0.0593834 -1.60934 0.223255 2.65601 
-2.65249 -1.75116 -0.0242437 -1.60106 0.203653 2.74741 
-2.46845 -1.53174 -0.0193653 -1.57538 0.361519 2.73681 
-2.63259 -1.52434 -0.0363763 -1.60644 0.16677 2.7058 
-2.60604 -1.71105 -0.00940707 -1.60815 0.182496 2.7224 
-2.45564 -1.8043 -0.0245881 -1.58159 0.318813 2.74868 
-2.50209 -1.69741 -0.0488819 -1.58082 0.395849 2.60806 
-2.73739 -1.89146 -0.0517196 -1.57414 0.413267 2.70542 
-2.915 -1.73699 -0.0510945 -1.5627 0.554072 2.5894 
-2.72938 -1.6511 -0.0431806 -1.56365 0.530332 2.62854 
-2.83145 -1.52057 -0.0148596 -1.60253 0.130138 2.6453 
-2.61816 -1.4423 0.0651407 -1.56826 0.395579 2.68866 
-2.65128 -1.50847 0.0158259 -1.5741 0.421788 2.58145 
-2.56737 -1.62634 -0.0229697 -1.57555 0.388493 2.66641 
-2.53218 -1.50469 0.0274422 -1.56603 0.495766 2.65848 
-2.48937 -1.59035 -0.0334551 -1.58397 0.427364 2.58288 
-2.29637 -1.6122 -0.0376395 -1.59072 0.485034 2.69383 
-2.25416 -1.5573 -0.0428913 -1.54543 0.545897 2.68908 
-2.20666 -1.664 -0.0552965 -1.54097 0.599785 2.7222 
-2.15001 -1.71632 -0.0623913 -1.56625 0.382909 2.60121 
-2.02034 -1.41248 -0.0656375 -1.59408 0.31886 2.64396 
-2.18507 -1.54825 -0.0798681 -1.57417 0.450645 2.625 
-2.18263 -1.64131 -0.030265 -1.54715 0.545326 2.64093 
-2.10951 -1.50366 -0.0603265 -1.57522 0.423326 2.57566 
-2.32868 -1.70092 -0.00761828 -1.55193 0.550182 2.63569 
-2.56918 -1.78146 -0.0790731 -1.55977 0.475986 2.74303 
-2.75687 -1.51311 -0.034781 -1.56381 0.412801 2.67309 
-2.82049 -1.50279 -0.0409075 -1.58707 0.306181 2.61862 
-2.83456 -1.58121 -0.0491692 -1.59171 0.233146 2.62634 
-3.06936 -1.54514 -0.0201481 -1.58835 0.328081 2.62802 
-2.98898 -1.38949 -0.0528695 -1.58669 0.366147 2.699 
-2.78595 -1.39301 -0.0464147 -1.58798 0.412022 2.71664 
-2.79698 -1.30491 -0.051622 -1.58097 0.347585 2.63267 
-2.65161 -1.40908 -0.0336495 -1.58754 0.273887 2.6968 
-2.65762 -1.40699 -0.0606509 -1.5951 0.227631 2.63017 
-2.724 -1.33091 -0.0175756 -1.56713 0.445145 2.64554 
-3.03281 -1.43325 -0.0271071 -1.58069 0.427991 2.72805 
-3.00553 -1.49788 -0.0153912 -1.5901 0.31143 2.7547 
-2.89755 -1.50013 0.0205911 -1.61571 0.0249499 2.69963 
-2.96542 -1.45911 -0.00831111 -1.61081 0.151801 2.70613 
-2.99723 -1.49347 -0.0975645 -1.56891 0.439046 2.64564 
-3.16766 -1.36938 -0.0686474 -1.57796 0.344109 2.61778 
-3.41781 -1.52196 -0.065687 -1.57755 0.359511 2.56711 
-3.21986 -1.59089 -0.0687744 -1.55147 0.506524 2.65182 
-3.38937 -1.48959 -0.0393708 -1.55176 0.528074 2.72824 
-3.34786 -1.43483 -0.031214 -1.57642 0.396316 2.52444 
-3.24913 -1.28229 -0.0679501 -1.56817 0.379554 2.67692 
-3.17586 -1.22788 -0.0423747 -1.5836 0.36015 2.58369 
-3.1024 -1.52612 -0.0617156 -1.58469 0.507845 2.64527 
-3.17948 -1.41735 -0.0664309 -1.56459 0.380001 2.70901 
-3.16499 -1.28533 -0.0372598 -1.59384 0.267555 2.71205 
-3.03857 -1.31382 -0.0154729 -1.5839 0.385027 2.65021 
-2.93714 -1.2618 -0.0685952 -1.58257 0.366605 2.59388 
-3.20184 -1.14209 -0.101615 -1.58093 0.429244 2.69523 
-3.04685 -1.21738 -0.0524659 -1.5805 0.388011 2.68914 
-3.13527 -1.28545 -0.030391 -1.60977 0.167124 2.68047 
-3.11037 -1.20951 -0.0512263 -1.59184 0.257303 2.69269 
-2.92463 -1.37272 0.00845314 -1.60596 0.193044 2.75365 
-3.0271 -1.41305 -0.0414388 -1.61929 0.121461 2.66488 
-2.81892 -1.53709 -0.0118208 -1.58531 0.355104 2.73746 
-2.70145 -1.71664 -0.0716054 -1.55735 0.497927 2.64124 
-2.57935 -1.67597 -0.0520415 -1.57199 0.403846 2.65068 
-2.59145 -1.43451 -0.0732265 -1.58693 0.269723 2.74128 
-2.52038 -1.35093 -0.0484066 -1.58823 0.316839 2.73177 
-2.32177 -1.35427 -0.0366961 -1.58195 0.274521 2.71046 
-2.43237 -1.48126 -0.0534627 -1.58278 0.330573 2.68489 
-2.44774 -1.57853 -0.0626036 -1.56033 0.477625 2.74359 
-2.45983 -1.56211 -0.0435734 -1.56997 0.464119 2.73975 
-2.51104 -1.58286 -0.0617231 -1.59506 0.376625 2.75197 
-2.79348 -1.6573 -0.0325124 -1.58914 0.419595 2.67173 
-2.57814 -1.65404 -0.0645738 -1.58712 0.323108 2.80059 
-2.49137 -1.73736 -0.00396434 -1.58186 0.361572 2.80387 
-2.35043 -1.70893 -0.0932626 -1.60304 0.317487 2.76021 
-2.16185 -1.42947 -0.121128 -1.59528 0.251568 2.65627 
-2.08994 -1.3458 -0.0969934 -1.58007 0.43901 2.57209 
-2.31846 -1.35955 -0.0454024 -1.56746 0.380266 2.76846 
-2.61493 -1.64939 -0.0707823 -1.58896 0.275952 2.7032 
-2.33957 -1.56716 -0.0648661 -1.5803 0.268982 2.68746 
-2.4718 -1.5439 -0.0341205 -1.58293 0.328197 2.77208 
-2.61247 -1.47463 -0.0460978 -1.60432 0.145528 2.7883 
-2.6905 -1.48333 -0.0287446 -1.60537 0.280197 2.72923 
-2.60421 -1.45866 -0.021494 -1.59029 0.343624 2.66443 
-2.77317 -1.60589 -0.000930071 -1.60932 0.124183 2.69759 
-2.7238 -1.45248 -0.0344754 -1.60631 0.154616 2.6988 
-2.82102 -1.60016 -0.0445484 -1.60487 0.30969 2.71165 
-2.6733 -1.52541 -0.0789549 -1.56713 0.406083 2.6908 
-2.75045 -1.64514 -0.08061 -1.55417 0.548539 2.6485 
-2.92743 -1.56711 -0.0525712 -1.56027 0.541286 2.66469 
-3.04352 -1.53578 -0.0275366 -1.58063 0.421909 2.69825 
-2.8702 -1.50465 -0.000601873 -1.59306 0.310954 2.69936 
-2.93346 -1.35259 -0.0570853 -1.58687 0.344768 2.71349 
-2.91595 -1.52627 -0.0287052 -1.58309 0.317548 2.79764 
-2.90454 -1.30014 -0.0353853 -1.55875 0.484295 2.66869 
-2.9942 -1.20656 -0.0255392 -1.56994 0.425745 2.70144 
-2.96252 -1.1679 -0.0490212 -1.5749 0.458102 2.69938 
-2.80566 -1.13457 -0.0386115 -1.57053 0.410155 2.64601 
-2.6996 -1.37066 -0.0914884 -1.56189 0.479 2.60375 
-2.87543 -1.35956 -0.0415582 -1.57764 0.393443 2.69228 
-2.89868 -1.28914 -0.0261101 -1.58019 0.472904 2.69636 
-2.87062 -1.4684 -0.0849788 -1.56972 0.47338 2.74148 
-2.71826 -1.67623 -0.0491517 -1.57239 0.4405 2.70915 
-2.75718 -1.61214 -0.0165949 -1.58199 0.344352 2.62984 
-2.89321 -1.57351 -0.0287236 -1.60701 0.230319 2.71949 
-2.63007 -1.54066 -0.0252628 -1.59094 0.318676 2.67596 
-2.54358 -1.67451 -0.0270168 -1.58993 0.283803 2.56362 
-2.31125 -1.71915 0.0185431 -1.58623 0.23431 2.63909 
-2.51565 -1.65247 0.00626041 -1.61255 0.0717082 2.68258 
-2.52641 -1.50882 0.0201396 -1.612 0.195759 2.70074 
-2.58651 -1.45032 -0.000378696 -1.6041 0.148113 2.7702 
-2.46111 -1.20313 -0.0146952 -1.58781 0.333195 2.66225 
-2.459 -1.29478 -0.0222485 -1.60268 0.248825 2.73531 
-2.30906 -1.39471 0.00217379 -1.59756 0.189021 2.75597 
-1.92897 -1.43459 -0.00628323 -1.60455 0.135086 2.72185 
-1.97069 -1.55301 -0.0107902 -1.61723 0.075518 2.76623 
-1.96232 -1.34217 -0.0418001 -1.6042 0.163465 2.69267 
-2.19339 -1.51433 -0.0330391 -1.59226 0.266464 2.67355 
-2.37462 -1.46762 -0.00629399 -1.58583 0.355652 2.67378 
-2.36827 -1.4246 0.0321197 -1.60195 0.195053 2.59824 
-2.36621 -1.34464 0.0678545 -1.59751 0.182674 2.7781 
-2.35035 -1.4458 0.0440542 -1.61011 0.182639 2.77832 
-2.16494 -1.27994 0.064487 -1.61918 0.0527674 2.78987 
-2.11965 -1.31338 0.0290183 -1.62004 0.0232735 2.70452 
-2.15699 -1.42641 0.0393255 -1.61202 0.154451 2.68894 
-1.99867 -1.4625 0.0205438 -1.59147 0.184788 2.70983 
-2.14879 -1.48402 0.0123848 -1.6187 0.047569 2.68609 
-2.29944 -1.45692 -0.0105228 -1.60603 0.126963 2.70849 
-2.11904 -1.29474 -0.0061671 -1.60143 0.269924 2.67609 
-2.35385 -1.39898 -0.00746734 -1.59753 0.259689 2.72116 
-2.5434 -1.52464 0.0135643 -1.60563 0.205186 2.70015 
-2.5027 -1.49266 0.00266543 -1.60247 0.161912 2.64877 
-2.44239 -1.54263 0.00582709 -1.61456 0.0545791 2.61959 
-2.1522 -1.38445 0.0350245 -1.61091 0.156944 2.75588 
-1.96607 -1.44115 -0.0336793 -1.60207 0.130046 2.78098 
-1.97263 -1.37429 0.0137667 -1.60473 0.185626 2.7666 
-2.11651 -1.24789 -0.00397299 -1.60632 0.112827 2.61677 
-2.21122 -1.15769 -0.0149442 -1.61521 0.0203681 2.65587 
-2.09414 -1.36561 -0.0124996 -1.60044 0.0905077 2.72526 
-2.35626 -1.46944 -0.0594364 -1.61708 0.113201 2.60989 
-2.35171 -1.56372 0.00276363 -1.61098 0.234387 2.73794 
-2.33009 -1.38249 -0.0361435 -1.60596 0.0669576 2.73924 
-2.41574 -1.48581 -0.0220879 -1.61206 0.0759153 2.81996 
-2.46566 -1.42085 -0.036639 -1.61778 0.115162 2.69343 
-2.36054 -1.48465 0.0460579 -1.61961 0.101524 2.68687 
-2.3576 -1.51555 0.00114168 -1.61431 0.0325254 2.72066 
-2.6462 -1.32107 -0.0198503 -1.60317 0.143089 2.74203 
-2.63599 -1.34723 -0.0219398 -1.59144 0.345202 2.73025 
-2.53318 -1.2226 0.0168794 -1.59716 0.261524 2.69815 
-2.53486 -1.24314 0.00943175 -1.60538 0.242661 2.61862 
-2.79412 -1.31357 -0.0346232 -1.58468 0.358049 2.71992 
-2.71379 -1.43056 0.0304542 -1.58147 0.387433 2.63715 
-2.80919 -1.37975 0.0620323 -1.603 0.238832 2.74992 
-2.64922 -1.43281 0.00484051 -1.60495 0.169203 2.7242 
-2.7441 -1.41659 -0.031023 -1.57818 0.389629 2.74567 
-2.76184 -1.36517 -0.0592768 -1.56115 0.474605 2.63668 
-2.90096 -1.3899 -0.0688689 -1.55705 0.533243 2.68397 
-3.11815 -1.5978 -0.0400691 -1.56266 0.542043 2.66319 
-2.91973 -1.7396 -0.0583195 -1.55729 0.532707 2.5474 
-2.74523 -1.74104 -0.0421999 -1.58198 0.398938 2.5823 
-2.82762 -1.94907 -0.0478844 -1.58478 0.331641 2.58093 
-2.47559 -1.93903 -0.0352797 -1.59197 0.231299 2.64088 
-2.14065 -1.71513 -0.0279683 -1.58048 0.277457 2.62256 
-2.12428 -1.84084 -0.0455336 -1.56883 0.520115 2.6851 
-2.06303 -1.95215 -0.00320222 -1.55119 0.598453 2.73995 
-2.06512 -1.6839 -0.000823703 -1.59545 0.203214 2.64733 
-2.16204 -1.9125 -0.0163479 -1.60662 0.246381 2.65341 
-2.25969 -1.93758 -0.0661384 -1.58894 0.302722 2.61663 
-2.11918 -1.90139 -0.0628614 -1.59069 0.23353 2.68585 
-2.46272 -1.65487 -0.0628368 -1.5961 0.205509 2.72527 
-2.58005 -1.73828 -0.051762 -1.575 0.313092 2.71118 
-2.52562 -1.85301 -0.0377059 -1.58979 0.247939 2.62523 
-2.47118 -1.83403 -0.0189998 -1.60692 0.0552451 2.76209 
-2.44924 -1.94879 -0.0442096 -1.61904 0.105739 2.71172 
-2.3002 -1.99252 -0.0446498 -1.606 0.158425 2.67372 
-2.26828 -1.80752 -0.00896051 -1.57381 0.355073 2.63977 
-2.48104 -1.62603 -0.000601894 -1.56432 0.447224 2.68726 
-2.58792 -1.5337 -0.0245704 -1.60795 0.156037 2.68042 
-2.74402 -1.42147 -0.00631833 -1.60491 0.188458 2.73787 
-2.67077 -1.57424 -0.0383453 -1.61606 0.176455 2.75151 
-2.68648 -1.45471 -0.0190438 -1.60659 0.117123 2.8139 
-2.43951 -1.3665 0.00918016 -1.59623 0.112287 2.66697 
-2.26084 -1.37419 -0.0316693 -1.60809 0.0832647 2.69438 
-2.11046 -1.24791 -0.00760405 -1.59099 0.316518 2.61386 
-2.26718 -1.45953 0.0295635 -1.59481 0.215374 2.57169 
-2.12528 -1.45122 -0.0199366 -1.59254 0.348283 2.67578 
-2.26865 -1.57953 -0.0578523 -1.58305 0.299974 2.68127 
-2.2906 -1.5165 -0.0481225 -1.59245 0.32675 2.685 
-2.25486 -1.58639 -0.0720631 -1.57785 0.47895 2.65713 
-2.35988 -1.57467 -0.0398794 -1.58406 0.388054 2.70947 
-2.36759 -1.65729 -0.0658336 -1.57871 0.347887 2.64993 
-2.30652 -1.72001 -0.0279695 -1.56355 0.466326 2.66204 
-2.18952 -1.86308 -0.0435793 -1.59108 0.312826 2.6742 
-2.18431 -1.75701 5.27687e-05 -1.57214 0.449533 2.67472 
-2.35308 -1.82709 -0.000830497 -1.55494 0.488188 2.66369 
-2.3597 -1.89728 -0.0595436 -1.5918 0.385633 2.6757 
-2.11858 -1.79835 -0.0601021 -1.56583 0.457874 2.67263 
-2.08068 -1.8216 -0.037062 -1.59991 0.198798 2.67905 
-2.09011 -1.58198 -0.0241844 -1.57556 0.382689 2.75514 
-2.05848 -1.68696 -0.0432363 -1.58827 0.386327 2.78963 
-2.13259 -1.94103 -0.00420809 -1.60755 0.122071 2.70721 
-2.16641 -1.50321 -0.0415043 -1.60977 0.0728409 2.75442 
-2.18378 -1.49788 0.0232509 -1.6181 0.0755601 2.66486 
-2.38595 -1.75962 -0.0303863 -1.6234 0.0157212 2.7805 
-2.32056 -1.5068 0.00885344 -1.60069 0.0903961 2.62217 
-2.23232 -1.45145 -0.00319325 -1.60786 0.237154 2.62601 
-2.12477 -1.54879 -0.00994855 -1.59977 0.27173 2.69765 
-2.25051 -1.7029 0.00235855 -1.5505 0.472114 2.66109 
-2.325 -1.71183 -0.0473991 -1.5791 0.521598 2.65043 
-2.23671 -1.91579 -0.0519074 -1.57034 0.468352 2.57414 
-1.91647 -1.75962 -0.0558409 -1.57334 0.308167 2.63417 
-2.02442 -1.68322 -0.0776033 -1.57667 0.407835 2.75097 
-2.21914 -1.73403 -0.0179515 -1.58063 0.267389 2.71634 
-2.18186 -1.59768 0.0436273 -1.5763 0.424916 2.73571 
-2.13864 -1.70208 0.0351715 -1.59556 0.316134 2.75885 
-2.08897 -1.56336 0.0539391 -1.58528 0.252996 2.66092 
-2.21328 -1.44763 0.0149859 -1.60127 0.271567 2.60289 
-2.32789 -1.26994 -0.00346342 -1.56928 0.373857 2.56652 
-2.26419 -1.29836 -0.0728464 -1.56214 0.407563 2.67035 
-2.2236 -1.36865 -0.0355457 -1.57792 0.332448 2.83753 
-2.32607 -1.23377 -0.000179314 -1.57369 0.442925 2.77743 
-2.39365 -1.37433 0.00285994 -1.54614 0.515105 2.71619 
-2.2958 -1.56412 -0.0390032 -1.59198 0.305658 2.60205 
-2.30578 -1.2656 -0.0296373 -1.59966 0.172856 2.69051 
-2.13827 -1.41941 -0.0262136 -1.60116 0.223545 2.59464 
-2.30633 -1.62339 0.00699493 -1.60311 0.227611 2.63331 
-2.41583 -1.68017 -0.0147146 -1.59794 0.30794 2.62837 
-2.40537 -1.6258 -0.0355798 -1.59912 0.181123 2.63725 
-2.43444 -1.60389 -0.0215553 -1.58423 0.323846 2.62198 
-2.37454 -1.71098 -0.0140691 -1.60041 0.11514 2.73972 
-2.53431 -1.60209 0.0299044 -1.59197 0.3336 2.65064 
-2.32894 -1.56212 0.000460684 -1.58434 0.398298 2.58296 
-2.35564 -1.68155 -0.0398355 -1.5685 0.400203 2.7204 
-2.15725 -1.75148 -0.0224729 -1.57452 0.450272 2.68424 
-2.00756 -1.62803 -0.0548652 -1.56409 0.498833 2.72928 
-1.91243 -1.37018 -0.0453823 -1.58491 0.369172 2.67892 
-2.18165 -1.46757 -0.062102 -1.59148 0.359783 2.68841 
-2.15438 -1.53916 -0.0245502 -1.60814 0.136951 2.68541 
-2.16139 -1.54622 0.0142456 -1.59034 0.308894 2.6998 
-2.13888 -1.53571 0.000343179 -1.57836 0.366877 2.58127 
-2.12249 -1.61443 -0.0508212 -1.59166 0.313243 2.76168 
-2.11032 -1.61942 -0.0146483 -1.59852 0.241213 2.77854 
-2.11417 -1.66041 -0.0308053 -1.55507 0.429997 2.69667 
-2.23786 -1.54102 -0.0159936 -1.60173 0.166945 2.70211 
-2.24532 -1.53462 0.0234515 -1.61883 0.13274 2.68733 
-2.35866 -1.54809 0.00823921 -1.6156 0.0984134 2.73163 
-2.36896 -1.68043 0.0411623 -1.60485 0.157288 2.64265 
-2.37154 -1.68743 0.0426067 -1.61096 0.0188789 2.71806 
-2.13909 -1.6822 0.0518647 -1.61686 0.0298245 2.70086 
-1.92278 -1.69643 0.00546052 -1.614 0.09112 2.71798 
-2.35747 -1.86813 -0.0348437 -1.60766 0.11475 2.7524 
-2.18696 -1.9945 -0.0344778 -1.60905 0.199292 2.7135 
-2.11518 -1.91357 -0.0461237 -1.61117 0.197235 2.70936 
-2.17415 -1.78887 -0.0823924 -1.61347 0.223009 2.7029 
-2.29575 -1.9272 -0.0471636 -1.58718 0.205711 2.66175 
-2.13508 -1.92065 0.0177257 -1.57682 0.355177 2.73081 
-2.01133 -1.68218 0.0679565 -1.6012 0.288564 2.58507 
-1.97599 -1.59175 0.0630675 -1.5924 0.176691 2.67303 
-1.84065 -1.22673 0.0316577 -1.60135 0.0919426 2.66611 
-2.06782 -1.10035 0.0480529 -1.61532 0.113637 2.67106 
-2.25131 -1.18483 -0.0293903 -1.61679 0.0610013 2.77659 
-2.06952 -1.25213 -0.0229283 -1.60784 0.141342 2.72653 
-1.96748 -1.41626 -0.0721827 -1.6016 0.262321 2.60027 
-2.041 -1.34445 -0.0347808 -1.59072 0.327515 2.77592 
-2.14511 -1.31828 -0.051526 -1.5787 0.421007 2.6608 
-2.39239 -1.37605 -0.0372722 -1.57335 0.411937 2.65735 
-2.51311 -1.44892 -0.0567837 -1.5687 0.426564 2.71944 
-2.74407 -1.50459 -0.0379993 -1.58292 0.429467 2.61593 
-2.64236 -1.29607 -0.0290612 -1.57519 0.351692 2.73446 
-2.78758 -1.23444 -0.0470498 -1.59483 0.339819 2.72411 
-2.60396 -1.31978 -0.0382222 -1.60523 0.220435 2.67183 
-2.51592 -1.50503 -0.0360516 -1.58245 0.289824 2.73686 
-2.66352 -1.41069 -0.0576651 -1.59462 0.220528 2.6934 
-2.61408 -1.71358 -0.00639121 -1.60366 0.232103 2.77215 
-2.5646 -1.60498 0.0101828 -1.57758 0.382398 2.73135 
-2.65 -1.57038 0.0063298 -1.5698 0.434818 2.56856 
-2.44612 -1.65135 -0.0540279 -1.58452 0.306701 2.71465 
-2.55941 -1.73986 -0.0464651 -1.605 0.133155 2.75748 
-2.45783 -1.89882 -0.00507441 -1.61345 0.035826 2.67453 
-2.37682 -1.8659 -0.0410029 -1.61957 0.0560312 2.742 
-2.48307 -2.09596 -0.0605447 -1.59149 0.356001 2.64723 
-2.54781 -2.06491 -0.0344793 -1.59267 0.264082 2.70517 
-2.52617 -1.85798 -0.0784348 -1.58188 0.304735 2.66217 
-2.59968 -1.71098 -0.0333331 -1.58429 0.251078 2.67715 
-2.39046 -1.87061 -0.0316948 -1.59525 0.236826 2.75987 
-2.40756 -1.7612 -0.0247884 -1.57808 0.343846 2.79719 
-2.44041 -1.52971 0.0041323 -1.57807 0.417543 2.68274 
-2.40135 -1.31484 -0.0178665 -1.58763 0.448944 2.65433 
-2.46944 -1.51484 0.035276 -1.57482 0.421662 2.5931 
-2.45361 -1.68255 0.00735529 -1.58306 0.298181 2.51984 
-2.39919 -1.82081 -0.0439714 -1.56589 0.499214 2.61521 
-2.42163 -1.99674 -0.0228747 -1.57847 0.357048 2.68371 
-2.29029 -1.86007 -0.00964113 -1.58678 0.294494 2.78735 
-2.54113 -1.94193 -0.029287 -1.58703 0.317787 2.71044 
-2.49686 -1.96848 -0.032681 -1.59283 0.315583 2.73355 
-2.38318 -2.20954 -0.0195452 -1.56093 0.481805 2.72182 
-2.34728 -2.03239 -0.0266231 -1.58546 0.402383 2.7355 
-2.29602 -1.87176 -0.0243779 -1.58022 0.37595 2.64657 
-2.34292 -1.80382 -0.0423722 -1.5812 0.411492 2.56236 
-2.57633 -1.79183 -0.0459908 -1.57163 0.550539 2.6512 
-2.77625 -1.64052 -0.0592972 -1.55914 0.472727 2.60194 
-2.9026 -1.55022 -0.0147001 -1.56825 0.420418 2.60026 
-2.8152 -1.56256 -0.0103716 -1.53458 0.646342 2.69122 
-2.49041 -1.43283 0.00493724 -1.55851 0.431587 2.62686 
-2.91917 -1.71842 0.0377887 -1.54382 0.607449 2.64225 
-2.83457 -1.70889 -0.0161346 -1.55176 0.514646 2.67848 
-2.77055 -1.83437 -0.0276661 -1.56666 0.520562 2.62401 
-2.69327 -1.93128 -0.0386347 -1.56033 0.44659 2.58888 
-2.58214 -2.03683 -0.0459628 -1.55485 0.440465 2.69437 
-2.46623 -1.70863 -0.0361192 -1.56899 0.384481 2.57527 
-2.22692 -1.74198 -0.0745081 -1.56048 0.494271 2.65487 
-2.25409 -1.86121 -0.0476336 -1.56258 0.542207 2.57323 
-2.25168 -1.8115 0.00230326 -1.58528 0.397353 2.6603 
-2.36514 -1.63595 -0.0207002 -1.57034 0.450269 2.67158 
-2.34174 -1.47915 -0.00388413 -1.55848 0.589649 2.69421 
-2.59231 -1.59118 0.0079767 -1.57727 0.439469 2.78709 
-2.69487 -1.61179 0.0293058 -1.54506 0.562465 2.64303 
-2.64728 -1.68687 -0.0232811 -1.58324 0.427724 2.6742 
-2.59269 -1.80569 -0.0564314 -1.59109 0.28176 2.68084 
-2.64618 -1.6102 -0.0410877 -1.58114 0.352592 2.76536 
-2.59686 -1.67382 -0.0529696 -1.60794 0.201905 2.80287 
-2.49157 -1.4983 -0.0790025 -1.59332 0.365063 2.68062 
-2.52672 -1.54785 -0.0643026 -1.58467 0.309676 2.70985 
-2.56089 -1.62506 -0.0801786 -1.58995 0.328146 2.66418 
-2.65994 -1.61113 -0.0718 -1.60636 0.245243 2.65272 
-2.3172 -1.77637 -0.0539789 -1.57862 0.296433 2.70896 
-2.17411 -1.44047 -0.0733296 -1.60307 0.173942 2.74201 
-2.02187 -1.44805 0.00482276 -1.58389 0.265226 2.64144 
-2.04235 -1.49471 -0.0297901 -1.58204 0.324672 2.68934 
-1.82106 -1.66891 -0.0137537 -1.58518 0.344543 2.68915 
-1.98284 -1.61301 -0.029855 -1.61453 0.0711533 2.68204 
-2.06734 -1.49243 -0.0208607 -1.60584 0.0818404 2.65611 
-2.11043 -1.59837 -0.0601837 -1.57663 0.384289 2.63754 
-1.99272 -1.66456 -0.0163596 -1.58468 0.484936 2.70789 
-1.95374 -1.61841 -0.0189638 -1.55774 0.653807 2.6252 
-2.09019 -1.57284 -0.00592876 -1.57274 0.457645 2.62432 
-2.1008 -1.45806 0.0125396 -1.60876 0.226821 2.58398 
-2.19959 -1.29501 0.0332273 -1.58431 0.321448 2.74575 
-2.20696 -1.32814 -0.00693541 -1.59484 0.25563 2.61966 
-2.30738 -1.30103 -0.00938837 -1.58896 0.35369 2.70478 
-2.19648 -1.20551 -0.0360712 -1.56314 0.530962 2.59766 
-2.21802 -1.31225 -0.0230058 -1.55156 0.546814 2.66559 
-2.14988 -1.3526 -0.0101607 -1.57811 0.346084 2.59976 
-1.99529 -1.36786 -0.034721 -1.57862 0.322695 2.67097 
-2.2579 -1.42704 -0.0226694 -1.58418 0.320116 2.64684 
-2.31961 -1.37355 -0.0161569 -1.57563 0.404579 2.65544 
-2.31611 -1.48142 -0.0412128 -1.59033 0.290023 2.66618 
-2.4534 -1.30065 -0.044932 -1.57944 0.291496 2.64183 
-2.48352 -1.35588 -0.0196953 -1.57416 0.407384 2.68682 
-2.65363 -1.44341 -0.0140032 -1.58262 0.447696 2.75854 
-2.58644 -1.83262 -0.0125526 -1.57202 0.33942 2.60119 
-2.43486 -1.58278 -0.041964 -1.5772 0.406848 2.64937 
-2.3843 -1.71783 -0.0321158 -1.5715 0.492806 2.6287 
-2.40202 -1.57163 -0.0428412 -1.59793 0.240733 2.7228 
-2.33118 -1.57478 -0.0598695 -1.59528 0.214737 2.77592 
-2.26276 -1.78278 -0.0838562 -1.59352 0.402398 2.77431 
-2.28839 -1.5489 -0.0161305 -1.59487 0.356634 2.74083 
-2.46879 -1.436 0.0440177 -1.57879 0.272268 2.66718 
-2.59358 -1.67425 -0.0367727 -1.59944 0.233662 2.60684 
-2.58157 -1.60415 0.00639074 -1.59096 0.329558 2.74269 
-2.61831 -1.4773 -0.00621045 -1.58374 0.274606 2.61677 
-2.59597 -1.62847 -0.0282326 -1.58676 0.300229 2.69164 
-2.57282 -1.77648 0.000785999 -1.60582 0.154811 2.68354 
-2.55863 -1.90981 -0.0200377 -1.60996 0.180913 2.76646 
-2.40739 -1.83969 -0.0325231 -1.60911 0.140572 2.68031 
-2.39413 -1.86841 -0.0316479 -1.61484 0.0720862 2.74049 
-2.29297 -1.64656 -0.0030547 -1.59703 0.193016 2.69601 
-2.28882 -1.77503 -0.0221106 -1.5885 0.301496 2.67034 
-2.46055 -1.72886 -0.0161857 -1.58811 0.357603 2.65322 
-2.43732 -1.70533 -0.0377836 -1.57535 0.419508 2.62452 
-2.35978 -1.87959 -0.0300479 -1.551 0.554403 2.63965 
-2.36473 -1.77269 -0.0142203 -1.54955 0.628645 2.59174 
-2.20954 -1.49691 -0.0300539 -1.56384 0.503356 2.61105 
-2.16576 -1.43842 -0.0506514 -1.57126 0.414591 2.70182 
-2.24658 -1.4527 -0.0719011 -1.58764 0.349108 2.62434 
-2.28031 -1.35183 -0.0219667 -1.595 0.273709 2.64562 
-2.12734 -1.39753 -0.0243924 -1.60783 0.132641 2.67535 
-2.25795 -1.25322 0.00961021 -1.58653 0.246225 2.68108 
-2.18121 -1.2852 -0.0240683 -1.57319 0.408291 2.63394 
-2.1124 -1.4299 -0.0184595 -1.58197 0.343909 2.69499 
-2.25806 -1.46735 -0.0339449 -1.58768 0.350316 2.63573 
-2.02858 -1.60006 -0.0614254 -1.58306 0.365939 2.69109 
-2.14902 -1.58159 -0.0325796 -1.59799 0.239241 2.6431 
-2.23439 -1.49203 -0.0453658 -1.59803 0.262222 2.7193 
-2.16541 -1.56611 -0.0465785 -1.59727 0.286937 2.72769 
-2.00507 -1.56727 0.00180037 -1.60814 0.0893508 2.6297 
-2.05815 -1.43888 0.017504 -1.60948 0.141249 2.72151 
-2.06337 -1.35519 -0.0138867 -1.60246 0.176478 2.69525 
-2.16581 -1.46803 -0.0105479 -1.6134 0.106406 2.67136 
-2.29698 -1.60902 0.0030835 -1.61005 0.0664145 2.60297 
-2.26628 -1.46842 0.0106307 -1.6023 0.100002 2.73028 
-2.30008 -1.29557 0.027495 -1.60223 0.196246 2.59003 
-2.3191 -1.38142 -0.0165134 -1.57857 0.287038 2.741 
-2.16523 -1.51671 -0.0271062 -1.58158 0.213344 2.78667 
-2.13736 -1.49641 0.0286913 -1.58416 0.307089 2.70869 
-2.26506 -1.20118 -0.0219012 -1.60705 0.175641 2.74454 
-2.3241 -1.23082 -0.0464338 -1.59269 0.343022 2.71753 
-2.25097 -1.27147 -0.0548039 -1.59172 0.250874 2.64443 
-2.15614 -1.32619 -0.0232506 -1.59667 0.358806 2.64887 
-1.97512 -1.52475 -0.0238343 -1.58854 0.261394 2.6148 
-1.95978 -1.54985 -0.0106371 -1.56154 0.40036 2.69524 
-1.94644 -1.6824 -0.0419696 -1.55957 0.504548 2.66707 
-1.99582 -1.62427 0.0202654 -1.53718 0.597262 2.70214 
-1.72225 -1.55052 -0.00442036 -1.57038 0.532448 2.62181 
-1.89104 -1.44193 0.0622743 -1.54334 0.611841 2.72139 
-2.00577 -1.32131 0.0212389 -1.5527 0.544548 2.71809 
-2.09135 -1.07839 0.0393074 -1.57965 0.381243 2.69468 
-2.13336 -1.3785 0.0344853 -1.59246 0.375044 2.71974 
-2.09231 -1.39285 0.0823765 -1.58729 0.239555 2.7317 
-2.03737 -1.71515 0.0621289 -1.60817 0.0225001 2.77168 
-1.75484 -1.73867 0.0520895 -1.61078 0.082631 2.6666 
-1.93247 -1.56237 0.0157582 -1.62283 0.1169 2.69552 
-2.0767 -1.57078 0.00979128 -1.61674 0.0670835 2.56347 
-2.04458 -1.57067 0.0314371 -1.5945 0.288494 2.61511 
-1.87702 -1.52545 0.0123053 -1.59613 0.263002 2.6929 
-1.99213 -1.52246 0.0135828 -1.59429 0.304312 2.73527 
-1.93414 -1.54505 0.0244364 -1.6011 0.225304 2.66762 
-1.90713 -1.39547 0.0189827 -1.62524 0.0467305 2.64816 
-2.01153 -1.55898 -0.0296371 -1.61556 0.06995 2.68355 
-1.77438 -1.7631 0.0444751 -1.60236 0.171567 2.70898 
-1.98053 -1.7669 -0.0325356 -1.59566 0.214547 2.74581 
-2.19749 -1.90305 -0.00239502 -1.61166 0.134229 2.71475 
-2.09037 -2.07421 -0.0288031 -1.60943 0.0958504 2.76475 
-2.23549 -1.97273 -0.0435598 -1.59311 0.175314 2.67104 
-2.40496 -2.0685 -0.0674529 -1.59939 0.315274 2.72476 
-2.458 -1.79157 -0.0773393 -1.57898 0.29208 2.74646 
-2.25483 -1.52779 -0.0229097 -1.60377 0.280815 2.72459 
-2.2813 -1.49425 0.0282327 -1.60529 0.186962 2.71144 
-2.18877 -1.74553 0.00755315 -1.61798 0.0972841 2.71737 
-2.23115 -1.74246 0.00295952 -1.60898 0.184459 2.63229 
-2.21527 -1.54154 -0.0229312 -1.57814 0.303739 2.7553 
-2.2089 -1.32853 -0.0416004 -1.56375 0.4571 2.74982 
-2.2367 -1.33862 -0.0328713 -1.57252 0.387998 2.70034 
-2.17347 -1.46188 -0.0770857 -1.57252 0.540628 2.71993 
-2.09081 -1.4441 -0.0307025 -1.58305 0.311286 2.63431 
-2.17357 -1.33825 -0.0373984 -1.57901 0.338902 2.63455 
-2.13879 -1.61294 -0.0042288 -1.58275 0.377557 2.74934 
-2.13377 -1.64365 -0.00414141 -1.55773 0.431852 2.68114 
-1.99533 -1.57815 -0.0085909 -1.55868 0.518944 2.5426 
-1.84078 -1.57958 -0.031205 -1.57327 0.286796 2.66484 
-1.9256 -1.7336 -0.0251133 -1.59269 0.250379 2.59278 
-2.25956 -1.80696 -0.0310702 -1.59011 0.266247 2.55245 
-2.1289 -1.67385 0.00987251 -1.59325 0.196829 2.72529 
-2.01086 -1.86471 -0.00766146 -1.60733 0.0956609 2.68261 
-2.03621 -1.71651 -0.070271 -1.59564 0.2294 2.70869 
-2.03512 -1.63127 -0.0331032 -1.58181 0.416108 2.66649 
-2.11029 -1.45231 -0.0153164 -1.59797 0.268638 2.70512 
-2.09564 -1.57629 -0.0409233 -1.59453 0.314019 2.68654 
-2.22672 -1.52897 0.000863608 -1.56494 0.364938 2.60896 
-2.09459 -1.62942 -0.00291114 -1.58298 0.393295 2.71043 
-2.17564 -1.68433 -0.0169816 -1.57275 0.366475 2.6955 
-2.10163 -1.47956 0.0265244 -1.57357 0.435102 2.70504 
-2.10834 -1.52297 -0.0325887 -1.56635 0.420594 2.68659 
-1.90233 -1.44243 -0.0419453 -1.60714 0.234583 2.71078 
-1.87011 -1.60561 -0.0522386 -1.5713 0.430999 2.65092 
-2.03784 -1.54901 -0.108456 -1.56869 0.545522 2.71338 
-2.34493 -1.74653 -0.0484755 -1.57732 0.474241 2.8045 
-2.37927 -1.64373 -0.0875313 -1.56233 0.452448 2.61583 
-2.28898 -1.65252 -0.0698894 -1.55943 0.56022 2.6701 
-2.33776 -1.8054 -0.100215 -1.58073 0.487205 2.72258 
-2.48799 -1.69975 -0.076232 -1.57231 0.475149 2.73579 
-2.59146 -1.61413 -0.0427765 -1.57469 0.423148 2.77849 
-2.455 -1.41572 0.024278 -1.58655 0.219326 2.60073 
-2.52788 -1.53138 -0.00316135 -1.58801 0.36836 2.75243 
-2.48136 -1.43547 -0.00133929 -1.5662 0.423569 2.68596 
-2.40428 -1.16712 -0.036595 -1.58218 0.488435 2.68205 
-2.24931 -1.40479 -0.0182114 -1.54804 0.520568 2.7139 
-2.25495 -1.36198 -0.0364774 -1.58443 0.357985 2.68887 
-2.19116 -1.24888 -0.0568448 -1.56368 0.474226 2.73091 
-2.31938 -1.46202 -0.0161961 -1.58445 0.229716 2.61965 
-2.51977 -1.50425 -0.00923101 -1.59736 0.357075 2.68901 
-2.4954 -1.44735 -0.00846873 -1.57879 0.399383 2.67103 
-2.48189 -1.66393 -0.0301964 -1.56413 0.527722 2.7314 
-2.49225 -2.0212 0.0210863 -1.56226 0.464556 2.67897 
-2.39606 -2.0306 -0.0283066 -1.55915 0.4463 2.7256 
-2.21001 -1.90909 -0.0325228 -1.56064 0.516191 2.6734 
-2.01615 -1.68327 -0.0641556 -1.57144 0.495366 2.74405 
-1.89765 -1.62737 -0.0595273 -1.56006 0.435008 2.63553 
-1.96264 -1.57445 -0.0374064 -1.54883 0.594618 2.71859 
-2.20407 -1.73697 -0.00260816 -1.54803 0.493819 2.57308 
-2.38756 -1.58295 0.0281992 -1.56521 0.506024 2.647 
-2.39119 -1.68242 0.0414044 -1.53214 0.660621 2.65267 
-2.3622 -1.72656 0.0115985 -1.57052 0.505587 2.67031 
-2.46992 -1.73093 -0.0432995 -1.59168 0.200447 2.6157 
-2.41789 -1.63765 -0.0367074 -1.58664 0.237457 2.7875 
-2.49028 -1.61852 -0.0595845 -1.58794 0.319459 2.62565 
-2.34051 -1.58188 -0.0778885 -1.59532 0.28849 2.65842 
-2.23967 -1.59354 -0.0435969 -1.5815 0.316395 2.65667 
-2.263 -1.48808 -0.0618724 -1.6058 0.256722 2.71562 
-2.41429 -1.18765 -0.0247274 -1.58502 0.394759 2.73444 
-2.21207 -1.14325 0.0116059 -1.57366 0.307313 2.70368 
-2.37968 -1.22311 -0.00855527 -1.56236 0.447809 2.69328 
-2.37916 -1.41899 -0.0269607 -1.5754 0.470344 2.71158 
-2.34895 -1.48889 0.00366805 -1.58236 0.368127 2.65124 
-2.51148 -1.41362 -0.00405922 -1.59416 0.257196 2.72324 
-2.5608 -1.447 -0.0214735 -1.58756 0.407705 2.65177 
-2.45342 -1.39996 -0.0524971 -1.57445 0.381499 2.76386 
-2.4501 -1.48315 -0.0616841 -1.577 0.507061 2.61173 
-2.35959 -1.51627 -0.0331296 -1.58088 0.403202 2.66774 
-2.24249 -1.53427 -0.0312688 -1.57664 0.477926 2.66091 
-2.52239 -1.4059 -0.0528783 -1.55962 0.497063 2.68384 
-2.65715 -1.75069 -0.0542504 -1.57863 0.382619 2.70588 
-2.6847 -1.75706 -0.0614353 -1.57722 0.446939 2.66707 
-2.62655 -1.63231 -0.0126828 -1.56005 0.437437 2.67423 
-2.54961 -1.55311 -0.0330721 -1.58304 0.450834 2.72565 
-2.60584 -1.55368 -0.00774298 -1.54701 0.542188 2.57341 
-2.50157 -1.39253 -0.0639118 -1.55312 0.562003 2.59095 
-2.34663 -1.44631 -0.0230554 -1.58037 0.384087 2.77646 
-2.40982 -1.38153 -0.0337559 -1.57403 0.420479 2.69018 
-2.25622 -1.37023 -0.0472496 -1.57524 0.404717 2.59157 
-2.33186 -1.46626 -0.0697904 -1.58171 0.399255 2.63803 
-2.20219 -1.36984 -0.0556267 -1.5802 0.320151 2.76368 
-2.26853 -1.48947 -0.0122173 -1.55487 0.47496 2.67934 
-2.14098 -1.57753 -0.0729447 -1.57305 0.50671 2.58906 
-2.23798 -1.71655 -0.071719 -1.56609 0.404047 2.69255 
-2.21547 -1.78733 -0.00768122 -1.58181 0.351121 2.57288 
-2.19544 -1.8119 -0.00373768 -1.56245 0.368252 2.66074 
-2.35419 -1.76535 -0.00347991 -1.56904 0.441699 2.55241 
-2.33122 -1.66802 -0.0146463 -1.57823 0.423317 2.60347 
-2.10178 -1.79504 -0.0193883 -1.60354 0.20165 2.70875 
-2.20848 -1.73532 -0.0172728 -1.61316 0.102999 2.57282 
-2.00811 -1.60182 -0.0479327 -1.60103 0.246417 2.7246 
-1.91411 -1.54567 -0.0500113 -1.57541 0.352374 2.67689 
-2.3911 -1.6154 -0.0524231 -1.59343 0.26384 2.70674 
-2.31837 -1.90674 -0.0209257 -1.5951 0.208803 2.76136 
-2.3073 -2.16534 -0.0164031 -1.5898 0.259128 2.70809 
-2.59052 -2.04417 -0.0235174 -1.57396 0.432335 2.70844 
-2.44775 -1.89291 -0.0477235 -1.54133 0.626287 2.74089 
-2.24857 -1.54447 -0.0790818 -1.55708 0.495817 2.60513 
-2.36405 -1.64296 -0.00711054 -1.54093 0.560717 2.74139 
-2.30117 -1.54486 -0.0150524 -1.55046 0.599465 2.69138 
-2.34266 -1.4946 -0.00612034 -1.54714 0.568923 2.59436 
-2.12119 -1.46784 -0.0331649 -1.55105 0.465083 2.67935 
-2.45241 -1.57619 -0.00137201 -1.552 0.546377 2.61436 
-2.5739 -1.5752 -0.0214912 -1.56061 0.616826 2.70899 
-2.42242 -1.50464 -0.0568086 -1.56222 0.492579 2.59075 
-2.60158 -1.70993 -0.0301254 -1.58851 0.213624 2.67751 
-2.51615 -1.54823 -0.0347231 -1.58912 0.283412 2.65927 
-2.65404 -1.4548 -0.0820867 -1.59924 0.273016 2.73357 
-2.70372 -1.70033 -0.0219119 -1.59407 0.417719 2.64257 
-2.80986 -1.67253 -0.0589931 -1.58726 0.309751 2.69249 
-2.86604 -1.52503 -0.0406743 -1.57342 0.386845 2.57024 
-3.13723 -1.59525 -0.0200907 -1.57281 0.366931 2.63164 
-3.12818 -1.70414 -0.0325422 -1.5998 0.188757 2.68408 
-3.03981 -1.50892 0.000518701 -1.59575 0.3314 2.68985 
-2.96077 -1.58351 0.00253347 -1.58949 0.315248 2.65826 
-2.76883 -1.48252 -0.0437531 -1.58537 0.337562 2.74732 
-2.49837 -1.50372 -0.0189986 -1.57847 0.528074 2.63024 
-2.31094 -1.40807 -0.010444 -1.57648 0.445845 2.6672 
-2.11188 -1.47732 -0.0363124 -1.54811 0.532395 2.62912 
-2.37298 -1.3816 -0.0180682 -1.55893 0.410707 2.68404 
-2.32459 -1.44043 0.028184 -1.55671 0.516847 2.65205 
-2.45707 -1.603 -0.0028814 -1.60282 0.254982 2.74525 
-2.25316 -1.57597 0.0381198 -1.61165 0.165906 2.71271 
-2.24476 -1.75582 0.0161444 -1.59856 0.29217 2.665 
-2.18105 -1.64573 0.0628167 -1.58752 0.297475 2.62516 
-2.15228 -1.67458 -0.057707 -1.57422 0.339686 2.59242 
-2.26561 -1.84202 -0.0434635 -1.58724 0.305088 2.70799 
-2.37323 -1.8997 -0.0191169 -1.58834 0.386949 2.63945 
-2.27576 -1.93306 -0.0309527 -1.58235 0.383656 2.57068 
-2.20725 -1.84292 -0.0106463 -1.59786 0.27685 2.5809 
-2.49008 -2.03442 -0.0105529 -1.56421 0.331149 2.63148 
-2.66739 -1.92623 -0.0575957 -1.54287 0.545294 2.73524 
-2.70816 -2.01708 -0.0393886 -1.56523 0.630253 2.62249 
-2.37307 -1.79155 0.00032846 -1.58138 0.396564 2.69101 
-2.13641 -1.68448 -0.0638648 -1.60337 0.221493 2.75012 
-2.15025 -1.71717 -0.105781 -1.58183 0.386819 2.57179 
-2.15901 -1.64829 -0.129448 -1.5681 0.497363 2.64063 
-2.3187 -1.68165 -0.116291 -1.58387 0.364669 2.69081 
-2.29017 -1.49762 -0.00233275 -1.57226 0.552364 2.76207 
-2.46267 -1.49911 -0.0703086 -1.57286 0.438791 2.76176 
-2.4742 -1.28955 -0.0666703 -1.5481 0.68065 2.69045 
-2.5725 -1.37006 -0.0632789 -1.5758 0.41672 2.64992 
-2.31782 -1.34835 -0.0173695 -1.58078 0.403734 2.69459 
-2.27988 -1.44798 -0.0577217 -1.57935 0.384983 2.69467 
-2.24161 -1.69533 -0.0346101 -1.6089 0.113736 2.66355 
-2.4738 -1.62739 -0.0185244 -1.6078 0.086547 2.66314 
-2.49842 -1.46493 -0.0373115 -1.61994 0.107543 2.72461 
-2.4288 -1.54575 0.00709633 -1.60718 0.153391 2.66148 
-2.28761 -1.42222 0.0222717 -1.61387 0.126138 2.70334 
-2.3169 -1.42774 -0.000642841 -1.60212 0.272188 2.6616 
-2.43741 -1.43833 -0.0289472 -1.59936 0.223762 2.64901 
-2.11771 -1.37408 -0.0482423 -1.58911 0.385244 2.62683 
-2.23207 -1.27005 -0.0346628 -1.58263 0.337318 2.71591 
-2.47194 -1.48652 -0.0348077 -1.57415 0.484976 2.66282 
-2.44152 -1.33611 -0.023955 -1.56132 0.47311 2.62872 
-2.25895 -1.2942 -9.44763e-05 -1.54022 0.577672 2.67026 
-2.23159 -1.27878 -0.00378949 -1.51345 0.776276 2.63673 
-2.4991 -1.49331 -0.100263 -1.54016 0.727819 2.67447 
-2.57506 -1.39597 -0.0593524 -1.54639 0.681577 2.64018 
-2.66438 -1.35058 -0.000297991 -1.56013 0.660992 2.73141 
-2.64116 -1.49879 -0.0199907 -1.541 0.497129 2.74546 
-2.56486 -1.5215 -0.0240771 -1.58199 0.419781 2.53981 
-2.62751 -1.41965 -0.0561456 -1.57753 0.419753 2.62681 
-2.75431 -1.36614 -0.0825448 -1.58873 0.323807 2.66758 
-2.5207 -1.3412 -0.0384793 -1.56945 0.433904 2.5736 
-2.54879 -1.2856 -0.0199147 -1.59186 0.359153 2.71087 
-2.48573 -1.18643 -0.0605378 -1.57357 0.505894 2.72538 
-2.18014 -1.23722 -0.0520885 -1.56121 0.57559 2.65489 
-1.9882 -1.2676 -0.0539909 -1.55658 0.586438 2.70484 
-2.01476 -1.38264 -0.0445196 -1.56832 0.386437 2.61138 
-2.09068 -1.28612 -0.00681882 -1.58381 0.304592 2.59287 
-2.45643 -1.42776 0.0100495 -1.57738 0.38379 2.64817 
-2.57725 -1.55189 0.0163098 -1.58856 0.290225 2.71269 
-2.6821 -1.62511 -0.0303801 -1.59399 0.416806 2.74765 
-2.66921 -1.66161 -0.0166753 -1.59634 0.273957 2.75774 
-2.58493 -1.75553 -0.0470694 -1.59956 0.24841 2.71309 
-2.4928 -1.60337 -0.0459896 -1.60785 0.0831635 2.72968 
-2.49222 -1.48824 -0.0496977 -1.60779 0.188303 2.72117 
-2.69693 -1.46205 -0.0511651 -1.58967 0.294861 2.62887 
-2.89671 -1.56791 -0.0383804 -1.58738 0.289236 2.63061 
-2.63234 -1.76326 -0.0316476 -1.58955 0.303656 2.72959 
-2.64829 -1.59041 -0.0409267 -1.58679 0.451589 2.64957 
-2.55303 -1.43448 -0.0660899 -1.60071 0.206577 2.68405 
-2.53867 -1.31823 -0.0224527 -1.61808 0.0405127 2.7561 
-2.35851 -1.26448 -0.0386724 -1.60358 0.194326 2.72451 
-2.25958 -1.28165 -0.0345106 -1.62403 0.022966 2.71644 
-2.16371 -1.44703 -0.00952366 -1.62691 0.0226258 2.71365 
-2.16698 -1.20345 -0.0227019 -1.60206 0.217114 2.67943 
-2.21697 -1.29826 0.0203376 -1.59322 0.227604 2.66596 
-2.21535 -1.22849 0.0477996 -1.62085 0.0530966 2.71593 
-2.36757 -1.30245 0.0294158 -1.62227 0.0862856 2.67417 
-2.33396 -1.22771 0.0683916 -1.61353 0.111355 2.6545 
-2.32533 -0.993021 0.0368483 -1.61133 0.175784 2.64169 
-2.29158 -1.19574 0.0297677 -1.60521 0.140604 2.64513 
-2.13202 -1.29501 0.0475317 -1.61021 0.158466 2.70813 
-2.09809 -1.16073 0.0602735 -1.6077 0.215814 2.71763 
-1.95163 -1.16197 0.00165943 -1.60892 0.202616 2.73417 
-1.91206 -1.37531 0.0145154 -1.6017 0.246218 2.7688 
-1.8382 -1.36683 -0.00708939 -1.57259 0.443489 2.6663 
-1.79852 -1.36171 -0.00371925 -1.56356 0.391081 2.601 
-1.79639 -1.46723 -0.0342202 -1.55124 0.567584 2.59965 
-1.84621 -1.75783 -0.0290487 -1.56354 0.554106 2.6649 
-2.16116 -1.851 0.00208354 -1.5407 0.604168 2.60823 
-1.97985 -1.88789 -0.0291562 -1.56344 0.475386 2.76437 
-1.89726 -1.77029 -0.0616048 -1.5503 0.631218 2.68855 
-1.85969 -1.50693 -0.000331864 -1.54941 0.535453 2.69063 
-2.07976 -1.53976 -0.0202552 -1.57193 0.509653 2.67992 
-2.00829 -1.46706 0.00614191 -1.56639 0.53595 2.72327 
-2.15904 -1.55732 -0.00417385 -1.56946 0.456882 2.58405 
-2.4217 -1.435 0.00364076 -1.58105 0.302587 2.62598 
-2.57789 -1.39406 -0.0216721 -1.59476 0.173945 2.73416 
-2.35274 -1.41597 -0.0324869 -1.59663 0.113398 2.72756 
-2.28127 -1.52477 -0.00506937 -1.58966 0.175558 2.73664 
-2.3386 -1.64981 -0.0269453 -1.58436 0.364239 2.7637 
-2.28017 -1.5795 0.00494408 -1.59262 0.336421 2.7143 
-2.1586 -1.44198 -0.0243899 -1.59443 0.313866 2.71771 
-2.37903 -1.47831 -0.0144515 -1.60095 0.31923 2.72796 
-2.33685 -1.52726 0.0245479 -1.58661 0.419794 2.6902 
-2.40406 -1.55371 -0.066982 -1.58046 0.405768 2.64469 
-2.25324 -1.81813 -0.0319406 -1.55804 0.464355 2.64768 
-2.19595 -1.79149 -0.0587299 -1.57947 0.378445 2.72457 
-2.3251 -1.90289 -0.0521438 -1.61179 0.175434 2.76525 
-2.17658 -1.80974 -0.0381738 -1.59428 0.229887 2.70934 
-2.23686 -1.7186 0.00452335 -1.57484 0.400021 2.65176 
-2.12109 -1.67027 -0.0462096 -1.56597 0.43266 2.67961 
-2.3054 -1.81596 0.0123084 -1.55797 0.454353 2.6435 
-2.26932 -1.93631 -0.0108187 -1.56317 0.540477 2.62112 
-2.46138 -1.87174 -0.0253455 -1.58198 0.353325 2.67284 
-2.4408 -1.74881 -0.0297191 -1.60953 0.104584 2.67471 
-2.61931 -1.91146 -0.0148129 -1.60766 0.201526 2.67662 
-2.42066 -1.84381 -0.00991232 -1.60175 0.185565 2.81866 
-2.32694 -1.68491 -0.000640494 -1.61245 0.0166938 2.70691 
-2.04992 -1.56212 -0.0432666 -1.6016 0.158641 2.62876 
-1.89693 -1.71498 -0.0102139 -1.61928 0.0591108 2.75815 
-2.1539 -1.71747 -0.076654 -1.60909 0.169006 2.75918 
-2.10777 -1.66561 0.000710636 -1.58323 0.252987 2.65606 
-2.13224 -1.68953 -0.0265191 -1.59547 0.165383 2.79376 
-1.94683 -1.71189 -0.0297383 -1.61178 0.0847294 2.76092 
-1.93788 -1.70243 -0.0191315 -1.60176 0.116472 2.73062 
-2.16054 -1.83999 0.037901 -1.60238 0.157715 2.66426 
-2.26706 -1.93922 0.0572804 -1.59957 0.179561 2.64549 
-2.42961 -1.74484 -0.0205912 -1.60766 0.0447292 2.74446 
-2.42455 -1.66859 -0.0173822 -1.60295 0.155589 2.72612 
-2.18205 -1.81168 -0.0378761 -1.58767 0.262555 2.66407 
-1.88715 -1.61063 -3.90688e-05 -1.59485 0.230797 2.70721 
-1.91812 -1.5245 -0.00252965 -1.6079 0.0765843 2.65178 
-1.99654 -1.39356 0.00996107 -1.60292 0.125402 2.75469 
-1.82529 -1.58176 0.00495722 -1.61569 0.154072 2.70983 
-1.77851 -1.62713 0.0329326 -1.61177 0.139987 2.68404 
-1.98706 -1.63007 -0.0639865 -1.61151 0.262925 2.7039 
-2.148 -1.4532 -0.0853534 -1.58394 0.431587 2.62779 
-2.33718 -1.43287 -0.0353231 -1.56463 0.395679 2.73112 
-2.25009 -1.29055 -0.0558443 -1.591 0.30676 2.74767 
-2.30465 -1.2741 -0.00206882 -1.55737 0.447378 2.71191 
-2.3304 -1.36413 0.00245552 -1.59223 0.420775 2.58481 
-2.34045 -1.16362 0.050635 -1.58384 0.295249 2.58751 
-2.19763 -1.29348 -0.018989 -1.56345 0.47321 2.64966 
-2.24233 -1.4304 -0.049657 -1.59685 0.262359 2.65312 
-2.23569 -1.30706 -0.0667644 -1.60426 0.344935 2.64039 
-2.12986 -1.00046 -0.0170434 -1.58232 0.342635 2.6296 
-2.20683 -1.28018 -0.0256678 -1.55889 0.401623 2.68064 
-2.35012 -1.31337 -0.0622349 -1.54573 0.541287 2.69845 
-2.29479 -1.63962 -0.0896229 -1.56044 0.438387 2.64133 
-2.15187 -1.79508 -0.0576872 -1.59956 0.327565 2.69261 
-2.09474 -1.70023 0.000526266 -1.55061 0.53483 2.65098 
-2.04183 -1.54788 -0.0502709 -1.57329 0.455658 2.63039 
-2.11178 -1.54408 -0.0572171 -1.57297 0.385725 2.62004 
-2.22251 -1.6384 -0.0702219 -1.5608 0.490366 2.66201 
-2.29259 -1.83897 -0.0382017 -1.56966 0.435971 2.73146 
-2.39049 -1.71634 -0.101199 -1.57936 0.379569 2.67045 
-2.44027 -1.5387 -0.112049 -1.60809 0.353189 2.73085 
-2.33164 -1.51623 -0.0809406 -1.59033 0.287281 2.73381 
-2.38149 -1.55009 -0.0403028 -1.57437 0.292292 2.64102 
-2.36824 -1.54021 -0.0503306 -1.58601 0.286431 2.73462 
-2.42681 -1.44669 -0.0427969 -1.57735 0.378646 2.65128 
-2.31532 -1.43885 -0.0340453 -1.59258 0.240073 2.57882 
-2.28314 -1.49065 -0.0413223 -1.61621 0.143093 2.70933 
-2.281 -1.48713 -0.00658837 -1.61251 0.128968 2.75205 
-2.51635 -1.54732 -0.0389267 -1.59979 0.252775 2.67906 
-2.37581 -1.66605 0.00680908 -1.56041 0.457667 2.63471 
-2.5842 -1.84591 -0.0301329 -1.58659 0.425114 2.75728 
-2.75012 -1.69124 -0.0214702 -1.60666 0.182175 2.80021 
-2.55625 -1.79245 -0.000722856 -1.59981 0.266986 2.65118 
-2.38469 -1.91306 0.00310437 -1.58345 0.329854 2.73218 
-2.56132 -1.94095 -0.0361484 -1.58372 0.403067 2.70456 
-2.38358 -1.56156 -0.0504997 -1.5756 0.36295 2.6878 
-2.63887 -1.68845 -0.0418788 -1.56574 0.428232 2.77245 
-2.4716 -1.81497 -0.00315056 -1.56054 0.494546 2.58361 
-2.37466 -1.86675 -0.0619837 -1.58556 0.397542 2.62138 
-2.22238 -1.71776 -0.027592 -1.56866 0.381483 2.72784 
-2.21158 -1.77436 -0.0543243 -1.58655 0.341906 2.73273 
-2.1939 -1.79205 -0.0569024 -1.58895 0.376118 2.69892 
-2.30582 -1.92483 -0.0411453 -1.57058 0.445276 2.66491 
-2.37202 -1.76486 -0.0255184 -1.56662 0.495003 2.56251 
-2.38867 -1.80793 -0.0722261 -1.578 0.431604 2.58002 
-2.43184 -1.88305 -0.0178244 -1.55787 0.512271 2.60053 
-2.40867 -1.64838 -0.0486557 -1.55982 0.4315 2.59611 
-2.41111 -1.47329 -0.102324 -1.57638 0.402117 2.69912 
-2.43192 -1.45667 -0.0643249 -1.59113 0.493215 2.73514 
-2.53171 -1.53044 -0.110486 -1.557 0.641316 2.63158 
-2.71168 -1.50076 -0.0551101 -1.55806 0.663394 2.61092 
-2.70637 -1.46986 -0.0233444 -1.56308 0.482745 2.70192 
-2.50658 -1.52414 -0.0492771 -1.59329 0.308873 2.74908 
-2.60172 -1.72545 -0.0674655 -1.6034 0.207162 2.67442 
-2.53506 -1.58414 -0.0214179 -1.61118 0.0184767 2.78403 
-2.48251 -1.5604 -0.000652678 -1.59721 0.206828 2.72319 
-2.51237 -1.59271 0.00490739 -1.60558 0.218349 2.71334 
-2.67494 -1.49561 -0.0351044 -1.60577 0.161177 2.64717 
-2.76617 -1.39321 -0.0324098 -1.58799 0.359065 2.73608 
-2.83094 -1.34275 -0.0282388 -1.59338 0.2394 2.58465 
-2.56169 -1.41771 -0.0136369 -1.60012 0.277615 2.56164 
-2.74043 -1.46338 -0.0359763 -1.57692 0.463066 2.74044 
-2.67425 -1.84045 -0.0338312 -1.61567 0.0731285 2.66576 
-2.72194 -1.88776 -0.014627 -1.6131 0.0635883 2.67701 
-2.47836 -1.90642 0.00430001 -1.58356 0.331125 2.71259 
-2.43349 -1.90457 -0.0353165 -1.57679 0.386989 2.78449 
-2.37614 -1.9709 -0.0164306 -1.55176 0.419254 2.64215 
-2.35413 -1.95875 -0.0189368 -1.59857 0.392008 2.72174 
-2.39774 -2.0161 -0.0436656 -1.57434 0.429779 2.7671 
-2.47277 -1.95513 -0.0622025 -1.57671 0.446796 2.64328 
-2.55373 -1.79305 -0.0541807 -1.57931 0.340443 2.68588 
-2.50728 -1.55804 -0.00600393 -1.57908 0.371281 2.63377 
-2.6396 -1.59777 -0.00825847 -1.60313 0.24886 2.70768 
-2.45857 -1.47881 -0.0240882 -1.59461 0.240619 2.69083 
-2.55025 -1.63347 -0.0359487 -1.59954 0.275556 2.7713 
-2.49565 -1.64069 -0.00856683 -1.57541 0.356032 2.72207 
-2.47807 -1.60925 -0.0201702 -1.56632 0.382399 2.57977 
-2.29222 -1.57686 -0.00292018 -1.56488 0.485612 2.60691 
-2.36808 -1.61131 0.0295812 -1.57342 0.381134 2.60889 
-2.3145 -1.53429 -0.017343 -1.5899 0.360299 2.73309 
-2.25881 -1.25909 -0.0634093 -1.55943 0.574861 2.64456 
-2.24165 -1.28192 -0.108903 -1.56016 0.588261 2.68952 
-2.20164 -1.34412 -0.00976727 -1.58699 0.501692 2.68145 
-2.18343 -1.41025 0.00990357 -1.54991 0.647242 2.67519 
-2.35988 -1.4432 0.00661452 -1.57136 0.394231 2.70121 
-2.30423 -1.46302 -0.0207601 -1.57996 0.421188 2.69257 
-2.31189 -1.50977 -0.00675788 -1.5806 0.334952 2.61855 
-2.3208 -1.5854 -0.0513885 -1.59906 0.262239 2.77506 
-2.23508 -1.56298 -0.0396888 -1.59855 0.246365 2.79187 
-2.2285 -1.67511 -0.0508479 -1.60511 0.22327 2.83329 
-2.50453 -1.63419 0.000496054 -1.62019 0.25045 2.68625 
-2.33962 -1.78962 0.0188966 -1.59371 0.359395 2.75103 
-2.42884 -1.62974 -0.0223395 -1.57193 0.377138 2.65998 
-2.22801 -1.63327 -0.0507099 -1.5747 0.43389 2.64335 
-2.4455 -1.76387 -0.0119582 -1.57425 0.475498 2.71658 
-2.70462 -1.73089 -0.0530255 -1.59015 0.320731 2.64175 
-2.40803 -1.8282 -0.0706847 -1.60051 0.230375 2.66841 
-2.23264 -1.8717 -0.0299365 -1.59245 0.182499 2.63843 
-2.19178 -1.68438 -0.0435758 -1.57655 0.314314 2.69875 
-2.40221 -1.7482 -0.0206618 -1.58261 0.390966 2.59218 
-2.40018 -1.74164 -0.0690008 -1.57247 0.436751 2.75308 
-2.47173 -1.65295 -0.102969 -1.58727 0.332539 2.73813 
-2.36824 -1.56702 -0.0624305 -1.57298 0.434774 2.64662 
-2.36824 -1.6457 -0.0485058 -1.57409 0.361095 2.68337 
-2.23174 -1.68938 -0.0233501 -1.57479 0.363442 2.62142 
-2.12023 -1.56108 -0.0390645 -1.58401 0.387625 2.71261 
-2.14303 -1.6428 -0.0675209 -1.59604 0.260181 2.71059 
-2.3348 -1.73952 -0.0309471 -1.57764 0.410324 2.69236 
-2.29866 -1.80486 -0.0224549 -1.57115 0.427723 2.69381 
-2.31955 -1.81138 -0.0434909 -1.60808 0.174658 2.73507 
-2.47648 -1.70655 -0.0298572 -1.59343 0.327424 2.71557 
-2.36932 -1.6905 -0.0564837 -1.56009 0.430175 2.63553 
-2.13605 -1.60178 0.00680322 -1.59756 0.2505 2.69398 
-2.00469 -1.43747 -0.0462553 -1.60753 0.208927 2.70429 
-2.12718 -1.33666 -0.0106479 -1.60673 0.145784 2.67313 
-2.08749 -1.45826 -0.0170905 -1.6123 0.0809935 2.67226 
-2.21526 -1.40494 0.0110263 -1.60137 0.0683299 2.68917 
-2.23997 -1.45587 0.0150954 -1.59741 0.102539 2.76049 
-2.13168 -1.12478 0.0681789 -1.59037 0.284326 2.83136 
-1.98454 -1.19374 0.0142303 -1.58763 0.295574 2.73293 
-2.10247 -1.25241 0.0105353 -1.59393 0.265922 2.6647 
-2.3079 -1.33929 0.00117048 -1.62072 0.0116637 2.73184 
-2.42309 -1.54353 -0.0495648 -1.60535 0.129382 2.69347 
-2.57109 -1.76219 0.00845636 -1.60237 0.139907 2.69526 
-2.61047 -1.8238 -0.00492058 -1.60051 0.175057 2.72622 
-2.53637 -1.84535 -0.0189148 -1.60783 0.170321 2.69011 
-2.52979 -1.80145 -0.0449142 -1.5696 0.447888 2.72468 
-2.47091 -1.63317 -0.016119 -1.56655 0.392357 2.63656 
-2.34883 -1.65138 -0.0394996 -1.58125 0.358436 2.65844 
-2.26184 -1.41606 -0.0115731 -1.58998 0.256348 2.72222 
-2.28027 -1.3792 -0.0292081 -1.59543 0.144185 2.71409 
-2.3615 -1.43762 -0.0630554 -1.60515 0.130423 2.73063 
-2.23078 -1.39255 -0.0836459 -1.60759 0.297533 2.56473 
-2.32157 -1.2543 -0.0820263 -1.59424 0.184168 2.71848 
-2.24982 -1.35363 -0.0566324 -1.59652 0.279822 2.67669 
-2.21372 -1.62492 -0.0244232 -1.60878 0.221941 2.65967 
-2.41303 -1.76664 -0.0299506 -1.5829 0.342194 2.77082 
-2.19727 -1.79402 0.00508531 -1.5757 0.324137 2.72108 
-2.17593 -1.66095 -0.00201258 -1.59151 0.222625 2.76547 
-2.43231 -1.51334 0.044821 -1.61042 0.117228 2.74457 
-2.44132 -1.41412 0.0448588 -1.58613 0.319442 2.80101 
-2.53778 -1.36354 0.0420565 -1.61058 0.112114 2.74783 
-2.44223 -1.09982 0.0420121 -1.60854 0.0973836 2.61341 
-2.45216 -1.22265 0.0645516 -1.60254 0.046685 2.58998 
-2.60282 -1.26575 0.0745435 -1.60758 0.17879 2.61362 
-2.50609 -1.19691 -0.0353478 -1.60207 0.335712 2.68076 
-2.47627 -1.06425 -0.0228281 -1.57538 0.392699 2.73648 
-2.38227 -1.33657 -0.0336478 -1.57466 0.479181 2.71129 
-2.39007 -1.3187 -0.0270394 -1.5577 0.369313 2.6409 
-2.39047 -1.29053 -0.040651 -1.56422 0.497559 2.52277 
-2.20194 -1.16334 -0.038484 -1.55158 0.557322 2.71095 
-2.23542 -1.28591 -0.0696085 -1.56546 0.459977 2.79051 
-2.13102 -1.57715 -0.0851078 -1.60564 0.423113 2.65977 
-1.84826 -1.52116 -0.0268748 -1.57608 0.490967 2.72651 
-1.89238 -1.57418 -0.047148 -1.56918 0.406456 2.7943 
-2.0241 -1.6075 -0.0455691 -1.60147 0.341711 2.6531 
-1.91139 -1.33394 -0.0322574 -1.59308 0.17167 2.57895 
-1.84752 -1.38907 0.0567378 -1.5841 0.351787 2.64778 
-2.30976 -1.33692 0.00232128 -1.60275 0.160735 2.67272 
-2.37444 -1.4056 0.0424605 -1.61096 0.130619 2.68757 
-2.30807 -1.33751 0.0430609 -1.60087 0.206648 2.61107 
-2.2803 -1.13969 0.0569127 -1.5668 0.531694 2.63849 
-2.30333 -1.08922 0.0510962 -1.55739 0.531561 2.67934 
-2.38828 -1.10077 0.0290915 -1.55989 0.537283 2.612 
-2.60523 -1.2167 -0.0313909 -1.57743 0.322691 2.67426 
-2.51613 -1.41456 -0.0468143 -1.61964 0.161536 2.68508 
-2.52152 -1.49232 -0.0768507 -1.57272 0.460514 2.59375 
-2.50627 -1.43475 0.0273708 -1.58875 0.254472 2.57589 
-2.56175 -1.24857 -0.0155416 -1.59925 0.188988 2.61701 
-2.62399 -1.41484 0.00593012 -1.56338 0.467441 2.73412 
-2.61235 -1.47239 0.0325874 -1.5876 0.274202 2.5481 
-2.46707 -1.26276 0.0214654 -1.58635 0.356404 2.71483 
-2.30307 -1.38304 0.0186107 -1.5937 0.385137 2.66969 
-2.48905 -1.49367 0.0646759 -1.59744 0.293238 2.63788 
-2.63965 -1.55215 0.0271058 -1.60022 0.311671 2.70729 
-2.5259 -1.53754 -0.0487311 -1.59191 0.338304 2.71687 
-2.47684 -1.58322 -0.0570219 -1.59273 0.267254 2.69127 
-2.60193 -1.56287 -0.0643137 -1.58762 0.332007 2.6838 
-2.48366 -1.5421 -0.0143063 -1.5947 0.288728 2.71188 
-2.38851 -1.5268 -0.00238079 -1.58819 0.31573 2.68361 
-2.22904 -1.62469 0.0256284 -1.60952 0.167383 2.70186 
-2.10668 -1.57372 -0.0405416 -1.59017 0.257592 2.65694 
-2.18996 -1.57242 -0.0638821 -1.59091 0.316156 2.70476 
-2.29084 -1.48558 -0.0571357 -1.58404 0.408339 2.67988 
-2.39897 -1.31518 -0.0145383 -1.57198 0.38929 2.59215 
-2.41822 -1.51698 -0.0517254 -1.58011 0.345409 2.72533 
-2.47085 -1.63545 -0.0521459 -1.58178 0.324595 2.62783 
-2.53831 -1.38518 -0.100237 -1.54892 0.537768 2.66901 
-2.80115 -1.50672 -0.0781255 -1.5999 0.350953 2.70477 
-3.08928 -1.57972 -0.0599101 -1.60555 0.205406 2.75733 
-2.95266 -1.70819 -0.0326709 -1.59216 0.297125 2.78809 
-2.74171 -1.99624 -0.0419273 -1.60485 0.134531 2.79298 
-2.72672 -1.98286 -0.0505648 -1.60515 0.142805 2.72193 
-2.55456 -2.26919 -0.0226664 -1.60774 0.132028 2.71319 
-2.47489 -2.27493 -0.0270803 -1.60437 0.194734 2.67877 
-2.46165 -2.44408 -0.0512662 -1.59791 0.3469 2.62728 
-2.32264 -2.45372 -0.0367833 -1.60601 0.26862 2.72373 
-2.44245 -2.51546 -0.0557851 -1.5803 0.279 2.75762 
-2.47773 -2.38504 -0.0179202 -1.57061 0.421377 2.68642 
-2.4799 -2.25792 -0.0327673 -1.591 0.26565 2.79913 
-2.42959 -2.23522 -0.0430595 -1.5733 0.395877 2.72501 
-2.44852 -2.13261 -0.0432609 -1.58395 0.464494 2.73892 
-2.45133 -1.76399 -0.0570643 -1.59539 0.444251 2.70328 
-2.26831 -1.73145 -0.0637534 -1.56128 0.483055 2.80574 
-2.36698 -1.80185 -0.0397645 -1.59369 0.353007 2.67099 
-2.35036 -1.76428 -0.0224219 -1.5702 0.455549 2.71879 
-2.35072 -1.75196 -0.0118779 -1.58048 0.397249 2.77105 
-2.43623 -1.61984 -0.0434518 -1.60142 0.263287 2.72755 
-2.27062 -1.76538 -0.00525225 -1.57089 0.408587 2.71897 
-2.27939 -1.71232 -0.0595894 -1.56633 0.470461 2.7256 
-2.48033 -1.62362 -0.0699297 -1.57377 0.35702 2.67653 
-2.43159 -1.71808 -0.0795223 -1.58242 0.365625 2.7104 
-2.42277 -1.69436 -0.0391701 -1.57175 0.398473 2.65441 
-2.32957 -1.61357 -0.030841 -1.60485 0.154946 2.6955 
-2.22913 -1.39647 0.0345069 -1.5996 0.275533 2.70579 
-2.32664 -1.50247 0.0642055 -1.58427 0.335722 2.70383 
-2.35477 -1.23311 0.076533 -1.61115 0.131823 2.71192 
-2.2834 -1.23766 0.0145354 -1.61383 0.129065 2.77992 
-2.21732 -1.1797 -0.0176856 -1.58665 0.235962 2.72931 
-2.14976 -1.16627 -0.0058637 -1.59577 0.218747 2.71294 
-2.19042 -1.29147 0.0591058 -1.58586 0.333676 2.68366 
-1.97064 -1.35206 -0.0142032 -1.56294 0.481698 2.69938 
-2.06196 -1.49784 0.0297939 -1.56761 0.540709 2.63958 
-1.93159 -1.70566 -0.088456 -1.56445 0.576493 2.61726 
-2.11075 -1.67857 -0.0296033 -1.55521 0.646443 2.70702 
-2.21092 -1.62559 -0.0703126 -1.56358 0.691074 2.64756 
-2.1734 -1.5112 -0.0408291 -1.53193 0.631588 2.68302 
-2.16782 -1.58147 -0.0229411 -1.58228 0.533589 2.7114 
-1.97795 -1.46913 -0.0368617 -1.5541 0.554296 2.69233 
-2.05872 -1.45318 -0.00795755 -1.53734 0.602931 2.64041 
-2.26408 -1.32205 0.0068473 -1.53686 0.59199 2.60533 
-2.37644 -1.27975 -0.00571299 -1.57891 0.423708 2.56873 
-2.27247 -1.50342 -0.024886 -1.55099 0.641314 2.63389 
-2.4963 -1.599 -0.0748176 -1.55024 0.574001 2.73726 
-2.7024 -1.44934 -0.000448664 -1.58463 0.517227 2.61492 
-2.56415 -1.39867 -0.0784739 -1.58248 0.385933 2.65868 
-2.61853 -1.35276 -0.0454238 -1.5855 0.258046 2.6982 
-2.34202 -1.69066 -0.034488 -1.564 0.391888 2.66381 
-2.43043 -1.83176 -0.0519906 -1.57726 0.491545 2.62346 
-2.80806 -1.90123 -0.0692935 -1.56119 0.445936 2.73525 
-2.66244 -1.83891 -0.0942838 -1.58344 0.398798 2.62599 
-2.52966 -1.78088 -0.0414629 -1.5801 0.272004 2.76716 
-2.85431 -1.79465 -0.0303773 -1.60422 0.24042 2.69196 
-2.74137 -1.77932 -0.0317059 -1.57347 0.354439 2.76159 
-2.78315 -1.67526 -0.0498562 -1.57002 0.37675 2.65098 
-2.70865 -1.59786 -0.0247389 -1.56691 0.459068 2.63646 
-2.71568 -1.75499 -0.0406245 -1.56295 0.465268 2.59755 
-2.63375 -1.62178 0.0102802 -1.57776 0.424277 2.73376 
-2.43215 -1.58314 -0.0386002 -1.59207 0.420053 2.68119 
-2.32611 -1.77153 -0.00368702 -1.56626 0.422949 2.59157 
-2.63127 -1.76436 -0.0726516 -1.56567 0.456092 2.72696 
-2.88095 -1.67634 -0.0730665 -1.5869 0.36752 2.70273 
-2.87029 -1.749 -0.0133122 -1.57478 0.453086 2.69528 
-2.99219 -1.8258 -0.0456565 -1.56228 0.51154 2.748 
-2.82208 -1.79141 -0.0721947 -1.55853 0.618803 2.66112 
-2.69722 -1.78382 -0.0737194 -1.53535 0.640299 2.62724 
-2.7019 -1.88871 -0.0894549 -1.57803 0.51252 2.71427 
-2.90483 -1.68908 -0.0898639 -1.56912 0.537511 2.72556 
-2.95603 -1.73686 -0.0862059 -1.56439 0.444126 2.65778 
-2.83102 -1.71339 -0.0435875 -1.56694 0.421859 2.69712 
-2.7144 -1.78134 -0.0417184 -1.57902 0.41205 2.64529 
-2.78146 -1.91793 0.00528751 -1.59509 0.367043 2.63505 
-2.99809 -1.86898 -0.0177955 -1.58258 0.324701 2.71138 
-2.97109 -2.07915 -0.0527663 -1.58829 0.307778 2.64143 
-2.69377 -1.83033 -0.0376443 -1.61035 0.0463328 2.69263 
-2.49773 -1.7909 -0.0783425 -1.60943 0.142309 2.77671 
-2.41048 -1.66514 -0.0971241 -1.59959 0.397388 2.70223 
-2.56927 -1.56208 -0.146255 -1.58829 0.433993 2.74522 
-2.57668 -1.54038 -0.0820371 -1.55959 0.750534 2.56683 
-2.40108 -1.55418 -0.102097 -1.56351 0.719742 2.65599 
-2.44966 -1.4846 -0.144001 -1.55295 0.509087 2.72538 
-2.38407 -1.55837 -0.0895923 -1.56436 0.570648 2.74673 
-2.33971 -1.73112 -0.0846362 -1.54288 0.578874 2.73723 
-2.1942 -1.69099 -0.0566121 -1.54805 0.640145 2.64561 
-2.17257 -1.3219 -0.077468 -1.55789 0.596103 2.65156 
-2.08806 -1.23031 -0.072915 -1.54389 0.618427 2.69826 
-2.22995 -1.36031 -0.0622245 -1.57206 0.413033 2.61355 
-2.13387 -1.2348 -0.0602625 -1.56263 0.464812 2.72455 
-2.35632 -1.23145 -0.0567605 -1.55738 0.518903 2.71193 
-2.21196 -1.17398 -0.0923247 -1.58147 0.417039 2.70447 
-2.31832 -1.12756 -0.066317 -1.5795 0.520007 2.62101 
-2.1937 -1.23942 -0.0843337 -1.55764 0.420467 2.63816 
-2.3571 -1.30009 -0.0615005 -1.56831 0.534487 2.68148 
-2.2661 -1.36454 -0.0131902 -1.57848 0.452921 2.76805 
-2.14419 -1.43668 -0.0225073 -1.57288 0.358939 2.71163 
-2.23018 -1.61267 0.0513843 -1.59772 0.280099 2.74521 
-2.2007 -1.53093 0.00815829 -1.58729 0.331693 2.6589 
-2.16992 -1.59512 0.012656 -1.59017 0.306699 2.66194 
-2.25179 -1.53096 -0.0181734 -1.56443 0.449326 2.6989 
-2.3615 -1.40836 -0.0220271 -1.56419 0.463068 2.72377 
-2.31047 -1.51908 -0.0345367 -1.58179 0.402724 2.75713 
-2.54039 -1.64133 -0.0380779 -1.58907 0.473576 2.6422 
-2.70498 -1.58434 -0.0386837 -1.5563 0.540713 2.58006 
-2.63206 -1.63328 -0.0538755 -1.54735 0.553953 2.75423 
-2.52002 -1.9897 -0.0429813 -1.55388 0.532119 2.71529 
-2.46471 -1.79906 -0.0422648 -1.55545 0.463572 2.65689 
-2.44795 -1.74942 -0.040729 -1.57253 0.392553 2.66591 
-2.367 -1.41255 -0.0220296 -1.56249 0.468069 2.61388 
-2.14421 -1.4858 0.000867882 -1.59632 0.364831 2.60411 
-2.28648 -1.26882 -0.0192536 -1.59794 0.310962 2.64471 
-2.19962 -1.25228 -0.0377524 -1.5688 0.397234 2.58481 
-2.20019 -1.28234 -0.0088745 -1.60081 0.27292 2.79747 
-2.1536 -1.3706 -0.012827 -1.60613 0.249613 2.60849 
-2.295 -1.42074 -0.016911 -1.59263 0.232848 2.62863 
-2.2855 -1.51577 0.014689 -1.6151 0.0268774 2.63758 
-2.12838 -1.44373 -0.0348044 -1.58119 0.292054 2.60268 
-1.92995 -1.30945 -0.0392423 -1.6023 0.324851 2.65005 
-1.80162 -1.46886 -0.0587081 -1.57445 0.457733 2.75608 
-1.78052 -1.58201 0.00499945 -1.55824 0.430962 2.66057 
-1.99927 -1.62581 0.0100446 -1.58419 0.347366 2.67258 
-1.84914 -1.75169 -0.00559136 -1.58409 0.334131 2.74113 
-1.94027 -1.70422 -0.000101774 -1.57812 0.507856 2.67003 
-1.78323 -1.5448 -0.0202741 -1.53964 0.620824 2.69768 
-1.84114 -1.44352 -0.047399 -1.54806 0.633889 2.56744 
-1.95821 -1.47504 -0.0639157 -1.5496 0.562073 2.56859 
-2.03033 -1.62871 -0.0723674 -1.58625 0.276257 2.71134 
-2.09789 -1.63698 -0.0655412 -1.59516 0.181473 2.63396 
-2.138 -1.64939 -0.0332767 -1.59785 0.172811 2.60944 
-2.04464 -1.83347 -0.0113153 -1.60837 0.171599 2.61888 
-2.17006 -1.78309 -0.041692 -1.61403 0.190739 2.66207 
-2.20031 -1.82908 -0.0054593 -1.60793 0.210493 2.7433 
-2.29836 -1.80306 -0.0360738 -1.59887 0.305871 2.7236 
-2.51323 -1.66947 -0.0211123 -1.59157 0.284087 2.70426 
-2.30674 -1.65804 -0.0151409 -1.58733 0.397393 2.62888 
-2.3757 -1.44276 -0.0423527 -1.58783 0.248424 2.63672 
-2.70878 -1.30692 -0.019257 -1.61433 0.131229 2.74939 
-2.54414 -1.39026 -0.0393442 -1.61671 0.0250478 2.69351 
-2.44592 -1.52485 -0.0142958 -1.60433 0.130716 2.72491 
-2.48804 -1.72238 -0.0453018 -1.62134 0.0374645 2.68055 
-2.49196 -1.62815 -0.0142425 -1.60242 0.122867 2.76305 
-2.65014 -1.83327 0.00654916 -1.58092 0.318058 2.62329 
-2.5743 -1.69782 -0.025376 -1.57694 0.441946 2.59617 
-2.51166 -1.80026 -0.0365026 -1.57749 0.436749 2.66076 
-2.33903 -1.77081 -0.0112321 -1.5803 0.352622 2.67858 
-2.2285 -1.54506 -0.0002256 -1.59941 0.220827 2.62586 
-2.41317 -1.44274 0.000262753 -1.60738 0.174854 2.71336 
-2.22575 -1.60699 0.0112904 -1.61873 0.0730815 2.65576 
-1.98076 -1.31795 0.0323609 -1.61073 0.0319359 2.66244 
-2.00644 -1.36654 0.0313603 -1.60088 0.19866 2.71741 
-2.14229 -1.29071 -0.0391556 -1.58671 0.335545 2.62122 
-1.99471 -1.32487 -0.0300534 -1.57133 0.43328 2.65001 
-2.08091 -1.33926 -0.0285318 -1.58222 0.336003 2.62324 
-1.99045 -1.52434 -0.0272327 -1.58812 0.347157 2.60031 
-2.11343 -1.50718 -0.0392661 -1.56934 0.500611 2.667 
-2.30289 -1.37235 0.00991948 -1.57351 0.391541 2.67827 
-2.20772 -1.43276 -0.0440449 -1.54847 0.516341 2.67578 
-2.40516 -1.3579 -0.0232703 -1.58339 0.324622 2.59327 
-2.34533 -1.51744 -0.0506741 -1.59448 0.305982 2.59526 
-2.18712 -1.55736 -0.0377972 -1.59228 0.310481 2.61322 
-2.2881 -1.49328 -0.0106022 -1.60379 0.200055 2.68648 
-2.30054 -1.43312 0.0377993 -1.60969 0.146498 2.69791 
-2.26536 -1.526 -0.041763 -1.60232 0.160781 2.70575 
-2.5465 -1.55635 -0.0556993 -1.59439 0.338999 2.71149 
-2.47875 -1.64501 -0.0462089 -1.58838 0.274611 2.67608 
-2.50853 -1.84514 -0.035971 -1.58481 0.317986 2.78982 
-2.54375 -1.81566 -0.0295234 -1.58932 0.295088 2.7157 
-2.58072 -1.74103 -0.0126347 -1.59019 0.285332 2.60003 
-2.53248 -1.75971 -0.00884091 -1.60666 0.146502 2.74397 
-2.25905 -1.74607 -0.0496625 -1.61169 0.136896 2.73229 
-2.3388 -1.57262 0.0140544 -1.60892 0.0861368 2.66045 
-2.55303 -1.65531 -0.0341943 -1.61917 0.0620522 2.78361 
-2.65854 -1.75255 -0.00929543 -1.61284 0.0687863 2.67035 
-2.58906 -1.63954 0.0224914 -1.62534 0.0340245 2.71516 
-2.44589 -1.54757 -0.0308545 -1.6286 0.0454086 2.72156 
-2.26544 -1.53733 -0.0486364 -1.62205 0.112806 2.7601 
-2.12875 -1.6935 0.0539747 -1.6177 0.129197 2.66002 
-2.18143 -1.76559 -0.0263155 -1.60881 0.0187546 2.72198 
-2.25788 -1.80254 -0.039621 -1.62298 0.137205 2.72677 
-2.21337 -1.80211 0.00319137 -1.60905 0.105371 2.76 
-2.18365 -1.91763 -0.0128665 -1.59769 0.265728 2.65798 
-2.61232 -2.0142 -0.0406297 -1.57866 0.325864 2.67562 
-2.57775 -1.95648 -0.035639 -1.57553 0.376414 2.67471 
-2.50354 -1.90228 -0.0464263 -1.5699 0.360667 2.76372 
-2.72745 -1.92891 -0.0327733 -1.60264 0.249264 2.6375 
-2.6776 -1.7436 -0.0215491 -1.61198 0.0989645 2.65969 
-2.79239 -1.6733 0.0101113 -1.59345 0.214845 2.63549 
-2.75181 -1.68827 -0.0329832 -1.60239 0.200269 2.75635 
-2.86911 -1.64419 -0.0842688 -1.58241 0.27707 2.68598 
-2.56891 -1.76729 -0.0585321 -1.61755 0.133321 2.83061 
-2.66814 -1.83282 -0.0271595 -1.61315 0.0669578 2.76218 
-2.47819 -1.87091 0.0233543 -1.61135 0.0684858 2.64578 
-2.4386 -1.76275 -0.0270086 -1.60703 0.0937291 2.75505 
-2.5069 -1.77141 -0.0667257 -1.60375 0.224187 2.66955 
-2.70663 -1.97889 -0.0428703 -1.59852 0.290452 2.63188 
-2.53805 -2.14327 -0.0159507 -1.59384 0.196808 2.70708 
-2.69583 -2.01229 -0.0227528 -1.61045 0.167874 2.7832 
-2.67511 -2.01629 -0.0219321 -1.6063 0.176613 2.68838 
-2.64878 -1.92278 -0.0494744 -1.58395 0.371278 2.62857 
-2.8241 -1.74368 -0.0318288 -1.56941 0.471657 2.70739 
-2.82969 -1.65198 -0.0439009 -1.59032 0.254161 2.68658 
-2.77021 -1.64813 -0.0368121 -1.58418 0.283535 2.75489 
-2.92041 -1.82348 -0.00366733 -1.57335 0.417137 2.64478 
-2.73988 -1.89929 -0.0558592 -1.54153 0.591388 2.66118 
-2.50951 -1.76084 -0.0568422 -1.56166 0.550301 2.66964 
-2.54667 -1.61884 -0.057539 -1.55702 0.53853 2.66961 
-2.92336 -1.67012 -0.0483531 -1.54835 0.528664 2.73795 
-2.98244 -1.52609 -0.0681163 -1.554 0.54889 2.64017 
-2.73501 -1.40784 -0.0409853 -1.55977 0.51783 2.65296 
-2.56426 -1.47405 -0.027661 -1.58881 0.261494 2.75822 
-2.42865 -1.4997 -0.0804093 -1.59996 0.213184 2.69193 
-2.31916 -1.51464 -0.0182281 -1.60704 0.238569 2.70369 
-2.54763 -1.488 -0.018331 -1.61111 0.124823 2.66739 
-2.54758 -1.27889 -0.0482439 -1.582 0.416132 2.73468 
-2.4864 -1.35687 -0.0693534 -1.55539 0.651042 2.68808 
-2.47189 -1.34674 -0.0641828 -1.57792 0.358078 2.73904 
-2.11085 -1.3391 -0.000745692 -1.55685 0.530828 2.69216 
-2.19529 -1.39773 -0.0135147 -1.58913 0.405961 2.65827 
-2.40922 -1.43859 -0.0260131 -1.58088 0.392248 2.81614 
-2.74237 -1.49476 -0.00227051 -1.56141 0.429154 2.7545 
-2.83851 -1.42909 -0.0252649 -1.59417 0.238067 2.79965 
-2.62999 -1.54738 0.00491786 -1.59711 0.267312 2.66745 
-2.64688 -1.48984 -0.00126226 -1.59495 0.28115 2.7058 
-2.58474 -1.31345 0.0470649 -1.5616 0.549654 2.71317 
-2.38835 -1.36906 0.0346472 -1.57301 0.435776 2.66185 
-2.39476 -1.29634 0.0171767 -1.57819 0.333569 2.81713 
-2.18807 -1.23671 0.00976568 -1.56522 0.536881 2.6421 
-2.4929 -1.25241 0.00126339 -1.55045 0.58508 2.61452 
-2.56584 -1.24354 0.0554464 -1.57664 0.307244 2.58172 
-2.49042 -1.18894 0.135129 -1.59133 0.355925 2.76124 
-2.29946 -0.92361 0.089595 -1.57887 0.34091 2.71117 
-2.26428 -1.03732 0.0874519 -1.58361 0.402226 2.55639 
-2.20268 -1.03159 0.0124528 -1.57985 0.338007 2.56321 
-1.96146 -1.15116 -0.0278494 -1.56707 0.50802 2.68261 
-1.99107 -1.17179 -0.00653577 -1.58546 0.435399 2.7581 
-1.98387 -1.09066 -0.0370606 -1.59124 0.476358 2.75942 
-2.05094 -1.0212 -0.00170641 -1.60225 0.233109 2.62457 
-2.12101 -1.21476 -0.0404174 -1.61434 0.0753047 2.63684 
-2.05744 -1.20737 0.0422192 -1.62172 0.130258 2.66281 
-2.34024 -0.883112 0.0244664 -1.60873 0.139133 2.76057 
-2.29346 -1.02859 -0.0251172 -1.58217 0.343372 2.57527 
-2.29494 -1.13827 -0.00141999 -1.58492 0.437778 2.71359 
-2.07736 -1.21345 -0.0137582 -1.58942 0.393359 2.67629 
-2.1759 -1.07289 -0.0473977 -1.58667 0.290699 2.73508 
-2.10041 -1.533 -0.0389012 -1.56974 0.450706 2.63165 
-2.39408 -1.53972 -0.0196722 -1.57531 0.500594 2.63078 
-2.41177 -1.60236 -0.0471927 -1.55758 0.554533 2.76498 
-2.32136 -1.63955 -0.0508907 -1.57634 0.473136 2.73002 
-2.35213 -1.66492 0.000550653 -1.5814 0.351064 2.72205 
-2.38857 -1.72919 -0.0787005 -1.5596 0.555758 2.77854 
-2.43994 -1.56089 -0.0498754 -1.56138 0.551809 2.72749 
-2.34094 -1.54406 -0.0317274 -1.58092 0.453929 2.76346 
-2.14816 -1.32368 -0.0191032 -1.56591 0.478981 2.66277 
-2.16712 -1.06043 0.0504405 -1.59 0.266767 2.59097 
-2.16013 -1.06331 0.103336 -1.60541 0.16294 2.7425 
-2.14872 -1.02425 0.0341816 -1.61723 0.12428 2.64132 
-2.26634 -1.0021 0.0134715 -1.60509 0.255108 2.63125 
-2.25893 -0.981516 -0.0029201 -1.60416 0.26334 2.74568 
-2.47779 -1.0854 0.0211674 -1.60324 0.103767 2.61819 
-2.56171 -1.17581 -0.0247512 -1.59226 0.304165 2.61387 
-2.50972 -1.25291 -0.0449442 -1.59509 0.387086 2.6669 
-2.1941 -1.29037 -0.0383528 -1.62059 0.156123 2.70682 
-2.1986 -1.25773 -0.00163014 -1.61213 0.1468 2.66387 
-2.05675 -1.2152 -0.0203335 -1.60408 0.11053 2.68765 
-1.96654 -1.28003 0.0468286 -1.61849 0.0342424 2.71535 
-2.04423 -1.51534 0.0695999 -1.61536 0.0828249 2.77386 
-2.15261 -1.47683 0.0579941 -1.60778 0.163763 2.56997 
-2.16679 -1.32285 0.0709448 -1.62102 0.137516 2.69606 
-1.93988 -1.39815 0.0358697 -1.57315 0.370447 2.72878 
-2.10359 -1.54748 0.00181284 -1.57395 0.281273 2.73338 
-2.26015 -1.41103 0.0141621 -1.60385 0.205344 2.66745 
-2.42042 -1.78012 -0.00858699 -1.59273 0.271634 2.70241 
-2.58395 -1.76884 -0.0088142 -1.60491 0.160603 2.68658 
-2.18416 -1.74576 0.0410834 -1.59096 0.240647 2.67542 
-2.18261 -1.70477 -0.0282784 -1.5942 0.209691 2.8195 
-2.21561 -1.70535 -0.00293172 -1.5792 0.325053 2.76219 
-2.17183 -1.76456 -0.0201392 -1.57855 0.54827 2.72476 
-2.12153 -1.70518 0.0147281 -1.56151 0.420495 2.71875 
-2.05663 -1.62537 -0.0154877 -1.57822 0.302367 2.69891 
-2.13131 -1.53553 -0.0159995 -1.59219 0.269006 2.73771 
-2.26636 -1.6442 0.042018 -1.5554 0.518055 2.70739 
-2.39136 -1.68359 -0.0318961 -1.58066 0.32881 2.71896 
-2.39933 -1.56277 -0.0876687 -1.59495 0.44038 2.67307 
-2.56832 -1.50879 -0.0539578 -1.56887 0.488793 2.61937 
-2.70591 -1.43366 -0.0676157 -1.58504 0.399526 2.72582 
-2.62023 -1.43999 -0.0409537 -1.59698 0.349597 2.73531 
-2.57258 -1.24102 0.0113805 -1.5766 0.338122 2.63851 
-2.31576 -1.14168 -0.0694146 -1.55983 0.531201 2.70151 
-2.27228 -1.152 -0.052753 -1.57838 0.469947 2.67766 
-2.05304 -1.15464 -0.00680643 -1.58314 0.280987 2.70161 
-2.0554 -1.15851 0.0252796 -1.61079 0.209208 2.67741 
-2.21501 -1.27142 0.0472017 -1.58174 0.312315 2.71656 
-2.42428 -1.47793 0.050838 -1.6228 0.0769719 2.63617 
-2.68239 -1.71381 -0.0126504 -1.6082 0.187604 2.59593 
-2.56417 -1.93619 -0.0648566 -1.5815 0.353013 2.65255 
-2.45372 -2.03993 -0.050252 -1.58052 0.409386 2.58757 
-2.48563 -1.98767 0.0187175 -1.57354 0.448737 2.66085 
-2.74541 -1.97327 0.0162023 -1.58284 0.461582 2.6708 
-2.76531 -1.83851 0.00990018 -1.5557 0.557734 2.64046 
-2.61347 -1.84266 -0.0627941 -1.54243 0.640964 2.72975 
-2.6689 -1.9777 -0.0440502 -1.56278 0.604327 2.75499 
-2.75829 -2.08788 -0.0041875 -1.53912 0.598997 2.68947 
-2.96599 -2.11996 -0.0282872 -1.53586 0.630267 2.62327 
-3.01438 -2.322 -0.00678331 -1.57 0.563072 2.66857 
-2.95323 -2.34181 -0.0545854 -1.56492 0.577891 2.68685 
-2.87325 -2.28794 -0.0340866 -1.58683 0.385105 2.67385 
-2.8053 -2.18904 -0.0219263 -1.60982 0.142837 2.63043 
-2.99931 -1.93271 -0.0634377 -1.6077 0.147002 2.57833 
-2.8041 -1.76372 -0.0137176 -1.59032 0.250581 2.6326 
-2.60099 -1.59962 -0.0387657 -1.58706 0.31658 2.63352 
-2.56061 -1.53272 -0.0372361 -1.58409 0.408228 2.69569 
-2.84892 -1.24049 -0.0112781 -1.57025 0.393466 2.61463 
-2.73246 -1.32814 0.0158908 -1.57166 0.433911 2.6368 
-2.58001 -1.35142 -0.0510306 -1.57087 0.389628 2.57898 
-2.55081 -1.4263 -0.0371583 -1.59593 0.333826 2.74924 
-2.5256 -1.33722 -0.0413164 -1.57139 0.406569 2.6239 
-2.40781 -1.4605 -0.0254211 -1.56858 0.453807 2.62138 
-2.43607 -1.39219 -0.0829266 -1.56807 0.462791 2.65786 
-2.49357 -1.49509 -0.0169323 -1.57165 0.33677 2.75673 
-2.42689 -1.52565 -0.0623335 -1.57211 0.429736 2.75454 
-2.49763 -1.63279 -0.0329331 -1.58712 0.388348 2.65658 
-2.5216 -1.66087 -0.0235375 -1.57979 0.344457 2.72653 
-2.4774 -1.65756 -0.0204907 -1.58807 0.402894 2.73204 
-2.40704 -1.61145 0.0308226 -1.58094 0.345184 2.68007 
-2.31146 -1.5827 0.043817 -1.5846 0.307122 2.63109 
-2.6291 -1.72949 -0.0123602 -1.62259 0.0248566 2.72411 
-2.69748 -1.57792 -0.0263281 -1.61903 0.066235 2.6927 
-2.61339 -1.75077 -0.0225857 -1.60316 0.127061 2.71311 
-2.27429 -1.80323 -0.05042 -1.57791 0.436502 2.70643 
-2.27135 -1.74604 -0.0639205 -1.59079 0.25897 2.72111 
-2.17734 -1.65048 -0.0541905 -1.58241 0.400989 2.65651 
-2.26987 -1.87749 -0.0687095 -1.56924 0.447181 2.74903 
-2.6424 -1.81789 -0.0383336 -1.56823 0.521173 2.69427 
-2.74477 -1.86565 -0.0144515 -1.56177 0.428045 2.69779 
-2.80567 -1.85969 -0.0424789 -1.54437 0.504398 2.6465 
-2.77339 -1.86107 -0.0247193 -1.58088 0.483012 2.76842 
-2.858 -1.91603 -0.0514823 -1.56825 0.418654 2.70624 
-2.91232 -1.74325 -0.00847967 -1.56152 0.47231 2.58472 
-2.96736 -1.64678 -0.06732 -1.56421 0.602102 2.63236 
-3.02767 -1.70714 -0.0544864 -1.558 0.496524 2.62688 
-2.79682 -1.62615 -0.0663638 -1.56156 0.534287 2.71596 
-2.88037 -1.5638 0.021784 -1.56292 0.456245 2.69934 
-2.77588 -1.57142 -0.00215538 -1.54682 0.495141 2.54264 
-2.64689 -1.55179 0.0180918 -1.55099 0.528167 2.65961 
-2.67513 -1.43373 0.00214773 -1.56844 0.416555 2.62388 
-2.67506 -1.52234 0.0344558 -1.57258 0.404701 2.66028 
-2.75493 -1.45261 0.0129565 -1.56919 0.364131 2.67867 
-2.71205 -1.30267 -0.0317569 -1.58702 0.369481 2.70128 
-2.90592 -1.42393 -0.0565013 -1.57885 0.33648 2.74043 
-2.81385 -1.30109 -0.0180106 -1.59766 0.218566 2.65394 
-2.57392 -1.34893 -0.062995 -1.5994 0.292324 2.69408 
-2.39037 -1.36379 -0.0427866 -1.56316 0.461476 2.75371 
-2.50492 -1.27822 -0.0496498 -1.60384 0.154351 2.68375 
-2.55704 -1.45383 -0.027431 -1.58684 0.25728 2.65112 
-2.31694 -1.62231 -0.0440957 -1.56134 0.49483 2.62223 
-2.60459 -1.86537 -0.0316394 -1.585 0.344847 2.70535 
-2.6706 -1.58357 -0.0386925 -1.57506 0.358853 2.68233 
-2.90266 -1.50971 -0.0310487 -1.57521 0.381241 2.64977 
-2.83076 -1.65738 -0.0463181 -1.57922 0.38653 2.60382 
-2.99951 -1.84791 -0.0219761 -1.54121 0.702463 2.65657 
-2.97846 -1.77986 -0.0468627 -1.55585 0.630787 2.641 
-2.82223 -1.78649 -0.0755182 -1.57142 0.57451 2.69884 
-2.88447 -1.95207 -0.0736856 -1.54904 0.649236 2.61732 
-3.00824 -1.79288 -0.00615583 -1.5648 0.458864 2.60306 
-2.88919 -1.59163 -0.0469972 -1.57511 0.505373 2.72681 
-2.78184 -1.86359 -0.080118 -1.57064 0.523736 2.68539 
-2.79972 -1.82384 -0.0132914 -1.55971 0.534652 2.56553 
-2.72975 -1.99492 0.00403733 -1.54629 0.612837 2.59468 
-2.91908 -2.11544 -0.0610646 -1.5806 0.410516 2.66749 
-2.98133 -2.09865 -0.0466541 -1.59668 0.17983 2.73263 
-2.73837 -1.93819 -0.0615814 -1.60201 0.130056 2.73426 
-2.51293 -2.02998 -0.0137738 -1.57578 0.34661 2.69386 
-2.55825 -1.83872 -0.0341447 -1.58025 0.315408 2.71729 
-2.68175 -1.9406 -0.0171044 -1.57094 0.351117 2.75179 
-2.83237 -1.85503 -0.0398112 -1.55864 0.523277 2.77101 
-2.76478 -1.75337 -0.021891 -1.59177 0.363461 2.64179 
-2.48422 -1.81158 -0.00955229 -1.58704 0.341812 2.72421 
-2.59926 -2.02573 -0.00507653 -1.56435 0.495595 2.67211 
-2.6257 -1.92303 -0.0130797 -1.55868 0.479202 2.66076 
-2.60506 -1.82461 -0.0510289 -1.59176 0.316699 2.63997 
-2.76693 -1.95726 -0.0479522 -1.57861 0.394285 2.66404 
-2.84095 -1.90525 -0.0447865 -1.55853 0.582349 2.66349 
-2.75165 -1.64705 -0.0456173 -1.56433 0.477351 2.71026 
-2.53139 -1.6018 -0.0428569 -1.56947 0.425944 2.67451 
-2.59328 -1.68851 0.0162377 -1.57774 0.33779 2.70619 
-2.65969 -1.68526 -0.0443919 -1.57282 0.475613 2.78126 
-2.69482 -1.79764 -0.048109 -1.5469 0.583389 2.62282 
-2.75523 -1.65806 -0.0895161 -1.54624 0.581804 2.60033 
-2.71303 -1.66831 -0.0848371 -1.59462 0.332384 2.63187 
-2.5773 -1.77587 0.0047723 -1.59753 0.256769 2.74863 
-2.45706 -1.99777 -0.0263795 -1.59448 0.204119 2.6945 
-2.36807 -2.00914 -0.0146606 -1.5737 0.361449 2.7166 
-2.24162 -1.91862 -0.0136001 -1.59714 0.276892 2.72513 
-2.2898 -1.80422 -0.0173805 -1.59336 0.290265 2.69945 
-2.20044 -1.64153 0.01508 -1.58776 0.381345 2.65464 
-2.16334 -1.51204 0.0476636 -1.59777 0.237091 2.70889 
-2.25925 -1.69982 0.0612579 -1.59685 0.210611 2.71301 
-2.05938 -1.79882 0.0175154 -1.61038 0.222822 2.70316 
-2.05095 -1.74167 0.0426743 -1.61349 0.138876 2.75602 
-2.11207 -1.61392 -0.00172299 -1.59091 0.276756 2.69339 
-2.16199 -1.53646 0.0350411 -1.58282 0.253819 2.73619 
-2.09423 -1.74002 -0.0241315 -1.58534 0.340816 2.78358 
-2.12336 -1.79335 -0.0387246 -1.59464 0.368038 2.58506 
-2.02829 -1.88336 -0.028889 -1.58965 0.286699 2.67614 
-1.97164 -1.75402 0.031972 -1.60666 0.187416 2.67082 
-2.25935 -1.52291 0.0243651 -1.60535 0.177449 2.71017 
-2.29648 -1.7346 -0.0250018 -1.60754 0.182641 2.66808 
-2.26842 -1.66109 -0.020288 -1.61383 0.017162 2.72866 
-2.40342 -1.41489 0.0189475 -1.59918 0.217748 2.66731 
-2.43152 -1.37909 0.00505003 -1.60579 0.182945 2.5678 
-2.46233 -1.23722 0.0518098 -1.59483 0.359939 2.6412 
-2.45584 -1.32769 0.0496486 -1.60067 0.250459 2.62638 
-2.38819 -1.22441 0.009946 -1.60553 0.269404 2.67097 
-2.28972 -1.17336 -0.0383331 -1.59958 0.211941 2.61973 
-2.37494 -1.19894 0.0104115 -1.60982 0.107408 2.66791 
-2.50125 -1.24602 -0.00639511 -1.59728 0.143388 2.7394 
-2.23038 -1.14882 0.0597274 -1.58791 0.404862 2.69801 
-2.11264 -1.09655 -0.012325 -1.57421 0.375011 2.77857 
-1.98146 -1.20139 -0.104937 -1.5697 0.487818 2.66276 
-2.14306 -1.40104 -0.0708645 -1.56961 0.526462 2.63101 
-2.0509 -1.53468 -0.0540231 -1.5631 0.572679 2.63329 
-2.20175 -1.68881 -0.0855486 -1.58646 0.361273 2.62731 
-2.2509 -1.54665 -0.0477441 -1.58662 0.400934 2.64823 
-2.15561 -1.48578 -0.0712608 -1.56256 0.496335 2.60228 
-2.11075 -1.53585 -0.0538141 -1.5635 0.54403 2.55709 
-2.30661 -1.49713 -0.0635012 -1.59192 0.286614 2.71304 
-2.65151 -1.6474 -0.0482068 -1.61778 0.135214 2.71494 
-2.36009 -1.48902 -0.0257581 -1.61299 0.106402 2.79238 
-2.23058 -1.60324 -0.0217432 -1.61229 0.124776 2.76433 
-2.17316 -1.63314 -0.029978 -1.61276 0.0796708 2.75572 
-2.21047 -1.4469 -0.00397202 -1.61359 0.0602179 2.64318 
-2.07586 -1.66926 -0.0334056 -1.60932 0.179889 2.74834 
-2.27471 -1.72595 -0.0311921 -1.58346 0.243743 2.74541 
-2.22861 -1.56397 -0.0411578 -1.61152 0.0710876 2.68794 
-2.10342 -1.56565 -0.0299562 -1.60146 0.231178 2.6739 
-2.08835 -1.67311 -0.0586628 -1.60167 0.229063 2.70578 
-2.0553 -1.62979 -0.0383867 -1.5896 0.313922 2.57457 
-2.15503 -1.75184 -0.0653716 -1.60308 0.267229 2.69791 
-2.40927 -1.67835 -0.0296604 -1.60364 0.169424 2.67126 
-2.48967 -1.65599 -0.00685302 -1.58951 0.285718 2.57626 
-2.34554 -1.70332 0.0212892 -1.58007 0.298211 2.67537 
-2.40502 -1.88253 -0.0178231 -1.56716 0.521084 2.5959 
-2.43856 -1.79767 0.00394827 -1.56324 0.601658 2.63772 
-2.40962 -1.93792 0.0049217 -1.56692 0.413242 2.7503 
-2.49855 -1.99468 -0.0260209 -1.58633 0.298351 2.67292 
-2.58006 -2.24269 -0.0287415 -1.59419 0.315345 2.69051 
-2.47106 -2.11094 -0.0685705 -1.57164 0.499237 2.65028 
-2.20946 -1.98636 -0.0548521 -1.59137 0.319568 2.61681 
-2.27476 -1.943 -0.0274854 -1.58396 0.385028 2.64961 
-2.3996 -1.83634 -0.0453006 -1.57014 0.433305 2.57892 
-2.49613 -2.00052 -0.0779433 -1.57182 0.455368 2.59399 
-2.32737 -1.99729 -0.0689692 -1.56312 0.41963 2.68816 
-2.17461 -1.79848 0.00209685 -1.57669 0.405273 2.73399 
-2.22944 -1.78413 0.0502393 -1.60098 0.24002 2.65586 
-2.35952 -1.96134 -0.00259028 -1.59128 0.236937 2.70241 
-2.2604 -1.99358 -0.0575473 -1.6113 0.161681 2.7493 
-2.13304 -1.95732 -0.055586 -1.58951 0.251027 2.66972 
-1.98216 -2.08698 -0.00405561 -1.59193 0.269217 2.66206 
-2.02911 -2.07298 -0.045674 -1.59805 0.262831 2.63406 
-2.21323 -2.01993 -0.0137922 -1.59441 0.30498 2.73512 
-2.22453 -2.01874 -0.0029719 -1.5804 0.346414 2.66847 
-2.37863 -1.884 -0.0685293 -1.59306 0.409583 2.70217 
-2.32191 -1.95575 -0.0524222 -1.60405 0.264696 2.70336 
-2.38703 -1.96818 -0.0338012 -1.57935 0.363255 2.59192 
-2.33615 -1.95409 -0.0227714 -1.5919 0.309042 2.6711 
-2.20337 -2.018 -0.0157569 -1.56724 0.43594 2.71626 
-2.16315 -1.98422 -0.0324721 -1.6137 0.208427 2.70693 
-2.04998 -2.01564 -0.0375276 -1.59844 0.308149 2.79141 
-2.10796 -1.77896 -0.0432559 -1.5824 0.37024 2.74894 
-2.19975 -1.76818 -0.0316784 -1.57608 0.464469 2.72814 
-2.10697 -1.71156 -0.0232717 -1.57101 0.363176 2.75407 
-2.07022 -1.73807 0.00286916 -1.56567 0.481517 2.62309 
-1.97029 -1.78907 -0.0142339 -1.57988 0.278346 2.65015 
-2.09398 -1.81678 -0.0691182 -1.59293 0.360858 2.77717 
-2.27558 -1.75578 -0.102827 -1.56498 0.48099 2.6394 
-2.1876 -1.97542 -0.0680139 -1.55924 0.513473 2.60896 
-2.20883 -1.88299 -0.0754004 -1.5691 0.483729 2.57043 
-2.29537 -1.94193 -0.0386294 -1.58673 0.406778 2.59133 
-2.23145 -1.83913 -0.0861339 -1.56817 0.459102 2.66418 
-2.22544 -1.81795 -0.0884171 -1.53971 0.514162 2.5491 
-2.22677 -1.80101 -0.0425017 -1.5749 0.509154 2.63269 
-2.3345 -1.63892 -0.104455 -1.56251 0.445227 2.65511 
-2.32441 -1.6296 -0.0383325 -1.56747 0.520049 2.7589 
-2.15992 -1.69479 -0.0290238 -1.51532 0.719777 2.6657 
-2.22627 -1.6162 -0.0202552 -1.5374 0.583349 2.62547 
-2.1897 -1.5405 -0.0558351 -1.58635 0.411942 2.69753 
-2.34397 -1.60748 -0.0215637 -1.56111 0.514943 2.68678 
-2.30204 -1.59814 -0.0586459 -1.58617 0.371145 2.63679 
-2.21817 -1.84269 -0.0266963 -1.59527 0.222721 2.71656 
-2.41269 -1.82149 -0.0535641 -1.58246 0.313126 2.68238 
-2.54074 -1.8048 -0.0550661 -1.56327 0.396809 2.62389 
-2.40858 -1.99469 -0.0634009 -1.58596 0.225711 2.72734 
-2.28153 -2.11596 -0.0559593 -1.5781 0.353725 2.6831 
-2.56487 -1.93542 -0.0264386 -1.57612 0.358261 2.5978 
-2.47698 -1.98578 -0.0636154 -1.57661 0.367103 2.75433 
-2.2542 -1.97231 -0.0915458 -1.57289 0.447221 2.59466 
-2.08559 -1.90207 -0.0209667 -1.5845 0.373824 2.71696 
-2.08869 -2.07478 -0.0562717 -1.54647 0.569516 2.6943 
-2.03757 -2.09738 -0.0640856 -1.57473 0.427901 2.76731 
-2.21279 -1.72752 -0.0326473 -1.59047 0.426859 2.72818 
-2.04082 -1.89933 -0.0294406 -1.57429 0.348512 2.70075 
-2.20283 -1.90712 -0.0038634 -1.58503 0.365615 2.72235 
-2.1038 -2.04296 -0.0415564 -1.56337 0.461685 2.64888 
-2.28699 -1.99402 -0.000860703 -1.57286 0.38689 2.72689 
-2.41856 -1.94043 0.0495555 -1.58652 0.355026 2.73035 
-2.46212 -1.98389 0.00895206 -1.57216 0.38432 2.66582 
-2.69852 -1.91983 -0.0392885 -1.5761 0.420233 2.72433 
-2.54396 -1.82636 -0.078315 -1.57562 0.411761 2.75488 
-2.60862 -1.81362 -0.0783161 -1.58535 0.389447 2.58373 
-2.69206 -2.04219 -0.0764672 -1.58261 0.476858 2.65289 
-2.72979 -1.99645 -0.0767797 -1.58931 0.438292 2.66729 
-2.7576 -1.94072 -0.0335075 -1.55329 0.481276 2.79221 
-2.56654 -1.98583 -0.0283154 -1.59958 0.327452 2.71493 
-2.53011 -1.77502 -0.0591037 -1.5671 0.566145 2.69276 
-2.36316 -1.71024 -0.109955 -1.54677 0.597645 2.57047 
-2.44421 -1.53603 -0.117351 -1.56014 0.547043 2.61528 
-2.183 -1.55918 -0.094999 -1.5519 0.70896 2.60287 
-2.18331 -1.63042 -0.149949 -1.56589 0.815677 2.6267 
-2.08782 -1.58407 -0.163447 -1.57063 0.645046 2.69424 
-2.01252 -1.73155 -0.0573881 -1.58897 0.445102 2.66549 
-1.87578 -1.58879 -0.0888341 -1.58298 0.399601 2.63296 
-1.90494 -1.56759 -0.052244 -1.57438 0.386281 2.6317 
-2.08592 -1.41641 -0.013655 -1.57435 0.412108 2.65644 
-2.08707 -1.6539 0.00141538 -1.59393 0.292163 2.62375 
-2.25379 -1.63029 0.0323754 -1.5779 0.325272 2.69813 
-2.36571 -1.81419 -0.0754298 -1.58557 0.342361 2.65546 
-2.49854 -1.78362 -0.0114531 -1.5691 0.345933 2.67083 
-2.40131 -1.84966 -0.0137015 -1.57936 0.271799 2.64539 
-2.18109 -1.72684 -0.0313611 -1.60014 0.126491 2.69634 
-2.2018 -1.6439 -0.00255707 -1.61348 0.111584 2.75907 
-2.20866 -1.43367 -0.000527539 -1.60589 0.124604 2.72801 
-2.11613 -1.50757 0.0418651 -1.61871 0.125743 2.76344 
-2.07415 -1.65121 -0.0109809 -1.61445 0.0334796 2.76197 
-2.05757 -1.60294 0.0338011 -1.60683 0.0891374 2.63729 
-2.11732 -1.64702 0.0442986 -1.62397 0.05718 2.63269 
-2.13396 -1.84917 0.0477847 -1.61911 0.0696811 2.66235 
-2.13815 -1.63533 0.0378975 -1.61767 0.0567056 2.76626 
-2.25265 -1.58385 0.0270463 -1.62372 0.111187 2.74674 
-2.3331 -1.46263 -0.035225 -1.59864 0.149713 2.79479 
-2.39287 -1.49842 -0.0295813 -1.6056 0.228016 2.68848 
-2.22983 -1.45371 -0.0145636 -1.60464 0.17426 2.61844 
-2.26092 -1.39708 -0.0327304 -1.59681 0.173053 2.64258 
-2.37964 -1.41528 -0.0278019 -1.5985 0.363592 2.66788 
-2.47165 -1.41273 -0.0342679 -1.59133 0.282527 2.85657 
-2.38796 -1.56944 0.0343943 -1.58303 0.330494 2.73439 
-2.33709 -1.60807 0.0623265 -1.60782 0.21974 2.69037 
-2.39728 -1.58626 0.0573344 -1.58356 0.299402 2.67339 
-2.38125 -1.71634 -0.027723 -1.57042 0.375636 2.78689 
-2.18943 -1.90774 -0.0602109 -1.55503 0.498748 2.732 
-2.15928 -1.96535 -0.0804308 -1.58248 0.514512 2.65144 
-2.25175 -1.99559 -0.0491245 -1.59664 0.371136 2.75461 
-2.168 -1.87296 0.0117059 -1.55648 0.568787 2.64928 
-2.39645 -1.79463 -0.0251525 -1.56102 0.480322 2.68309 
-2.24808 -1.76698 -0.0406619 -1.55876 0.5336 2.63447 
-2.36058 -1.89389 -0.0368218 -1.59016 0.380309 2.60206 
-2.31462 -1.78389 -0.0356487 -1.5639 0.541588 2.73807 
-2.48873 -1.73279 -0.0116888 -1.56929 0.545588 2.67444 
-2.44374 -1.70885 -0.00748046 -1.56739 0.422067 2.72313 
-2.36835 -1.76587 -0.00903619 -1.5984 0.28457 2.6758 
-2.20923 -1.65936 -0.0222703 -1.56393 0.457501 2.70659 
-2.36602 -1.36655 -0.0311072 -1.57243 0.474788 2.65361 
-2.29761 -1.61677 -0.0647138 -1.57656 0.357661 2.67359 
-2.45342 -1.61378 -0.0864062 -1.58286 0.359125 2.62106 
-2.37105 -1.47187 -0.0803051 -1.56844 0.421409 2.67137 
-2.68313 -1.37491 0.018778 -1.56696 0.425787 2.75108 
-2.60211 -1.26494 -0.0340693 -1.54297 0.5727 2.60396 
-2.74414 -1.15789 0.0551001 -1.57023 0.44632 2.76735 
-2.74005 -1.30473 0.0226974 -1.58078 0.323385 2.69389 
-2.83876 -1.59784 0.0253945 -1.59315 0.30406 2.65263 
-2.6256 -1.52509 -0.0091467 -1.61502 0.149702 2.7089 
-2.80071 -1.65008 -0.0454662 -1.6161 0.150684 2.68307 
-2.74688 -1.86627 -0.0564496 -1.60551 0.228955 2.71796 
-2.63756 -1.80127 -0.0375882 -1.59957 0.26983 2.77546 
-2.46384 -1.68647 -0.0510873 -1.60809 0.176087 2.66363 
-2.46375 -1.68885 -0.0516993 -1.59543 0.213894 2.7891 
-2.38519 -1.74491 -0.0616704 -1.59318 0.195923 2.71561 
-2.38608 -1.65844 -0.0546272 -1.56238 0.439899 2.62468 
-2.30438 -1.5849 -0.0139699 -1.59762 0.252835 2.66275 
-2.21753 -1.43948 -0.0105153 -1.56832 0.50815 2.74117 
-2.13834 -1.35856 0.011151 -1.54838 0.568525 2.64499 
-2.0239 -1.43969 -0.00250329 -1.5649 0.549321 2.63611 
-2.14347 -1.35571 -0.0218088 -1.57476 0.402033 2.60622 
-2.26382 -1.39138 -0.031406 -1.58644 0.340955 2.65512 
-2.20678 -1.20397 0.0281817 -1.59397 0.223087 2.71485 
-2.11585 -1.13402 0.058752 -1.58046 0.390461 2.65989 
-2.30259 -1.33367 0.0505808 -1.58556 0.287596 2.61959 
-2.17305 -1.07281 -0.0242911 -1.57758 0.465337 2.6613 
-2.38927 -1.15053 -0.025595 -1.59424 0.250661 2.69397 
-2.32518 -1.28621 0.0243768 -1.60973 0.115367 2.74888 
-2.32528 -1.51598 0.0148115 -1.62123 0.116542 2.73568 
-2.17835 -1.6398 0.00606765 -1.59823 0.201807 2.70367 
-2.29081 -1.57872 -0.0735356 -1.57735 0.349725 2.67559 
-2.37531 -1.46546 -0.0798698 -1.5886 0.327384 2.67783 
-2.39733 -1.40772 -0.0378071 -1.57978 0.354301 2.60131 
-2.46521 -1.46051 -0.0188905 -1.6012 0.170085 2.6787 
-2.41298 -1.59326 0.0256189 -1.58359 0.37412 2.67119 
-2.3973 -1.62121 0.00517 -1.57729 0.3967 2.67239 
-2.58219 -1.60604 -0.00153672 -1.56771 0.556956 2.64828 
-2.58833 -1.28758 -0.00995176 -1.58174 0.401041 2.77899 
